# Supplementary material for: Disease Duration Influences Gene Expression in Neuromelanin-Positive Cells From Parkinson’s Disease Patients
Source: Front Mol Neurosci. 2021 Nov 11;14:763777. doi: 10.3389/fnmol.2021.763777 (PMC8632647; doi:10.3389/fnmol.2021.763777)
Supplement: Supplementary file 1 [file Table_1.XLSX]

## Sheet: padj0.05, FC1.5 RPKMcontrol>1
ensemblID.	refseq.Name	baseMean	log2FoldChange	lfcSE	stat	pvalue	padj	txID.	biotype.consensus.	Control_RPKM_AVERAGE	Cortex_RPKM_Average
ENSG00000150361	KLHL1	639.249	8.00782	0.39015	20.525	1.29e-93	3.19e-91	ENST00000377844+ENST00000545028	protein_coding	122.156	0.194614
ENSG00000142319	SLC6A3	2409.6	7.34397	0.193043	38.0433	0	0	ENST00000270349+ENST00000453492+ENST00000512002+ENST00000511750+ENST00000513308	protein_coding	485.787	1.23605
ENSG00000170091	NSG2	727.165	7.05818	0.272274	25.9231	3.65e-148	2.57e-145	ENST00000303177+ENST00000517587+ENST00000517902+ENST00000519867+ENST00000521585+ENST00000521278+ENST00000519717+ENST00000521959+ENST00000521146	protein_coding	202.109	0.580494
ENSG00000260838	RP11-531A24.3	46.216	7.01906	0.898476	7.81219	5.62e-15	8.57e-14	ENST00000564832+ENST00000596434	lincRNA	14.0228	0.0124896
ENSG00000273087	RP11-566J3.4	104.358	6.95512	0.657731	10.5744	3.92e-26	1.24e-24	ENST00000608876	lincRNA	119.072	0.202016
ENSG00000145248	SLC10A4	186.204	6.95412	0.496105	14.0174	1.22e-44	8.01e-43	ENST00000273861	protein_coding	61.0022	0.183006
ENSG00000067048	DDX3Y	33.2441	6.94809	1.08181	6.42268	1.34e-10	1.27e-09	ENST00000360160+ENST00000454054+ENST00000336079+ENST00000493363+ENST00000440554+ENST00000469101+ENST00000472510+ENST00000463199+ENST00000495478	protein_coding	4.45153	0
ENSG00000163064	EN1	105.063	6.76088	0.584185	11.5732	5.63e-31	2.18e-29	ENST00000295206+ENST00000546667	protein_coding	32.5039	0.0679293
ENSG00000261185	RP11-317P15.5	54.5044	6.73097	0.790177	8.5183	1.62e-17	3.11e-16	ENST00000570153	lincRNA	29.334	0.0708508
ENSG00000198692	EIF1AY	25.696	6.64648	1.08153	6.14542	7.98e-10	6.77e-09	ENST00000361365+ENST00000465253+ENST00000382772+ENST00000464196+ENST00000485584	protein_coding	25.6928	0
ENSG00000165731	RET	456.901	6.6412	0.289308	22.9555	1.3e-116	5.16e-114	ENST00000355710+ENST00000498820+ENST00000340058+ENST00000479913	protein_coding	44.9145	0.421923
ENSG00000163331	DAPL1	33.6176	6.63805	0.900868	7.3685	1.73e-13	2.28e-12	ENST00000409042+ENST00000309950+ENST00000343761	protein_coding	37.5446	0.0939897
ENSG00000165246	NLGN4Y	23.4103	6.54583	1.07579	6.08465	1.17e-09	9.74e-09	ENST00000471252+ENST00000382872+ENST00000481089+ENST00000339174+ENST00000476359+ENST00000382868+ENST00000355905+ENST00000297967+ENST00000413217	protein_coding	2.78727	0
ENSG00000259834	RP11-284N8.3	59.3077	6.52224	0.700931	9.30511	1.34e-20	3.15e-19	ENST00000566942	lincRNA	11.0085	0.0294687
ENSG00000067715	SYT1	3420.99	6.47456	0.140808	45.9815	0	0	ENST00000393240+ENST00000261205+ENST00000457153+ENST00000552074+ENST00000549454+ENST00000547046+ENST00000549671+ENST00000551304+ENST00000552744+ENST00000552624+ENST00000446242+ENST00000549559	protein_coding	501.091	15.8749
ENSG00000078053	AMPH	492.006	6.43078	0.286999	22.407	3.36e-111	1.22e-108	ENST00000356264+ENST00000325590+ENST00000428293+ENST00000441628+ENST00000460887+ENST00000475581+ENST00000450124+ENST00000467580+ENST00000471913+ENST00000462072	protein_coding	105.09	4.91336
ENSG00000172137	CALB2	34.1608	6.40425	0.995784	6.43136	1.26e-10	1.2e-09	ENST00000349553+ENST00000302628+ENST00000562305+ENST00000490520+ENST00000467817	protein_coding	16.5107	0.0193191
ENSG00000168743	NPNT	227.766	6.39423	0.399894	15.9898	1.5e-57	1.5e-55	ENST00000504304+ENST00000379987+ENST00000453617+ENST00000514622+ENST00000427316+ENST00000305572+ENST00000506666+ENST00000503451+ENST00000514837+ENST00000513430+ENST00000506056+ENST00000511518+ENST00000505821+ENST00000514632+ENST00000504787+ENST00000505917	protein_coding	102.355	0.512423
ENSG00000182747	SLC35D3	28.7559	6.37446	0.920641	6.92394	4.39e-12	4.96e-11	ENST00000331858	protein_coding	8.05551	0.00674418
ENSG00000180176	TH	1497.76	6.35511	0.210194	30.2344	8.36e-201	1.26e-197	ENST00000352909+ENST00000381175+ENST00000381178+ENST00000333684+ENST00000324155+ENST00000479437+ENST00000412076+ENST00000416223+ENST00000461172+ENST00000381168+ENST00000469226	protein_coding	590.024	3.4641
ENSG00000117152	RGS4	663.168	6.33761	0.250167	25.3335	1.36e-141	8.59e-139	ENST00000421743+ENST00000527393+ENST00000367909+ENST00000367908+ENST00000527809+ENST00000531057+ENST00000491263+ENST00000533019+ENST00000367906+ENST00000528938	protein_coding	133.427	0.91805
ENSG00000129824	RPS4Y1	34.332	6.27202	0.994349	6.30766	2.83e-10	2.56e-09	ENST00000250784+ENST00000430575+ENST00000477725+ENST00000515575	protein_coding	22.9752	0.0653266
ENSG00000100285	NEFH	752.572	6.20973	0.223127	27.8305	1.86e-170	1.81e-167	ENST00000310624	protein_coding	134.556	0.666176
ENSG00000205279	CTXN3	118.417	6.18107	0.487481	12.6796	7.67e-37	3.8e-35	ENST00000379445+ENST00000514851+ENST00000395322	protein_coding	58.4681	0.347923
ENSG00000129682	FGF13	491.682	6.18097	0.261551	23.632	1.81e-123	8.27e-121	ENST00000305414+ENST00000315930+ENST00000441825+ENST00000541469+ENST00000370603+ENST00000436198+ENST00000455663+ENST00000448673+ENST00000421460	protein_coding	172.897	0.818069
ENSG00000186310	NAP1L3	381.298	5.94751	0.294549	20.1919	1.15e-90	2.76e-88	ENST00000373079+ENST00000475430	protein_coding	96.0833	0.5324
ENSG00000184368	MAP7D2	414.342	5.86246	0.252611	23.2075	3.83e-119	1.61e-116	ENST00000379651+ENST00000379643+ENST00000543767+ENST00000485173+ENST00000443379+ENST00000452324+ENST00000466145	protein_coding	70.2972	0.703177
ENSG00000184388	PABPC1L2B	18.7235	5.85351	0.921688	6.35086	2.14e-10	1.97e-09	ENST00000373521+ENST00000538388	protein_coding	18.6328	0.0512383
ENSG00000147655	RSPO2	354.787	5.84379	0.267598	21.8379	1.01e-105	3.32e-103	ENST00000378439+ENST00000517781+ENST00000517939+ENST00000276659+ENST00000521502+ENST00000521757+ENST00000521956+ENST00000520026+ENST00000522333	protein_coding	103.08	3.77618
ENSG00000145545	SRD5A1	45.8502	5.8338	0.644723	9.04854	1.45e-19	3.19e-18	ENST00000274192+ENST00000537411+ENST00000513117+ENST00000510531+ENST00000504286+ENST00000538824	protein_coding	14.8688	0.145762
ENSG00000101188	NTSR1	244.561	5.76891	0.348807	16.539	1.92e-61	2.16e-59	ENST00000370501+ENST00000482259	protein_coding	59.7489	0.299294
ENSG00000137267	TUBB2A	1322.97	5.76001	0.170755	33.7325	1.93e-249	5.82e-246	ENST00000333628+ENST00000489942	protein_coding	1598.47	27.8506
ENSG00000118231	CRYGD	17.1527	5.75081	0.919843	6.25195	4.05e-10	3.59e-09	ENST00000264376	protein_coding	24.4181	0.0675754
ENSG00000157542	KCNJ6	1637.71	5.72875	0.157279	36.4242	1.76e-290	8.87e-287	ENST00000609713+ENST00000288309	protein_coding	55.5093	0.374283
ENSG00000102468	HTR2A	141.593	5.67623	0.405227	14.0075	1.4e-44	9.17e-43	ENST00000378688+ENST00000542664+ENST00000543956	protein_coding	16.7337	0.171251
ENSG00000171951	SCG2	1292.29	5.65632	0.196317	28.8122	1.51e-182	1.75e-179	ENST00000305409+ENST00000421386+ENST00000433889	protein_coding	310.801	2.45661
ENSG00000012817	KDM5D	19.1564	5.64418	1.01308	5.5713	2.53e-08	1.73e-07	ENST00000469599+ENST00000317961+ENST00000541639+ENST00000382806+ENST00000492117+ENST00000440077+ENST00000415360+ENST00000485154+ENST00000478891+ENST00000447300	protein_coding	3.19144	0.0192896
ENSG00000006128	TAC1	118.854	5.63203	0.552644	10.1911	2.17e-24	6.35e-23	ENST00000319273+ENST00000346867+ENST00000350485+ENST00000495916+ENST00000491437	protein_coding	92.139	0.542424
ENSG00000089199	CHGB	289.493	5.58848	0.335034	16.6803	1.82e-62	2.11e-60	ENST00000378961+ENST00000455042+ENST00000488832	protein_coding	59.7545	11.4956
ENSG00000237289	CKMT1B	51.3151	5.55279	0.559307	9.928	3.15e-23	8.6e-22	ENST00000300283+ENST00000453782+ENST00000437924+ENST00000475589+ENST00000450086+ENST00000481666+ENST00000449946+ENST00000417289+ENST00000441322+ENST00000413657+ENST00000498538+ENST00000495545+ENST00000437534+ENST00000453733+ENST00000428981+ENST00000411560	protein_coding	154.729	0.876629
ENSG00000235961	PNMA6C	8.59221	5.54662	0.980183	5.65876	1.52e-08	1.08e-07	ENST00000421798	protein_coding	112.33	0
ENSG00000144891	AGTR1	77.7173	5.51668	0.577866	9.54664	1.34e-21	3.36e-20	ENST00000497524+ENST00000418473+ENST00000542281+ENST00000349243+ENST00000404754+ENST00000474935+ENST00000475347+ENST00000461609+ENST00000402260+ENST00000475166	protein_coding	25.4505	0.27483
ENSG00000253457	SMIM18	13.7128	5.43208	0.941403	5.77019	7.92e-09	5.89e-08	ENST00000517349	protein_coding	8.21661	0.0251602
ENSG00000177432	NAP1L5	498.397	5.42216	0.211825	25.5973	1.64e-144	1.07e-141	ENST00000323061	protein_coding	138.678	1.0193
ENSG00000177875	C12orf68	128.172	5.37226	0.379665	14.15	1.87e-45	1.26e-43	ENST00000316554	protein_coding	35.4726	0.230681
ENSG00000261340	RP11-215H22.1	13.33	5.34509	0.953717	5.60448	2.09e-08	1.45e-07	ENST00000561816	lincRNA	3.61987	0.012369
ENSG00000171823	FBXL14	12.7557	5.32831	0.937204	5.68533	1.31e-08	9.34e-08	ENST00000339235+ENST00000543278	protein_coding	5.4545	0.0299413
ENSG00000230223	ATXN8OS	19.4381	5.30204	0.833905	6.35808	2.04e-10	1.89e-09	ENST00000414504+ENST00000424524	antisense	9.48779	0.20963
ENSG00000116741	RGS2	127.707	5.28322	0.382629	13.8077	2.29e-43	1.43e-41	ENST00000483295+ENST00000235382+ENST00000464302+ENST00000487236	protein_coding	55.6263	5.91649
ENSG00000115884	SDC1	274.838	5.24768	0.280205	18.728	2.93e-78	5.2e-76	ENST00000254351+ENST00000381150+ENST00000403076+ENST00000482879+ENST00000429035+ENST00000447124	protein_coding	57.4046	1.5065
ENSG00000107105	ELAVL2	776.546	5.24512	0.170615	30.7424	1.55e-207	2.92e-204	ENST00000223951+ENST00000380110+ENST00000544538+ENST00000397312+ENST00000380117+ENST00000423281+ENST00000440102+ENST00000462649	protein_coding	154.051	1.35542
ENSG00000109158	GABRA4	142.589	5.23916	0.338626	15.4718	5.38e-54	4.73e-52	ENST00000264318+ENST00000508560+ENST00000511523+ENST00000502874+ENST00000509316	protein_coding	8.71446	0.144485
ENSG00000171224	C10orf35	88.159	5.23068	0.397823	13.1483	1.74e-39	9.49e-38	ENST00000491890+ENST00000373279+ENST00000421716	protein_coding	53.4525	0.453153
ENSG00000185904	LINC00839	22.8842	5.21472	0.741629	7.03144	2.04e-12	2.39e-11	ENST00000429940+ENST00000424751	lincRNA	6.49873	0.0412316
ENSG00000144619	CNTN4	128.756	5.2143	0.358548	14.5428	6.49e-48	4.79e-46	ENST00000422330+ENST00000427741+ENST00000455083+ENST00000418658+ENST00000490876+ENST00000397461+ENST00000438282+ENST00000430505+ENST00000434053+ENST00000427331+ENST00000480113+ENST00000358480+ENST00000473058+ENST00000473173+ENST00000397459+ENST00000448906+ENST00000473845+ENST00000475817+ENST00000484686	protein_coding	38.333	0.603234
ENSG00000134533	RERG	94.9284	5.18033	0.392775	13.1891	1.01e-39	5.58e-38	ENST00000256953+ENST00000538313+ENST00000536465+ENST00000546331+ENST00000545567+ENST00000537647+ENST00000393736+ENST00000537717+ENST00000437578	protein_coding	25.5751	0.838041
ENSG00000147432	CHRNB3	44.5803	5.17313	0.550452	9.39796	5.56e-21	1.35e-19	ENST00000534391+ENST00000531610+ENST00000289957	protein_coding	12.4785	0.200185
ENSG00000165434	PGM2L1	785.561	5.13543	0.151992	33.7876	3e-250	1.01e-246	ENST00000298198	protein_coding	62.6921	1.57479
ENSG00000183878	UTY	8.29145	5.12347	1.14819	4.4622	8.11e-06	3.59e-05	ENST00000331397+ENST00000537580+ENST00000382896+ENST00000362096+ENST00000329134+ENST00000538878+ENST00000540140+ENST00000545955+ENST00000478900+ENST00000474365+ENST00000382893+ENST00000479713	protein_coding	1.45092	0
ENSG00000174453	VWC2L	33.95	5.11897	0.621433	8.23737	1.76e-16	3.08e-15	ENST00000427124+ENST00000312504+ENST00000477752	protein_coding	5.04422	3.08738
ENSG00000107242	PIP5K1B	164.982	5.09533	0.304467	16.7353	7.26e-63	8.46e-61	ENST00000541509+ENST00000265382+ENST00000377284+ENST00000437200+ENST00000478500+ENST00000440050+ENST00000472907+ENST00000474356	protein_coding	41.3077	0.596843
ENSG00000131002	TXLNG2P	18.0768	5.08432	0.95937	5.29965	1.16e-07	7.14e-07	ENST00000407724+ENST00000251749+ENST00000459719+ENST00000445715+ENST00000447520+ENST00000538014+ENST00000447202+ENST00000588613+ENST00000589075+ENST00000585549+ENST00000587095+ENST00000488280+ENST00000253320+ENST00000593000+ENST00000382832+ENST00000592697	uncertain	7.06392	0.00809006
ENSG00000148488	ST8SIA6	27.5936	5.07562	0.669386	7.5825	3.39e-14	4.78e-13	ENST00000440449+ENST00000377602	protein_coding	18.206	0.206803
ENSG00000186462	NAP1L2	273.052	5.07024	0.254857	19.8944	4.55e-88	1e-85	ENST00000373517+ENST00000536638	protein_coding	69.549	0.716531
ENSG00000175426	PCSK1	89.1974	5.0635	0.420726	12.0352	2.32e-33	1.01e-31	ENST00000311106+ENST00000513085+ENST00000508626+ENST00000509190	protein_coding	10.4981	0.24926
ENSG00000182223	ZAR1	10.5112	5.05919	0.947512	5.33944	9.32e-08	5.81e-07	ENST00000327939	protein_coding	3.90271	0.0327701
ENSG00000003096	KLHL13	165.933	5.05733	0.317055	15.951	2.81e-57	2.76e-55	ENST00000371882+ENST00000545703+ENST00000262820+ENST00000539496+ENST00000540167+ENST00000541812+ENST00000447671+ENST00000371878+ENST00000371876+ENST00000469946+ENST00000453826	protein_coding	34.4762	0.363697
ENSG00000122012	SV2C	371.796	5.05112	0.241884	20.8824	7.74e-97	2.21e-94	ENST00000502798+ENST00000322285+ENST00000506257	protein_coding	32.0193	1.57391
ENSG00000047597	XK	27.2514	5.03607	0.667621	7.54331	4.58e-14	6.41e-13	ENST00000378616	protein_coding	3.3191	0.0413537
ENSG00000196368	NUDT11	58.2415	5.0036	0.458564	10.9114	1.02e-27	3.44e-26	ENST00000375992	protein_coding	17.9741	0.139015
ENSG00000242265	PEG10	944.969	4.98532	0.203739	24.4692	3.15e-132	1.64e-129	ENST00000482108+ENST00000493935+ENST00000488574+ENST00000465184	protein_coding	562.804	4.54571
ENSG00000151229	SLC2A13	608.66	4.97383	0.178571	27.8536	9.74e-171	9.81e-168	ENST00000280871+ENST00000465517+ENST00000505338+ENST00000380858	protein_coding	60.4063	2.88859
ENSG00000172348	RCAN2	1467.46	4.95973	0.124414	39.8646	0	0	ENST00000306764+ENST00000371374+ENST00000330430+ENST00000405162	protein_coding	310.351	5.65853
ENSG00000128610	FEZF1	14.7512	4.95933	0.869234	5.7054	1.16e-08	8.38e-08	ENST00000331178+ENST00000442488+ENST00000427185+ENST00000418046	protein_coding	5.91835	0.0376411
ENSG00000168824	NSG1	292.71	4.92018	0.232185	21.1908	1.16e-99	3.54e-97	ENST00000421177+ENST00000513555+ENST00000504347+ENST00000450293+ENST00000505246+ENST00000506380+ENST00000397958+ENST00000433139+ENST00000513829+ENST00000504171	protein_coding	88.6615	5.28902
ENSG00000104725	NEFL	1632	4.90778	0.140802	34.8558	3.47e-266	1.5e-262	ENST00000221169	processed_transcript	290.459	3.47276
ENSG00000196972	LINC00087	254.275	4.84745	0.249846	19.4018	7.46e-84	1.5e-81	ENST00000433425+ENST00000535837	lincRNA	77.9302	0.791863
ENSG00000269899	RP11-589N15.2	5.36834	4.84567	1.03819	4.6674	3.05e-06	1.47e-05	ENST00000602711	sense_intronic	15.2506	0
ENSG00000158828	PINK1	165.942	4.82679	0.338225	14.2709	3.32e-46	2.31e-44	ENST00000321556+ENST00000492302+ENST00000400490	protein_coding	88.5834	0.856904
ENSG00000134198	TSPAN2	5.33905	4.82657	1.05276	4.5847	4.55e-06	2.11e-05	ENST00000369516+ENST00000369515+ENST00000433172+ENST00000491992+ENST00000369514	protein_coding	1.29182	0.372835
ENSG00000101210	EEF1A2	224.922	4.82258	0.26989	17.8687	2.07e-71	3.11e-69	ENST00000217182+ENST00000298049	protein_coding	101.512	1.02841
ENSG00000269998	RP11-272L13.3	5.39203	4.79131	1.06933	4.48067	7.44e-06	3.32e-05	ENST00000602672	lincRNA	5.00374	0
ENSG00000087085	ACHE	338.203	4.77095	0.280704	16.9964	8.74e-65	1.09e-62	ENST00000428317+ENST00000241069+ENST00000419336+ENST00000302913+ENST00000412389+ENST00000442452+ENST00000430554+ENST00000440755+ENST00000454485+ENST00000426415+ENST00000411582+ENST00000441605+ENST00000445236+ENST00000497647	protein_coding	117.643	1.03133
ENSG00000105649	RAB3A	250.002	4.75121	0.290664	16.346	4.64e-60	5.02e-58	ENST00000222256+ENST00000464076+ENST00000481914+ENST00000515410	protein_coding	165.941	2.12914
ENSG00000130643	CALY	208.705	4.74896	0.29776	15.949	2.9e-57	2.84e-55	ENST00000252939+ENST00000467611+ENST00000467433+ENST00000368558+ENST00000368556+ENST00000368555	protein_coding	295.331	17.3414
ENSG00000122873	CISD1	320.646	4.74872	0.191611	24.7831	1.36e-135	7.36e-133	ENST00000333926+ENST00000464703+ENST00000489785+ENST00000488388	protein_coding	97.4608	3.39063
ENSG00000237350	CDC42P6	4.68205	4.74595	1.02264	4.64088	3.47e-06	1.65e-05	ENST00000421246	pseduogene	7.56314	0
ENSG00000132872	SYT4	321.633	4.74326	0.205637	23.0662	1.01e-117	4.08e-115	ENST00000255224+ENST00000586678+ENST00000590752+ENST00000585604+ENST00000596867+ENST00000589479+ENST00000593720+ENST00000591820	protein_coding	49.8767	1.13763
ENSG00000122824	NUDT10	37.4814	4.72803	0.522944	9.04117	1.55e-19	3.4e-18	ENST00000376006+ENST00000356450	protein_coding	16.7188	4.43685
ENSG00000201839	SNORD114-3	4.6808	4.72671	1.00892	4.68492	2.8e-06	1.36e-05	ENST00000364969	snoRNA	58.3939	0
ENSG00000147416	ATP6V1B2	1422.26	4.72592	0.153846	30.7185	3.22e-207	5.72e-204	ENST00000276390+ENST00000523482+ENST00000523478+ENST00000520830+ENST00000519667+ENST00000521442	protein_coding	271.526	6.47776
ENSG00000162706	CADM3	358.689	4.71997	0.229344	20.5804	4.12e-94	1.06e-91	ENST00000368125+ENST00000368124+ENST00000416746+ENST00000497636	protein_coding	119.164	1.53389
ENSG00000158301	GPRASP2	83.9063	4.71471	0.360571	13.0757	4.53e-39	2.43e-37	ENST00000332262+ENST00000535209+ENST00000543253+ENST00000483720+ENST00000486814	protein_coding	15.2403	0.332941
ENSG00000151892	GFRA1	683.508	4.71423	0.170668	27.6222	6.03e-168	5.69e-165	ENST00000439649+ENST00000369236+ENST00000355422+ENST00000544592+ENST00000369234+ENST00000490345	protein_coding	51.2477	0.725948
ENSG00000206052	DOK6	300.115	4.70999	0.22625	20.8177	2.99e-96	8.3e-94	ENST00000382713+ENST00000582172+ENST00000584435+ENST00000582992+ENST00000577609	protein_coding	23.2729	0.293721
ENSG00000163347	CLDN1	50.7171	4.70357	0.49191	9.56186	1.16e-21	2.91e-20	ENST00000295522+ENST00000490800	protein_coding	17.0694	0.26452
ENSG00000021645	NRXN3	717.942	4.68472	0.150409	31.1465	5.65e-213	1.22e-209	ENST00000554738+ENST00000556088+ENST00000553363+ENST00000554719+ENST00000335750+ENST00000556496+ENST00000553631+ENST00000557081+ENST00000557594+ENST00000281127+ENST00000428277+ENST00000555387+ENST00000555073+ENST00000553803+ENST00000556003	protein_coding	118.499	1.66459
ENSG00000151025	GPR158	102.207	4.6811	0.343961	13.6094	3.52e-42	2.11e-40	ENST00000376351+ENST00000482641+ENST00000490549	protein_coding	14.5928	0.178418
ENSG00000139200	PIANP	206.877	4.65554	0.265387	17.5425	6.79e-69	9.2e-67	ENST00000534837+ENST00000320591+ENST00000540656+ENST00000545917+ENST00000542740+ENST00000536467	protein_coding	66.2659	0.757349
ENSG00000176728	TTTY14	9.0962	4.64608	1.04938	4.42746	9.53e-06	4.15e-05	ENST00000324446+ENST00000454875+ENST00000331787+ENST00000447937+ENST00000452584	lincRNA	4.40815	0.025272
ENSG00000170571	EMB	32.3151	4.63406	0.55192	8.39626	4.61e-17	8.49e-16	ENST00000303221+ENST00000505896+ENST00000508934+ENST00000514111+ENST00000506190	protein_coding	8.38368	0.499662
ENSG00000272123	CTD-2366F13.2	4.66249	4.62622	1.05867	4.36986	1.24e-05	5.31e-05	ENST00000606157	antisense	5.52385	0
ENSG00000269986	RP11-96H17.3	11.3197	4.6249	0.883511	5.23468	1.65e-07	9.92e-07	ENST00000602701	sense_intronic	16.856	0.108038
ENSG00000235711	ANKRD34C	47.3593	4.62016	0.524061	8.81607	1.19e-18	2.47e-17	ENST00000421388+ENST00000558647	protein_coding	5.08084	2.41669
ENSG00000158258	CLSTN2	322.147	4.575	0.222136	20.5954	3.02e-94	7.92e-92	ENST00000458420+ENST00000511524	protein_coding	15.7169	0.266103
ENSG00000068615	REEP1	810.849	4.5731	0.150074	30.4723	6.08e-204	9.66e-201	ENST00000165698+ENST00000535845+ENST00000538924+ENST00000541910+ENST00000540790+ENST00000437769+ENST00000453231+ENST00000490915+ENST00000428491+ENST00000473407+ENST00000489855+ENST00000475475	protein_coding	133.883	3.94455
ENSG00000121742	GJB6	21.5117	4.52758	0.808887	5.5973	2.18e-08	1.51e-07	ENST00000356192+ENST00000400065+ENST00000400066+ENST00000241124	protein_coding	9.64073	0.0765138
ENSG00000117069	ST6GALNAC5	43.6979	4.52655	0.512684	8.82912	1.06e-18	2.21e-17	ENST00000477717+ENST00000318803+ENST00000480428+ENST00000496845+ENST00000488940	protein_coding	10.1079	0.580084
ENSG00000235447	RP1-279N11.1	4.07739	4.51619	1.04262	4.33157	1.48e-05	6.23e-05	ENST00000435991	pseduogene	3.71432	0
ENSG00000135549	PKIB	118.905	4.51366	0.316227	14.2735	3.2e-46	2.23e-44	ENST00000392491+ENST00000607474+ENST00000608895+ENST00000392490+ENST00000368448+ENST00000368452+ENST00000258014+ENST00000354275+ENST00000368446	protein_coding	51.7883	1.48012
ENSG00000136099	PCDH8	143.45	4.51254	0.267435	16.8734	7.06e-64	8.53e-62	ENST00000377942+ENST00000338862	protein_coding	26.1871	0.311038
ENSG00000162951	LRRTM1	10.2591	4.50521	0.851098	5.29341	1.2e-07	7.37e-07	ENST00000417012+ENST00000433224+ENST00000295057+ENST00000409148+ENST00000416268+ENST00000452811+ENST00000415098	protein_coding	3.26609	0.0230654
ENSG00000132437	DDC	236.425	4.49779	0.259785	17.3135	3.72e-67	4.91e-65	ENST00000357936+ENST00000426377+ENST00000444733+ENST00000431062+ENST00000495320+ENST00000444124+ENST00000430300+ENST00000494914+ENST00000380984+ENST00000489162+ENST00000420203	protein_coding	269.089	5.06601
ENSG00000067646	ZFY	4.98747	4.49618	1.16558	3.85746	0.00011457	0.00040262	ENST00000431102+ENST00000383052+ENST00000155093+ENST00000443793+ENST00000449237+ENST00000469869+ENST00000478783	protein_coding	1.15306	0
ENSG00000187189	TSPYL4	874.28	4.49569	0.200613	22.4097	3.16e-111	1.17e-108	ENST00000420283	protein_coding	139.471	1.98636
ENSG00000176222	ZNF404	25.8088	4.48806	0.628724	7.13837	9.44e-13	1.15e-11	ENST00000587539+ENST00000324394+ENST00000588094	protein_coding	10.2882	0.150915
ENSG00000102678	FGF9	24.7894	4.47704	0.596531	7.50512	6.14e-14	8.44e-13	ENST00000382353+ENST00000461657+ENST00000478546	protein_coding	3.77044	0.102637
ENSG00000019505	SYT13	224.612	4.47153	0.229171	19.5117	8.73e-85	1.82e-82	ENST00000020926+ENST00000533332+ENST00000528101	protein_coding	28.2355	1.28961
ENSG00000105409	ATP1A3	405.049	4.47124	0.247122	18.0933	3.6e-73	5.79e-71	ENST00000302102+ENST00000441343+ENST00000545399+ENST00000543770+ENST00000602133+ENST00000485672+ENST00000473086+ENST00000468774+ENST00000465007	protein_coding	86.952	2.475
ENSG00000132932	ATP8A2	297.196	4.471	0.184442	24.2407	8.29e-130	3.97e-127	ENST00000381655+ENST00000255283+ENST00000381648+ENST00000281620+ENST00000491840	protein_coding	20.9514	0.306672
ENSG00000271778	RP11-379F4.8	4.42796	4.46012	1.11046	4.01647	5.91e-05	0.00022037	ENST00000606839	sense_intronic	5.59542	0
ENSG00000162374	ELAVL4	519.769	4.44963	0.18281	24.3402	7.36e-131	3.71e-128	ENST00000448907+ENST00000371827+ENST00000463650+ENST00000357083+ENST00000371824+ENST00000371823+ENST00000371821+ENST00000371819+ENST00000494555+ENST00000492299+ENST00000474675	protein_coding	88.933	1.43406
ENSG00000145920	CPLX2	1483.59	4.44138	0.163843	27.1076	8.02e-162	6.92e-159	ENST00000359546+ENST00000506642+ENST00000515502+ENST00000509837+ENST00000393745+ENST00000512824+ENST00000514150+ENST00000502265+ENST00000515094+ENST00000515025	protein_coding	204.105	6.19942
ENSG00000041353	RAB27B	83.3321	4.43721	0.362565	12.2384	1.94e-34	8.83e-33	ENST00000586570+ENST00000262094+ENST00000586594+ENST00000592334	protein_coding	7.38683	0.178652
ENSG00000073969	NSF	1218.24	4.42031	0.147192	30.0309	3.88e-198	5.58e-195	ENST00000398238+ENST00000225282+ENST00000571864+ENST00000486366+ENST00000576040+ENST00000571172+ENST00000575068+ENST00000576346+ENST00000465370	protein_coding	249.732	6.20919
ENSG00000229325	ACAP2-IT1	3.79581	4.41991	1.03731	4.26093	2.04e-05	8.34e-05	ENST00000419899	sense_intronic	5.11132	0
ENSG00000255693	RP11-766N7.3	13.2242	4.41934	0.804272	5.49484	3.91e-08	2.58e-07	ENST00000535058+ENST00000540024	lincRNA	2.56355	0.0417343
ENSG00000271947	RP11-439M11.1	4.03923	4.41249	1.09321	4.03628	5.43e-05	0.00020388	ENST00000607613	lincRNA	3.18835	0
ENSG00000154277	UCHL1	4271.56	4.40229	0.130726	33.6757	1.31e-248	3.6e-245	ENST00000514924+ENST00000503431+ENST00000284440+ENST00000381760+ENST00000512419+ENST00000505232+ENST00000504818+ENST00000508768+ENST00000512788+ENST00000472501+ENST00000514764+ENST00000510566	protein_coding	3125.74	331.429
ENSG00000101489	CELF4	1115.75	4.38855	0.142747	30.7436	1.49e-207	2.92e-204	ENST00000412753+ENST00000420428+ENST00000591287+ENST00000334919+ENST00000588591+ENST00000586009+ENST00000590112+ENST00000590011+ENST00000361795+ENST00000601019+ENST00000603232+ENST00000587911+ENST00000591282+ENST00000593271+ENST00000589386+ENST00000588597+ENST00000587657+ENST00000591421+ENST00000587074+ENST00000601392+ENST00000587819+ENST00000589229+ENST00000587924+ENST00000587449	protein_coding	260.931	13.2028
ENSG00000179796	LRRC3B	66.1885	4.37786	0.405391	10.7991	3.48e-27	1.15e-25	ENST00000396641+ENST00000414619+ENST00000432040+ENST00000417744+ENST00000469437+ENST00000456208	protein_coding	32.6641	0.589177
ENSG00000226784	PGAM4	3.55176	4.37436	0.97733	4.47583	7.61e-06	3.39e-05	ENST00000458128	protein_coding	2.52816	0
ENSG00000261652	C15orf65	6.16262	4.35874	0.986741	4.41731	9.99e-06	4.34e-05	ENST00000569691+ENST00000570794	protein_coding	5.7958	0.0622089
ENSG00000188042	ARL4C	124.664	4.35775	0.27565	15.809	2.7e-56	2.54e-54	ENST00000339728+ENST00000390645	protein_coding	22.2488	0.382595
ENSG00000186288	PABPC1L2A	6.24911	4.3522	0.993005	4.38286	1.17e-05	5.03e-05	ENST00000373519+ENST00000453389	protein_coding	3.37637	0.579542
ENSG00000213790	OLA1P1	5.6105	4.32448	0.945996	4.57135	4.85e-06	2.24e-05	ENST00000396387	pseduogene	4.22393	0.0397531
ENSG00000172031	EPHX4	11.7071	4.32328	0.779319	5.54751	2.9e-08	1.96e-07	ENST00000370383+ENST00000480758	protein_coding	5.21995	0.688698
ENSG00000260920	RP1-228H13.5	9.22067	4.32023	0.872307	4.95265	7.32e-07	3.93e-06	ENST00000565390	sense_overlapping	2.48645	0.031522
ENSG00000272129	RP11-250B2.6	9.25033	4.31682	0.872612	4.947	7.54e-07	4.04e-06	ENST00000606629	lincRNA	3.77946	3.03655
ENSG00000236279	CLEC2L	27.8673	4.30334	0.566735	7.59321	3.12e-14	4.42e-13	ENST00000422142+ENST00000521281+ENST00000520413	protein_coding	15.3395	0.323855
ENSG00000169330	KIAA1024	34.7541	4.30293	0.547234	7.86305	3.75e-15	5.83e-14	ENST00000305428+ENST00000559272	protein_coding	4.18718	0.054695
ENSG00000231434	RP11-144L1.8	125.56	4.29609	0.303547	14.153	1.79e-45	1.21e-43	ENST00000436135	pseduogene	41.1591	0.727756
ENSG00000261292	RP11-389G6.3	28.3509	4.29587	0.562963	7.63081	2.33e-14	3.35e-13	ENST00000562191	sense_overlapping	8.67108	0.126123
ENSG00000185518	SV2B	340.802	4.28005	0.191157	22.3903	4.89e-111	1.76e-108	ENST00000545111+ENST00000394232+ENST00000557410+ENST00000557291+ENST00000330276+ENST00000553727	protein_coding	23.1761	0.735257
ENSG00000188674	C2orf80	57.3622	4.27947	0.41354	10.3484	4.26e-25	1.29e-23	ENST00000451342+ENST00000341287+ENST00000451346+ENST00000428015+ENST00000453017+ENST00000423952+ENST00000449053	protein_coding	48.1971	0.841821
ENSG00000173114	LRRN3	149.021	4.26934	0.261008	16.3571	3.87e-60	4.2e-58	ENST00000451085+ENST00000308478+ENST00000422987+ENST00000421101+ENST00000464835	protein_coding	29.5451	4.56562
ENSG00000270039	RP11-571M6.17	8.67856	4.26788	0.854502	4.99458	5.9e-07	3.21e-06	ENST00000602802	lincRNA	9.21728	0.0881859
ENSG00000104722	NEFM	884.417	4.26196	0.174559	24.4155	1.17e-131	5.99e-129	ENST00000221166+ENST00000523467+ENST00000518131+ENST00000437366+ENST00000521540+ENST00000433454	protein_coding	261.667	4.86967
ENSG00000159164	SV2A	653.55	4.25203	0.145786	29.1662	5.21e-187	6.84e-184	ENST00000369146+ENST00000369145	protein_coding	105.752	4.86392
ENSG00000272576	RP11-365H22.2	6.14424	4.25126	1.00949	4.21131	2.54e-05	0.00010187	ENST00000610270	lincRNA	6.94091	0.0596395
ENSG00000109680	TBC1D19	24.3304	4.24844	0.574929	7.3895	1.47e-13	1.97e-12	ENST00000513455+ENST00000512840+ENST00000504442+ENST00000264866+ENST00000502873+ENST00000515568+ENST00000513596+ENST00000505206+ENST00000511789	protein_coding	7.06767	0.208676
ENSG00000270346	RP1-90J20.12	20.9702	4.22489	0.602094	7.01699	2.27e-12	2.64e-11	ENST00000603222	lincRNA	6.62475	0.460764
ENSG00000142530	FAM71E1	20.4477	4.21021	0.596109	7.06281	1.63e-12	1.94e-11	ENST00000593796+ENST00000600100+ENST00000595790+ENST00000602178+ENST00000599206+ENST00000600330	protein_coding	189.885	9.22835
ENSG00000000005	TNMD	3.29472	4.20664	1.07499	3.91318	9.11e-05	0.00032753	ENST00000373031+ENST00000485971	protein_coding	1.26209	0
ENSG00000180543	TSPYL5	118.253	4.19202	0.283766	14.7728	2.19e-49	1.68e-47	ENST00000322128	protein_coding	17.3215	0.348389
ENSG00000235410	RP11-397C18.2	3.80275	4.18973	1.16009	3.61155	0.00030437	0.00097405	ENST00000451617	antisense	5.8779	0
ENSG00000105223	PLD3	993.769	4.18403	0.156406	26.7511	1.2e-157	9.29e-155	ENST00000599685+ENST00000600479+ENST00000392032+ENST00000598962+ENST00000409419+ENST00000409587+ENST00000409735+ENST00000602131+ENST00000594085+ENST00000356508+ENST00000600948+ENST00000594908+ENST00000596682+ENST00000409281+ENST00000493006+ENST00000359274+ENST00000464586+ENST00000485448+ENST00000492243+ENST00000599353+ENST00000480030+ENST00000475983+ENST00000596470+ENST00000488311+ENST00000486134	protein_coding	400.693	28.6634
ENSG00000136854	STXBP1	1199.54	4.17865	0.120815	34.5871	3.95e-262	1.49e-258	ENST00000373302+ENST00000373299+ENST00000476182+ENST00000495829+ENST00000496504+ENST00000481942+ENST00000494254	protein_coding	225.037	4.64809
ENSG00000155511	GRIA1	127.992	4.17739	0.262024	15.9428	3.2e-57	3.11e-55	ENST00000481559+ENST00000520353+ENST00000518862+ENST00000285900+ENST00000474198+ENST00000518142+ENST00000340592+ENST00000517469+ENST00000521843+ENST00000518783+ENST00000448073+ENST00000492291+ENST00000520966	protein_coding	19.157	1.42976
ENSG00000074317	SNCB	61.7183	4.17396	0.462881	9.01736	1.93e-19	4.19e-18	ENST00000310112+ENST00000393693+ENST00000510387+ENST00000506696+ENST00000508006	protein_coding	83.3758	1.23694
ENSG00000232682	RP11-388P9.2	3.26041	4.16015	1.06311	3.91319	9.11e-05	0.00032753	ENST00000414383	antisense	3.52105	0
ENSG00000154096	THY1	888.167	4.14768	0.166432	24.9212	4.39e-137	2.45e-134	ENST00000284240+ENST00000528522+ENST00000584021+ENST00000528295+ENST00000524970+ENST00000527590+ENST00000580275+ENST00000524659+ENST00000532974+ENST00000533840	protein_coding	211.448	6.79915
ENSG00000104435	STMN2	1872.96	4.13787	0.131718	31.4147	1.28e-216	2.96e-213	ENST00000220876+ENST00000518111+ENST00000518491	protein_coding	541.362	13.8862
ENSG00000186416	NKRF	47.272	4.13116	0.426044	9.69655	3.12e-22	8.09e-21	ENST00000304449+ENST00000371527+ENST00000542113+ENST00000487600	protein_coding	30.8428	0.98472
ENSG00000273301	RP11-314B1.2	94.2754	4.12759	0.316631	13.036	7.64e-39	4.05e-37	ENST00000609089	lincRNA	13.486	0.281957
ENSG00000109881	CCDC34	19.3605	4.12713	0.593506	6.95381	3.56e-12	4.06e-11	ENST00000529615+ENST00000328697+ENST00000317945	protein_coding	6.54279	0.160266
ENSG00000213236	YWHAZP2	7.40919	4.11557	0.835413	4.92639	8.38e-07	4.46e-06	ENST00000440317	pseduogene	8.41815	0.199443
ENSG00000127561	SYNGR3	932.068	4.10998	0.189659	21.6704	3.9e-104	1.25e-101	ENST00000563869+ENST00000248121+ENST00000568896+ENST00000562045+ENST00000564642	protein_coding	330.766	0.987071
ENSG00000261675	RP5-1119A7.17	28.9733	4.10959	0.499341	8.23004	1.87e-16	3.26e-15	ENST00000562756	sense_overlapping	10.4888	0.567813
ENSG00000143942	CHAC2	5.00502	4.10396	1.00706	4.07517	4.6e-05	0.00017482	ENST00000295304	protein_coding	1.65849	0.0101359
ENSG00000196071	OR2L13	11.4416	4.10362	0.816865	5.02362	5.07e-07	2.79e-06	ENST00000366478+ENST00000358120	protein_coding	3.66376	0.0707372
ENSG00000102924	CBLN1	198.153	4.09193	0.28891	14.1634	1.54e-45	1.05e-43	ENST00000219197+ENST00000564786+ENST00000536749	protein_coding	56.3893	1.6393
ENSG00000185774	KCNIP4	153.143	4.0839	0.3009	13.5723	5.85e-42	3.47e-40	ENST00000382148+ENST00000447367+ENST00000382150+ENST00000382152+ENST00000509207+ENST00000359001+ENST00000382149+ENST00000515786+ENST00000515373+ENST00000512102	protein_coding	40.4761	2.87985
ENSG00000272163	GS1-72M22.1	4.81188	4.0728	0.998383	4.0794	4.52e-05	0.00017211	ENST00000607058	antisense	4.21639	0.0314788
ENSG00000164588	HCN1	29.3322	4.06612	0.523528	7.76676	8.05e-15	1.21e-13	ENST00000303230	protein_coding	3.54652	0.0726058
ENSG00000213839	RP11-3J10.4	3.08083	4.05832	1.08696	3.73365	0.00018872	0.00063223	ENST00000436507	pseduogene	4.32133	0
ENSG00000266045	RP11-466P24.7	1032.54	4.057	0.20148	20.136	3.57e-90	8.3e-88	ENST00000581282	lincRNA	325.709	7.11753
ENSG00000185559	DLK1	111.032	4.04728	0.349189	11.5905	4.6e-31	1.8e-29	ENST00000392848+ENST00000341267+ENST00000555747+ENST00000331224+ENST00000556051	protein_coding	46.8449	6.55229
ENSG00000092068	SLC7A8	108.512	4.04351	0.282807	14.2978	2.26e-46	1.58e-44	ENST00000316902+ENST00000339733+ENST00000397310+ENST00000469263+ENST00000453702+ENST00000529705+ENST00000422941+ENST00000528860+ENST00000528806+ENST00000528186+ENST00000532568+ENST00000524758+ENST00000525062	protein_coding	25.626	11.1876
ENSG00000261600	RP11-575H3.1	2.88153	4.04228	1.07095	3.77448	0.00016034	0.00054649	ENST00000567067	lincRNA	5.2947	0
ENSG00000271198	VDAC3P1	4.76419	4.03566	0.996821	4.04853	5.15e-05	0.00019442	ENST00000604654	pseduogene	2.06667	0.899739
ENSG00000081386	ZNF510	12.7773	4.02069	0.729949	5.50818	3.63e-08	2.41e-07	ENST00000223428+ENST00000375231+ENST00000472201+ENST00000374641	protein_coding	2.42594	0.0276472
ENSG00000139988	RDH12	29.615	4.01195	0.510004	7.86651	3.65e-15	5.68e-14	ENST00000551171+ENST00000547463+ENST00000267502+ENST00000539142+ENST00000552873	protein_coding	10.3738	1.05022
ENSG00000260931	RP11-65L3.1	5.04023	4.01094	1.0192	3.93539	8.31e-05	0.00030131	ENST00000565104	lincRNA	1.39047	0.0171504
ENSG00000170500	LONRF2	364.033	4.00458	0.18802	21.2987	1.17e-100	3.6e-98	ENST00000393437+ENST00000409647	protein_coding	15.9968	0.45203
ENSG00000123496	IL13RA2	4.501	4.00061	0.985741	4.05848	4.94e-05	0.00018669	ENST00000371936+ENST00000243213+ENST00000468224	protein_coding	1.87528	0.0537624
ENSG00000107282	APBA1	444.395	3.99011	0.176144	22.6525	1.32e-113	5.17e-111	ENST00000265381+ENST00000470082	protein_coding	55.3646	0.995111
ENSG00000223572	CKMT1A	46.0789	3.98655	0.380001	10.4909	9.51e-26	2.97e-24	ENST00000434505+ENST00000411750+ENST00000457648+ENST00000413453+ENST00000415044+ENST00000483604+ENST00000479938	protein_coding	127.92	2.67908
ENSG00000137218	FRS3	35.0188	3.98132	0.446579	8.91516	4.87e-19	1.04e-17	ENST00000259748+ENST00000373018+ENST00000426290+ENST00000422888+ENST00000466420	protein_coding	13.4378	0.487484
ENSG00000128564	VGF	21.6567	3.97758	0.61929	6.4228	1.34e-10	1.27e-09	ENST00000249330+ENST00000445482	protein_coding	4.15004	0.148597
ENSG00000118402	ELOVL4	106.52	3.97286	0.269346	14.75	3.07e-49	2.34e-47	ENST00000369816	protein_coding	22.0986	0.826417
ENSG00000114480	GBE1	296.565	3.96987	0.238717	16.6301	4.22e-62	4.81e-60	ENST00000429644+ENST00000489715+ENST00000484687+ENST00000498468+ENST00000486920+ENST00000477426	protein_coding	57.9959	1.52867
ENSG00000134215	VAV3	96.4739	3.96913	0.334137	11.8787	1.53e-32	6.39e-31	ENST00000370056+ENST00000527011+ENST00000544443+ENST00000529413+ENST00000525460+ENST00000415432+ENST00000343258+ENST00000529033+ENST00000525231+ENST00000479977+ENST00000533398+ENST00000529809+ENST00000469325+ENST00000371846+ENST00000490388+ENST00000524574+ENST00000530671	protein_coding	13.43	1.80341
ENSG00000114374	USP9Y	35.7643	3.96855	0.736981	5.38487	7.25e-08	4.6e-07	ENST00000338981+ENST00000493168+ENST00000426564+ENST00000453031+ENST00000471409	protein_coding	4.86405	0.0314498
ENSG00000105270	CLIP3	1089.04	3.96508	0.150535	26.3399	6.7e-153	4.93e-150	ENST00000360535+ENST00000593074+ENST00000585466+ENST00000590559+ENST00000592017+ENST00000586457	protein_coding	235.393	4.92661
ENSG00000178947	LINC00086	193.736	3.95295	0.227955	17.3409	2.31e-67	3.09e-65	ENST00000417443	lincRNA	31.0675	0.552751
ENSG00000272699	RP11-145M9.5	2.9854	3.94791	1.14527	3.44714	0.00056656	0.00170596	ENST00000608131	antisense	3.09441	0
ENSG00000270059	RP11-88H12.2	26.9152	3.94365	0.475051	8.30154	1.03e-16	1.83e-15	ENST00000602316	sense_intronic	42.5863	0.664401
ENSG00000213640	RP11-797H7.3	7.43324	3.94218	0.896647	4.39658	1.1e-05	4.75e-05	ENST00000446006	pseduogene	5.22854	0.0856504
ENSG00000004059	ARF5	47.1326	3.9393	0.44891	8.77525	1.71e-18	3.53e-17	ENST00000000233+ENST00000463733+ENST00000415666+ENST00000467281+ENST00000489673+ENST00000459680	protein_coding	33.4464	1.13986
ENSG00000251491	OR7E28P	9.51118	3.93336	0.746142	5.27159	1.35e-07	8.23e-07	ENST00000505191	pseduogene	20.3524	0.279714
ENSG00000097021	ACOT7	886.952	3.93178	0.143317	27.4342	1.07e-165	9.83e-163	ENST00000608083+ENST00000545482+ENST00000361521+ENST00000418124+ENST00000377860+ENST00000377855+ENST00000377845+ENST00000377842+ENST00000473466+ENST00000481175+ENST00000541130	protein_coding	431.343	15.6712
ENSG00000006432	MAP3K9	205.232	3.9291	0.21046	18.6691	8.83e-78	1.55e-75	ENST00000554752+ENST00000555993+ENST00000553414+ENST00000381250+ENST00000554146+ENST00000554024	protein_coding	13.426	0.601084
ENSG00000148798	INA	990.172	3.92063	0.212262	18.4707	3.56e-76	6e-74	ENST00000369849	protein_coding	198.874	5.13744
ENSG00000215218	UBE2QL1	186.98	3.90334	0.249965	15.6156	5.7e-55	5.16e-53	ENST00000399816	protein_coding	26.5704	0.196302
ENSG00000152932	RAB3C	1216.97	3.89691	0.192856	20.2063	8.61e-91	2.08e-88	ENST00000513316+ENST00000282878+ENST00000507977+ENST00000381158	protein_coding	92.4293	0.896824
ENSG00000165092	ALDH1A1	2643.32	3.89162	0.230434	16.8882	5.5e-64	6.67e-62	ENST00000297785+ENST00000376939+ENST00000482210+ENST00000419959+ENST00000446946+ENST00000493113+ENST00000493311	protein_coding	873.356	17.8872
ENSG00000103034	NDRG4	2605.46	3.88384	0.10008	38.8074	0	0	ENST00000568999+ENST00000564207+ENST00000562764+ENST00000258187+ENST00000569404+ENST00000564126+ENST00000565304+ENST00000567667+ENST00000394282+ENST00000567454+ENST00000564867+ENST00000566065+ENST00000421602+ENST00000569578+ENST00000561779+ENST00000565430+ENST00000566041+ENST00000566061+ENST00000565434+ENST00000394279+ENST00000564486+ENST00000561724+ENST00000569539+ENST00000567063+ENST00000561720…	protein_coding	758.556	28.0777
ENSG00000182698	RESP18	27.7097	3.88226	0.532095	7.29618	2.96e-13	3.83e-12	ENST00000333527+ENST00000392083+ENST00000470719	protein_coding	27.6739	0.487183
ENSG00000259888	CTD-2540M10.1	4.09279	3.87056	0.985265	3.92844	8.55e-05	0.00030923	ENST00000566108	lincRNA	10.7374	0.0454992
ENSG00000175352	NRIP3	290.177	3.86912	0.205735	18.8064	6.7e-79	1.21e-76	ENST00000309166+ENST00000534759+ENST00000531142+ENST00000531090+ENST00000525100	protein_coding	58.6801	0.73603
ENSG00000184524	CEND1	847.088	3.86781	0.197352	19.5985	1.59e-85	3.39e-83	ENST00000330106+ENST00000524587	protein_coding	348.403	12.0771
ENSG00000256618	MTRNR2L1	767.021	3.86707	0.691776	5.59007	2.27e-08	1.57e-07	ENST00000540040	protein_coding	10.6799	13.6962
ENSG00000150551	LYPD1	17.8626	3.86042	0.616528	6.26155	3.81e-10	3.39e-09	ENST00000397463+ENST00000345008+ENST00000449209	protein_coding	17.1701	0.49052
ENSG00000266413	RP11-88L24.4	4.12846	3.85185	1.03101	3.736	0.00018697	0.00062699	ENST00000582038	antisense	1.71118	0.0217954
ENSG00000271714	CTD-2377O17.1	2.58148	3.84039	1.09944	3.49305	0.00047754	0.00146523	ENST00000606270	antisense	1.35086	0
ENSG00000125355	TMEM255A	677.163	3.83719	0.202808	18.9203	7.76e-80	1.43e-77	ENST00000371369+ENST00000309720+ENST00000440464+ENST00000371352+ENST00000519908+ENST00000480821	protein_coding	147.655	2.01847
ENSG00000162873	KLHDC8A	24.9152	3.83698	0.525922	7.29573	2.97e-13	3.84e-12	ENST00000367156+ENST00000367155+ENST00000539253+ENST00000537168+ENST00000460687+ENST00000606181+ENST00000607826+ENST00000607173+ENST00000491471+ENST00000606887+ENST00000606111+ENST00000606529+ENST00000607193	protein_coding	6.48146	0.335479
ENSG00000108001	EBF3	155.641	3.83329	0.233999	16.3817	2.59e-60	2.84e-58	ENST00000368648+ENST00000355311+ENST00000440978	protein_coding	26.4583	0.769637
ENSG00000272511	RP11-180N14.1	47.4743	3.82757	0.378996	10.0992	5.57e-24	1.58e-22	ENST00000606582	lincRNA	18.22	0.278252
ENSG00000182901	RGS7	37.0934	3.82567	0.437023	8.75394	2.06e-18	4.24e-17	ENST00000331110+ENST00000366563+ENST00000348120+ENST00000440928+ENST00000446183+ENST00000401882+ENST00000407727+ENST00000366565+ENST00000366564+ENST00000366562	protein_coding	16.3523	5.15352
ENSG00000271830	RP11-1C8.7	8.37251	3.82532	0.824898	4.63732	3.53e-06	1.68e-05	ENST00000606457	lincRNA	15.5334	0.212871
ENSG00000125675	GRIA3	220.746	3.82214	0.212042	18.0254	1.23e-72	1.92e-70	ENST00000371266+ENST00000264357+ENST00000371264+ENST00000542149+ENST00000371256+ENST00000371251+ENST00000479118+ENST00000541091+ENST00000477389+ENST00000460123	protein_coding	52.0086	1.05708
ENSG00000158560	DYNC1I1	843.458	3.81967	0.139704	27.3412	1.37e-164	1.22e-161	ENST00000447467+ENST00000524053+ENST00000324972+ENST00000537881+ENST00000437599+ENST00000359388+ENST00000413338+ENST00000518089+ENST00000457059+ENST00000519371+ENST00000497626	protein_coding	212.496	6.51756
ENSG00000124507	PACSIN1	240.616	3.8168	0.196997	19.3749	1.26e-83	2.5e-81	ENST00000374043+ENST00000244458+ENST00000493633+ENST00000538621+ENST00000486120+ENST00000487760	protein_coding	39.0934	1.32589
ENSG00000114631	PODXL2	101.177	3.81335	0.326319	11.686	1.5e-31	6.01e-30	ENST00000342480	protein_coding	40.1085	0.711521
ENSG00000173452	TMEM196	18.2932	3.80932	0.623012	6.11437	9.69e-10	8.17e-09	ENST00000405844+ENST00000405764+ENST00000422233+ENST00000433641+ENST00000493519	protein_coding	3.20987	0.0661508
ENSG00000187566	NHLRC1	6.30937	3.80729	0.877058	4.34098	1.42e-05	5.98e-05	ENST00000340650	protein_coding	2.16589	0.0483154
ENSG00000240204	SMKR1	6.4772	3.8058	0.875061	4.34919	1.37e-05	5.78e-05	ENST00000462322+ENST00000488846	protein_coding	5.27862	0.09593
ENSG00000259974	LINC00261	59.8802	3.79958	0.369051	10.2956	7.38e-25	2.21e-23	ENST00000420070+ENST00000564492+ENST00000609300	lincRNA	16.7493	0.347149
ENSG00000132821	VSTM2L	99.0617	3.79571	0.326104	11.6396	2.59e-31	1.03e-29	ENST00000373458+ENST00000373461+ENST00000373459+ENST00000448944	protein_coding	38.8073	2.01463
ENSG00000260878	RP11-320H14.1	11.8561	3.79231	0.70335	5.39178	6.98e-08	4.44e-07	ENST00000568817	sense_overlapping	12.9468	0.822251
ENSG00000118733	OLFM3	93.2052	3.78903	0.284372	13.3242	1.67e-40	9.42e-39	ENST00000370103+ENST00000536598+ENST00000462354+ENST00000465523+ENST00000338858+ENST00000359814+ENST00000468901	protein_coding	18.4085	4.23916
ENSG00000262951	RP11-670E13.2	2.53515	3.78293	1.13088	3.34513	0.00082245	0.00239505	ENST00000576602	lincRNA	3.17076	0
ENSG00000091482	SMPX	26.2987	3.77415	0.497628	7.58429	3.34e-14	4.73e-13	ENST00000379494+ENST00000494525	protein_coding	14.7838	0.844709
ENSG00000273019	RP11-508N22.13	2.4891	3.7722	1.12311	3.35871	0.00078308	0.00229144	ENST00000609019	lincRNA	6.81706	0
ENSG00000136546	SCN7A	55.6995	3.7686	0.402363	9.36618	7.52e-21	1.8e-19	ENST00000409855+ENST00000424326+ENST00000419992+ENST00000441411+ENST00000497562	protein_coding	5.33108	0.625158
ENSG00000139211	AMIGO2	57.5039	3.76845	0.38229	9.85757	6.36e-23	1.71e-21	ENST00000266581+ENST00000550413+ENST00000321382+ENST00000429635	protein_coding	12.4153	0.27713
ENSG00000150394	CDH8	233.893	3.76807	0.204361	18.4383	6.48e-76	1.07e-73	ENST00000299345+ENST00000577390+ENST00000585315+ENST00000577730+ENST00000583483+ENST00000580044+ENST00000577536+ENST00000584337+ENST00000582242+ENST00000583382+ENST00000584966+ENST00000577228+ENST00000584506+ENST00000582980	protein_coding	31.1048	0.592492
ENSG00000233871	DLG5-AS1	2.32224	3.76581	1.07237	3.51166	0.00044532	0.00137473	ENST00000449852	antisense	2.61832	1.70914
ENSG00000262194	CTD-3195I5.5	2.48149	3.76404	1.11884	3.36423	0.00076758	0.00225088	ENST00000572988	lincRNA	3.172	0.544428
ENSG00000253520	RP11-798K23.5	3.79628	3.75983	1.04315	3.60429	0.00031301	0.00099907	ENST00000521868	pseduogene	8.54617	0.0921419
ENSG00000234688	RP1-293L6.1	2.40107	3.75434	1.10576	3.39525	0.00068565	0.00203173	ENST00000430281	antisense	1.95579	0
ENSG00000149295	DRD2	364.384	3.74936	0.207788	18.0442	8.76e-73	1.39e-70	ENST00000355319+ENST00000362072+ENST00000346454+ENST00000544518+ENST00000542968+ENST00000538967+ENST00000540600+ENST00000535984+ENST00000539420+ENST00000543292+ENST00000542616	protein_coding	111.787	3.51455
ENSG00000164220	F2RL2	4.4152	3.74851	1.08323	3.46048	0.00053922	0.00163175	ENST00000296641+ENST00000504899	protein_coding	1.02065	0.00946473
ENSG00000115828	QPCT	32.7587	3.7482	0.446111	8.40195	4.39e-17	8.11e-16	ENST00000338415+ENST00000404976+ENST00000537448+ENST00000470075+ENST00000480050+ENST00000469098+ENST00000444022	protein_coding	14.4228	1.05128
ENSG00000213148	AC073465.1	2.00867	3.7439	0.990276	3.78067	0.00015641	0.00053453	ENST00000456671	pseduogene	2.15127	0
ENSG00000204442	FAM155A	130.365	3.73029	0.261688	14.2547	4.19e-46	2.89e-44	ENST00000375915	protein_coding	25.6386	0.645458
ENSG00000272428	RP11-704J17.5	2.62889	3.72962	1.17642	3.17032	0.00152273	0.00417204	ENST00000606160	lincRNA	5.61422	2.95214
ENSG00000127824	TUBA4A	253.463	3.72445	0.241226	15.4397	8.85e-54	7.73e-52	ENST00000392088+ENST00000248437+ENST00000498660+ENST00000398989+ENST00000427737+ENST00000456818+ENST00000462806+ENST00000447205+ENST00000475683+ENST00000425551	protein_coding	115.387	3.6266
ENSG00000241506	PSMC1P1	3.49708	3.72372	0.966563	3.85254	0.0001169	0.00041006	ENST00000478110	pseduogene	36.7357	0.66568
ENSG00000214548	MEG3	1325.28	3.72008	0.228004	16.3159	7.61e-60	8.18e-58	ENST00000556407+ENST00000429159+ENST00000520714+ENST00000522771+ENST00000451743+ENST00000556736+ENST00000521404+ENST00000423456+ENST00000424076+ENST00000398518+ENST00000554639+ENST00000452120+ENST00000519709+ENST00000412736+ENST00000455286+ENST00000523671+ENST00000452514+ENST00000398474+ENST00000521812+ENST00000555928+ENST00000398461+ENST00000455531+ENST00000524035+ENST00000524131+ENST00000522618…	lincRNA	534.757	9.34931
ENSG00000233225	AC004987.9	2.04182	3.71951	1.0357	3.59129	0.00032904	0.00104427	ENST00000457532+ENST00000395959	pseduogene	2.22156	0
ENSG00000164070	HSPA4L	149.982	3.7192	0.234795	15.8402	1.64e-56	1.56e-54	ENST00000439123+ENST00000508776+ENST00000296464+ENST00000508549+ENST00000505726+ENST00000515262	protein_coding	10.5172	0.303056
ENSG00000114279	FGF12	311.753	3.70214	0.198484	18.6521	1.21e-77	2.12e-75	ENST00000445105+ENST00000264730+ENST00000454309+ENST00000440901+ENST00000450716+ENST00000430714+ENST00000448795+ENST00000418610+ENST00000466144+ENST00000491636	protein_coding	41.1809	1.92557
ENSG00000248441	CTD-2536I1.1	2.2643	3.70057	1.06643	3.47006	0.00052034	0.00158128	ENST00000555332+ENST00000508732+ENST00000556899	lincRNA	1.09371	1.65455
ENSG00000105784	RUNDC3B	104.885	3.699	0.281391	13.1454	1.81e-39	9.82e-38	ENST00000466676+ENST00000497788+ENST00000338056+ENST00000476114+ENST00000493037+ENST00000394654+ENST00000489461+ENST00000312373+ENST00000496000	protein_coding	21.4065	1.23512
ENSG00000147642	SYBU	233.378	3.69689	0.20237	18.268	1.49e-74	2.41e-72	ENST00000533895+ENST00000532779+ENST00000424158+ENST00000528331+ENST00000446070+ENST00000399066+ENST00000528647+ENST00000276646+ENST00000529175+ENST00000408889+ENST00000440310+ENST00000408908+ENST00000433638+ENST00000419099+ENST00000422135+ENST00000533065+ENST00000529690+ENST00000533171+ENST00000533394+ENST00000527707+ENST00000532594+ENST00000528045+ENST00000527664+ENST00000528735+ENST00000529190…	protein_coding	59.2396	3.76636
ENSG00000102003	SYP	360.022	3.6925	0.242242	15.243	1.83e-52	1.53e-50	ENST00000263233+ENST00000472598+ENST00000538567+ENST00000376303+ENST00000479808+ENST00000469389+ENST00000466635+ENST00000494396+ENST00000472737	protein_coding	108.629	2.89873
ENSG00000184156	KCNQ3	402.089	3.68281	0.183745	20.043	2.32e-89	5.31e-87	ENST00000388996+ENST00000521134+ENST00000519445+ENST00000519589	protein_coding	22.7846	0.746444
ENSG00000101883	RHOXF1	2.49473	3.6805	1.1683	3.15032	0.00163094	0.00443153	ENST00000217999	protein_coding	3.41092	0
ENSG00000174460	ZCCHC12	66.4411	3.67514	0.362766	10.1309	4.03e-24	1.15e-22	ENST00000310164	protein_coding	21.2805	0.527703
ENSG00000260918	RP11-731J8.2	287.662	3.67428	0.179239	20.4993	2.18e-93	5.36e-91	ENST00000562284	sense_overlapping	26.0746	0.656099
ENSG00000259623	RP11-156E6.1	125.533	3.67043	0.251924	14.5696	4.39e-48	3.26e-46	ENST00000560400	sense_overlapping	29.5555	0.715325
ENSG00000157613	CREB3L1	28.7786	3.66922	0.448643	8.1785	2.87e-16	4.94e-15	ENST00000529193+ENST00000288400+ENST00000534787+ENST00000527342+ENST00000530518+ENST00000530244+ENST00000534616	protein_coding	11.1519	0.589074
ENSG00000101746	NOL4	71.0059	3.66083	0.319708	11.4506	2.34e-30	8.83e-29	ENST00000261592+ENST00000269185+ENST00000535384+ENST00000535475+ENST00000589544+ENST00000586314+ENST00000590712+ENST00000538587+ENST00000586553+ENST00000588280+ENST00000591917+ENST00000587971+ENST00000587953+ENST00000586309+ENST00000590846+ENST00000588355	protein_coding	15.4687	0.983894
ENSG00000240694	PNMA2	436.658	3.66009	0.18015	20.317	9.1e-92	2.22e-89	ENST00000522362+ENST00000521740+ENST00000518212+ENST00000521875+ENST00000523244+ENST00000522450+ENST00000522764+ENST00000523616	protein_coding	66.8371	1.9753
ENSG00000261496	RP13-514E23.1	28.4565	3.65487	0.453256	8.06357	7.41e-16	1.23e-14	ENST00000564854	sense_overlapping	11.1178	0.343851
ENSG00000251580	RP11-539L10.3	3.77788	3.65381	1.02265	3.57287	0.00035308	0.00111391	ENST00000515205+ENST00000513179	lincRNA	13.3537	6.11367
ENSG00000212864	RNF208	75.1653	3.65008	0.360171	10.1343	3.89e-24	1.12e-22	ENST00000391553+ENST00000392827	protein_coding	57.3496	1.2992
ENSG00000101977	MCF2	45.5326	3.64861	0.377304	9.6702	4.04e-22	1.04e-20	ENST00000520602+ENST00000414978+ENST00000370578+ENST00000536274+ENST00000370576+ENST00000437564+ENST00000446225+ENST00000519895+ENST00000370573+ENST00000338585+ENST00000483690	protein_coding	15.4243	0.444624
ENSG00000231468	PRDX3P2	3.41593	3.64755	0.972916	3.74909	0.00017748	0.00059841	ENST00000447051	pseduogene	2.27201	0.0264271
ENSG00000212127	TAS2R14	2.61446	3.64547	1.21629	2.9972	0.00272475	0.00703404	ENST00000537503+ENST00000381852	protein_coding	1.31696	0.513868
ENSG00000271892	CTD-2228A4.1	2.20193	3.64177	1.08787	3.3476	0.00081514	0.00237513	ENST00000606282	lincRNA	3.697	0
ENSG00000230316	FEZF1-AS1	7.53217	3.63899	0.822657	4.42347	9.71e-06	4.23e-05	ENST00000428449+ENST00000437317+ENST00000424404	antisense	3.00794	0.132725
ENSG00000149575	SCN2B	313.363	3.63883	0.177094	20.5474	8.11e-94	2.03e-91	ENST00000278947	protein_coding	37.0397	1.55761
ENSG00000201136	RNU6-353P	1.99384	3.63371	1.00972	3.59874	0.00031976	0.00101781	ENST00000364266	snRNA	17.8525	0
ENSG00000079257	LXN	13.1912	3.61861	0.691069	5.23625	1.64e-07	9.85e-07	ENST00000482640+ENST00000264265	protein_coding	5.88378	0.18573
ENSG00000106868	SUSD1	45.5941	3.61706	0.389125	9.29536	1.47e-20	3.45e-19	ENST00000374263+ENST00000374270+ENST00000355396+ENST00000374264+ENST00000475283+ENST00000529933+ENST00000415074+ENST00000528773+ENST00000532348+ENST00000482851	protein_coding	10.2802	0.641346
ENSG00000138379	MSTN	5.69416	3.6073	0.962567	3.74758	0.00017855	0.00060149	ENST00000260950	protein_coding	1.2223	0.0233723
ENSG00000140876	NUDT7	3.50485	3.59577	0.991274	3.62742	0.00028627	0.0009215	ENST00000268533+ENST00000564085+ENST00000568787+ENST00000437314+ENST00000563839+ENST00000564031	protein_coding	10.1691	0.426264
ENSG00000260747	RP11-421N8.1	3.08185	3.59462	0.981135	3.66374	0.00024856	0.00081093	ENST00000567372	pseduogene	4.95547	0.0810283
ENSG00000183150	GPR19	11.6453	3.59433	0.689481	5.2131	1.86e-07	1.1e-06	ENST00000540510+ENST00000332427+ENST00000540796+ENST00000545876+ENST00000537507	protein_coding	4.07934	0.141047
ENSG00000214812	RP5-1053E7.3	1.87711	3.59319	1.00646	3.57012	0.00035682	0.00112428	ENST00000399029	pseduogene	2.29255	0
ENSG00000272777	RP11-571L19.8	5.09123	3.58665	0.949876	3.77591	0.00015943	0.00054373	ENST00000609071	lincRNA	6.3103	0.766596
ENSG00000265727	RN7SL648P	3.94552	3.58513	1.07127	3.34663	0.00081802	0.00238327	ENST00000478418	misc_RNA	10.8981	0.262151
ENSG00000260871	CTD-2373J6.1	2.28068	3.58488	1.16241	3.084	0.00204236	0.00543213	ENST00000562820	sense_overlapping	2.13467	0
ENSG00000189159	HN1	156.135	3.58379	0.221898	16.1506	1.12e-58	1.15e-56	ENST00000405458+ENST00000409753+ENST00000476258+ENST00000482348+ENST00000356033+ENST00000304834+ENST00000470924+ENST00000481094+ENST00000481647+ENST00000392566+ENST00000580380+ENST00000581874+ENST00000584079+ENST00000465454	protein_coding	69.7055	3.21728
ENSG00000235084	CHCHD2P6	1.7533	3.58288	1.01621	3.52573	0.00042231	0.00130893	ENST00000420030+ENST00000454346	pseduogene	3.65106	0
ENSG00000255504	RP11-788M5.3	2.03831	3.57877	1.07956	3.31504	0.00091632	0.00264214	ENST00000531772+ENST00000526107	uncertain	4.18647	0
ENSG00000228108	AC092839.3	2.2414	3.57845	1.14445	3.1268	0.00176722	0.00476794	ENST00000433475	antisense	3.44247	2.30985
ENSG00000126950	TMEM35	145.476	3.57537	0.226886	15.7585	6.01e-56	5.6e-54	ENST00000372930+ENST00000478351	protein_coding	46.4545	0.960368
ENSG00000130540	SULT4A1	414.574	3.57536	0.138553	25.8051	7.78e-147	5.22e-144	ENST00000330884+ENST00000422525+ENST00000432404+ENST00000540422+ENST00000249130+ENST00000475131	protein_coding	119.629	3.79319
ENSG00000101230	ISM1	7.8342	3.57438	0.793878	4.50242	6.72e-06	3.02e-05	ENST00000262487	protein_coding	2.08029	0.0517282
ENSG00000003249	DBNDD1	109.526	3.5704	0.308355	11.5788	5.27e-31	2.05e-29	ENST00000002501+ENST00000304733+ENST00000392973+ENST00000568838+ENST00000568662+ENST00000568330	protein_coding	40.1338	1.05814
ENSG00000165646	SLC18A2	1849.05	3.566	0.164071	21.7344	9.7e-105	3.15e-102	ENST00000497497+ENST00000298472	protein_coding	325.753	4.93352
ENSG00000232229	LINC00865	7.71774	3.56568	0.800481	4.45442	8.41e-06	3.71e-05	ENST00000448963+ENST00000448490	lincRNA	1.6856	0.0779568
ENSG00000188573	FBLL1	142.795	3.56541	0.211892	16.8265	1.56e-63	1.86e-61	ENST00000338333	protein_coding	64.5199	1.69966
ENSG00000259946	RP11-490G2.2	2.27247	3.55863	1.18296	3.00823	0.00262776	0.00681219	ENST00000561881	lincRNA	1.03316	0
ENSG00000065833	ME1	100.34	3.5575	0.270602	13.1466	1.78e-39	9.69e-38	ENST00000369705+ENST00000541327+ENST00000543031	protein_coding	17.7054	0.853221
ENSG00000267160	RP11-1072C15.4	2.00278	3.54982	1.08638	3.26757	0.00108473	0.0030781	ENST00000591628	antisense	1.69602	0.429464
ENSG00000273237	CTB-119C2.1	10.4268	3.54023	0.712151	4.97118	6.65e-07	3.6e-06	ENST00000608362	antisense	5.07917	2.78094
ENSG00000171385	KCND3	968.448	3.53464	0.145557	24.2836	2.92e-130	1.45e-127	ENST00000369697+ENST00000302127+ENST00000315987	protein_coding	81.4507	2.12399
ENSG00000132854	KANK4	114.416	3.53019	0.255494	13.8171	2.01e-43	1.26e-41	ENST00000371153+ENST00000317477+ENST00000354381+ENST00000371150	protein_coding	25.597	0.755174
ENSG00000183166	CALN1	227.255	3.52679	0.218433	16.1459	1.21e-58	1.24e-56	ENST00000395276+ENST00000395275+ENST00000329008+ENST00000405452+ENST00000412588+ENST00000431984+ENST00000446128	protein_coding	18.541	1.87038
ENSG00000168993	CPLX1	120.471	3.52593	0.258062	13.6631	1.69e-42	1.02e-40	ENST00000304062+ENST00000505203+ENST00000506404+ENST00000504062	protein_coding	46.0694	1.16382
ENSG00000270173	RP11-382B18.4	1.74724	3.52474	0.984076	3.58178	0.00034126	0.00107942	ENST00000602453	lincRNA	14.3007	0
ENSG00000183654	2020-03-11	11.1115	3.52448	0.676421	5.21048	1.88e-07	1.12e-06	ENST00000332432+ENST00000507111+ENST00000505509	protein_coding	8.34671	0.325814
ENSG00000272880	RP11-33M22.2	5.078	3.52211	0.963688	3.65482	0.00025736	0.00083693	ENST00000609720	lincRNA	4.63472	0.0901931
ENSG00000135324	MRAP2	57.7076	3.52017	0.340954	10.3245	5.46e-25	1.65e-23	ENST00000257776	protein_coding	16.5813	0.539542
ENSG00000259796	RP11-355I22.7	30.7255	3.51653	0.466246	7.54221	4.62e-14	6.45e-13	ENST00000568344	sense_overlapping	13.2197	0.320613
ENSG00000165704	HPRT1	220.13	3.51145	0.225392	15.5793	1.01e-54	9.07e-53	ENST00000298556+ENST00000462974+ENST00000475720	protein_coding	98.2984	9.06281
ENSG00000154127	UBASH3B	129.798	3.50772	0.24885	14.0957	4.03e-45	2.68e-43	ENST00000284273+ENST00000525711+ENST00000526386+ENST00000530917+ENST00000533451+ENST00000529998+ENST00000526493+ENST00000530578	protein_coding	12.0014	0.793717
ENSG00000176788	BASP1	1265.03	3.50447	0.119785	29.2564	3.72e-188	5.11e-185	ENST00000606445+ENST00000322611	protein_coding	436.095	13.86
ENSG00000104112	SCG3	160.98	3.50174	0.206731	16.9387	2.33e-64	2.85e-62	ENST00000220478+ENST00000542355+ENST00000558709	protein_coding	33.751	8.63355
ENSG00000254612	RP11-676M6.1	3.05297	3.50036	1.00252	3.49158	0.00048018	0.00147272	ENST00000526843	pseduogene	2.68938	0.0728807
ENSG00000005981	ASB4	21.2294	3.48965	0.492527	7.08519	1.39e-12	1.66e-11	ENST00000257621+ENST00000325885+ENST00000428113	protein_coding	3.26591	5.02715
ENSG00000164853	UNCX	6.92751	3.48412	0.782931	4.4501	8.58e-06	3.78e-05	ENST00000316333	protein_coding	2.47929	0.0572348
ENSG00000227053	RP11-395B7.4	6.52222	3.48351	0.776416	4.48665	7.24e-06	3.24e-05	ENST00000441882+ENST00000448513	antisense	18.2379	0.365719
ENSG00000183908	LRRC55	52.5282	3.47809	0.351341	9.89948	4.18e-23	1.14e-21	ENST00000497933	protein_coding	6.91955	0.322165
ENSG00000166073	GPR176	99.2657	3.47578	0.268178	12.9607	2.04e-38	1.06e-36	ENST00000299092+ENST00000561100+ENST00000543580+ENST00000558041+ENST00000560729	protein_coding	16.4609	0.316197
ENSG00000111052	LIN7A	71.0638	3.47302	0.318879	10.8913	1.27e-27	4.25e-26	ENST00000552864+ENST00000261203+ENST00000549417+ENST00000552093	protein_coding	8.77335	0.484134
ENSG00000198934	MAGEE1	93.6219	3.47268	0.257505	13.4859	1.89e-41	1.1e-39	ENST00000361470	protein_coding	18.299	1.81155
ENSG00000065609	SNAP91	569.555	3.45985	0.15343	22.5501	1.34e-112	5.13e-110	ENST00000521485+ENST00000439399+ENST00000195649+ENST00000369694+ENST00000437520+ENST00000428679+ENST00000520302+ENST00000521743+ENST00000518312+ENST00000520213+ENST00000523448+ENST00000521616+ENST00000519133+ENST00000521931+ENST00000369691+ENST00000523780+ENST00000522248+ENST00000519779+ENST00000518309+ENST00000369690+ENST00000523484+ENST00000519825+ENST00000523585+ENST00000523199	protein_coding	83.2721	2.6172
ENSG00000173267	SNCG	919.257	3.45749	0.224735	15.3847	2.07e-53	1.78e-51	ENST00000465679+ENST00000348795+ENST00000372017+ENST00000483064	protein_coding	1074.8	27.8426
ENSG00000184672	RALYL	257.837	3.45492	0.195073	17.7109	3.46e-70	4.99e-68	ENST00000522613+ENST00000521268+ENST00000518566+ENST00000517988+ENST00000522455+ENST00000521695+ENST00000517638+ENST00000522647+ENST00000523850+ENST00000521376+ENST00000518065	protein_coding	126.918	2.69528
ENSG00000273001	RP11-118K6.3	6.83087	3.45127	0.831659	4.14986	3.33e-05	0.00013014	ENST00000607898	lincRNA	6.33123	0.25458
ENSG00000258285	RP11-103B5.2	4.56044	3.44682	0.855447	4.02926	5.6e-05	0.00020947	ENST00000547006	lincRNA	2.69731	0.041129
ENSG00000099365	STX1B	246.215	3.44671	0.265227	12.9953	1.3e-38	6.85e-37	ENST00000215095+ENST00000569638+ENST00000565419+ENST00000566211+ENST00000561836	protein_coding	50.3917	2.10174
ENSG00000250510	GPR162	102.3	3.44256	0.247959	13.8836	7.97e-44	5.04e-42	ENST00000311268+ENST00000535220+ENST00000428545+ENST00000541431+ENST00000382315+ENST00000545321+ENST00000542330	protein_coding	72.5137	3.47743
ENSG00000082556	OPRK1	30.5725	3.43948	0.466656	7.37049	1.7e-13	2.25e-12	ENST00000265572+ENST00000522508+ENST00000524278+ENST00000520287	protein_coding	3.98491	3.2361
ENSG00000109738	GLRB	128.384	3.43716	0.254532	13.5039	1.48e-41	8.64e-40	ENST00000264428+ENST00000541722+ENST00000515642+ENST00000512619+ENST00000506411+ENST00000509282+ENST00000510970	protein_coding	33.481	1.56719
ENSG00000177628	GBA	32.9007	3.43532	0.511109	6.7213	1.8e-11	1.88e-10	ENST00000327247+ENST00000368373+ENST00000464536+ENST00000427500+ENST00000536770+ENST00000428024+ENST00000478472+ENST00000484489+ENST00000491081+ENST00000497670+ENST00000460156+ENST00000493842+ENST00000473570+ENST00000467918+ENST00000470104	protein_coding	19.6196	0.720501
ENSG00000124191	TOX2	184.475	3.43433	0.210599	16.3074	8.74e-60	9.36e-58	ENST00000341197+ENST00000423191+ENST00000372999+ENST00000358131+ENST00000435864+ENST00000413823	protein_coding	93.7819	2.22024
ENSG00000177181	RIMKLA	103.894	3.43349	0.238629	14.3884	6.12e-47	4.4e-45	ENST00000410070+ENST00000431473	protein_coding	7.91586	0.679781
ENSG00000123570	RAB9B	55.3662	3.43349	0.323232	10.6224	2.35e-26	7.51e-25	ENST00000243298	protein_coding	10.6645	0.965957
ENSG00000145087	STXBP5L	78.565	3.42654	0.290807	11.7829	4.78e-32	1.96e-30	ENST00000273666+ENST00000471454+ENST00000461772+ENST00000472879+ENST00000492541+ENST00000497029+ENST00000495504+ENST00000471262	protein_coding	5.16109	0.393348
ENSG00000233184	RP11-421L21.3	15.445	3.42274	0.600897	5.69605	1.23e-08	8.81e-08	ENST00000453011+ENST00000416329+ENST00000449473+ENST00000454721+ENST00000446527+ENST00000451213	uncertain	6.96113	0.41632
ENSG00000153291	SLC25A27	75.5059	3.42072	0.341934	10.004	1.46e-23	4.06e-22	ENST00000371347+ENST00000411689+ENST00000452689+ENST00000603486+ENST00000604908+ENST00000604127+ENST00000604217+ENST00000604616+ENST00000603501	protein_coding	24.6082	1.48211
ENSG00000261643	RP11-529E10.6	21.3171	3.41889	0.503084	6.79585	1.08e-11	1.16e-10	ENST00000564650	sense_overlapping	15.5171	2.58552
ENSG00000084764	MAPRE3	204.656	3.41663	0.298086	11.4619	2.05e-30	7.77e-29	ENST00000233121+ENST00000494788+ENST00000405074+ENST00000475633+ENST00000481222+ENST00000491354+ENST00000474367+ENST00000458529+ENST00000402218	protein_coding	95.1566	4.28352
ENSG00000158882	TOMM40L	19.5776	3.41455	0.620499	5.50291	3.74e-08	2.48e-07	ENST00000367988+ENST00000545897+ENST00000474486+ENST00000470426+ENST00000465512+ENST00000492482+ENST00000367987+ENST00000468803+ENST00000475793	protein_coding	7.70138	0.18033
ENSG00000197860	SGTB	79.1646	3.40875	0.284863	11.9663	5.34e-33	2.29e-31	ENST00000381007+ENST00000506816	protein_coding	9.5518	0.359496
ENSG00000054356	PTPRN	437.51	3.40743	0.190159	17.9188	8.41e-72	1.28e-69	ENST00000295718+ENST00000409251+ENST00000462351+ENST00000460801+ENST00000443981+ENST00000423636+ENST00000497977+ENST00000486480+ENST00000489650+ENST00000412847+ENST00000446182+ENST00000440552+ENST00000476930+ENST00000442029+ENST00000451506+ENST00000606213+ENST00000468454+ENST00000484986+ENST00000477819	protein_coding	259.602	14.8238
ENSG00000139174	PRICKLE1	24.6356	3.40712	0.472536	7.21029	5.58e-13	7e-12	ENST00000455697+ENST00000445766+ENST00000548696+ENST00000345127+ENST00000552240+ENST00000552108+ENST00000551050+ENST00000547113+ENST00000552200	protein_coding	6.83399	1.83238
ENSG00000133135	RNF128	24.5093	3.40704	0.492418	6.91901	4.55e-12	5.13e-11	ENST00000418562+ENST00000324342+ENST00000255499	protein_coding	7.90143	1.03353
ENSG00000167600	CYP2S1	95.1168	3.40602	0.275646	12.3565	4.49e-35	2.09e-33	ENST00000310054+ENST00000597754+ENST00000542619+ENST00000593545+ENST00000600561+ENST00000595590+ENST00000593890	protein_coding	21.9443	2.76664
ENSG00000112186	CAP2	161.154	3.40528	0.235094	14.4848	1.51e-47	1.11e-45	ENST00000229922+ENST00000489374+ENST00000378990+ENST00000493172+ENST00000465994+ENST00000479291+ENST00000476263	protein_coding	29.4426	7.59018
ENSG00000180914	OXTR	27.4016	3.40326	0.657719	5.17434	2.29e-07	1.34e-06	ENST00000316793+ENST00000449615+ENST00000431493+ENST00000474615	protein_coding	4.9782	0.269919
ENSG00000061918	GUCY1B3	412.741	3.40274	0.175218	19.4201	5.22e-84	1.06e-81	ENST00000505154+ENST00000502959+ENST00000505764+ENST00000507146+ENST00000264424+ENST00000503520+ENST00000513437	protein_coding	84.6691	2.7871
ENSG00000166448	TMEM130	703.318	3.40214	0.154523	22.017	1.98e-107	6.65e-105	ENST00000339375+ENST00000416379+ENST00000450876+ENST00000474857+ENST00000345589+ENST00000546258+ENST00000461092+ENST00000486839+ENST00000445790	protein_coding	268.777	15.7687
ENSG00000133878	DUSP26	144.665	3.40036	0.219235	15.5101	2.96e-54	2.63e-52	ENST00000256261+ENST00000523956+ENST00000522982	protein_coding	54.3232	2.02822
ENSG00000132429	POPDC3	20.9413	3.40019	0.486891	6.98348	2.88e-12	3.32e-11	ENST00000254765+ENST00000489134+ENST00000474760+ENST00000429112	protein_coding	10.8714	1.08035
ENSG00000272746	RP11-53B2.6	1.91053	3.39988	1.15888	2.93376	0.00334888	0.00846866	ENST00000610087	sense_intronic	1.8193	0
ENSG00000008056	SYN1	338.217	3.39905	0.20286	16.7556	5.15e-63	6.03e-61	ENST00000340666+ENST00000295987	protein_coding	80.126	2.55944
ENSG00000131711	MAP1B	5270.07	3.39214	0.119267	28.4414	6.22e-178	6.96e-175	ENST00000296755+ENST00000512974+ENST00000513526+ENST00000504183+ENST00000511641+ENST00000504492	protein_coding	286.987	20.8289
ENSG00000055163	CYFIP2	649.453	3.38713	0.126374	26.8025	3.02e-158	2.4e-155	ENST00000523969+ENST00000442283+ENST00000318218+ENST00000520759+ENST00000523119+ENST00000522463+ENST00000521420+ENST00000522637+ENST00000519002+ENST00000519252+ENST00000520419+ENST00000347377+ENST00000522423+ENST00000519153+ENST00000377576+ENST00000517850+ENST00000517753+ENST00000541131+ENST00000518511+ENST00000435847+ENST00000520942+ENST00000520960+ENST00000518555+ENST00000520424+ENST00000522892…	protein_coding	135.953	6.27185
ENSG00000177692	DNAJC28	8.62393	3.38534	0.839267	4.03368	5.49e-05	0.00020595	ENST00000381947+ENST00000314399+ENST00000402202	protein_coding	4.41829	0.841201
ENSG00000104833	TUBB4A	278.947	3.38423	0.29357	11.5278	9.55e-31	3.67e-29	ENST00000264071+ENST00000540257+ENST00000594276+ENST00000594075+ENST00000600216+ENST00000595324+ENST00000601152+ENST00000598006+ENST00000596291+ENST00000597686+ENST00000596926+ENST00000594290+ENST00000601640+ENST00000598635	protein_coding	119.25	6.29618
ENSG00000258662	RP11-588P7.2	1.81969	3.3833	1.08301	3.12399	0.00178418	0.00480639	ENST00000554759	antisense	3.91914	0
ENSG00000168843	FSTL5	29.1639	3.3826	0.58293	5.80275	6.52e-09	4.91e-08	ENST00000306100+ENST00000379164+ENST00000536695+ENST00000427802+ENST00000511999+ENST00000511170	protein_coding	3.67783	0.670003
ENSG00000157064	NMNAT2	294.025	3.38017	0.187147	18.0616	6.4e-73	1.02e-70	ENST00000287713+ENST00000294868+ENST00000464047+ENST00000473046	protein_coding	38.1848	2.27987
ENSG00000234356	AC009945.4	1.58243	3.37912	1.00195	3.37253	0.00074481	0.00219027	ENST00000453188	pseduogene	3.12873	0
ENSG00000164122	ASB5	13.8837	3.37689	0.70747	4.77318	1.81e-06	9.08e-06	ENST00000296525+ENST00000512254+ENST00000511879+ENST00000510578+ENST00000505299	protein_coding	3.46164	1.0177
ENSG00000105568	PPP2R1A	712.367	3.371	0.132273	25.4851	2.88e-143	1.85e-140	ENST00000322088+ENST00000490868+ENST00000454220+ENST00000444322+ENST00000477989+ENST00000468280+ENST00000462990+ENST00000495876+ENST00000473455+ENST00000462047+ENST00000473820+ENST00000391791	protein_coding	466.285	10.4238
ENSG00000128573	FOXP2	76.1874	3.36956	0.336494	10.0137	1.33e-23	3.69e-22	ENST00000412402+ENST00000440349+ENST00000393500+ENST00000441290+ENST00000495516+ENST00000393494+ENST00000403559+ENST00000408937+ENST00000462331+ENST00000350908+ENST00000393498+ENST00000393495+ENST00000459666+ENST00000378237+ENST00000393489+ENST00000360232+ENST00000452963+ENST00000390668+ENST00000393491	protein_coding	7.56946	0.558346
ENSG00000261374	RP11-64K12.10	4.33657	3.36688	0.936744	3.59424	0.00032534	0.00103428	ENST00000567002	sense_overlapping	1.84883	0.034583
ENSG00000060982	BCAT1	396.541	3.36586	0.161655	20.8213	2.78e-96	7.76e-94	ENST00000261192+ENST00000538118+ENST00000342945+ENST00000539282+ENST00000543099+ENST00000539780+ENST00000544418+ENST00000546285+ENST00000355164	protein_coding	32.1774	2.47325
ENSG00000225490	RP4-610C12.3	1.79257	3.36513	1.1207	3.0027	0.00267598	0.0069256	ENST00000454331	lincRNA	4.62126	0
ENSG00000272327	RP11-1002K11.1	9.34031	3.35803	0.700289	4.7952	1.63e-06	8.21e-06	ENST00000607314	lincRNA	3.12868	1.253
ENSG00000225099	ATP6V1E1P1	2.64664	3.35525	0.983507	3.41152	0.00064602	0.00192317	ENST00000439215	pseduogene	2.44383	0.056208
ENSG00000163618	CADPS	977.043	3.34813	0.152093	22.0137	2.13e-107	7.06e-105	ENST00000383710+ENST00000473635+ENST00000486172+ENST00000357948+ENST00000474560+ENST00000283269+ENST00000466621+ENST00000462768+ENST00000469292+ENST00000478408+ENST00000478570+ENST00000463002+ENST00000491424+ENST00000468271+ENST00000478434+ENST00000542833+ENST00000490424+ENST00000490353	protein_coding	256.919	8.57347
ENSG00000260490	RP11-265N6.3	2.73998	3.34809	1.01398	3.30192	0.00096025	0.00275645	ENST00000569826	pseduogene	1.67708	0.176734
ENSG00000118276	B4GALT6	207.662	3.34744	0.203059	16.4851	4.69e-61	5.21e-59	ENST00000578114+ENST00000306851+ENST00000237019+ENST00000383131+ENST00000579372	protein_coding	30.2165	1.48724
ENSG00000029534	ANK1	211.5	3.34501	0.196831	16.9944	9.04e-65	1.12e-62	ENST00000289734+ENST00000347528+ENST00000352337+ENST00000396942+ENST00000457297+ENST00000396945+ENST00000379758+ENST00000522543+ENST00000522231+ENST00000265709+ENST00000520299+ENST00000314214+ENST00000348036+ENST00000524227+ENST00000518715+ENST00000335651+ENST00000518061+ENST00000524069+ENST00000521407	protein_coding	23.7417	2.57148
ENSG00000183114	FAM43B	128.209	3.33127	0.237865	14.0049	1.45e-44	9.49e-43	ENST00000332947	protein_coding	32.8193	1.45787
ENSG00000252730	RN7SKP84	2.0012	3.32918	1.22978	2.70714	0.00678657	0.015937	ENST00000516921	misc_RNA	4.22261	2.71741
ENSG00000100095	SEZ6L	514.652	3.32905	0.159721	20.8428	1.77e-96	5e-94	ENST00000529632+ENST00000404234+ENST00000360929+ENST00000248933+ENST00000343706+ENST00000402979+ENST00000403121+ENST00000411842+ENST00000483291+ENST00000494013	protein_coding	50.5004	2.04055
ENSG00000127989	MTERF	13.0302	3.3276	0.621405	5.35496	8.56e-08	5.37e-07	ENST00000454222+ENST00000351870+ENST00000406735+ENST00000456229+ENST00000442961+ENST00000425936+ENST00000481516+ENST00000419292	protein_coding	3.06534	0.731401
ENSG00000260230	FRRS1L	191.244	3.32562	0.210589	15.792	3.53e-56	3.3e-54	ENST00000561981	protein_coding	16.2644	1.48823
ENSG00000139874	SSTR1	131.936	3.32557	0.298497	11.1411	7.92e-29	2.82e-27	ENST00000267377	protein_coding	22.0512	0.748785
ENSG00000272361	GS1-166A23.2	2.98494	3.32297	1.0628	3.12662	0.00176831	0.00477044	ENST00000607795	lincRNA	3.14573	0.0534703
ENSG00000174808	BTC	4.25927	3.3218	0.928512	3.57755	0.00034683	0.00109545	ENST00000395743+ENST00000512743	protein_coding	1.44154	0.462549
ENSG00000273451	RP4-569M23.4	6.55269	3.31904	1.0009	3.31605	0.00091298	0.00263409	ENST00000609320	sense_intronic	4.66372	2.74399
ENSG00000165300	SLITRK5	49.8138	3.31884	0.348471	9.524	1.67e-21	4.15e-20	ENST00000325089+ENST00000400028	protein_coding	8.34619	0.33064
ENSG00000105613	MAST1	152.321	3.31375	0.215088	15.4065	1.48e-53	1.28e-51	ENST00000591495+ENST00000590883+ENST00000251472+ENST00000588379+ENST00000592713+ENST00000590204+ENST00000589040+ENST00000590553+ENST00000585791	protein_coding	24.2235	1.46546
ENSG00000250107	CACNA1G-AS1	4.38358	3.31346	0.930777	3.55989	0.00037101	0.00116463	ENST00000505793+ENST00000505495+ENST00000508920	antisense	2.30404	0.153197
ENSG00000186479	RGS7BP	17.1562	3.31155	0.583274	5.67752	1.37e-08	9.75e-08	ENST00000508162+ENST00000334025+ENST00000505263	protein_coding	2.9648	0.542789
ENSG00000152503	TRIM36	185.02	3.31107	0.194562	17.0181	6.03e-65	7.56e-63	ENST00000282369+ENST00000513154+ENST00000514154+ENST00000513485+ENST00000515104+ENST00000510222+ENST00000508894+ENST00000379618+ENST00000379617+ENST00000511701	protein_coding	50.8045	5.71292
ENSG00000188848	BEND4	63.3311	3.3091	0.316535	10.4541	1.4e-25	4.34e-24	ENST00000502486+ENST00000504360	protein_coding	3.63831	0.194486
ENSG00000197444	OGDHL	225.426	3.30218	0.187057	17.6534	9.59e-70	1.37e-67	ENST00000374103+ENST00000432695+ENST00000419399+ENST00000490844+ENST00000496884+ENST00000471460	protein_coding	43.2538	1.56345
ENSG00000107295	SH3GL2	118.484	3.29943	0.284373	11.6025	4e-31	1.57e-29	ENST00000467085+ENST00000380607+ENST00000537391	protein_coding	28.7453	1.19757
ENSG00000136531	SCN2A	216.208	3.29942	0.193208	17.0771	2.2e-65	2.81e-63	ENST00000357398+ENST00000375437+ENST00000424833+ENST00000283256+ENST00000480032+ENST00000375427+ENST00000486878	protein_coding	18.5724	0.574421
ENSG00000151176	PLBD2	85.8822	3.29576	0.326422	10.0966	5.72e-24	1.62e-22	ENST00000545182+ENST00000280800+ENST00000548997+ENST00000547163	protein_coding	26.9267	0.794918
ENSG00000162078	ZG16B	2.76486	3.29523	1.03062	3.19731	0.00138716	0.00383714	ENST00000382280+ENST00000570670+ENST00000576423+ENST00000573019+ENST00000571723+ENST00000572863	protein_coding	2.79713	5.05788
ENSG00000114573	ATP6V1A	548.594	3.29081	0.168589	19.5197	7.46e-85	1.57e-82	ENST00000273398+ENST00000462855+ENST00000538620+ENST00000470455+ENST00000475322+ENST00000496747+ENST00000461496	protein_coding	92.0067	3.61614
ENSG00000247121	CTD-2260A17.2	2.74219	3.28655	1.09034	3.01426	0.00257609	0.00669031	ENST00000501338+ENST00000504056+ENST00000502262+ENST00000504967	protein_coding	1.18815	0.731133
ENSG00000214694	ARHGEF33	6.10352	3.28605	0.787206	4.17432	2.99e-05	0.00011805	ENST00000409978+ENST00000536934+ENST00000398800+ENST00000488692+ENST00000486958+ENST00000483305+ENST00000411874+ENST00000433605+ENST00000430382	protein_coding	4.26561	0.0425809
ENSG00000157219	HTR5A	27.4608	3.28095	0.477956	6.86454	6.67e-12	7.37e-11	ENST00000287907+ENST00000486819	protein_coding	6.61289	0.908354
ENSG00000226381	RP11-119F19.2	7.70526	3.28088	0.695049	4.72036	2.35e-06	1.16e-05	ENST00000596088+ENST00000600376+ENST00000601369	antisense	17.1256	1.20703
ENSG00000105220	GPI	908.488	3.27678	0.130581	25.0939	5.8e-139	3.3e-136	ENST00000587521+ENST00000587384+ENST00000592277+ENST00000415930+ENST00000588991+ENST00000592144+ENST00000589504+ENST00000590375+ENST00000356487+ENST00000589399+ENST00000591204+ENST00000589640+ENST00000586425+ENST00000590362+ENST00000589985+ENST00000586392+ENST00000586077	protein_coding	384.869	12.4838
ENSG00000146151	HMGCLL1	29.7831	3.27552	0.440678	7.43292	1.06e-13	1.43e-12	ENST00000274901+ENST00000398661+ENST00000370852+ENST00000370850+ENST00000508459+ENST00000308161+ENST00000507223+ENST00000428842+ENST00000515546+ENST00000358072	protein_coding	7.08992	0.407167
ENSG00000270235	RP11-122K13.14	33.2885	3.27481	0.379345	8.6328	5.99e-18	1.19e-16	ENST00000605518	lincRNA	41.1181	1.57715
ENSG00000129596	CDO1	65.3771	3.2743	0.313571	10.442	1.59e-25	4.92e-24	ENST00000250535+ENST00000502631+ENST00000504877+ENST00000504613	protein_coding	24.3468	1.28583
ENSG00000186665	C17orf58	31.9031	3.27213	0.418826	7.81262	5.6e-15	8.54e-14	ENST00000449250+ENST00000536693+ENST00000334461	protein_coding	17.8612	0.532796
ENSG00000151136	BTBD11	214.631	3.27062	0.186318	17.554	5.54e-69	7.58e-67	ENST00000280758+ENST00000420571+ENST00000490090+ENST00000550706+ENST00000415943+ENST00000357167+ENST00000494235	protein_coding	34.3288	1.08517
ENSG00000251333	RTN3P1	4.37483	3.2704	0.897943	3.6421	0.00027042	0.00087544	ENST00000536295	pseduogene	3.25674	0.266434
ENSG00000014641	MDH1	917.539	3.26992	0.18549	17.6285	1.49e-69	2.11e-67	ENST00000233114+ENST00000485781+ENST00000409908+ENST00000442225+ENST00000409476+ENST00000485155+ENST00000436321+ENST00000462944+ENST00000454035+ENST00000472098+ENST00000432309+ENST00000539945+ENST00000544381+ENST00000421012+ENST00000394423+ENST00000484538+ENST00000495083	protein_coding	1075.21	42.3175
ENSG00000250366	LINC00617	10.0751	3.26942	0.689522	4.74158	2.12e-06	1.05e-05	ENST00000504119+ENST00000503525+ENST00000554321	lincRNA	2.30373	0.763385
ENSG00000106976	DNM1	621.291	3.26842	0.194195	16.8306	1.46e-63	1.75e-61	ENST00000372923+ENST00000341179+ENST00000475805+ENST00000393594+ENST00000486160+ENST00000441149+ENST00000482638+ENST00000463998+ENST00000479174+ENST00000493925	protein_coding	143.423	6.50979
ENSG00000146678	IGFBP1	4.49409	3.25706	0.925491	3.51927	0.00043273	0.00133902	ENST00000275525+ENST00000457280+ENST00000468955	protein_coding	2.32192	0.0549057
ENSG00000171450	CDK5R2	107.451	3.25463	0.276295	11.7795	4.98e-32	2.03e-30	ENST00000302625	protein_coding	35.1176	1.02722
ENSG00000260583	LINC00515	4.40355	3.25214	0.918779	3.53963	0.00040068	0.00124881	ENST00000567517	antisense	5.25558	0.201319
ENSG00000108176	DNAJC12	123.392	3.24859	0.256351	12.6725	8.4e-37	4.16e-35	ENST00000225171+ENST00000483798+ENST00000480963+ENST00000339758+ENST00000480180	protein_coding	65.6503	2.46023
ENSG00000183837	PNMA3	193.581	3.24622	0.209423	15.5007	3.43e-54	3.04e-52	ENST00000447306+ENST00000370265+ENST00000424805+ENST00000370264	protein_coding	46.5884	1.92231
ENSG00000147041	SYTL5	7.44915	3.24501	0.907725	3.57489	0.00035038	0.00110618	ENST00000357972+ENST00000297875+ENST00000456733	protein_coding	1.07578	0.551518
ENSG00000256073	C21orf119	9.0028	3.24282	0.752307	4.31051	1.63e-05	6.8e-05	ENST00000534991	protein_coding	6.96103	1.77134
ENSG00000224411	RP11-1033A18.1	106.395	3.24157	0.254609	12.7315	3.95e-37	1.97e-35	ENST00000530115+ENST00000440936	pseduogene	48.9911	1.90835
ENSG00000189292	FAM150B	4.49722	3.23844	1.00502	3.22227	0.00127177	0.00355469	ENST00000403610+ENST00000401503+ENST00000401489+ENST00000405290+ENST00000344414+ENST00000452023+ENST00000463919	protein_coding	2.57839	0.156995
ENSG00000075043	KCNQ2	61.7719	3.23809	0.350813	9.23022	2.7e-20	6.23e-19	ENST00000359689+ENST00000354587+ENST00000359125+ENST00000357249+ENST00000360480+ENST00000370224+ENST00000344462+ENST00000370221+ENST00000482957+ENST00000344425	protein_coding	32.1902	0.94439
ENSG00000089486	CDIP1	736.735	3.23681	0.12538	25.816	5.86e-147	4.03e-144	ENST00000563332+ENST00000399599+ENST00000567695+ENST00000564828+ENST00000563507+ENST00000562334+ENST00000589159+ENST00000562579+ENST00000589890+ENST00000563186+ENST00000588381+ENST00000586728+ENST00000566234+ENST00000586768	protein_coding	181.643	9.099
ENSG00000261115	TMEM178B	150.041	3.23532	0.211222	15.3172	5.87e-53	4.99e-51	ENST00000565468+ENST00000563442	protein_coding	9.42435	0.341121
ENSG00000204790	CBWD6	1.54126	3.23105	1.04646	3.0876	0.00201782	0.00537587	ENST00000377457+ENST00000416428+ENST00000377449+ENST00000466320+ENST00000477430+ENST00000468061+ENST00000382399+ENST00000468763+ENST00000495626+ENST00000498101+ENST00000461037+ENST00000485382+ENST00000494632+ENST00000461834+ENST00000377445+ENST00000476973+ENST00000377441+ENST00000470192+ENST00000480351+ENST00000377439	protein_coding	4.45222	0
ENSG00000121897	LIAS	9.77316	3.21853	0.647469	4.97094	6.66e-07	3.6e-06	ENST00000261434+ENST00000340169+ENST00000509519+ENST00000424936+ENST00000513731+ENST00000381846+ENST00000515061	protein_coding	4.69029	0.152924
ENSG00000129317	PUS7L	12.4599	3.21492	0.64781	4.96275	6.95e-07	3.74e-06	ENST00000416848+ENST00000344862+ENST00000551923+ENST00000431332+ENST00000550784+ENST00000547156+ENST00000553166+ENST00000549868	protein_coding	5.02936	0.253684
ENSG00000182952	HMGN4	2.69972	3.21445	1.0785	2.98048	0.00287794	0.00738281	ENST00000377575+ENST00000477243	protein_coding	1.56795	0.0371756
ENSG00000146006	LRRTM2	93.1789	3.21362	0.312336	10.289	7.9e-25	2.36e-23	ENST00000274711+ENST00000521094+ENST00000518785+ENST00000523537	protein_coding	41.2174	3.86011
ENSG00000272341	RP1-151F17.2	4.92805	3.21309	0.9232	3.48038	0.00050069	0.00152699	ENST00000606924	lincRNA	1.28687	0.0315853
ENSG00000272646	RP11-188P17.2	1.62004	3.21236	1.14877	2.79634	0.00516848	0.0124727	ENST00000608774	lincRNA	4.19514	0
ENSG00000100604	CHGA	136.949	3.21149	0.209104	15.3583	3.11e-53	2.66e-51	ENST00000216492+ENST00000556076+ENST00000334654+ENST00000553866+ENST00000556098+ENST00000556876	protein_coding	53.1845	3.99208
ENSG00000169181	GSG1L	113.104	3.20943	0.263404	12.1844	3.76e-34	1.69e-32	ENST00000380898+ENST00000447459+ENST00000395724+ENST00000380897+ENST00000569166+ENST00000562611	protein_coding	26.2438	1.28282
ENSG00000109436	TBC1D9	213.307	3.20836	0.201291	15.9389	3.4e-57	3.31e-55	ENST00000442267+ENST00000502786+ENST00000514787	protein_coding	29.9555	0.765257
ENSG00000114948	ADAM23	171.636	3.20521	0.201278	15.9243	4.3e-57	4.16e-55	ENST00000264377+ENST00000374416+ENST00000374415+ENST00000444281	protein_coding	21.4658	1.98792
ENSG00000272459	RP11-1277A3.3	1.57614	3.20033	1.14042	2.80627	0.00501189	0.0121375	ENST00000606358	lincRNA	2.28324	1.35534
ENSG00000258910	RP11-19E11.1	10.1373	3.19963	0.633157	5.05345	4.34e-07	2.43e-06	ENST00000584273+ENST00000557729	lincRNA	10.8822	0.434341
ENSG00000151789	ZNF385D	243.391	3.19581	0.181468	17.6109	2.03e-69	2.87e-67	ENST00000281523+ENST00000467140+ENST00000495739+ENST00000494118+ENST00000446749+ENST00000478967+ENST00000469927+ENST00000494108+ENST00000474607+ENST00000497570+ENST00000466511	protein_coding	35.4375	2.1715
ENSG00000230269	RP1-40E16.9	6.96768	3.19442	0.764358	4.17922	2.93e-05	0.00011579	ENST00000435043+ENST00000425384	lincRNA	2.63601	0.528221
ENSG00000124243	BCAS4	45.2386	3.19396	0.34804	9.177	4.43e-20	1.01e-18	ENST00000358791+ENST00000262591+ENST00000371608+ENST00000609336+ENST00000445038+ENST00000463943+ENST00000485049	protein_coding	26.4918	1.09149
ENSG00000159884	CCDC107	1.51642	3.19067	1.12122	2.84571	0.00443119	0.0108769	ENST00000378407+ENST00000426546+ENST00000378406+ENST00000421582+ENST00000327351+ENST00000378409	protein_coding	3.54903	0
ENSG00000259344	RP11-566K19.6	2.49607	3.19051	0.988861	3.22644	0.00125338	0.00350692	ENST00000557922+ENST00000561063+ENST00000561118+ENST00000560859	uncertain	6.91958	4.17973
ENSG00000229694	RP11-305L7.6	3.8696	3.19032	0.896878	3.55714	0.00037491	0.00117613	ENST00000439438+ENST00000437389+ENST00000414768+ENST00000421595	lincRNA	11.7788	0.228384
ENSG00000132639	SNAP25	2971.34	3.1898	0.136021	23.4509	1.29e-121	5.67e-119	ENST00000254976+ENST00000304886+ENST00000430336+ENST00000492814+ENST00000495883	protein_coding	1022.02	43.4465
ENSG00000176490	DIRAS1	78.5883	3.18942	0.29624	10.7663	4.96e-27	1.63e-25	ENST00000323469+ENST00000585334+ENST00000588128	protein_coding	17.9677	0.595799
ENSG00000255883	AC099522.2	1.32644	3.18773	1.02366	3.11404	0.00184545	0.00495686	ENST00000327891	pseduogene	1.75221	1.36731
ENSG00000184984	CHRM5	12.6016	3.18525	0.660718	4.82089	1.43e-06	7.3e-06	ENST00000560035+ENST00000383263+ENST00000557872	protein_coding	3.54614	0.526003
ENSG00000215102	TERF1P4	1.35711	3.18008	1.00651	3.1595	0.00158039	0.00431164	ENST00000399580	pseduogene	1.02762	0
ENSG00000173404	INSM1	31.067	3.17726	0.401413	7.91518	2.47e-15	3.91e-14	ENST00000310227	protein_coding	7.5852	0.253129
ENSG00000165023	DIRAS2	140.819	3.17685	0.224712	14.1374	2.23e-45	1.5e-43	ENST00000375765	protein_coding	127.186	8.14312
ENSG00000261737	RP4-612B15.3	1.62054	3.17514	1.16922	2.7156	0.00661562	0.0155719	ENST00000565575	antisense	1.20829	0
ENSG00000158406	HIST1H4H	7.83348	3.17439	0.794284	3.99655	6.43e-05	0.00023785	ENST00000289352+ENST00000377727	protein_coding	3.332	0.217237
ENSG00000180660	MAB21L1	11.5751	3.17318	0.610043	5.20157	1.98e-07	1.17e-06	ENST00000379919	protein_coding	3.01448	1.33016
ENSG00000138650	PCDH10	420.428	3.17013	0.154083	20.5742	4.67e-94	1.19e-91	ENST00000264360+ENST00000511112	protein_coding	35.1326	1.48595
ENSG00000220205	VAMP2	2321.75	3.16666	0.121973	25.962	1.33e-148	9.57e-146	ENST00000316509+ENST00000404970+ENST00000488857+ENST00000481878	protein_coding	1266.18	38.267
ENSG00000103460	TOX3	61.8189	3.16276	0.324714	9.74016	2.03e-22	5.38e-21	ENST00000407228+ENST00000566696+ENST00000219746+ENST00000563091+ENST00000568436	protein_coding	14.5285	0.546705
ENSG00000161544	CYGB	39.0587	3.16158	0.375281	8.42456	3.62e-17	6.76e-16	ENST00000293230+ENST00000586160+ENST00000589342+ENST00000590175+ENST00000589145	protein_coding	13.7053	0.84
ENSG00000225975	AC074138.3	5.53275	3.15792	0.909018	3.47399	0.00051278	0.00156019	ENST00000433232+ENST00000425254+ENST00000590952	lincRNA	5.34947	1.62034
ENSG00000164114	MAP9	266.322	3.15735	0.170593	18.5081	1.78e-76	3.03e-74	ENST00000311277+ENST00000515654+ENST00000503466+ENST00000424373+ENST00000433024+ENST00000379248+ENST00000481250+ENST00000450097	protein_coding	38.4958	5.00883
ENSG00000154917	RAB6B	942.384	3.15528	0.117526	26.8476	9e-159	7.35e-156	ENST00000285208+ENST00000543906+ENST00000469959+ENST00000486858+ENST00000477759+ENST00000460865+ENST00000488969	protein_coding	128.685	5.32776
ENSG00000136928	GABBR2	310.108	3.14848	0.164168	19.1784	5.61e-82	1.06e-79	ENST00000259455+ENST00000477471	protein_coding	36.803	1.04879
ENSG00000145736	GTF2H2	3.82208	3.14596	0.908869	3.4614	0.00053738	0.00162716	ENST00000274400+ENST00000425596+ENST00000519783+ENST00000330280+ENST00000518898+ENST00000517900+ENST00000521942+ENST00000522654+ENST00000523003+ENST00000521858+ENST00000523693+ENST00000508592+ENST00000521602+ENST00000518275	protein_coding	11.0052	0.268133
ENSG00000226138	RP1-228P16.7	3.43619	3.14479	0.864527	3.63758	0.00027521	0.00088988	ENST00000419998+ENST00000549557	pseduogene	4.75828	2.4566
ENSG00000225792	AC004540.4	2.59716	3.13492	1.07186	2.92474	0.00344746	0.0086932	ENST00000451368+ENST00000451264	antisense	3.82088	0.0663079
ENSG00000164620	RELL2	1.55492	3.13456	1.15912	2.70425	0.00684581	0.0160674	ENST00000444782+ENST00000520674+ENST00000518025+ENST00000521367+ENST00000297164+ENST00000517794+ENST00000518856	protein_coding	1.22548	0
ENSG00000145194	ECE2	118.134	3.1335	0.290362	10.7917	3.77e-27	1.24e-25	ENST00000324557+ENST00000402825+ENST00000359140+ENST00000404464+ENST00000488401+ENST00000357474+ENST00000422932+ENST00000474750+ENST00000430587+ENST00000490579+ENST00000462596	protein_coding	32.4568	3.00621
ENSG00000104381	GDAP1	204.585	3.12903	0.212472	14.7268	4.34e-49	3.27e-47	ENST00000521096+ENST00000520797+ENST00000220822+ENST00000434412+ENST00000523640+ENST00000522568+ENST00000524366+ENST00000524195	protein_coding	35.7173	7.0878
ENSG00000172318	B3GALT1	130.783	3.12876	0.229707	13.6207	3.02e-42	1.81e-40	ENST00000305861+ENST00000392690	protein_coding	19.0609	1.28097
ENSG00000204287	HLA-DRA	1.83379	3.12614	1.27611	2.44974	0.0142961	0.0308671	ENST00000395388+ENST00000374982	protein_coding	7.84095	0
ENSG00000162694	EXTL2	103.97	3.12504	0.239846	13.0293	8.33e-39	4.41e-37	ENST00000370114+ENST00000370113+ENST00000535414+ENST00000450240+ENST00000416479+ENST00000494907+ENST00000480774	protein_coding	22.9258	1.35055
ENSG00000146072	TNFRSF21	180.728	3.12475	0.197719	15.804	2.92e-56	2.75e-54	ENST00000296861	protein_coding	33.2223	1.41005
ENSG00000102078	SLC25A14	33.6101	3.12319	0.403866	7.73325	1.05e-14	1.56e-13	ENST00000495156+ENST00000464342+ENST00000464184+ENST00000424447+ENST00000545805+ENST00000543953+ENST00000218197+ENST00000467496+ENST00000339231+ENST00000361980+ENST00000478474+ENST00000467346+ENST00000471795+ENST00000465988	protein_coding	13.6355	0.602025
ENSG00000267067	CTB-75G16.3	2.58992	3.11893	1.10683	2.81789	0.00483396	0.0117526	ENST00000593050	lincRNA	2.85097	0.0398711
ENSG00000224616	RP11-305E17.6	1.48974	3.11322	1.12392	2.76997	0.00560615	0.0134068	ENST00000421185	antisense	2.48219	0
ENSG00000166402	TUB	456.906	3.1109	0.192429	16.1665	8.7e-59	9.06e-57	ENST00000534099+ENST00000305253+ENST00000299506	protein_coding	48.5511	1.84147
ENSG00000106537	TSPAN13	233.882	3.10804	0.209593	14.8289	9.53e-50	7.4e-48	ENST00000262067+ENST00000466195	protein_coding	66.396	2.75118
ENSG00000260769	RP11-491F9.5	5.15751	3.10713	0.94003	3.30535	0.00094857	0.0027263	ENST00000564048	lincRNA	1.46064	0.0488634
ENSG00000112640	PPP2R5D	66.2411	3.10586	0.351762	8.82944	1.05e-18	2.2e-17	ENST00000485511+ENST00000394110+ENST00000472118+ENST00000230402+ENST00000461010+ENST00000470467+ENST00000467447+ENST00000482315+ENST00000486843	protein_coding	24.7506	1.02767
ENSG00000164778	EN2	33.8917	3.10063	0.451208	6.87185	6.34e-12	7.02e-11	ENST00000297375	protein_coding	7.66939	2.20428
ENSG00000259802	CTD-2256P15.2	2.42921	3.10048	1.07926	2.87279	0.00406862	0.0100927	ENST00000561606	antisense	1.31704	0.443584
ENSG00000187398	LUZP2	70.5802	3.09858	0.373443	8.29734	1.06e-16	1.89e-15	ENST00000531187+ENST00000449567+ENST00000405855+ENST00000336930+ENST00000529015+ENST00000533227+ENST00000528970	protein_coding	13.8922	0.724283
ENSG00000178662	CSRNP3	292.534	3.08532	0.197276	15.6396	3.91e-55	3.57e-53	ENST00000314499+ENST00000421875+ENST00000409664+ENST00000464503+ENST00000342316+ENST00000409420	protein_coding	15.5722	1.08011
ENSG00000137872	SEMA6D	324.772	3.0799	0.189626	16.242	2.55e-59	2.7e-57	ENST00000558014+ENST00000559184+ENST00000560636+ENST00000537942+ENST00000561133+ENST00000536845+ENST00000561106+ENST00000558816+ENST00000389425+ENST00000355997+ENST00000389432+ENST00000389433+ENST00000389428+ENST00000358066+ENST00000354744+ENST00000316364+ENST00000559196+ENST00000558431+ENST00000559064+ENST00000560006	protein_coding	39.7122	3.56261
ENSG00000247796	CTD-2366F13.1	5.01188	3.07917	0.854967	3.60151	0.00031638	0.00100875	ENST00000502171+ENST00000512301+ENST00000499459	antisense	1.04515	0.050857
ENSG00000166257	SCN3B	520.759	3.07107	0.155408	19.7614	6.4e-87	1.39e-84	ENST00000527125+ENST00000299333+ENST00000392770+ENST00000530277+ENST00000527836+ENST00000528267	protein_coding	58.1847	2.32408
ENSG00000271148	RP11-401N18.1	1.53588	3.0706	1.19719	2.56484	0.0103223	0.0231441	ENST00000603280	lincRNA	2.11392	0
ENSG00000179542	SLITRK4	234.215	3.06979	0.184165	16.6687	2.21e-62	2.55e-60	ENST00000381779+ENST00000356928+ENST00000338017	protein_coding	18.0347	0.809066
ENSG00000182013	PNMAL1	311.097	3.06674	0.184826	16.5926	7.88e-62	8.89e-60	ENST00000438932+ENST00000313683+ENST00000602246	protein_coding	211.107	8.46862
ENSG00000184613	NELL2	137.012	3.06462	0.243808	12.5698	3.09e-36	1.49e-34	ENST00000395487+ENST00000429094+ENST00000452445+ENST00000551601+ENST00000549027+ENST00000333837+ENST00000437801+ENST00000547636+ENST00000550139+ENST00000549668+ENST00000550313+ENST00000547751+ENST00000550462+ENST00000552993+ENST00000547172+ENST00000553120+ENST00000548826+ENST00000548531+ENST00000546415+ENST00000551949	protein_coding	30.4943	8.89371
ENSG00000204113	BMP2KL	2.5517	3.05942	1.11762	2.73745	0.00619168	0.0146792	ENST00000414251+ENST00000373488	pseduogene	6.17196	0.0299644
ENSG00000184515	BEX5	281.294	3.05867	0.218183	14.0188	1.2e-44	7.87e-43	ENST00000543160+ENST00000333643+ENST00000484837	protein_coding	235.609	11.3063
ENSG00000133985	TTC9	70.5254	3.05669	0.273918	11.1591	6.46e-29	2.3e-27	ENST00000256367	protein_coding	9.56255	0.424294
ENSG00000271361	HTATSF1P2	2.6394	3.05285	1.10463	2.76369	0.00571517	0.0136384	ENST00000604204	pseduogene	3.50313	0.0444273
ENSG00000260118	RP6-201G10.2	11.486	3.05212	0.67368	4.53052	5.88e-06	2.68e-05	ENST00000561973	lincRNA	5.95145	0.202072
ENSG00000260987	RP11-423G4.7	13.2697	3.05147	0.559558	5.45336	4.94e-08	3.21e-07	ENST00000569754	lincRNA	3.57231	0.172525
ENSG00000060709	RIMBP2	143.601	3.04721	0.210905	14.4483	2.57e-47	1.87e-45	ENST00000261655+ENST00000540658+ENST00000536632+ENST00000535703+ENST00000536002+ENST00000544568	protein_coding	14.9054	1.02361
ENSG00000229770	CTA-796E4.4	1.39187	3.04043	1.1447	2.65608	0.0079054	0.0182326	ENST00000434510	antisense	3.65859	0
ENSG00000139637	C12orf10	145.318	3.03648	0.221238	13.725	7.19e-43	4.4e-41	ENST00000267103+ENST00000548845+ENST00000548632+ENST00000551670+ENST00000551131+ENST00000547864+ENST00000549488+ENST00000550199+ENST00000549177+ENST00000547490	protein_coding	204.723	7.68537
ENSG00000116254	CHD5	234.543	3.03289	0.209668	14.4651	2.01e-47	1.47e-45	ENST00000378021+ENST00000262450+ENST00000462991+ENST00000475121+ENST00000377999+ENST00000496404+ENST00000491020	protein_coding	22.7431	0.925724
ENSG00000105696	TMEM59L	555.666	3.03255	0.137677	22.0266	1.6e-107	5.44e-105	ENST00000600490+ENST00000262817+ENST00000594859+ENST00000598660+ENST00000594709	protein_coding	229.047	9.51073
ENSG00000137261	KIAA0319	99.8244	3.0265	0.242036	12.5043	7.07e-36	3.38e-34	ENST00000430948+ENST00000535378+ENST00000537886+ENST00000378214+ENST00000543707	protein_coding	10.8385	0.902018
ENSG00000226944	RP1-120G22.11	1.28587	3.02621	1.07309	2.82009	0.00480105	0.0116859	ENST00000455744	antisense	2.85058	0
ENSG00000177406	RP11-218M22.1	3.84875	3.02503	0.989693	3.05654	0.00223908	0.00589824	ENST00000537514+ENST00000543884+ENST00000318291	antisense	1.7072	0.40005
ENSG00000251050	RP11-168A11.4	1.67843	3.02237	1.28208	2.35739	0.0184038	0.0385939	ENST00000505179	pseduogene	3.24153	0
ENSG00000132031	MATN3	61.3552	3.02027	0.345756	8.73527	2.43e-18	4.98e-17	ENST00000407540+ENST00000421259+ENST00000478482	protein_coding	17.1464	1.57605
ENSG00000104723	TUSC3	71.2603	3.02027	0.278097	10.8605	1.78e-27	5.92e-26	ENST00000503191+ENST00000382020+ENST00000515859+ENST00000506802+ENST00000510836+ENST00000509380+ENST00000503731+ENST00000507400+ENST00000509177+ENST00000511783+ENST00000508446+ENST00000507316+ENST00000511342	protein_coding	23.006	1.36692
ENSG00000196376	SLC35F1	139.369	3.01658	0.22333	13.5073	1.42e-41	8.28e-40	ENST00000360388	protein_coding	19.864	0.837685
ENSG00000178773	CPNE7	27.2634	3.01575	0.421248	7.1591	8.12e-13	9.94e-12	ENST00000268720+ENST00000525982+ENST00000319518+ENST00000532500+ENST00000529800+ENST00000568977+ENST00000566398+ENST00000526232+ENST00000564421	protein_coding	8.5142	0.627546
ENSG00000235282	RP1-8B22.1	1.03167	3.01518	0.979081	3.0796	0.00207278	0.00550628	ENST00000441355+ENST00000596113	pseduogene	1.51435	4.11759
ENSG00000174469	CNTNAP2	290.618	3.01078	0.230271	13.0749	4.58e-39	2.45e-37	ENST00000361727+ENST00000455301+ENST00000538075+ENST00000463592+ENST00000602734	protein_coding	34.6996	4.36493
ENSG00000271843	RP11-245J9.5	3.79149	3.00828	0.917519	3.27871	0.00104283	0.0029712	ENST00000607115	lincRNA	4.53831	0.211916
ENSG00000272301	RP11-111M22.4	7.6831	3.00759	0.726201	4.14154	3.45e-05	0.00013473	ENST00000606980	sense_intronic	9.9228	0.407676
ENSG00000162722	TRIM58	12.5957	3.00732	0.565912	5.31411	1.07e-07	6.63e-07	ENST00000366481	protein_coding	3.00658	0.0959732
ENSG00000145934	TENM2	82.8586	3.00569	0.374821	8.01899	1.07e-15	1.75e-14	ENST00000518659+ENST00000545108+ENST00000520393+ENST00000519204+ENST00000517586+ENST00000403607+ENST00000520394+ENST00000518693+ENST00000522488+ENST00000521126+ENST00000517941	protein_coding	6.78888	0.308704
ENSG00000261668	RP11-50D9.3	7.39039	3.00328	0.752689	3.99006	6.61e-05	0.00024403	ENST00000565254	antisense	1.11793	0.0465323
ENSG00000272345	RP1-30M3.5	7.59281	3.00237	0.688923	4.35807	1.31e-05	5.57e-05	ENST00000607014	antisense	7.49482	1.4835
ENSG00000182389	CACNB4	203.946	3.00215	0.180229	16.6575	2.67e-62	3.07e-60	ENST00000539935+ENST00000360283+ENST00000439467+ENST00000534999+ENST00000397327+ENST00000427385+ENST00000201943+ENST00000470066+ENST00000434468+ENST00000475848	protein_coding	19.9698	2.92756
ENSG00000136999	NOV	28.6373	3.00031	0.413084	7.26319	3.78e-13	4.82e-12	ENST00000259526+ENST00000520082	protein_coding	7.88034	1.45844
ENSG00000231133	HAR1B	2.19541	2.99525	1.05149	2.84857	0.00439166	0.0107965	ENST00000447910+ENST00000608031	lincRNA	1.71721	0.0354432
ENSG00000113327	GABRG2	219.353	2.99481	0.196638	15.2301	2.23e-52	1.85e-50	ENST00000356592+ENST00000414552+ENST00000361925+ENST00000522990+ENST00000523372+ENST00000393933+ENST00000522053	protein_coding	36.417	3.69387
ENSG00000151948	GLT1D1	40.6262	2.99287	0.323833	9.242	2.42e-20	5.6e-19	ENST00000441390+ENST00000442111+ENST00000281703+ENST00000539044+ENST00000413816+ENST00000542193+ENST00000537468	protein_coding	10.1502	0.532053
ENSG00000254348	RP11-1134I14.4	1.38607	2.99253	1.13361	2.63982	0.00829491	0.0190306	ENST00000521874	pseduogene	4.47359	3.3947
ENSG00000106789	CORO2A	109.531	2.98872	0.25585	11.6815	1.58e-31	6.32e-30	ENST00000375077+ENST00000343933	protein_coding	14.7242	0.589221
ENSG00000260013	APOOP5	3.0216	2.98793	0.858507	3.48038	0.00050071	0.00152699	ENST00000564761	pseduogene	3.98944	0.10117
ENSG00000261434	CTD-2083E4.7	5.02474	2.98697	0.846474	3.52872	0.00041758	0.00129626	ENST00000563761	sense_overlapping	7.31125	0.207814
ENSG00000081803	CADPS2	457.752	2.98235	0.180703	16.5042	3.42e-61	3.83e-59	ENST00000313070+ENST00000334010+ENST00000462699+ENST00000412584+ENST00000449022+ENST00000397721+ENST00000476131	protein_coding	49.6738	3.40913
ENSG00000164879	CA3	3.46013	2.97951	0.97532	3.0549	0.00225134	0.00592691	ENST00000520921+ENST00000285381+ENST00000522207	protein_coding	1.91668	2.34074
ENSG00000269397	CTB-92J24.2	2.3298	2.97949	1.08689	2.74129	0.00611981	0.0145317	ENST00000594230	sense_intronic	1.28163	0.019055
ENSG00000197043	ANXA6	270.564	2.97759	0.174878	17.0267	5.21e-65	6.56e-63	ENST00000522664+ENST00000354546+ENST00000356496+ENST00000377751+ENST00000523714+ENST00000521512+ENST00000517486+ENST00000519644+ENST00000520054+ENST00000517707+ENST00000517677+ENST00000521749+ENST00000517757+ENST00000520378+ENST00000523164+ENST00000519610	protein_coding	125.807	6.44442
ENSG00000217414	RP11-528A10.2	4.1335	2.97479	1.04941	2.83472	0.00458654	0.0112202	ENST00000404856	pseduogene	2.01994	0.0375177
ENSG00000258509	RP11-857B24.3	1.86848	2.9718	0.962978	3.08606	0.00202831	0.00539953	ENST00000557196	pseduogene	3.92796	0.261658
ENSG00000120256	LRP11	108.139	2.96898	0.230929	12.8567	7.89e-38	4.03e-36	ENST00000239367+ENST00000546019+ENST00000463728+ENST00000367368	protein_coding	27.0504	1.05754
ENSG00000248485	PCP4L1	7.22578	2.96709	0.794659	3.73379	0.00018862	0.00063203	ENST00000504449	protein_coding	3.55479	0.0923292
ENSG00000162636	FAM102B	94.5034	2.96686	0.278166	10.6658	1.47e-26	4.75e-25	ENST00000405454+ENST00000370035+ENST00000483371	protein_coding	11.1192	0.542626
ENSG00000257647	RP11-701H24.3	7.34447	2.9656	0.662579	4.47584	7.61e-06	3.39e-05	ENST00000546615	lincRNA	18.4446	0.675133
ENSG00000198910	L1CAM	143.333	2.95929	0.237885	12.44	1.59e-35	7.49e-34	ENST00000370060+ENST00000361981+ENST00000538883+ENST00000370057+ENST00000543994+ENST00000370055+ENST00000370058+ENST00000361699+ENST00000491983+ENST00000474853+ENST00000455590+ENST00000496122+ENST00000484652+ENST00000439496+ENST00000407935+ENST00000464967+ENST00000420165+ENST00000458029+ENST00000460553+ENST00000484587	protein_coding	20.6708	2.35748
ENSG00000147434	CHRNA6	14.0156	2.95828	0.607422	4.87022	1.11e-06	5.8e-06	ENST00000276410+ENST00000534622+ENST00000533810+ENST00000530869+ENST00000529467	protein_coding	3.55693	0.501946
ENSG00000198794	SCAMP5	778.898	2.95812	0.16679	17.7357	2.22e-70	3.25e-68	ENST00000568423+ENST00000425597+ENST00000562327+ENST00000568018+ENST00000562212+ENST00000565923+ENST00000562765+ENST00000567920+ENST00000567535+ENST00000545456+ENST00000361900+ENST00000564491+ENST00000566872+ENST00000564141+ENST00000568119+ENST00000565989+ENST00000564779+ENST00000567529+ENST00000568081	protein_coding	160.571	8.16314
ENSG00000086300	SNX10	675.396	2.95454	0.155471	19.0038	1.58e-80	2.94e-78	ENST00000416246+ENST00000338523+ENST00000412416+ENST00000446848+ENST00000396376+ENST00000409367+ENST00000409838+ENST00000462993	protein_coding	188.601	9.14085
ENSG00000007402	CACNA2D2	107.113	2.95365	0.234465	12.5974	2.18e-36	1.06e-34	ENST00000395083+ENST00000435965+ENST00000360963+ENST00000266039+ENST00000429770+ENST00000423994+ENST00000483620+ENST00000424201+ENST00000479441+ENST00000487413	protein_coding	18.1381	1.1125
ENSG00000134709	HOOK1	33.983	2.95239	0.413576	7.13868	9.42e-13	1.15e-11	ENST00000455990+ENST00000371208+ENST00000465876+ENST00000395561+ENST00000474695+ENST00000466803+ENST00000491135	protein_coding	4.24285	0.381799
ENSG00000103528	SYT17	328.191	2.95199	0.170764	17.287	5.9e-67	7.74e-65	ENST00000570264+ENST00000566261+ENST00000355377+ENST00000568115+ENST00000562034+ENST00000562711+ENST00000562274+ENST00000565183+ENST00000568433	protein_coding	77.6816	5.73594
ENSG00000050748	MAPK9	322.375	2.95042	0.163652	18.0286	1.16e-72	1.82e-70	ENST00000452135+ENST00000343111+ENST00000455781+ENST00000393360+ENST00000347470+ENST00000520212+ENST00000397072+ENST00000393362+ENST00000524170+ENST00000425491+ENST00000539014+ENST00000523135+ENST00000523583	protein_coding	51.1958	10.6634
ENSG00000177098	SCN4B	30.7046	2.95036	0.433394	6.80757	9.93e-12	1.07e-10	ENST00000324727+ENST00000415030+ENST00000423160+ENST00000531550+ENST00000529878+ENST00000532138	protein_coding	5.01983	1.18534
ENSG00000127863	TNFRSF19	23.7529	2.94844	0.500632	5.88943	3.88e-09	3.03e-08	ENST00000248484+ENST00000403372+ENST00000464735+ENST00000382258+ENST00000382263	protein_coding	3.77996	6.33243
ENSG00000146352	CLVS2	133.559	2.94785	0.218934	13.4646	2.53e-41	1.47e-39	ENST00000275162+ENST00000368438	protein_coding	7.35285	0.356297
ENSG00000272349	RP11-397O8.7	2.37152	2.94753	1.09322	2.69618	0.00701397	0.0164098	ENST00000606869	lincRNA	1.64779	0.0889298
ENSG00000153130	SCOC	794.771	2.94663	0.139757	21.084	1.12e-98	3.24e-96	ENST00000394205+ENST00000338517+ENST00000394203+ENST00000506322+ENST00000512749+ENST00000608372+ENST00000506597+ENST00000394201+ENST00000510586+ENST00000502535	protein_coding	278.187	13.0309
ENSG00000253368	TRNP1	84.41	2.94369	0.248689	11.8368	2.52e-32	1.04e-30	ENST00000522111+ENST00000531285	protein_coding	29.1649	1.28175
ENSG00000198502	HLA-DRB5	6.43483	2.94088	1.04234	2.82141	0.00478127	0.0116425	ENST00000374975	protein_coding	3.18953	0.132508
ENSG00000125851	PCSK2	116.215	2.94036	0.25792	11.4003	4.17e-30	1.56e-28	ENST00000377899+ENST00000262545+ENST00000536609+ENST00000470007+ENST00000459871	protein_coding	16.1222	2.10168
ENSG00000121769	FABP3	163.474	2.94027	0.25086	11.7207	9.98e-32	4.01e-30	ENST00000373713+ENST00000497275+ENST00000498148+ENST00000482018	protein_coding	118.964	8.48386
ENSG00000143436	MRPL9	11.3905	2.93725	0.632044	4.64723	3.36e-06	1.6e-05	ENST00000368830+ENST00000467306+ENST00000468006+ENST00000368829+ENST00000495867+ENST00000478926+ENST00000486707+ENST00000492684+ENST00000481777+ENST00000461182+ENST00000462783	protein_coding	16.1914	1.23463
ENSG00000132563	REEP2	422.174	2.9362	0.220572	13.3117	1.98e-40	1.11e-38	ENST00000378339+ENST00000254901+ENST00000506158+ENST00000464751+ENST00000507511+ENST00000503379+ENST00000510467+ENST00000512126+ENST00000507635+ENST00000504163	protein_coding	135.588	5.74778
ENSG00000185274	WBSCR17	52.9771	2.93604	0.323809	9.0672	1.22e-19	2.7e-18	ENST00000333538+ENST00000498380+ENST00000447516+ENST00000467723	protein_coding	12.4212	0.414396
ENSG00000081026	MAGI3	111.613	2.93442	0.220033	13.3363	1.42e-40	8.03e-39	ENST00000369617+ENST00000307546+ENST00000369615+ENST00000369611+ENST00000486456+ENST00000477955	protein_coding	11.7158	2.32969
ENSG00000273186	RP11-339B21.10	3.55901	2.93399	0.944844	3.10527	0.00190106	0.0050931	ENST00000610052	sense_intronic	5.67866	0.177898
ENSG00000096384	HSP90AB1	2456.46	2.93227	0.093311	31.4247	9.3e-217	2.34e-213	ENST00000353801+ENST00000371646+ENST00000371554	protein_coding	790.031	59.7638
ENSG00000172209	GPR22	13.917	2.93121	0.555291	5.27868	1.3e-07	7.94e-07	ENST00000473300+ENST00000304402+ENST00000496754	protein_coding	3.69722	0.437966
ENSG00000151690	MFSD6	626.636	2.93087	0.124943	23.4576	1.1e-121	4.91e-119	ENST00000392328+ENST00000432036+ENST00000417958+ENST00000445546+ENST00000281416+ENST00000434582+ENST00000489793+ENST00000444317+ENST00000535751+ENST00000486123+ENST00000412482	protein_coding	110.819	7.09633
ENSG00000270157	RP5-894A10.6	2.29617	2.92463	1.10885	2.63754	0.00835087	0.0191446	ENST00000602609	sense_intronic	1.16191	0.0492325
ENSG00000020129	NCDN	665.779	2.92433	0.140939	20.749	1.25e-95	3.44e-93	ENST00000373253+ENST00000356090+ENST00000373243+ENST00000459931+ENST00000437806+ENST00000423723	protein_coding	140.551	8.41944
ENSG00000259969	RP11-999E24.3	101.032	2.9228	0.251387	11.6267	3.01e-31	1.19e-29	ENST00000563647	sense_overlapping	68.03	4.20434
ENSG00000174473	GALNTL6	94.9794	2.92248	0.266646	10.9602	5.94e-28	2.05e-26	ENST00000511251+ENST00000506823+ENST00000513061+ENST00000504379+ENST00000508122+ENST00000457021	protein_coding	22.1913	1.01405
ENSG00000076864	RAP1GAP	255.611	2.91958	0.171086	17.065	2.7e-65	3.43e-63	ENST00000374761+ENST00000290101+ENST00000374765+ENST00000471600+ENST00000374763+ENST00000542643+ENST00000495204+ENST00000359708+ENST00000374757+ENST00000599760+ENST00000317967+ENST00000447293+ENST00000482984+ENST00000464457	protein_coding	54.3723	2.58513
ENSG00000152782	PANK1	11.9056	2.91612	0.548164	5.3198	1.04e-07	6.44e-07	ENST00000342512+ENST00000322191+ENST00000371774+ENST00000307534+ENST00000461829+ENST00000488482	protein_coding	3.14219	3.0018
ENSG00000135472	FAIM2	938.905	2.91401	0.150687	19.3382	2.56e-83	5.05e-81	ENST00000320634+ENST00000550890+ENST00000550195+ENST00000552669+ENST00000552863+ENST00000550635+ENST00000547871	protein_coding	167.142	13.5977
ENSG00000197457	STMN3	496.941	2.91375	0.154081	18.9105	9.35e-80	1.71e-77	ENST00000370053+ENST00000540534	protein_coding	206.739	8.52257
ENSG00000162426	SLC45A1	54.8541	2.91332	0.30791	9.46161	3.03e-21	7.46e-20	ENST00000471889+ENST00000377479+ENST00000289877+ENST00000497660+ENST00000481265	protein_coding	21.3095	1.51124
ENSG00000196290	NIF3L1	17.984	2.91253	0.467913	6.22452	4.83e-10	4.23e-09	ENST00000416651+ENST00000426253+ENST00000454952+ENST00000409020+ENST00000359683+ENST00000409357+ENST00000409588+ENST00000409129+ENST00000436412	protein_coding	16.7681	1.47172
ENSG00000261786	RP4-555D20.2	94.9003	2.91248	0.322882	9.02028	1.88e-19	4.09e-18	ENST00000568686	lincRNA	13.0306	2.25019
ENSG00000146267	FAXC	111.619	2.91178	0.232199	12.54	4.51e-36	2.16e-34	ENST00000389677+ENST00000538471+ENST00000461803+ENST00000480148	protein_coding	24.6481	1.33025
ENSG00000137876	RSL24D1	87.333	2.90976	0.245649	11.8452	2.28e-32	9.47e-31	ENST00000260443+ENST00000562993+ENST00000564344+ENST00000569386+ENST00000565854+ENST00000562895	protein_coding	32.1644	1.58801
ENSG00000164603	C7orf60	42.402	2.90174	0.346924	8.3642	6.05e-17	1.1e-15	ENST00000297145+ENST00000432572+ENST00000485446	protein_coding	6.1027	0.53584
ENSG00000166922	SCG5	408.379	2.89981	0.194003	14.9472	1.62e-50	1.3e-48	ENST00000413748+ENST00000300175+ENST00000494364+ENST00000497208+ENST00000471027+ENST00000470349+ENST00000498069+ENST00000498607+ENST00000475752	protein_coding	309.936	13.125
ENSG00000179431	FJX1	27.551	2.89967	0.400513	7.23988	4.49e-13	5.68e-12	ENST00000317811+ENST00000532914	protein_coding	19.5129	0.421183
ENSG00000259577	RP11-430B1.2	2.12657	2.89832	1.06935	2.71035	0.00672114	0.0157956	ENST00000559779+ENST00000560518	lincRNA	1.17708	0.244638
ENSG00000122126	OCRL	235.002	2.89745	0.187255	15.4733	5.25e-54	4.64e-52	ENST00000486673+ENST00000357121+ENST00000371113+ENST00000463271	protein_coding	31.67	1.26058
ENSG00000226015	CCT8P1	4.22309	2.89456	0.848488	3.41144	0.00064622	0.0019235	ENST00000413611	pseduogene	1.42466	5.176
ENSG00000152926	ZNF117	39.0368	2.89318	0.351314	8.2353	1.79e-16	3.13e-15	ENST00000282869+ENST00000487644	protein_coding	8.54547	0.18631
ENSG00000108106	UBE2S	1.85002	2.893	0.985934	2.93428	0.00334326	0.00845868	ENST00000264552+ENST00000587845+ENST00000589978+ENST00000592570	protein_coding	3.70695	0.155311
ENSG00000104327	CALB1	26.9742	2.8927	0.695465	4.15937	3.19e-05	0.00012532	ENST00000265431+ENST00000469032+ENST00000518457+ENST00000497376+ENST00000522070+ENST00000523716+ENST00000520613+ENST00000482702+ENST00000476853+ENST00000473670+ENST00000514406	protein_coding	6.47759	0.630584
ENSG00000005249	PRKAR2B	437.555	2.89035	0.184775	15.6426	3.73e-55	3.42e-53	ENST00000265717+ENST00000393613+ENST00000488792	protein_coding	78.3398	3.28804
ENSG00000211445	GPX3	762.871	2.88599	0.155308	18.5824	4.46e-77	7.74e-75	ENST00000388825+ENST00000521722+ENST00000521650+ENST00000517973+ENST00000519214+ENST00000521632+ENST00000520597+ENST00000520059	protein_coding	311.799	16.161
ENSG00000228798	AP000473.5	2.13941	2.88503	1.18722	2.43008	0.0150955	0.0323938	ENST00000413645+ENST00000438762	lincRNA	2.45636	0.87523
ENSG00000268297	CLEC4GP1	3.47825	2.8845	0.959061	3.00763	0.00263298	0.00682304	ENST00000596555	pseduogene	1.95728	0.0882369
ENSG00000162188	GNG3	274.354	2.87606	0.193614	14.8546	6.49e-50	5.08e-48	ENST00000294117	protein_coding	355.11	20.1143
ENSG00000091664	SLC17A6	20.4536	2.87539	0.511444	5.62209	1.89e-08	1.32e-07	ENST00000263160+ENST00000534115	protein_coding	4.05624	0.557363
ENSG00000144645	OSBPL10	86.6673	2.87181	0.243855	11.7767	5.14e-32	2.09e-30	ENST00000396556+ENST00000429492+ENST00000438237+ENST00000469557+ENST00000467598+ENST00000472175+ENST00000479396+ENST00000490009+ENST00000467647+ENST00000428241+ENST00000480671+ENST00000485205+ENST00000467955+ENST00000466604+ENST00000479173+ENST00000463504+ENST00000452791+ENST00000465626	protein_coding	9.92024	2.3512
ENSG00000234106	RP11-288E14.2	10.8934	2.87063	0.538089	5.33487	9.56e-08	5.96e-07	ENST00000533701	pseduogene	17.7484	1.21592
ENSG00000197889	MEIG1	1.40647	2.86744	1.25619	2.28264	0.0224513	0.0459649	ENST00000407572+ENST00000477770+ENST00000496225+ENST00000378240+ENST00000467536	protein_coding	2.67707	0
ENSG00000213190	MLLT11	410.086	2.86489	0.194931	14.697	6.74e-49	5.05e-47	ENST00000368921	protein_coding	65.7096	3.58985
ENSG00000177542	SLC25A22	109.728	2.86235	0.245443	11.662	1.99e-31	7.91e-30	ENST00000320230+ENST00000531214+ENST00000481290+ENST00000531437+ENST00000529351+ENST00000533385+ENST00000526152+ENST00000528606+ENST00000527734+ENST00000527723+ENST00000531514+ENST00000528936+ENST00000456706+ENST00000532484+ENST00000524891+ENST00000529066+ENST00000531534+ENST00000532361+ENST00000527127+ENST00000525010+ENST00000532459+ENST00000525644+ENST00000530360	protein_coding	29.217	2.48447
ENSG00000077264	PAK3	202.596	2.86221	0.189907	15.0717	2.49e-51	2.01e-49	ENST00000425146+ENST00000446737+ENST00000519681+ENST00000372010+ENST00000372007+ENST00000518291+ENST00000429193+ENST00000262836+ENST00000417227+ENST00000360648+ENST00000487802+ENST00000484442	protein_coding	21.001	1.26369
ENSG00000165868	HSPA12A	445.351	2.85773	0.141921	20.136	3.57e-90	8.3e-88	ENST00000369209+ENST00000480802+ENST00000481291+ENST00000468935	protein_coding	63.0951	4.4437
ENSG00000198689	SLC9A6	305.414	2.85508	0.175803	16.2402	2.62e-59	2.77e-57	ENST00000370701+ENST00000370695+ENST00000370698	protein_coding	44.1551	1.61844
ENSG00000171130	ATP6V0E2	419.172	2.85473	0.141523	20.1715	1.74e-90	4.15e-88	ENST00000456496+ENST00000421974+ENST00000479613+ENST00000464683+ENST00000471877+ENST00000606024+ENST00000464662+ENST00000425642+ENST00000483478+ENST00000490092+ENST00000495408	protein_coding	224.743	10.2435
ENSG00000165943	MOAP1	424.674	2.85038	0.17589	16.2055	4.61e-59	4.82e-57	ENST00000298894+ENST00000556883	protein_coding	109.808	7.85843
ENSG00000011638	TMEM159	18.4245	2.84921	0.489803	5.81705	5.99e-09	4.55e-08	ENST00000233047+ENST00000573487+ENST00000572258+ENST00000574092+ENST00000261388+ENST00000451578+ENST00000572599+ENST00000577162+ENST00000573688	protein_coding	7.15331	1.46755
ENSG00000187672	ERC2	287.779	2.84859	0.148189	19.2227	2.39e-82	4.57e-80	ENST00000288221+ENST00000486496+ENST00000484530+ENST00000469720+ENST00000473469+ENST00000460849+ENST00000468118+ENST00000487287+ENST00000492584+ENST00000484857+ENST00000477381+ENST00000472917+ENST00000466358	protein_coding	50.781	3.36656
ENSG00000159363	ATP13A2	287.85	2.8433	0.198354	14.3345	1.33e-46	9.49e-45	ENST00000452699+ENST00000341676+ENST00000326735+ENST00000466561+ENST00000502418+ENST00000503552+ENST00000463860+ENST00000502860+ENST00000509392+ENST00000506174+ENST00000510069+ENST00000511957+ENST00000508222+ENST00000509619	protein_coding	140.216	4.42014
ENSG00000166407	LMO1	13.4811	2.84281	0.54356	5.22998	1.7e-07	1.01e-06	ENST00000335790+ENST00000428101+ENST00000524379+ENST00000534484	protein_coding	8.64286	2.41414
ENSG00000152822	GRM1	47.4329	2.84203	0.384988	7.38213	1.56e-13	2.07e-12	ENST00000392299+ENST00000361719+ENST00000507005+ENST00000502405+ENST00000492807+ENST00000282753+ENST00000355289+ENST00000507907	protein_coding	4.87097	0.945574
ENSG00000058404	CAMK2B	637.401	2.83876	0.161735	17.5519	5.75e-69	7.82e-67	ENST00000457475+ENST00000350811+ENST00000395749+ENST00000502837+ENST00000523845+ENST00000425809+ENST00000440254+ENST00000358707+ENST00000466584+ENST00000497584+ENST00000353625+ENST00000489429+ENST00000353185+ENST00000258682+ENST00000346990+ENST00000347193+ENST00000395747+ENST00000433930+ENST00000497127+ENST00000495819+ENST00000415369+ENST00000424197+ENST00000484972+ENST00000421607+ENST00000462128…	protein_coding	196.624	12.8317
ENSG00000058091	CDK14	401.957	2.83648	0.151024	18.7817	1.07e-78	1.92e-76	ENST00000449528+ENST00000456689+ENST00000430760+ENST00000446224+ENST00000484035+ENST00000380050+ENST00000496279+ENST00000446790+ENST00000265741+ENST00000406263+ENST00000436577+ENST00000431029+ENST00000478540+ENST00000487145+ENST00000460493	protein_coding	55.6697	6.25495
ENSG00000067842	ATP2B3	97.0873	2.83413	0.2375	11.9332	7.95e-33	3.37e-31	ENST00000370186+ENST00000349466+ENST00000393842+ENST00000370181+ENST00000263519+ENST00000359149+ENST00000460549+ENST00000496610	protein_coding	10.6449	0.64318
ENSG00000186472	PCLO	321.418	2.82743	0.163082	17.3374	2.45e-67	3.25e-65	ENST00000333891+ENST00000432078+ENST00000423517+ENST00000426442+ENST00000413807+ENST00000456006+ENST00000437081+ENST00000461143	protein_coding	18.7675	1.2668
ENSG00000101204	CHRNA4	341.579	2.82622	0.184785	15.2947	8.3e-53	7e-51	ENST00000370263+ENST00000463705+ENST00000467563+ENST00000498043+ENST00000475033+ENST00000480012	protein_coding	56.2494	2.64367
ENSG00000261395	HSPE1P5	2.78138	2.82543	0.861354	3.28022	0.00103727	0.00295786	ENST00000561489	pseduogene	4.83183	0.232289
ENSG00000198455	ZXDB	25.313	2.82136	0.483753	5.83224	5.47e-09	4.18e-08	ENST00000374888	protein_coding	12.7162	2.17494
ENSG00000272121	RP4-555D20.4	2.03266	2.82073	1.09618	2.57322	0.0100757	0.0226449	ENST00000606217	lincRNA	1.08524	0.0295255
ENSG00000129028	THAP10	15.01	2.81845	0.521576	5.40372	6.53e-08	4.17e-07	ENST00000249861+ENST00000560604	protein_coding	5.02553	0.209206
ENSG00000177855	CACYBPP2	10.3972	2.81614	0.691492	4.07257	4.65e-05	0.00017666	ENST00000453625	pseduogene	13.2562	0.968639
ENSG00000159082	SYNJ1	523.919	2.81584	0.13625	20.6666	6.92e-95	1.83e-92	ENST00000357345+ENST00000382491+ENST00000438952+ENST00000382499+ENST00000433931+ENST00000322229+ENST00000418301+ENST00000416083+ENST00000467445+ENST00000464778+ENST00000429236+ENST00000456084	protein_coding	49.0344	3.34123
ENSG00000041802	LSG1	65.1048	2.81321	0.277417	10.1407	3.64e-24	1.05e-22	ENST00000265245+ENST00000475763+ENST00000460584+ENST00000437613+ENST00000466391+ENST00000461343+ENST00000427461+ENST00000480853	protein_coding	11.6493	1.21668
ENSG00000171724	VAT1L	104.397	2.81109	0.279301	10.0647	7.91e-24	2.23e-22	ENST00000302536+ENST00000563850	protein_coding	17.3443	0.842807
ENSG00000213954	RP11-280O24.1	0.982394	2.81077	0.973157	2.8883	0.00387333	0.00965583	ENST00000396994	pseduogene	1.43019	0
ENSG00000114923	SLC4A3	267.046	2.80904	0.189232	14.8444	7.56e-50	5.9e-48	ENST00000358055+ENST00000373760+ENST00000273063+ENST00000373762+ENST00000425141+ENST00000317151+ENST00000497589+ENST00000413743+ENST00000416910+ENST00000444906	protein_coding	49.588	2.74294
ENSG00000234882	EIF3EP1	1.85099	2.80256	1.09015	2.57079	0.0101467	0.022791	ENST00000433978	pseduogene	1.17083	0.0223608
ENSG00000165655	ZNF503	117.87	2.80135	0.246349	11.3715	5.8e-30	2.16e-28	ENST00000372524+ENST00000535216	protein_coding	35.1434	1.46625
ENSG00000009694	TENM1	119.15	2.79224	0.23677	11.7931	4.24e-32	1.74e-30	ENST00000371130+ENST00000422452+ENST00000461429	protein_coding	6.47681	0.305013
ENSG00000239997	FCF1P3	1.94489	2.79103	1.07533	2.5955	0.0094453	0.0213809	ENST00000496394	pseduogene	2.25786	0.0255448
ENSG00000249679	RP11-279O9.4	1.12534	2.79087	1.07757	2.58998	0.00959826	0.0216919	ENST00000512874	protein_coding	2.34517	1.50818
ENSG00000224287	MSL3P1	5.51447	2.79029	0.816741	3.41637	0.00063463	0.00189316	ENST00000438684+ENST00000440028	uncertain	1.59074	1.03243
ENSG00000179915	NRXN1	196.864	2.78446	0.188238	14.7922	1.64e-49	1.26e-47	ENST00000342183+ENST00000378262+ENST00000412315+ENST00000484192+ENST00000406316+ENST00000404971+ENST00000401710+ENST00000401669+ENST00000405472+ENST00000406859+ENST00000402717+ENST00000331040+ENST00000474354+ENST00000462791+ENST00000495871+ENST00000405581+ENST00000496792	protein_coding	25.7479	3.14481
ENSG00000166206	GABRB3	106.477	2.78375	0.236634	11.7639	5.99e-32	2.43e-30	ENST00000311550+ENST00000541819+ENST00000299267+ENST00000400188+ENST00000555632+ENST00000545868+ENST00000554556+ENST00000557765+ENST00000555094+ENST00000556166+ENST00000556636+ENST00000557641+ENST00000554722	protein_coding	15.3105	3.75968
ENSG00000173406	DAB1	51.5664	2.779	0.31319	8.87321	7.11e-19	1.51e-17	ENST00000371236+ENST00000485760+ENST00000371234+ENST00000439789+ENST00000414851+ENST00000420954+ENST00000371231+ENST00000371232+ENST00000332102+ENST00000371230+ENST00000489267+ENST00000473821+ENST00000477280	protein_coding	7.45705	0.798334
ENSG00000137547	MRPL15	92.4262	2.77468	0.231586	11.9812	4.46e-33	1.92e-31	ENST00000260102+ENST00000519831+ENST00000522521	protein_coding	54.2925	6.99911
ENSG00000185900	POMK	6.53712	2.77373	0.837952	3.31013	0.00093251	0.00268218	ENST00000518991+ENST00000331373	protein_coding	3.25838	0.0900518
ENSG00000177511	ST8SIA3	116.911	2.77234	0.209515	13.2321	5.72e-40	3.18e-38	ENST00000324000+ENST00000586360+ENST00000590600	protein_coding	122.547	2.18791
ENSG00000005486	RHBDD2	946.582	2.77104	0.14444	19.1848	4.96e-82	9.43e-80	ENST00000466232+ENST00000468644+ENST00000318622+ENST00000454791+ENST00000468304+ENST00000006777+ENST00000428119+ENST00000476218+ENST00000467406	protein_coding	502.33	37.199
ENSG00000198729	PPP1R14C	23.6629	2.76659	0.40468	6.83649	8.12e-12	8.88e-11	ENST00000361131	protein_coding	7.12645	0.812456
ENSG00000153012	LGI2	91.4269	2.76465	0.240161	11.5117	1.15e-30	4.4e-29	ENST00000382114+ENST00000512108	protein_coding	9.09467	1.21514
ENSG00000166823	MESP1	42.2444	2.7637	0.312626	8.84026	9.55e-19	2e-17	ENST00000300057+ENST00000559894	protein_coding	56.3387	4.39091
ENSG00000116120	FARSB	135.909	2.76168	0.200697	13.7605	4.41e-43	2.73e-41	ENST00000281828+ENST00000536361	protein_coding	29.6719	5.5994
ENSG00000040731	CDH10	37.3333	2.7592	0.377419	7.31072	2.66e-13	3.45e-12	ENST00000264463+ENST00000502921+ENST00000510477+ENST00000503958	protein_coding	6.86757	0.584611
ENSG00000170092	AC018720.10	1.09403	2.75881	1.12614	2.44979	0.0142941	0.0308671	ENST00000455862+ENST00000450699	pseduogene	1.70188	1.49385
ENSG00000100321	SYNGR1	814.995	2.75462	0.17432	15.802	3.01e-56	2.83e-54	ENST00000318801+ENST00000216155+ENST00000415332+ENST00000406293+ENST00000328933+ENST00000489206+ENST00000381535	protein_coding	136.977	11.4535
ENSG00000101333	PLCB4	145.349	2.75436	0.259676	10.6069	2.77e-26	8.86e-25	ENST00000407043+ENST00000441846+ENST00000437503+ENST00000378473+ENST00000334005+ENST00000416836+ENST00000278655+ENST00000378501+ENST00000492632+ENST00000378493+ENST00000414679+ENST00000464199+ENST00000482123+ENST00000473151	protein_coding	16.6861	1.2018
ENSG00000186019	AC084219.4	2.76264	2.75382	0.989783	2.78224	0.00539846	0.0129666	ENST00000592946+ENST00000590369	antisense	5.75898	0.209149
ENSG00000139970	RTN1	1252.65	2.75108	0.124673	22.0664	6.64e-108	2.28e-105	ENST00000481205+ENST00000267484+ENST00000342503+ENST00000395090+ENST00000432103+ENST00000474911+ENST00000557422+ENST00000490111	protein_coding	472.29	29.799
ENSG00000139220	PPFIA2	170.794	2.74636	0.193776	14.1728	1.35e-45	9.18e-44	ENST00000549396+ENST00000550584+ENST00000549325+ENST00000545296+ENST00000541570+ENST00000541017+ENST00000551461+ENST00000550359+ENST00000407050+ENST00000333447+ENST00000548586+ENST00000552948+ENST00000443686+ENST00000550018+ENST00000551147+ENST00000547180+ENST00000549344+ENST00000549917+ENST00000553058+ENST00000548670+ENST00000548790+ENST00000548453+ENST00000552020+ENST00000551442+ENST00000547623…	protein_coding	23.4827	4.21142
ENSG00000255384	RP11-770J1.4	6.652	2.74573	0.684377	4.01201	6.02e-05	0.00022406	ENST00000532619	protein_coding	2.06853	0.119503
ENSG00000272864	RP11-17E13.2	2.78841	2.74209	1.01487	2.70192	0.0068941	0.0161631	ENST00000608748	lincRNA	3.72887	0.103793
ENSG00000258986	TMEM179	137.099	2.73973	0.229512	11.9372	7.57e-33	3.22e-31	ENST00000415614+ENST00000556573+ENST00000341595+ENST00000556320	protein_coding	114.425	12.1024
ENSG00000120875	DUSP4	18.6796	2.73943	0.542394	5.05062	4.4e-07	2.46e-06	ENST00000240100+ENST00000240101	protein_coding	1.83411	0.763866
ENSG00000135336	ORC3	46.1438	2.73505	0.327916	8.3407	7.39e-17	1.34e-15	ENST00000392844+ENST00000468486+ENST00000257789+ENST00000546266+ENST00000417380+ENST00000478028+ENST00000508875	protein_coding	15.4522	1.5301
ENSG00000198108	CHSY3	24.5862	2.73202	0.433934	6.29594	3.06e-10	2.75e-09	ENST00000305031+ENST00000507545	protein_coding	4.70681	0.184618
ENSG00000185008	ROBO2	276.809	2.72976	0.170965	15.9668	2.18e-57	2.16e-55	ENST00000487694+ENST00000602589+ENST00000475034+ENST00000461745+ENST00000473767+ENST00000332191+ENST00000490991+ENST00000471893+ENST00000469233+ENST00000475334+ENST00000470802+ENST00000490534	protein_coding	21.4793	11.2815
ENSG00000216471	RPSAP43	2.00588	2.72451	1.14204	2.38566	0.0170487	0.0360727	ENST00000402237	pseduogene	2.57834	0.659582
ENSG00000149243	KLHL35	12.7913	2.72391	0.544422	5.00331	5.64e-07	3.08e-06	ENST00000376292+ENST00000539798+ENST00000460787+ENST00000527491	protein_coding	5.40273	1.53052
ENSG00000108828	VAT1	1034.87	2.7177	0.120396	22.5729	8e-113	3.1e-110	ENST00000355653+ENST00000592388+ENST00000587173+ENST00000420567+ENST00000587147+ENST00000590924+ENST00000589709+ENST00000589828+ENST00000587062	protein_coding	1034.25	61.0159
ENSG00000230939	RP11-314C16.1	1.8257	2.71704	1.14208	2.37904	0.017358	0.0366475	ENST00000429060	lincRNA	2.66954	0.0561572
ENSG00000243452	NBPF15	1.00595	2.71595	1.06121	2.55929	0.0104887	0.0234649	ENST00000464336+ENST00000478419+ENST00000488031+ENST00000442702+ENST00000492711+ENST00000369187	protein_coding	1.99493	0
ENSG00000112149	CD83	29.3064	2.71525	0.392653	6.91515	4.67e-12	5.27e-11	ENST00000379153	protein_coding	7.91825	0.472444
ENSG00000139112	GABARAPL1	381.002	2.71462	0.154621	17.5566	5.29e-69	7.27e-67	ENST00000539408+ENST00000542722+ENST00000545859+ENST00000266458+ENST00000421801+ENST00000541453+ENST00000545047+ENST00000543602+ENST00000540424+ENST00000537201+ENST00000545887+ENST00000541960+ENST00000544284+ENST00000546017+ENST00000535576+ENST00000545290+ENST00000539289+ENST00000539170	protein_coding	139.181	7.40722
ENSG00000132832	RP11-445H22.3	18.3371	2.71265	0.501557	5.40847	6.36e-08	4.07e-07	ENST00000415889+ENST00000255183	antisense	13.4085	0.614151
ENSG00000183023	SLC8A1	365.471	2.70985	0.170213	15.9204	4.58e-57	4.42e-55	ENST00000406785+ENST00000542756+ENST00000407929+ENST00000403092+ENST00000405901+ENST00000402441+ENST00000405269+ENST00000542024+ENST00000406391+ENST00000332839+ENST00000408028+ENST00000448531+ENST00000455476+ENST00000417271	protein_coding	19.3108	1.80196
ENSG00000169851	PCDH7	250.087	2.7098	0.193695	13.99	1.79e-44	1.17e-42	ENST00000361762+ENST00000543491+ENST00000511884+ENST00000507864+ENST00000509925+ENST00000509759	protein_coding	24.4862	3.71731
ENSG00000155636	RBM45	8.78321	2.70736	0.626051	4.32451	1.53e-05	6.41e-05	ENST00000424000+ENST00000286070+ENST00000493048+ENST00000455903+ENST00000424099+ENST00000464647	protein_coding	9.8742	0.492768
ENSG00000130226	DPP6	722.372	2.70401	0.136859	19.7577	6.89e-87	1.49e-84	ENST00000404039+ENST00000406326+ENST00000377770+ENST00000332007+ENST00000462622+ENST00000496611+ENST00000427557+ENST00000471100+ENST00000481593+ENST00000478614+ENST00000493268+ENST00000484789+ENST00000488512+ENST00000479637+ENST00000480367	protein_coding	112.525	7.78323
ENSG00000162630	B3GALT2	24.2738	2.70278	0.425932	6.34556	2.22e-10	2.03e-09	ENST00000367434	protein_coding	4.43638	0.243
ENSG00000108528	SLC25A11	189.006	2.70048	0.16594	16.2738	1.51e-59	1.61e-57	ENST00000225665+ENST00000574710+ENST00000544061+ENST00000576951+ENST00000570543	protein_coding	78.2941	3.68665
ENSG00000185090	MANEAL	46.3973	2.69971	0.310434	8.69657	3.42e-18	6.92e-17	ENST00000373045+ENST00000397631+ENST00000532512+ENST00000525897+ENST00000329006	protein_coding	29.6537	1.86699
ENSG00000102226	USP11	589.501	2.69807	0.153578	17.5681	4.32e-69	5.96e-67	ENST00000377107+ENST00000218348+ENST00000478596+ENST00000469080+ENST00000377080+ENST00000377078+ENST00000489111+ENST00000489030+ENST00000480104+ENST00000488848+ENST00000497179+ENST00000467378	protein_coding	155.736	28.0856
ENSG00000185105	MYADML2	9.84939	2.6927	0.631486	4.26408	2.01e-05	8.23e-05	ENST00000409745+ENST00000330655	protein_coding	3.31161	0.17151
ENSG00000213585	VDAC1	240.162	2.69178	0.168667	15.9592	2.46e-57	2.43e-55	ENST00000265333+ENST00000395044+ENST00000395047+ENST00000492324+ENST00000489906+ENST00000425992+ENST00000466080	protein_coding	142.741	14.0149
ENSG00000184486	POU3F2	152.891	2.69138	0.200471	13.4253	4.3e-41	2.46e-39	ENST00000328345	protein_coding	25.6738	1.26094
ENSG00000255014	ARL6IP1P3	4.74064	2.68991	0.692995	3.88158	0.00010378	0.00036796	ENST00000524544	pseduogene	6.49852	2.80257
ENSG00000160716	CHRNB2	109.211	2.68344	0.22991	11.6717	1.78e-31	7.08e-30	ENST00000368476	protein_coding	14.1811	1.34032
ENSG00000088543	C3orf18	70.8081	2.68093	0.261301	10.2599	1.07e-24	3.18e-23	ENST00000357203+ENST00000426034+ENST00000449241+ENST00000441239+ENST00000430746+ENST00000485902+ENST00000486175+ENST00000464080+ENST00000422619+ENST00000484982+ENST00000491269	protein_coding	24.954	2.08991
ENSG00000138944	KIAA1644	64.299	2.67971	0.298377	8.98096	2.68e-19	5.81e-18	ENST00000381176	protein_coding	6.91523	0.3556
ENSG00000267224	AC005498.4	1.82264	2.67829	1.17051	2.28814	0.0221292	0.0453699	ENST00000592125	lincRNA	1.95909	0.0573388
ENSG00000134443	GRP	14.3339	2.67606	0.773285	3.46064	0.00053889	0.00163093	ENST00000256857+ENST00000529320+ENST00000420468+ENST00000456142+ENST00000530323	protein_coding	24.9964	0.933609
ENSG00000069509	FUNDC1	79.8526	2.67221	0.265762	10.0549	8.74e-24	2.46e-22	ENST00000378045+ENST00000483115	protein_coding	47.2271	2.9964
ENSG00000117016	RIMS3	257.928	2.6716	0.183044	14.5954	3e-48	2.24e-46	ENST00000372684+ENST00000372683	protein_coding	26.3541	1.83262
ENSG00000203546	RP11-176H8.1	1.0084	2.66677	1.09783	2.42913	0.015135	0.0324667	ENST00000549185+ENST00000547378+ENST00000547760	protein_coding	5.67302	0
ENSG00000185272	RBM11	38.6328	2.66593	0.329623	8.08782	6.07e-16	1.01e-14	ENST00000468643+ENST00000468788+ENST00000495055+ENST00000461088+ENST00000400577+ENST00000475864	protein_coding	14.547	2.86559
ENSG00000228594	C1orf233	73.9099	2.66579	0.295307	9.02719	1.76e-19	3.85e-18	ENST00000422725	protein_coding	27.7324	1.16595
ENSG00000167654	ATCAY	231.878	2.66399	0.18544	14.3658	8.48e-47	6.08e-45	ENST00000598136+ENST00000450849+ENST00000301260+ENST00000398448+ENST00000597739+ENST00000595916+ENST00000600960+ENST00000601323	protein_coding	36.3331	1.85212
ENSG00000137040	RANBP6	151.157	2.65735	0.207098	12.8314	1.09e-37	5.54e-36	ENST00000259569+ENST00000485372	protein_coding	22.324	1.39835
ENSG00000167971	CASKIN1	23.2455	2.65672	0.503234	5.2793	1.3e-07	7.91e-07	ENST00000343516+ENST00000564289+ENST00000562055	protein_coding	6.9532	0.737774
ENSG00000146242	TPBG	99.8297	2.65283	0.289792	9.15426	5.47e-20	1.24e-18	ENST00000535040+ENST00000369750+ENST00000543496	protein_coding	13.492	1.03418
ENSG00000175772	LINC01106	0.90222	2.65279	0.998349	2.65717	0.00787986	0.0181849	ENST00000436665+ENST00000448359	lincRNA	6.86304	0
ENSG00000258903	RP11-355I22.2	1.77231	2.65108	1.09034	2.43143	0.0150395	0.0322853	ENST00000554252	lincRNA	1.46057	0.0170412
ENSG00000240875	LINC00886	8.24443	2.64965	0.697342	3.79964	0.00014491	0.00049883	ENST00000472943+ENST00000488584+ENST00000473352	lincRNA	2.13391	0.225392
ENSG00000134121	CHL1	273.684	2.64834	0.17204	15.3938	1.8e-53	1.56e-51	ENST00000256509+ENST00000397491+ENST00000481167+ENST00000427688+ENST00000421198+ENST00000489224+ENST00000453040+ENST00000449294+ENST00000435603+ENST00000461289+ENST00000471332+ENST00000470880+ENST00000470005+ENST00000445697+ENST00000486881	protein_coding	26.8755	2.38417
ENSG00000231920	NEBL-AS1	1.02455	2.64821	1.16871	2.26592	0.0234561	0.0477727	ENST00000439097+ENST00000417845	antisense	1.50441	0
ENSG00000101460	MAP1LC3A	294.429	2.64745	0.261544	10.1224	4.4e-24	1.26e-22	ENST00000374837+ENST00000360668+ENST00000397709+ENST00000476428	protein_coding	284.567	15.4963
ENSG00000259168	RP11-100M12.3	2.63498	2.6462	1.00443	2.63453	0.0084254	0.0193008	ENST00000556642+ENST00000557170	antisense	1.25949	0.0915161
ENSG00000172179	PRL	2.62591	2.64267	1.01521	2.60309	0.00923887	0.0209482	ENST00000306482	protein_coding	1.29674	0.030333
ENSG00000180155	LYNX1	253.002	2.64248	0.157161	16.8139	1.93e-63	2.29e-61	ENST00000523332+ENST00000335822+ENST00000317543+ENST00000521396+ENST00000398906+ENST00000395192+ENST00000345173+ENST00000522929+ENST00000520131+ENST00000522906	protein_coding	57.476	5.74675
ENSG00000120694	HSPH1	379.219	2.64083	0.228207	11.5721	5.71e-31	2.21e-29	ENST00000435381+ENST00000380406+ENST00000602786+ENST00000380405+ENST00000320027+ENST00000445273+ENST00000429785+ENST00000469538	protein_coding	200.173	10.1934
ENSG00000132975	GPR12	30.6429	2.63945	0.36931	7.14699	8.87e-13	1.08e-11	ENST00000405846+ENST00000381436	protein_coding	4.14332	0.421495
ENSG00000259985	RP11-549B18.1	3.6886	2.63898	0.890723	2.96273	0.0030492	0.00777657	ENST00000565978	antisense	1.99815	0.101127
ENSG00000150756	FAM173B	51.5835	2.63169	0.331435	7.94027	2.02e-15	3.22e-14	ENST00000280330+ENST00000511437+ENST00000510047+ENST00000504390+ENST00000510052+ENST00000506108+ENST00000508553	protein_coding	19.2345	1.40291
ENSG00000108061	SHOC2	206.312	2.63134	0.177626	14.8139	1.19e-49	9.18e-48	ENST00000265277+ENST00000369452+ENST00000480155+ENST00000489390+ENST00000489783+ENST00000451838+ENST00000497305	protein_coding	48.4838	5.08868
ENSG00000133169	BEX1	726.583	2.62989	0.17277	15.2219	2.53e-52	2.09e-50	ENST00000372728	protein_coding	538.273	47.3222
ENSG00000198929	NOS1AP	168.436	2.62907	0.203162	12.9408	2.65e-38	1.37e-36	ENST00000530878+ENST00000361897+ENST00000430120+ENST00000464284+ENST00000493151+ENST00000454693+ENST00000367932	protein_coding	36.555	1.9909
ENSG00000259079	RP1-261D10.1	1.5648	2.62902	1.04643	2.51237	0.0119924	0.0264297	ENST00000554427	pseduogene	1.82868	0.0736329
ENSG00000196967	ZNF585A	26.736	2.62807	0.443785	5.92194	3.18e-09	2.51e-08	ENST00000587817+ENST00000588723+ENST00000356958+ENST00000292841+ENST00000355533+ENST00000588354+ENST00000392157	protein_coding	5.295	0.843252
ENSG00000101856	PGRMC1	1020.46	2.62669	0.150197	17.4882	1.76e-68	2.37e-66	ENST00000217971+ENST00000535419	protein_coding	406.216	20.6222
ENSG00000145882	PCYOX1L	50.2378	2.62527	0.29526	8.89136	6.04e-19	1.28e-17	ENST00000274569+ENST00000510990+ENST00000505669+ENST00000511945+ENST00000503240+ENST00000514349+ENST00000507621	protein_coding	15.304	0.725716
ENSG00000169933	FRMPD4	99.8737	2.62375	0.232219	11.2986	1.33e-29	4.86e-28	ENST00000380682	protein_coding	7.75051	0.711561
ENSG00000113448	PDE4D	138.723	2.62049	0.195853	13.3799	7.92e-41	4.51e-39	ENST00000340635+ENST00000507116+ENST00000360047+ENST00000358923+ENST00000317118+ENST00000503258+ENST00000405755+ENST00000515011+ENST00000502484+ENST00000546160+ENST00000309641+ENST00000505453+ENST00000405053+ENST00000502575+ENST00000503947+ENST00000515324+ENST00000514231+ENST00000512069+ENST00000509368+ENST00000509355+ENST00000504624+ENST00000506024+ENST00000506510+ENST00000511382+ENST00000505507…	protein_coding	59.3444	1.57182
ENSG00000254023	PKMP4	0.708743	2.62043	1.00338	2.61161	0.00901162	0.0204852	ENST00000523134	pseduogene	1.0489	0
ENSG00000261335	RP11-318A15.2	1.76853	2.61907	1.09493	2.392	0.0167567	0.0355296	ENST00000565271	antisense	1.49115	0.0298687
ENSG00000078018	MAP2	722.918	2.61827	0.125111	20.9276	3e-97	8.64e-95	ENST00000199940+ENST00000392193+ENST00000360351+ENST00000361559+ENST00000445941+ENST00000392194+ENST00000447185+ENST00000452717+ENST00000471619+ENST00000482864+ENST00000475600+ENST00000464007+ENST00000478233+ENST00000473543+ENST00000481649+ENST00000461253	protein_coding	86.991	4.74308
ENSG00000172974	AC007318.5	12.7915	2.61646	0.617096	4.23996	2.24e-05	9.08e-05	ENST00000393177+ENST00000467568	pseduogene	32.2801	2.61245
ENSG00000107742	SPOCK2	551.651	2.61593	0.142361	18.3753	2.07e-75	3.42e-73	ENST00000536168+ENST00000317376+ENST00000373109+ENST00000463279+ENST00000469121+ENST00000460053+ENST00000412663+ENST00000495888+ENST00000483699	protein_coding	81.1935	4.52175
ENSG00000155158	TTC39B	206.428	2.6155	0.223101	11.7234	9.67e-32	3.89e-30	ENST00000512701+ENST00000355694+ENST00000297615+ENST00000380850+ENST00000380853+ENST00000507285+ENST00000507993+ENST00000505732+ENST00000541445+ENST00000582994+ENST00000506891	protein_coding	13.2308	1.20434
ENSG00000136783	NIPSNAP3A	102.816	2.61323	0.248854	10.501	8.54e-26	2.67e-24	ENST00000374767+ENST00000471001	protein_coding	41.8023	2.44849
ENSG00000110060	PUS3	8.65461	2.6128	0.624274	4.18534	2.85e-05	0.00011292	ENST00000227474+ENST00000530811+ENST00000534158+ENST00000529801	protein_coding	2.5261	0.201322
ENSG00000174938	SEZ6L2	376.561	2.6121	0.159538	16.3729	2.99e-60	3.27e-58	ENST00000308713+ENST00000350527+ENST00000346932+ENST00000537485+ENST00000563118+ENST00000568407+ENST00000562159+ENST00000568380	protein_coding	68.8789	4.08027
ENSG00000163888	CAMK2N2	9.12934	2.61098	0.557061	4.68705	2.77e-06	1.34e-05	ENST00000296238	protein_coding	6.83556	0.292273
ENSG00000073008	PVR	58.7125	2.60996	0.259659	10.0515	9.05e-24	2.54e-22	ENST00000344956+ENST00000425690+ENST00000403059+ENST00000187830+ENST00000406449+ENST00000587785	protein_coding	14.0387	3.88737
ENSG00000184831	APOO	86.5737	2.60866	0.255169	10.2233	1.56e-24	4.59e-23	ENST00000379226+ENST00000476598+ENST00000439528+ENST00000379220+ENST00000490078	protein_coding	132.458	36.8459
ENSG00000164506	STXBP5	26.6227	2.60771	0.375086	6.95228	3.59e-12	4.1e-11	ENST00000546097+ENST00000367481+ENST00000367480+ENST00000321680+ENST00000179882+ENST00000367475+ENST00000392291	protein_coding	4.83104	0.701154
ENSG00000166454	ATMIN	205.122	2.60733	0.163271	15.9693	2.09e-57	2.08e-55	ENST00000299575+ENST00000562969+ENST00000539819+ENST00000564241+ENST00000565237+ENST00000566488	protein_coding	31.6938	2.44563
ENSG00000183248	CTD-3193O13.9	43.8674	2.60685	0.355471	7.33352	2.24e-13	2.93e-12	ENST00000539422+ENST00000599142+ENST00000593356	protein_coding	15.6169	0.663587
ENSG00000138622	HCN4	41.1785	2.60437	0.344699	7.55551	4.17e-14	5.85e-13	ENST00000261917	protein_coding	4.65222	0.2031
ENSG00000186868	MAPT	82.5013	2.60297	0.280416	9.28253	1.66e-20	3.88e-19	ENST00000347967+ENST00000535772+ENST00000340799+ENST00000351559+ENST00000262410+ENST00000344290+ENST00000571311+ENST00000570299+ENST00000334239+ENST00000446361+ENST00000431008+ENST00000574436+ENST00000571987+ENST00000415613+ENST00000420682+ENST00000576518+ENST00000572440+ENST00000577017+ENST00000576238	protein_coding	16.727	1.18061
ENSG00000214376	VSTM5	18.8295	2.601	0.45722	5.68873	1.28e-08	9.17e-08	ENST00000409977+ENST00000398221+ENST00000414919	protein_coding	3.80666	0.726792
ENSG00000189241	TSPYL1	587.257	2.60041	0.145892	17.8241	4.59e-71	6.83e-69	ENST00000368608	protein_coding	146.98	10.8632
ENSG00000167642	SPINT2	190.593	2.60009	0.186982	13.9055	5.86e-44	3.76e-42	ENST00000590510+ENST00000301244+ENST00000587090+ENST00000587516+ENST00000590210+ENST00000592007+ENST00000454580+ENST00000585357+ENST00000589749+ENST00000590738+ENST00000587334	protein_coding	140.548	6.12208
ENSG00000162849	KIF26B	75.469	2.59953	0.26302	9.88338	4.91e-23	1.33e-21	ENST00000407071+ENST00000479506+ENST00000366518+ENST00000483253	protein_coding	4.37935	0.578009
ENSG00000130477	UNC13A	146.132	2.59868	0.186112	13.963	2.62e-44	1.69e-42	ENST00000519716+ENST00000252773+ENST00000428389+ENST00000551649+ENST00000552293+ENST00000550896+ENST00000523229+ENST00000517497+ENST00000601528	protein_coding	10.1989	0.782725
ENSG00000112305	SMAP1	30.9685	2.59578	0.31218	8.31501	9.17e-17	1.65e-15	ENST00000370455+ENST00000316999+ENST00000370452+ENST00000422334+ENST00000445046+ENST00000439432	protein_coding	18.9283	1.13568
ENSG00000072958	AP1M1	257.577	2.59283	0.165301	15.6855	1.9e-55	1.75e-53	ENST00000291439+ENST00000541844+ENST00000590756+ENST00000590263+ENST00000429941+ENST00000589991+ENST00000444449+ENST00000589822+ENST00000590945+ENST00000591775+ENST00000586957+ENST00000589782+ENST00000591966+ENST00000586461+ENST00000586543+ENST00000592703	protein_coding	181.094	24.5749
ENSG00000149179	C11orf49	130.308	2.59267	0.212686	12.1902	3.51e-34	1.58e-32	ENST00000533124+ENST00000536126+ENST00000528488+ENST00000525279+ENST00000522712+ENST00000278460+ENST00000527234+ENST00000531648+ENST00000378618+ENST00000532840+ENST00000395460+ENST00000378615+ENST00000532633+ENST00000525895+ENST00000526424+ENST00000543718+ENST00000527784+ENST00000527667+ENST00000527268+ENST00000534249+ENST00000526827+ENST00000529980+ENST00000525953+ENST00000534581	protein_coding	57.153	4.02462
ENSG00000075945	KIFAP3	457.01	2.59124	0.144426	17.9416	5.58e-72	8.64e-70	ENST00000367767+ENST00000367765+ENST00000361580+ENST00000540905+ENST00000538366+ENST00000474292+ENST00000490550	protein_coding	109.48	6.65132
ENSG00000167419	LPO	62.9266	2.58934	0.323884	7.99465	1.3e-15	2.11e-14	ENST00000582328+ENST00000421678+ENST00000262290+ENST00000543544+ENST00000578403+ENST00000578643+ENST00000580346+ENST00000582684+ENST00000581008+ENST00000580890+ENST00000389576	protein_coding	24.7373	1.64282
ENSG00000235993	AC007559.1	0.718799	2.5866	1.00146	2.58284	0.00979909	0.0221006	ENST00000428736	pseduogene	1.00487	0
ENSG00000126733	DACH2	29.3765	2.5852	0.40505	6.38242	1.74e-10	1.62e-09	ENST00000373131+ENST00000461604+ENST00000373125+ENST00000506327+ENST00000510272+ENST00000508860+ENST00000484479	protein_coding	7.43434	0.432443
ENSG00000178301	AQP11	20.3431	2.5848	0.449548	5.74978	8.94e-09	6.59e-08	ENST00000528638+ENST00000313578	protein_coding	11.0441	1.4104
ENSG00000230626	RP11-286H14.4	5.18952	2.58235	0.658814	3.9197	8.87e-05	0.00031952	ENST00000467614+ENST00000471777	uncertain	6.06435	1.9525
ENSG00000198420	FAM115A	19.0156	2.5779	0.362532	7.11083	1.15e-12	1.39e-11	ENST00000479870+ENST00000355951+ENST00000392900+ENST00000460532+ENST00000491908+ENST00000478172+ENST00000485416	protein_coding	11.1283	0.666334
ENSG00000259918	NDUFA5P11	1.44504	2.57627	1.03773	2.48261	0.0130425	0.0284533	ENST00000567995	pseduogene	1.23165	0.105529
ENSG00000260023	RP11-49C24.1	3.55674	2.57604	0.873369	2.94955	0.00318242	0.00808425	ENST00000562874	lincRNA	5.78144	0.240013
ENSG00000006530	AGK	55.4431	2.57429	0.273095	9.42638	4.24e-21	1.03e-19	ENST00000355413+ENST00000473247+ENST00000535825+ENST00000495028+ENST00000473884+ENST00000494688+ENST00000492693+ENST00000465241+ENST00000496784+ENST00000496273+ENST00000494053	protein_coding	11.4207	0.884521
ENSG00000243978	RGAG1	40.0912	2.5708	0.364402	7.05484	1.73e-12	2.04e-11	ENST00000520821+ENST00000465301+ENST00000540313	protein_coding	7.33941	1.5962
ENSG00000145506	NKD2	6.56695	2.57019	0.713923	3.60009	0.00031811	0.00101331	ENST00000296849+ENST00000274150+ENST00000537972+ENST00000519933+ENST00000523688+ENST00000513296+ENST00000382730	protein_coding	3.14325	0.934848
ENSG00000223768	LINC00205	75.1627	2.56902	0.279549	9.18988	3.93e-20	8.98e-19	ENST00000433465	lincRNA	39.3988	9.27968
ENSG00000232398	TMPRSS11CP	0.922102	2.5681	1.10365	2.32691	0.01997	0.0414924	ENST00000453277	pseduogene	1.12567	0.475343
ENSG00000164715	LMTK2	49.0419	2.56704	0.307074	8.35967	6.29e-17	1.15e-15	ENST00000297293+ENST00000493372	protein_coding	3.61243	0.673586
ENSG00000205100	HSP90AA4P	17.3975	2.56628	0.395457	6.48941	8.62e-11	8.33e-10	ENST00000506915+ENST00000378770	uncertain	4.88965	0.380874
ENSG00000101282	RSPO4	23.2578	2.56552	0.386633	6.63553	3.23e-11	3.28e-10	ENST00000217260+ENST00000400634	protein_coding	6.64759	0.475963
ENSG00000237984	PTENP1	2.49229	2.56365	0.932618	2.74888	0.00598	0.0142232	ENST00000532280+ENST00000447117+ENST00000451527	uncertain	1.1297	0.0334821
ENSG00000182195	LDOC1	149.135	2.56021	0.214103	11.9578	5.91e-33	2.53e-31	ENST00000460721+ENST00000370526	protein_coding	110.153	14.3959
ENSG00000166352	C11orf74	42.2335	2.56013	0.326051	7.85193	4.1e-15	6.34e-14	ENST00000334307+ENST00000347206+ENST00000531554+ENST00000534635+ENST00000446510+ENST00000524539+ENST00000530697+ENST00000527108+ENST00000528092+ENST00000532470	protein_coding	39.7165	2.94232
ENSG00000163590	PPM1L	135.09	2.55964	0.195904	13.0658	5.17e-39	2.75e-37	ENST00000497343+ENST00000498165+ENST00000464260+ENST00000295839+ENST00000480117	protein_coding	8.69821	5.19199
ENSG00000176884	GRIN1	218.441	2.55928	0.325033	7.87391	3.44e-15	5.37e-14	ENST00000315048+ENST00000371561+ENST00000471122+ENST00000350902+ENST00000371560+ENST00000371559+ENST00000371553+ENST00000371555+ENST00000371546+ENST00000371550+ENST00000485413+ENST00000460273+ENST00000473811+ENST00000462584	protein_coding	403.572	10.7728
ENSG00000115138	POMC	10.6412	2.55876	0.699677	3.65706	0.00025513	0.00083022	ENST00000380794+ENST00000405623+ENST00000264708+ENST00000395826+ENST00000449220	protein_coding	9.01926	0.313105
ENSG00000090054	SPTLC1	8.76194	2.55726	0.656777	3.89365	9.87e-05	0.00035184	ENST00000262554+ENST00000469778+ENST00000482632+ENST00000337841+ENST00000477888+ENST00000488921+ENST00000461132	protein_coding	3.84614	3.81714
ENSG00000144290	SLC4A10	60.7086	2.55701	0.282588	9.04854	1.45e-19	3.19e-18	ENST00000482861+ENST00000606386+ENST00000605990+ENST00000375514+ENST00000415876+ENST00000535165+ENST00000493021+ENST00000461456+ENST00000446997+ENST00000272716+ENST00000481721+ENST00000421911+ENST00000446228	protein_coding	7.62112	2.12395
ENSG00000118271	TTR	3.96767	2.55632	0.866187	2.95124	0.00316505	0.00804892	ENST00000237014+ENST00000541025+ENST00000432547	protein_coding	2.60911	1.48174
ENSG00000144583	2020-03-04	14.8068	2.55625	0.470336	5.43495	5.48e-08	3.53e-07	ENST00000273067	protein_coding	2.68079	0.115302
ENSG00000240225	ZNF542	21.8443	2.5539	0.382873	6.67037	2.55e-11	2.61e-10	ENST00000467807+ENST00000462524+ENST00000490123+ENST00000589844+ENST00000468396+ENST00000488113+ENST00000495307+ENST00000596094+ENST00000587341+ENST00000595222+ENST00000587208+ENST00000482727	uncertain	6.50645	0.473299
ENSG00000273014	RP11-225B17.2	1.63901	2.55319	1.08751	2.34774	0.0188879	0.0395021	ENST00000609151	lincRNA	3.77047	0.10319
ENSG00000196793	ZNF239	7.80936	2.55291	0.671046	3.80437	0.00014217	0.00049008	ENST00000374446+ENST00000306006+ENST00000535642+ENST00000426961+ENST00000491188	protein_coding	2.37018	0.631862
ENSG00000213023	SYT3	22.4834	2.55246	0.369727	6.90364	5.07e-12	5.69e-11	ENST00000595557+ENST00000593901+ENST00000600079+ENST00000338916+ENST00000544769+ENST00000595117+ENST00000598997	protein_coding	7.55437	1.22016
ENSG00000006125	AP2B1	177.604	2.54876	0.214209	11.8985	1.21e-32	5.06e-31	ENST00000589774+ENST00000262325+ENST00000592191+ENST00000538556+ENST00000592545+ENST00000312678+ENST00000591610+ENST00000590538+ENST00000589344+ENST00000590432+ENST00000537622+ENST00000588093+ENST00000592167+ENST00000593014+ENST00000591561+ENST00000545922+ENST00000588116+ENST00000587805+ENST00000588493	protein_coding	24.9357	18.2301
ENSG00000170396	ZNF804A	19.6252	2.5472	0.473547	5.37897	7.49e-08	4.74e-07	ENST00000302277	protein_coding	2.49059	0.198187
ENSG00000121039	RDH10	12.9378	2.54647	0.58887	4.32433	1.53e-05	6.42e-05	ENST00000240285+ENST00000518870+ENST00000521928+ENST00000519380+ENST00000521013	protein_coding	2.16541	0.111036
ENSG00000134779	TPGS2	462.885	2.54418	0.149251	17.0463	3.73e-65	4.71e-63	ENST00000590652+ENST00000590258+ENST00000587129+ENST00000590842+ENST00000591906+ENST00000587382+ENST00000334295+ENST00000383056+ENST00000593035+ENST00000590500+ENST00000589049+ENST00000591823+ENST00000585635+ENST00000590692+ENST00000590337+ENST00000587511+ENST00000587207+ENST00000591648+ENST00000588909	protein_coding	174.381	30.2206
ENSG00000072832	CRMP1	170.063	2.5433	0.177596	14.3207	1.62e-46	1.15e-44	ENST00000506216+ENST00000324989+ENST00000397890+ENST00000511535+ENST00000513911+ENST00000512574	protein_coding	47.5508	14.978
ENSG00000233846	RP11-307L3.2	1.54261	2.54185	1.08935	2.33336	0.0196292	0.0408657	ENST00000456723	pseduogene	3.09759	1.16078
ENSG00000170419	VSTM2A	40.6416	2.53796	0.303701	8.3568	6.44e-17	1.17e-15	ENST00000407838+ENST00000302287+ENST00000495904+ENST00000404951+ENST00000402026+ENST00000402613+ENST00000498834+ENST00000466888+ENST00000469952	protein_coding	9.30072	0.839412
ENSG00000105173	CCNE1	14.4678	2.53707	0.535246	4.74001	2.14e-06	1.06e-05	ENST00000262643+ENST00000357943+ENST00000575243+ENST00000444983+ENST00000586912+ENST00000576532+ENST00000574121	protein_coding	6.37256	0.829683
ENSG00000260686	CTB-36H16.2	3.75654	2.53697	0.902462	2.81116	0.00493633	0.0119737	ENST00000565823	sense_overlapping	1.08733	0.632722
ENSG00000197358	BNIP3P1	7.78242	2.53578	0.544827	4.65428	3.25e-06	1.56e-05	ENST00000355069+ENST00000550043+ENST00000547295	uncertain	7.11486	0.419113
ENSG00000133318	RTN3	1470.13	2.53431	0.0873218	29.0227	3.4e-185	4.11e-182	ENST00000341307+ENST00000356000+ENST00000542238+ENST00000538995+ENST00000339997+ENST00000377819+ENST00000540798+ENST00000537981+ENST00000536011+ENST00000543123+ENST00000543552+ENST00000545432+ENST00000338850+ENST00000354497	protein_coding	467.426	32.2112
ENSG00000151729	SLC25A4	381.634	2.5343	0.144075	17.5901	2.93e-69	4.12e-67	ENST00000281456+ENST00000491736	protein_coding	88.3432	4.99145
ENSG00000225135	RP11-361F15.2	69.5606	2.53307	0.264281	9.58477	9.27e-22	2.35e-20	ENST00000443556	lincRNA	32.3006	2.15496
ENSG00000180867	PDIA3P1	11.754	2.53295	0.457719	5.53385	3.13e-08	2.11e-07	ENST00000471856+ENST00000544222	pseduogene	9.75589	0.59689
ENSG00000084731	KIF3C	681.417	2.53102	0.120009	21.0902	9.78e-99	2.87e-96	ENST00000455394+ENST00000417737+ENST00000264712+ENST00000405914+ENST00000496378+ENST00000488341+ENST00000475453	protein_coding	85.2542	7.41873
ENSG00000225400	RP11-1114A5.5	1.60216	2.52971	1.06028	2.38589	0.0170377	0.036057	ENST00000427490	pseduogene	4.57963	0.304064
ENSG00000146701	MDH2	264.29	2.52971	0.158348	15.9756	1.89e-57	1.88e-55	ENST00000461263+ENST00000315758+ENST00000443006+ENST00000461665+ENST00000432020+ENST00000490105+ENST00000492663+ENST00000424167	protein_coding	82.9546	26.4162
ENSG00000184408	KCND2	70.9621	2.52863	0.284009	8.90335	5.42e-19	1.16e-17	ENST00000331113+ENST00000425288+ENST00000473190	protein_coding	7.93642	0.688888
ENSG00000204588	LINC01123	0.93496	2.52439	1.03034	2.45006	0.0142832	0.0308459	ENST00000419296+ENST00000336905	lincRNA	3.42532	0
ENSG00000168661	ZNF30	7.18806	2.52383	0.747368	3.37697	0.0007329	0.00215797	ENST00000439785+ENST00000303586+ENST00000601540+ENST00000601957+ENST00000601142+ENST00000426813+ENST00000595818	protein_coding	1.81398	0.496591
ENSG00000256603	RP11-667M19.2	5.905	2.52236	0.610586	4.13105	3.61e-05	0.00014057	ENST00000543486	antisense	8.57229	0.397905
ENSG00000166963	MAP1A	1014.89	2.52165	0.142676	17.6739	6.66e-70	9.58e-68	ENST00000382031+ENST00000399453+ENST00000300231	protein_coding	63.0592	3.77161
ENSG00000145945	FAM50B	17.4479	2.52108	0.437052	5.76836	8e-09	5.95e-08	ENST00000380274+ENST00000380272	protein_coding	6.39553	0.392631
ENSG00000117477	CCDC181	37.8973	2.51629	0.303926	8.27928	1.24e-16	2.19e-15	ENST00000367805+ENST00000367806+ENST00000545005+ENST00000491570+ENST00000456107	protein_coding	15.3291	8.43058
ENSG00000099290	FAM21A	2.35209	2.51506	0.888208	2.83162	0.00463131	0.0113193	ENST00000314664+ENST00000351071+ENST00000434114+ENST00000282633+ENST00000492914+ENST00000399339+ENST00000476514+ENST00000454806	protein_coding	4.92535	0.122523
ENSG00000090020	SLC9A1	56.7913	2.51403	0.31536	7.97193	1.56e-15	2.52e-14	ENST00000263980+ENST00000374089+ENST00000490329+ENST00000545949+ENST00000447808+ENST00000374086+ENST00000374084	protein_coding	39.6046	1.94344
ENSG00000228187	RP11-363H12.1	4.03617	2.51205	0.716093	3.50799	0.0004515	0.00139141	ENST00000458048	pseduogene	5.5667	0.20975
ENSG00000115484	CCT4	44.7688	2.51198	0.354429	7.08739	1.37e-12	1.64e-11	ENST00000394440+ENST00000461540+ENST00000544079+ENST00000544185+ENST00000538252+ENST00000461370	protein_coding	28.2834	6.67855
ENSG00000115977	AAK1	355.287	2.51122	0.145785	17.2255	1.71e-66	2.23e-64	ENST00000409068+ENST00000409085+ENST00000489327+ENST00000406297+ENST00000470281+ENST00000495836+ENST00000495239+ENST00000471775+ENST00000461002+ENST00000492192	protein_coding	202.132	4.12653
ENSG00000065154	OAT	309.669	2.50308	0.189569	13.2041	8.31e-40	4.58e-38	ENST00000539214+ENST00000368845+ENST00000471127+ENST00000467675+ENST00000483711+ENST00000476917+ENST00000490096+ENST00000492376	protein_coding	122.689	13.0293
ENSG00000108684	ASIC2	42.6688	2.50132	0.368951	6.77955	1.21e-11	1.29e-10	ENST00000359872+ENST00000225823+ENST00000448983+ENST00000583395+ENST00000579816	protein_coding	13.4691	1.55069
ENSG00000235829	TBCAP2	0.689756	2.50106	0.993094	2.51845	0.0117874	0.0260296	ENST00000416175	pseduogene	1.38045	0
ENSG00000119698	PPP4R4	39.976	2.50012	0.324891	7.69525	1.41e-14	2.08e-13	ENST00000556884+ENST00000304338+ENST00000555690+ENST00000328839+ENST00000553661+ENST00000556470	protein_coding	6.58304	0.502719
ENSG00000074370	ATP2A3	214.946	2.49981	0.282615	8.84529	9.13e-19	1.92e-17	ENST00000309890+ENST00000397039+ENST00000397035+ENST00000397041+ENST00000574999+ENST00000570773+ENST00000352011+ENST00000359983+ENST00000570845+ENST00000397043+ENST00000572116+ENST00000571245+ENST00000576957+ENST00000572176+ENST00000572694+ENST00000574202	protein_coding	38.1721	6.67744
ENSG00000166189	HPS6	16.2769	2.49938	0.438475	5.70015	1.2e-08	8.62e-08	ENST00000299238	protein_coding	3.98127	1.55399
ENSG00000115419	GLS	500.875	2.49901	0.128418	19.46	2.4e-84	4.9e-82	ENST00000320717+ENST00000338435+ENST00000479552+ENST00000496170+ENST00000469774+ENST00000417154+ENST00000461965+ENST00000468352+ENST00000495444+ENST00000409626+ENST00000457316+ENST00000409428+ENST00000409215+ENST00000412247+ENST00000471443	protein_coding	85.6948	8.40775
ENSG00000139971	C14orf37	49.689	2.49834	0.294325	8.48838	2.1e-17	4e-16	ENST00000556788+ENST00000267485+ENST00000557175+ENST00000334342+ENST00000555101+ENST00000554218	protein_coding	12.0244	2.01422
ENSG00000185839	RP4-592A1.2	0.782777	2.49769	1.04614	2.38754	0.0169616	0.0359162	ENST00000427762+ENST00000330659	pseduogene	5.03874	0
ENSG00000049883	PTCD2	12.1025	2.49639	0.542133	4.60475	4.13e-06	1.94e-05	ENST00000380639+ENST00000543322+ENST00000515198+ENST00000308077+ENST00000486995+ENST00000511752+ENST00000503868+ENST00000510676+ENST00000536805+ENST00000503315+ENST00000493283+ENST00000460837	protein_coding	5.32787	0.351074
ENSG00000162456	KNCN	8.08055	2.49604	0.663149	3.76391	0.00016727	0.00056743	ENST00000294445+ENST00000524908+ENST00000481882+ENST00000396314	protein_coding	2.44194	0.376084
ENSG00000146910	CNPY1	4.61008	2.49378	0.810573	3.07656	0.00209402	0.00555731	ENST00000406197+ENST00000321736	protein_coding	1.73211	1.73442
ENSG00000204071	TCEAL6	58.5212	2.49358	0.256659	9.71553	2.59e-22	6.74e-21	ENST00000372774+ENST00000372773	protein_coding	42.9515	3.1934
ENSG00000158806	NPM2	94.1881	2.49238	0.256429	9.71957	2.49e-22	6.5e-21	ENST00000521157+ENST00000520125+ENST00000397940+ENST00000522813+ENST00000518119+ENST00000520180+ENST00000289820+ENST00000381530+ENST00000522953+ENST00000520456+ENST00000519373+ENST00000524322	protein_coding	116.056	10.4177
ENSG00000254837	AP001372.2	14.637	2.49032	0.479334	5.19537	2.04e-07	1.21e-06	ENST00000526036	lincRNA	5.02087	4.93325
ENSG00000156515	HK1	408.037	2.49026	0.13943	17.8603	2.4e-71	3.6e-69	ENST00000450646+ENST00000360289+ENST00000480047+ENST00000464803+ENST00000448642+ENST00000483077+ENST00000479594+ENST00000476368+ENST00000483054+ENST00000488644+ENST00000421088+ENST00000404387+ENST00000436817+ENST00000298649+ENST00000359426+ENST00000493591+ENST00000494253+ENST00000470050	protein_coding	77.4298	6.68638
ENSG00000163754	GYG1	162.632	2.49026	0.196713	12.6594	9.93e-37	4.89e-35	ENST00000345003+ENST00000296048+ENST00000483267+ENST00000478067+ENST00000484197+ENST00000492285+ENST00000461191+ENST00000473005+ENST00000465547+ENST00000497528+ENST00000479119+ENST00000469873+ENST00000488851	protein_coding	73.52	4.95536
ENSG00000235280	MCF2L-AS1	4.21901	2.49005	0.865784	2.87606	0.00402668	0.00999686	ENST00000446789	antisense	4.40834	1.60017
ENSG00000184178	SCFD2	26.837	2.48798	0.381033	6.52956	6.6e-11	6.46e-10	ENST00000401642+ENST00000388940+ENST00000503450	protein_coding	5.39908	0.433131
ENSG00000254377	LINC00966	42.6158	2.48718	0.355066	7.00485	2.47e-12	2.87e-11	ENST00000521441+ENST00000520799+ENST00000524060+ENST00000524284+ENST00000519741	lincRNA	10.4791	0.963333
ENSG00000166913	YWHAB	1676.15	2.4864	0.0891734	27.8827	4.32e-171	4.5e-168	ENST00000353703+ENST00000479421+ENST00000372839+ENST00000428262+ENST00000445830+ENST00000477896+ENST00000479758	protein_coding	472.75	39.2281
ENSG00000122254	HS3ST2	8.99418	2.48527	0.760247	3.26903	0.00107916	0.00306371	ENST00000261374+ENST00000473392	protein_coding	1.39192	0.346048
ENSG00000107130	NCS1	306.264	2.48403	0.191205	12.9914	1.37e-38	7.2e-37	ENST00000372398+ENST00000493042+ENST00000458469	protein_coding	44.8097	2.55627
ENSG00000155093	PTPRN2	253.76	2.48211	0.151987	16.3311	5.93e-60	6.4e-58	ENST00000409483+ENST00000389413+ENST00000389416+ENST00000389418+ENST00000404321	protein_coding	38.5902	2.36185
ENSG00000144406	UNC80	156.595	2.48103	0.189649	13.0822	4.16e-39	2.23e-37	ENST00000439458+ENST00000478701+ENST00000272845+ENST00000489023+ENST00000477301+ENST00000481494+ENST00000333907+ENST00000477924+ENST00000539183	protein_coding	7.33956	0.55752
ENSG00000078668	VDAC3	434.386	2.4795	0.183599	13.505	1.46e-41	8.52e-40	ENST00000518563+ENST00000392935+ENST00000520115+ENST00000522069+ENST00000522572+ENST00000519072+ENST00000521348+ENST00000518495+ENST00000022615+ENST00000521158+ENST00000522010+ENST00000522178+ENST00000524291	protein_coding	204.616	18.2495
ENSG00000167778	SPRYD3	286.619	2.47935	0.181858	13.6334	2.53e-42	1.53e-40	ENST00000301463+ENST00000547257+ENST00000547837+ENST00000537540+ENST00000550564+ENST00000550252	protein_coding	142.217	17.9255
ENSG00000219699	RP11-325O24.2	1.43972	2.47915	0.98372	2.52018	0.0117295	0.0259183	ENST00000407841	pseduogene	2.58527	6.02147
ENSG00000117475	BLZF1	32.0256	2.47883	0.381373	6.49975	8.05e-11	7.81e-10	ENST00000329281+ENST00000367808+ENST00000367807+ENST00000420531+ENST00000426663	protein_coding	6.10131	1.96881
ENSG00000265478	CTD-2145A24.3	2.25914	2.47856	0.985881	2.51406	0.011935	0.0263203	ENST00000584957	lincRNA	1.31341	0.0858591
ENSG00000119986	AVPI1	51.3885	2.47526	0.293996	8.41935	3.79e-17	7.05e-16	ENST00000370626	protein_coding	22.352	1.27488
ENSG00000158856	DMTN	305.662	2.47391	0.140148	17.6521	9.8e-70	1.4e-67	ENST00000522148+ENST00000523300+ENST00000519959+ENST00000381470+ENST00000443491+ENST00000517600+ENST00000520174+ENST00000265800+ENST00000517418+ENST00000358242+ENST00000523266+ENST00000519907+ENST00000522340+ENST00000519333+ENST00000519850+ENST00000432128+ENST00000518816+ENST00000523782+ENST00000520856+ENST00000523623+ENST00000517804+ENST00000415253+ENST00000517305	protein_coding	91.4251	8.68885
ENSG00000197728	RPS26	1.35971	2.47085	1.01247	2.44042	0.01467	0.0315931	ENST00000356464+ENST00000552361+ENST00000548590	protein_coding	1.02688	0.052007
ENSG00000255129	RP11-839D17.3	4.02639	2.46955	0.817735	3.01998	0.00252791	0.00657534	ENST00000529416+ENST00000526487+ENST00000533504	antisense	6.84027	0.205879
ENSG00000126091	ST3GAL3	58.3876	2.46421	0.275461	8.94577	3.69e-19	7.95e-18	ENST00000532911+ENST00000489897+ENST00000372377+ENST00000335430+ENST00000330208+ENST00000545417+ENST00000353126+ENST00000372374+ENST00000351035+ENST00000372375+ENST00000262915+ENST00000361400+ENST00000361392+ENST00000530154+ENST00000479383+ENST00000347631+ENST00000484868+ENST00000461066+ENST00000531816+ENST00000332628+ENST00000530581+ENST00000533997+ENST00000533212+ENST00000533933+ENST00000531993…	protein_coding	27.8509	1.67736
ENSG00000273477	RP11-196O16.1	5.6746	2.45523	0.726957	3.37741	0.00073172	0.00215514	ENST00000609163	lincRNA	3.54108	0.136944
ENSG00000144834	TAGLN3	662.323	2.45029	0.150999	16.2272	3.24e-59	3.41e-57	ENST00000478951+ENST00000393917+ENST00000273368+ENST00000455401+ENST00000494932+ENST00000486460+ENST00000469385	protein_coding	680.398	51.2473
ENSG00000008283	CYB561	113.388	2.44974	0.199561	12.2756	1.22e-34	5.61e-33	ENST00000360793+ENST00000392975+ENST00000584031+ENST00000392976+ENST00000582297+ENST00000581573+ENST00000448884+ENST00000585153+ENST00000582034+ENST00000542042+ENST00000580691+ENST00000581163+ENST00000582997+ENST00000582143+ENST00000584291+ENST00000577989+ENST00000577368+ENST00000578016+ENST00000578072+ENST00000583478+ENST00000580592	protein_coding	26.9763	1.61403
ENSG00000153558	FBXL2	83.0553	2.44919	0.246651	9.92978	3.09e-23	8.45e-22	ENST00000498807+ENST00000484457+ENST00000538892+ENST00000435207+ENST00000497411+ENST00000283627+ENST00000538181+ENST00000432809+ENST00000446237+ENST00000451636+ENST00000463736+ENST00000425973+ENST00000422741+ENST00000507198+ENST00000421391+ENST00000483037+ENST00000493778+ENST00000464164+ENST00000542085+ENST00000461094+ENST00000463698+ENST00000460186+ENST00000492662+ENST00000471208+ENST00000464990	protein_coding	19.8023	3.95745
ENSG00000103723	AP3B2	117.051	2.44877	0.224458	10.9097	1.04e-27	3.5e-26	ENST00000261722+ENST00000543938+ENST00000537735+ENST00000535348+ENST00000535359+ENST00000545315+ENST00000538592+ENST00000559888+ENST00000541693+ENST00000535385+ENST00000542200+ENST00000561455+ENST00000535513+ENST00000560529	protein_coding	35.7843	13.6211
ENSG00000162746	FCRLB	6.84682	2.44864	0.673917	3.63345	0.00027966	0.00090273	ENST00000367948+ENST00000367944+ENST00000336830+ENST00000367945+ENST00000367946+ENST00000392158+ENST00000495397	protein_coding	3.10846	0.158098
ENSG00000180616	SSTR2	6.13845	2.44806	0.770107	3.17886	0.00147854	0.00406349	ENST00000357585+ENST00000579323+ENST00000315332	protein_coding	1.78205	5.17643
ENSG00000053770	AP5M1	55.6072	2.44755	0.303604	8.06164	7.53e-16	1.25e-14	ENST00000261558+ENST00000554931+ENST00000556995+ENST00000555448+ENST00000431972+ENST00000554213+ENST00000556723+ENST00000554863+ENST00000556377	protein_coding	34.1292	2.77517
ENSG00000139726	DENR	288.347	2.44752	0.152162	16.085	3.25e-58	3.3e-56	ENST00000280557+ENST00000455982+ENST00000539463+ENST00000537955	protein_coding	80.5078	14.5214
ENSG00000120805	ARL1	184.567	2.44748	0.190501	12.8476	8.87e-38	4.51e-36	ENST00000261636+ENST00000539055+ENST00000536227+ENST00000551688+ENST00000550597+ENST00000551828+ENST00000551671+ENST00000551092+ENST00000549283+ENST00000549302+ENST00000548070	protein_coding	38.0649	4.19972
ENSG00000263050	RP11-667K14.3	1.44778	2.44609	1.07872	2.26758	0.0233551	0.0475893	ENST00000572790	lincRNA	2.58498	1.32815
ENSG00000066583	ISOC1	92.4574	2.44515	0.271691	8.99974	2.26e-19	4.91e-18	ENST00000173527+ENST00000514194	protein_coding	33.1684	2.0952
ENSG00000228089	RP1-197O17.2	3.14054	2.44503	0.77012	3.17486	0.00149907	0.00411431	ENST00000435914	pseduogene	4.35773	0.555884
ENSG00000259425	RP11-566K19.5	29.8772	2.44272	0.522221	4.67755	2.9e-06	1.4e-05	ENST00000559762+ENST00000559740+ENST00000560434+ENST00000558417	uncertain	12.0002	0.750363
ENSG00000182621	PLCB1	106.159	2.44237	0.239476	10.1988	2.01e-24	5.87e-23	ENST00000378641+ENST00000338037+ENST00000378637+ENST00000404098+ENST00000475958+ENST00000487210+ENST00000494924+ENST00000439627+ENST00000437439	protein_coding	11.4059	1.08615
ENSG00000119328	FAM206A	45.6124	2.44215	0.360722	6.77018	1.29e-11	1.37e-10	ENST00000322940+ENST00000466200+ENST00000374624+ENST00000445175	protein_coding	17.633	5.09248
ENSG00000138639	ARHGAP24	69.6793	2.44014	0.245469	9.94076	2.77e-23	7.6e-22	ENST00000395184+ENST00000503995+ENST00000506421+ENST00000505856+ENST00000509709+ENST00000512201+ENST00000395183+ENST00000514229+ENST00000502537+ENST00000509300+ENST00000503917+ENST00000264343	protein_coding	19.93	3.84981
ENSG00000138078	PREPL	1115.69	2.43989	0.129538	18.8354	3.87e-79	7.05e-77	ENST00000425263+ENST00000426481+ENST00000541738+ENST00000409957+ENST00000409411+ENST00000409936+ENST00000409272+ENST00000260648+ENST00000410081+ENST00000378520+ENST00000378511+ENST00000420756+ENST00000444696+ENST00000540817+ENST00000438314+ENST00000477410	protein_coding	209.969	12.8446
ENSG00000205002	AARD	6.98253	2.4375	0.635582	3.83506	0.00012553	0.00043773	ENST00000378279+ENST00000523536	protein_coding	3.87482	2.86912
ENSG00000135002	RFK	241.147	2.43659	0.157812	15.4399	8.83e-54	7.73e-52	ENST00000376736+ENST00000490113+ENST00000483155+ENST00000476087+ENST00000472900+ENST00000479197	protein_coding	58.9788	4.09666
ENSG00000150471	LPHN3	87.1905	2.43564	0.222488	10.9473	6.85e-28	2.35e-26	ENST00000512091+ENST00000509779+ENST00000514591+ENST00000545650+ENST00000506700+ENST00000511324+ENST00000509896+ENST00000508693+ENST00000507164+ENST00000507625+ENST00000504896+ENST00000514157+ENST00000514996+ENST00000506746+ENST00000506720+ENST00000508946+ENST00000509089+ENST00000502815+ENST00000508078	protein_coding	7.77148	0.805276
ENSG00000203952	CCDC160	8.99252	2.43535	0.617105	3.94641	7.93e-05	0.00028883	ENST00000370809+ENST00000517294	protein_coding	3.37471	0.899157
ENSG00000229828	RP11-94I2.1	3.1257	2.43253	0.841364	2.89117	0.00383813	0.00957836	ENST00000420737	pseduogene	12.4537	0.426524
ENSG00000235217	TSPY26P	13.7421	2.43097	0.515973	4.71143	2.46e-06	1.2e-05	ENST00000565928+ENST00000400643+ENST00000476365	uncertain	2.04576	0.811977
ENSG00000137821	LRRC49	59.7212	2.42909	0.265423	9.1518	5.6e-20	1.27e-18	ENST00000544974+ENST00000558799+ENST00000558546+ENST00000561081+ENST00000559201+ENST00000560107+ENST00000560369+ENST00000260382+ENST00000559670+ENST00000443425+ENST00000558032+ENST00000560755+ENST00000560980+ENST00000558204+ENST00000557977+ENST00000560691+ENST00000558271+ENST00000436542+ENST00000558137+ENST00000561285+ENST00000559469+ENST00000558456+ENST00000560158+ENST00000559069+ENST00000559806…	protein_coding	20.193	13.5638
ENSG00000187416	LHFPL3	29.9745	2.42613	0.359255	6.75322	1.45e-11	1.53e-10	ENST00000535008+ENST00000424859+ENST00000543266+ENST00000401970	protein_coding	6.65433	2.15704
ENSG00000047315	POLR2B	40.9757	2.42186	0.347626	6.96684	3.24e-12	3.72e-11	ENST00000450656+ENST00000381227+ENST00000495311+ENST00000431623+ENST00000441246+ENST00000433463+ENST00000497845+ENST00000314595+ENST00000478188+ENST00000510355+ENST00000464918+ENST00000484821	protein_coding	8.54542	1.70708
ENSG00000170153	RNF150	103.942	2.42116	0.235148	10.2964	7.32e-25	2.19e-23	ENST00000515673+ENST00000379512+ENST00000420921+ENST00000306799+ENST00000507500+ENST00000506101+ENST00000515057	protein_coding	7.44787	0.532926
ENSG00000115290	GRB14	4.01073	2.41723	0.898295	2.69091	0.00712572	0.0166416	ENST00000488342+ENST00000263915+ENST00000497306+ENST00000543549+ENST00000446413+ENST00000469573+ENST00000424693	protein_coding	2.94057	0.0758956
ENSG00000204147	ASAH2B	8.2582	2.41682	0.550177	4.3928	1.12e-05	4.83e-05	ENST00000374007+ENST00000185907+ENST00000374006+ENST00000483649	protein_coding	5.09292	3.0556
ENSG00000078725	BRINP1	17.7942	2.4153	0.46015	5.24894	1.53e-07	9.24e-07	ENST00000482797+ENST00000265922+ENST00000373964	protein_coding	4.49255	2.05658
ENSG00000214050	FBXO16	9.97607	2.41413	0.571198	4.22644	2.37e-05	9.6e-05	ENST00000521548+ENST00000380254+ENST00000346498+ENST00000518734+ENST00000520481+ENST00000518248+ENST00000517436+ENST00000517673+ENST00000518016+ENST00000519471+ENST00000522609	protein_coding	14.3373	1.32671
ENSG00000214517	PPME1	140.298	2.413	0.20139	11.9818	4.43e-33	1.91e-31	ENST00000328257+ENST00000542710+ENST00000398427+ENST00000544401+ENST00000543525+ENST00000535205+ENST00000541340+ENST00000538501+ENST00000539021	protein_coding	50.5276	4.06115
ENSG00000152784	PRDM8	13.4135	2.41262	0.572012	4.21777	2.47e-05	9.93e-05	ENST00000508965+ENST00000509375+ENST00000508061+ENST00000339711+ENST00000515013+ENST00000507025+ENST00000506547+ENST00000504452+ENST00000511825+ENST00000415738	protein_coding	3.06322	0.455171
ENSG00000227890	PSMA2P3	1.24875	2.41129	1.00114	2.40855	0.016016	0.0341341	ENST00000429685	pseduogene	1.18909	0.100659
ENSG00000173465	SSSCA1	38.9913	2.41	0.329562	7.31274	2.62e-13	3.4e-12	ENST00000309328+ENST00000531405+ENST00000527920+ENST00000526877+ENST00000533115+ENST00000526433+ENST00000527413	protein_coding	47.4044	18.8181
ENSG00000172116	CD8B	2.89343	2.40954	0.879932	2.73833	0.00617523	0.014646	ENST00000393761+ENST00000393759+ENST00000349455+ENST00000331469+ENST00000390655+ENST00000431506	protein_coding	2.6103	1.41625
ENSG00000116675	DNAJC6	1301.06	2.4077	0.129826	18.5456	8.85e-77	1.53e-74	ENST00000463018+ENST00000263441+ENST00000483402+ENST00000494710+ENST00000395325+ENST00000371069+ENST00000472787+ENST00000498720	protein_coding	171.096	10.5716
ENSG00000213189	BTF3L4P2	1.30473	2.40685	1.07055	2.24824	0.0245609	0.049711	ENST00000392326+ENST00000392798	pseduogene	509.398	10.8923
ENSG00000101349	PAK7	37.0039	2.40571	0.36775	6.5417	6.08e-11	5.99e-10	ENST00000378429+ENST00000353224+ENST00000378423	protein_coding	4.90822	0.381535
ENSG00000260426	RP5-912I13.1	13.1243	2.40344	0.607724	3.95483	7.66e-05	0.00027976	ENST00000569431	sense_overlapping	5.70955	0.306005
ENSG00000255224	CTD-3065J16.9	4.79871	2.40323	0.806006	2.98165	0.00286695	0.00735849	ENST00000524499	antisense	2.81671	0.195676
ENSG00000223908	AC068657.2	0.718375	2.40277	1.03117	2.33014	0.0197987	0.0411761	ENST00000520807	pseduogene	2.19883	0
ENSG00000176396	EID2	71.6816	2.40205	0.234638	10.2373	1.35e-24	3.99e-23	ENST00000390658	protein_coding	23.5522	1.51448
ENSG00000198785	GRIN3A	62.5888	2.40055	0.292447	8.2085	2.24e-16	3.89e-15	ENST00000361820+ENST00000479772	protein_coding	13.3877	0.861889
ENSG00000069712	KIAA1107	71.5263	2.39921	0.257502	9.31726	1.19e-20	2.83e-19	ENST00000409154+ENST00000370378	protein_coding	11.2506	1.0885
ENSG00000197535	MYO5A	559.699	2.39861	0.130568	18.3705	2.26e-75	3.71e-73	ENST00000399231+ENST00000356338+ENST00000358212+ENST00000399233+ENST00000553916+ENST00000399229+ENST00000465290+ENST00000568914+ENST00000399228+ENST00000556196+ENST00000469611+ENST00000561810	protein_coding	31.8836	2.39738
ENSG00000229419	RALGAPA1P	2.35708	2.39793	0.968073	2.47702	0.0132486	0.0288556	ENST00000443361	pseduogene	1.02567	0.0662466
ENSG00000153253	SCN3A	140.04	2.38871	0.191188	12.494	8.05e-36	3.85e-34	ENST00000360093+ENST00000283254+ENST00000409101+ENST00000540861+ENST00000465043+ENST00000471697+ENST00000440431+ENST00000484898+ENST00000453007	protein_coding	12.4743	1.00033
ENSG00000226380	MIR29A	114.085	2.38773	0.266941	8.94477	3.73e-19	8.02e-18	ENST00000362111+ENST00000432045+ENST00000385015+ENST00000447307+ENST00000418546	lincRNA	20.9303	1.91061
ENSG00000002746	HECW1	75.4266	2.38687	0.240923	9.90721	3.87e-23	1.05e-21	ENST00000395891+ENST00000490954+ENST00000453890+ENST00000492310+ENST00000464944+ENST00000481031+ENST00000471043+ENST00000461842+ENST00000429529+ENST00000493057+ENST00000471527	protein_coding	6.80275	1.11546
ENSG00000025800	KPNA6	193.421	2.38681	0.174057	13.7128	8.51e-43	5.17e-41	ENST00000373625+ENST00000471599+ENST00000537234+ENST00000469790+ENST00000545542+ENST00000446515	protein_coding	21.31	1.5696
ENSG00000228439	TSTD3	2.94752	2.3854	0.905933	2.63309	0.00846121	0.0193725	ENST00000452647+ENST00000384290	uncertain	4.23072	13.7647
ENSG00000166426	CRABP1	3.18436	2.38466	0.904924	2.6352	0.00840876	0.0192656	ENST00000299529+ENST00000406419+ENST00000560753	protein_coding	5.03341	0.946824
ENSG00000125798	FOXA2	34.729	2.38402	0.336972	7.07483	1.5e-12	1.79e-11	ENST00000377115+ENST00000419308	protein_coding	11.1956	0.61955
ENSG00000167037	SGSM1	154.735	2.38215	0.197463	12.0638	1.64e-33	7.24e-32	ENST00000400358+ENST00000470591+ENST00000400359+ENST00000473458+ENST00000480523	protein_coding	17.372	6.84445
ENSG00000100167	2020-09-03	506.866	2.37696	0.141742	16.7696	4.07e-63	4.78e-61	ENST00000449288+ENST00000396426+ENST00000328414+ENST00000396425+ENST00000396417+ENST00000406029+ENST00000291236+ENST00000460267	protein_coding	97.2789	7.14522
ENSG00000102100	SLC35A2	35.9751	2.37601	0.312662	7.5993	2.98e-14	4.24e-13	ENST00000247138+ENST00000376529+ENST00000376521+ENST00000445167+ENST00000413561+ENST00000376515+ENST00000452555+ENST00000446885+ENST00000376512	protein_coding	13.4393	1.52072
ENSG00000197582	GPX1P1	2.80828	2.37505	0.783184	3.03256	0.00242489	0.00633687	ENST00000388829	pseduogene	4.55115	18.4196
ENSG00000167005	NUDT21	182.328	2.37244	0.194157	12.2192	2.46e-34	1.11e-32	ENST00000300291+ENST00000563860+ENST00000566340+ENST00000563362+ENST00000568822+ENST00000567110	protein_coding	27.5834	2.08422
ENSG00000260349	RP11-473I1.5	21.8867	2.37021	0.478697	4.95138	7.37e-07	3.95e-06	ENST00000565648	antisense	36.1657	2.23992
ENSG00000272841	RP3-428L16.2	7.46249	2.36863	0.670046	3.53503	0.00040773	0.0012688	ENST00000608721	antisense	2.88468	0.168962
ENSG00000141753	IGFBP4	76.2282	2.36787	0.415104	5.70429	1.17e-08	8.43e-08	ENST00000542955+ENST00000269593	protein_coding	20.4142	1.81517
ENSG00000250241	RP11-9G1.3	14.1181	2.36548	0.506774	4.66773	3.05e-06	1.47e-05	ENST00000506897+ENST00000505289+ENST00000509715	lincRNA	3.16151	0.829297
ENSG00000144218	AFF3	181.212	2.36414	0.199859	11.8291	2.76e-32	1.14e-30	ENST00000409236+ENST00000356421+ENST00000317233+ENST00000409579+ENST00000445815+ENST00000430789+ENST00000498090+ENST00000432037+ENST00000423966+ENST00000441400+ENST00000424600+ENST00000416492+ENST00000440445+ENST00000415384+ENST00000427118+ENST00000483600	protein_coding	39.0811	7.23371
ENSG00000214708	AC090616.2	3.43762	2.36271	0.8947	2.64079	0.00827135	0.0189824	ENST00000398832	protein_coding	1.92455	0.0729064
ENSG00000065559	MAP2K4	430.351	2.36197	0.164915	14.3224	1.59e-46	1.13e-44	ENST00000353533+ENST00000582183+ENST00000415385+ENST00000602305+ENST00000602375+ENST00000602811+ENST00000602537+ENST00000602686+ENST00000538465+ENST00000582897+ENST00000581941+ENST00000579089+ENST00000582377+ENST00000585076+ENST00000536413	protein_coding	127.239	23.3594
ENSG00000224195	RP11-574K11.5	2.86651	2.36136	0.78724	2.99954	0.0027039	0.00698501	ENST00000434147	antisense	8.89735	0.321921
ENSG00000131979	GCH1	78.5192	2.36135	0.287739	8.20655	2.28e-16	3.95e-15	ENST00000395514+ENST00000491895+ENST00000543643+ENST00000254299+ENST00000536224+ENST00000395521	protein_coding	27.6384	1.34248
ENSG00000048162	NOP16	25.7727	2.36054	0.400112	5.89971	3.64e-09	2.85e-08	ENST00000389158+ENST00000510123+ENST00000507413+ENST00000502663+ENST00000503849+ENST00000504821+ENST00000509257+ENST00000502577+ENST00000510608	protein_coding	28.4446	15.0348
ENSG00000198825	INPP5F	370.661	2.35936	0.171526	13.7551	4.75e-43	2.93e-41	ENST00000369083+ENST00000361976+ENST00000369081+ENST00000369080+ENST00000490818	protein_coding	47.7534	3.58079
ENSG00000197170	PSMD12	202.178	2.35799	0.152018	15.5112	2.91e-54	2.59e-52	ENST00000356126+ENST00000357146+ENST00000584008+ENST00000577724+ENST00000584289+ENST00000581618+ENST00000579365+ENST00000578015	protein_coding	32.0278	2.11853
ENSG00000124688	MAD2L1BP	16.4855	2.35718	0.443105	5.31969	1.04e-07	6.44e-07	ENST00000451025+ENST00000372171+ENST00000508232	protein_coding	6.78481	1.41614
ENSG00000108379	WNT3	32.3626	2.35485	0.388079	6.06795	1.3e-09	1.07e-08	ENST00000225512+ENST00000573788+ENST00000572508+ENST00000576471	protein_coding	7.42713	2.35175
ENSG00000156642	NPTN	877.852	2.35368	0.132278	17.7934	7.95e-71	1.17e-68	ENST00000351217+ENST00000345330+ENST00000542234+ENST00000565325+ENST00000562924+ENST00000561898+ENST00000545878+ENST00000563691+ENST00000287226+ENST00000565282+ENST00000564551+ENST00000563753+ENST00000567198	protein_coding	249.305	20.1553
ENSG00000206417	H1FX-AS1	14.9163	2.35206	0.493093	4.77001	1.84e-06	9.21e-06	ENST00000511998+ENST00000383461+ENST00000537780+ENST00000502789+ENST00000433902	antisense	25.0127	1.1884
ENSG00000117602	RCAN3	69.7318	2.35007	0.286757	8.19535	2.5e-16	4.32e-15	ENST00000436717+ENST00000374395+ENST00000425530+ENST00000412742+ENST00000538532+ENST00000374393+ENST00000482807	protein_coding	8.75906	1.01228
ENSG00000198513	ATL1	24.2717	2.3495	0.476071	4.93519	8.01e-07	4.27e-06	ENST00000556478+ENST00000441560+ENST00000555960+ENST00000553509+ENST00000354525+ENST00000357032+ENST00000358385+ENST00000554886+ENST00000557735+ENST00000553746+ENST00000555266+ENST00000556067	protein_coding	19.2135	1.67726
ENSG00000169900	PYDC1	3.12073	2.34798	0.882659	2.66012	0.00781138	0.018042	ENST00000302964+ENST00000568383	protein_coding	4.63243	0.536744
ENSG00000225746	AL132709.5	65.4356	2.34797	0.289395	8.11339	4.92e-16	8.27e-15	ENST00000556720+ENST00000555354+ENST00000554485+ENST00000427085+ENST00000414488+ENST00000434716+ENST00000554369+ENST00000556637+ENST00000443252	lincRNA	97.2163	5.51636
ENSG00000028839	TBPL1	101.037	2.34386	0.234592	9.99122	1.67e-23	4.6e-22	ENST00000416965+ENST00000457715+ENST00000237264+ENST00000367871+ENST00000367869+ENST00000477527+ENST00000481694	protein_coding	97.5258	8.52113
ENSG00000050030	KIAA2022	20.8379	2.34159	0.406306	5.76313	8.26e-09	6.12e-08	ENST00000055682+ENST00000424929	protein_coding	1.4606	0.373044
ENSG00000060718	COL11A1	70.941	2.34093	0.332314	7.04433	1.86e-12	2.19e-11	ENST00000353414+ENST00000358392+ENST00000370096+ENST00000470170+ENST00000512756+ENST00000465209+ENST00000461720+ENST00000475980+ENST00000427239+ENST00000447608	protein_coding	10.2601	0.760801
ENSG00000155868	MED7	24.5282	2.34053	0.390413	5.99502	2.03e-09	1.64e-08	ENST00000286317+ENST00000420343+ENST00000524289	protein_coding	7.40957	12.7401
ENSG00000165716	FAM69B	54.2697	2.33782	0.293991	7.952	1.84e-15	2.94e-14	ENST00000371692+ENST00000371691	protein_coding	43.9558	4.43349
ENSG00000254893	RP11-466P24.2	3.12184	2.3362	0.873806	2.67359	0.00750448	0.0174237	ENST00000527880+ENST00000506621	pseduogene	10.3786	0.779066
ENSG00000228824	MIR4500HG	3.15007	2.33619	0.883438	2.64443	0.00818279	0.0187978	ENST00000450888+ENST00000436290+ENST00000441617+ENST00000453832+ENST00000606590	lincRNA	2.2482	0.536014
ENSG00000177370	TIMM22	76.3557	2.33509	0.255533	9.13811	6.36e-20	1.43e-18	ENST00000327158	protein_coding	16.3416	1.01422
ENSG00000122584	NXPH1	33.7676	2.33329	0.492082	4.74166	2.12e-06	1.05e-05	ENST00000405863+ENST00000602349+ENST00000438764+ENST00000429542+ENST00000497400	protein_coding	8.69697	1.61583
ENSG00000232018	AL132709.8	4.95621	2.33192	0.760872	3.0648	0.00217813	0.00575878	ENST00000423708+ENST00000442197	lincRNA	4.65453	0.219704
ENSG00000154478	GPR26	74.0755	2.32904	0.249326	9.34137	9.51e-21	2.27e-19	ENST00000284674	protein_coding	6.28235	0.954276
ENSG00000272505	RP11-981G7.6	4.17416	2.32887	0.945259	2.46373	0.0137498	0.0298218	ENST00000606115	lincRNA	1.24298	0.0547917
ENSG00000108309	RUNDC3A	544.744	2.32858	0.14628	15.9187	4.7e-57	4.52e-55	ENST00000590834+ENST00000426726+ENST00000590941+ENST00000225441+ENST00000587483+ENST00000593079+ENST00000588564	protein_coding	416.288	19.0681
ENSG00000092096	SLC22A17	509.535	2.32043	0.134479	17.2549	1.03e-66	1.34e-64	ENST00000354772+ENST00000397260+ENST00000474057+ENST00000206544+ENST00000473917+ENST00000397267+ENST00000474774+ENST00000557699+ENST00000556803	protein_coding	189.59	13.0759
ENSG00000064419	TNPO3	9.95036	2.31932	0.590881	3.92519	8.67e-05	0.00031302	ENST00000393245+ENST00000471234+ENST00000482320+ENST00000265388+ENST00000471166	protein_coding	2.17669	0.111552
ENSG00000248050	RP11-422N16.3	6.09414	2.31596	0.792662	2.92175	0.00348071	0.00876606	ENST00000499579	protein_coding	1.66836	0.0885009
ENSG00000166171	DPCD	49.1231	2.31446	0.320074	7.23103	4.79e-13	6.06e-12	ENST00000470165+ENST00000416979+ENST00000370151+ENST00000370147+ENST00000370148+ENST00000434727+ENST00000475443	protein_coding	37.4008	6.2894
ENSG00000155304	HSPA13	226.482	2.31417	0.197768	11.7014	1.25e-31	5.03e-30	ENST00000285667+ENST00000544452+ENST00000478035	protein_coding	36.9386	5.79232
ENSG00000186732	MPPED1	44.092	2.31152	0.316079	7.31311	2.61e-13	3.4e-12	ENST00000417669+ENST00000334209+ENST00000443721+ENST00000447567+ENST00000480239+ENST00000542779+ENST00000538182+ENST00000414469+ENST00000439548+ENST00000465861	protein_coding	8.39041	2.14299
ENSG00000198919	DZIP3	87.8911	2.31026	0.225812	10.2309	1.44e-24	4.26e-23	ENST00000361582+ENST00000495008+ENST00000486815+ENST00000479138+ENST00000497905+ENST00000463306	protein_coding	10.3991	4.67232
ENSG00000133101	CCNA1	25.6414	2.31024	0.372297	6.20537	5.46e-10	4.74e-09	ENST00000449823+ENST00000440264+ENST00000463403+ENST00000418263+ENST00000255465	protein_coding	11.3239	2.65159
ENSG00000113575	PPP2CA	488.109	2.30926	0.129095	17.8881	1.46e-71	2.21e-69	ENST00000481195+ENST00000472253+ENST00000495833+ENST00000522385+ENST00000523082+ENST00000231504	protein_coding	78.3154	8.95614
ENSG00000011347	SYT7	150.413	2.30882	0.189484	12.1848	3.75e-34	1.69e-32	ENST00000263846+ENST00000540677+ENST00000535826+ENST00000542670+ENST00000542836+ENST00000539008+ENST00000539468+ENST00000539246+ENST00000540831+ENST00000545053	protein_coding	22.1845	1.95555
ENSG00000273281	RP11-339B21.14	1.87244	2.3082	0.9753	2.36665	0.0179497	0.0377543	ENST00000608093	lincRNA	3.8784	0.147715
ENSG00000132359	RAP1GAP2	111.075	2.30813	0.202213	11.4144	3.55e-30	1.33e-28	ENST00000540393+ENST00000366401+ENST00000254695+ENST00000542807+ENST00000574515+ENST00000575979+ENST00000571555+ENST00000574709	protein_coding	16.1204	1.22848
ENSG00000155367	PPM1J	15.3141	2.30806	0.468891	4.92238	8.55e-07	4.54e-06	ENST00000309276+ENST00000471106+ENST00000464951+ENST00000359994+ENST00000482367+ENST00000486709	protein_coding	18.5809	0.71096
ENSG00000163536	SERPINI1	615.941	2.30583	0.173203	13.3129	1.95e-40	1.09e-38	ENST00000472941+ENST00000446050+ENST00000295777+ENST00000472747+ENST00000488374+ENST00000466865+ENST00000494666	protein_coding	734.099	48.4234
ENSG00000172292	CERS6	158.655	2.30512	0.164478	14.0148	1.27e-44	8.29e-43	ENST00000305747+ENST00000392687	protein_coding	25.8282	1.89371
ENSG00000154079	C6orf57	15.7163	2.30261	0.382875	6.01399	1.81e-09	1.47e-08	ENST00000370474+ENST00000468640	protein_coding	10.4227	0.666539
ENSG00000119946	CNNM1	64.9933	2.30076	0.249312	9.22845	2.75e-20	6.32e-19	ENST00000356713+ENST00000370528+ENST00000446890+ENST00000370534+ENST00000488090	protein_coding	7.62806	0.56487
ENSG00000234176	HSPA8P1	4.8374	2.29983	0.648087	3.54864	0.00038723	0.00121088	ENST00000425843	pseduogene	1.51974	2.52525
ENSG00000166848	TERF2IP	798.492	2.29843	0.128979	17.8202	4.93e-71	7.29e-69	ENST00000300086+ENST00000569234+ENST00000564671	protein_coding	276.039	22.428
ENSG00000112796	ENPP5	143.84	2.29832	0.235515	9.75872	1.69e-22	4.5e-21	ENST00000371383+ENST00000230565+ENST00000492313	protein_coding	33.2295	3.31479
ENSG00000186469	GNG2	48.5066	2.29568	0.31692	7.24371	4.37e-13	5.53e-12	ENST00000553432+ENST00000557376+ENST00000556522+ENST00000553560+ENST00000553299+ENST00000335281+ENST00000555472+ENST00000556766+ENST00000554736+ENST00000556752+ENST00000554875+ENST00000554840+ENST00000554832+ENST00000557208+ENST00000556471	protein_coding	11.0253	1.1354
ENSG00000165152	TMEM246	261.484	2.2893	0.163229	14.0251	1.1e-44	7.22e-43	ENST00000374851+ENST00000374848+ENST00000374847+ENST00000482920	protein_coding	42.7899	4.02993
ENSG00000249853	HS3ST5	38.0977	2.28465	0.335151	6.81679	9.31e-12	1.01e-10	ENST00000411826+ENST00000312719+ENST00000441954	protein_coding	8.38931	0.632792
ENSG00000172346	CSDC2	95.6431	2.28441	0.267219	8.54883	1.24e-17	2.4e-16	ENST00000306149+ENST00000460790	protein_coding	25.7892	1.50451
ENSG00000270091	RP11-78O7.2	2.06032	2.2839	0.996705	2.29145	0.0219374	0.0450196	ENST00000602353+ENST00000602532	lincRNA	2.02803	1.45082
ENSG00000163624	CDS1	67.6581	2.28315	0.262209	8.70734	3.11e-18	6.31e-17	ENST00000295887+ENST00000511298	protein_coding	9.75625	1.15882
ENSG00000100284	TOM1	127.338	2.28312	0.208734	10.9379	7.59e-28	2.59e-26	ENST00000447733+ENST00000608749+ENST00000608674+ENST00000456128+ENST00000425375+ENST00000411850+ENST00000449058+ENST00000404284+ENST00000465529+ENST00000487670+ENST00000439512+ENST00000395736+ENST00000382034+ENST00000436462+ENST00000449508+ENST00000443206+ENST00000424387+ENST00000497448+ENST00000491987+ENST00000492723	protein_coding	43.7538	4.18408
ENSG00000163082	SGPP2	13.2112	2.28273	0.494553	4.61574	3.92e-06	1.84e-05	ENST00000321276	protein_coding	3.01297	1.34391
ENSG00000108590	MED31	11.7696	2.28203	0.520829	4.38154	1.18e-05	5.06e-05	ENST00000225728+ENST00000575197+ENST00000574128+ENST00000575519	protein_coding	21.0319	6.17381
ENSG00000100625	SIX4	15.7618	2.28124	0.573428	3.97826	6.94e-05	0.00025537	ENST00000216513+ENST00000554079+ENST00000556952	protein_coding	1.32557	0.545416
ENSG00000227295	ELL2P1	1.95631	2.27889	0.917038	2.48505	0.0129532	0.0282829	ENST00000413990	pseduogene	1.3058	0.0472482
ENSG00000198780	FAM169A	82.7911	2.27707	0.230279	9.88829	4.68e-23	1.27e-21	ENST00000510496+ENST00000389156+ENST00000514215+ENST00000510609+ENST00000380515+ENST00000513277+ENST00000514200+ENST00000506954	protein_coding	10.4236	0.853852
ENSG00000105219	CNTD2	2.14184	2.27659	0.990218	2.29908	0.0215006	0.0442403	ENST00000430325+ENST00000599263+ENST00000593335+ENST00000221818+ENST00000513948+ENST00000433940	protein_coding	1.58693	0.768004
ENSG00000165672	PRDX3	362.593	2.2756	0.183383	12.409	2.34e-35	1.1e-33	ENST00000356951+ENST00000298510+ENST00000494433+ENST00000463322	protein_coding	137.691	23.736
ENSG00000204116	CHIC1	80.9457	2.2752	0.275449	8.25997	1.46e-16	2.56e-15	ENST00000373504+ENST00000373502+ENST00000498407+ENST00000498318	protein_coding	7.52335	0.697339
ENSG00000103021	CCDC113	9.53062	2.27485	0.543351	4.1867	2.83e-05	0.00011239	ENST00000569374+ENST00000219299+ENST00000443128+ENST00000566498+ENST00000561517	protein_coding	1.80169	0.831248
ENSG00000101180	HRH3	20.3968	2.27387	0.401783	5.65945	1.52e-08	1.07e-07	ENST00000340177+ENST00000317393	protein_coding	5.06874	0.300274
ENSG00000069329	VPS35	567.185	2.27102	0.10951	20.738	1.57e-95	4.28e-93	ENST00000299138+ENST00000568784+ENST00000562420+ENST00000568642+ENST00000569950+ENST00000565228+ENST00000563884+ENST00000568612+ENST00000561713+ENST00000568191+ENST00000563984	protein_coding	55.465	6.47223
ENSG00000122417	ODF2L	22.0959	2.26848	0.402914	5.63017	1.8e-08	1.26e-07	ENST00000359242+ENST00000460698+ENST00000394731+ENST00000370567+ENST00000317336+ENST00000370566+ENST00000462648+ENST00000294678+ENST00000531412+ENST00000476054+ENST00000473792+ENST00000524695+ENST00000472144+ENST00000463933+ENST00000534092+ENST00000496592+ENST00000488879+ENST00000479890+ENST00000486557+ENST00000472368+ENST00000480440+ENST00000394733+ENST00000478286+ENST00000486215	protein_coding	8.29041	1.29334
ENSG00000144959	NCEH1	108.422	2.26691	0.20186	11.2301	2.9e-29	1.05e-27	ENST00000475381+ENST00000543711+ENST00000273512+ENST00000538775+ENST00000470419+ENST00000424772+ENST00000421723	protein_coding	19.3269	1.23404
ENSG00000171497	PPID	16.6253	2.26474	0.534221	4.23933	2.24e-05	9.1e-05	ENST00000307720+ENST00000512699+ENST00000507213	protein_coding	7.33779	0.939914
ENSG00000157445	CACNA2D3	25.6743	2.26333	0.427431	5.29519	1.19e-07	7.3e-07	ENST00000415676+ENST00000288197+ENST00000474759+ENST00000471363+ENST00000490478+ENST00000477024+ENST00000492460+ENST00000468658+ENST00000478466+ENST00000478261+ENST00000471865	protein_coding	4.25311	1.41469
ENSG00000101638	ST8SIA5	7.26762	2.26331	0.694081	3.26087	0.00111072	0.00314562	ENST00000315087+ENST00000590497+ENST00000538168+ENST00000536490+ENST00000587428+ENST00000589088+ENST00000591375+ENST00000588155+ENST00000590488	protein_coding	3.01642	0.170442
ENSG00000135503	ACVR1B	78.5071	2.26263	0.247417	9.14503	5.96e-20	1.35e-18	ENST00000257963+ENST00000541224+ENST00000426655+ENST00000536420+ENST00000415850+ENST00000542485+ENST00000563121	protein_coding	12.8873	1.03119
ENSG00000182836	PLCXD3	124.12	2.26187	0.219129	10.3221	5.6e-25	1.69e-23	ENST00000377801+ENST00000328457	protein_coding	12.3527	1.17446
ENSG00000172782	FADS6	19.6327	2.26128	0.418553	5.40262	6.57e-08	4.19e-07	ENST00000310226+ENST00000413142+ENST00000579663	protein_coding	7.58114	0.785949
ENSG00000235587	GAPDHP65	12.2602	2.26113	0.517482	4.36949	1.25e-05	5.32e-05	ENST00000425487	pseduogene	5.92134	0.719787
ENSG00000119760	SUPT7L	80.4316	2.26109	0.244886	9.23323	2.63e-20	6.06e-19	ENST00000337768+ENST00000406540+ENST00000405491+ENST00000464789+ENST00000404798	protein_coding	28.4788	1.65045
ENSG00000104341	LAPTM4B	96.8646	2.26045	0.204339	11.0623	1.91e-28	6.7e-27	ENST00000445593+ENST00000521545+ENST00000517924	protein_coding	20.31	5.54543
ENSG00000162076	FLYWCH2	64.7118	2.26025	0.224174	10.0825	6.6e-24	1.87e-22	ENST00000396958+ENST00000293981+ENST00000573965+ENST00000572006+ENST00000572786	protein_coding	63.8606	7.54648
ENSG00000158290	CUL4B	91.8372	2.25597	0.218506	10.3245	5.46e-25	1.65e-23	ENST00000371322+ENST00000336592+ENST00000404115+ENST00000497616+ENST00000371323+ENST00000467641+ENST00000486604	protein_coding	13.9341	1.7906
ENSG00000174684	B3GNT1	416.682	2.25547	0.152999	14.7417	3.48e-49	2.64e-47	ENST00000311181	protein_coding	132.228	9.19641
ENSG00000160326	SLC2A6	134.788	2.25287	0.242796	9.27886	1.71e-20	4.01e-19	ENST00000371899+ENST00000485978+ENST00000371897+ENST00000432868+ENST00000414172	protein_coding	38.8862	10.3473
ENSG00000205856	C22orf42	2.39633	2.25255	0.997853	2.25739	0.0239834	0.0486865	ENST00000467813+ENST00000382097+ENST00000490640	protein_coding	1.48152	0.10938
ENSG00000025772	TOMM34	84.3812	2.25245	0.245622	9.17038	4.71e-20	1.07e-18	ENST00000372813	protein_coding	28.9105	8.51023
ENSG00000165028	NIPSNAP3B	18.6318	2.25236	0.473648	4.75535	1.98e-06	9.86e-06	ENST00000460936+ENST00000374762+ENST00000461177	protein_coding	7.52124	0.530846
ENSG00000214309	MBLAC1	3.2858	2.25159	0.82734	2.72148	0.00649895	0.0153218	ENST00000398075+ENST00000421390	protein_coding	1.32996	0.200612
ENSG00000115840	SLC25A12	86.5255	2.25147	0.248169	9.07231	1.17e-19	2.58e-18	ENST00000422440+ENST00000392592+ENST00000263812+ENST00000472070+ENST00000494892+ENST00000485880+ENST00000426896+ENST00000475360+ENST00000472748+ENST00000484227+ENST00000464063	protein_coding	20.0969	2.66989
ENSG00000069424	KCNAB2	231.318	2.25009	0.165797	13.5713	5.92e-42	3.51e-40	ENST00000378111+ENST00000378097+ENST00000378092+ENST00000478098+ENST00000445501+ENST00000428161+ENST00000389632+ENST00000352527+ENST00000341524+ENST00000378087+ENST00000602612+ENST00000435937+ENST00000164247+ENST00000459822+ENST00000472700+ENST00000378083+ENST00000458166+ENST00000462676+ENST00000493807+ENST00000481789	protein_coding	48.1463	6.91521
ENSG00000120053	GOT1	333.842	2.24699	0.168418	13.3417	1.32e-40	7.47e-39	ENST00000370508+ENST00000543866+ENST00000489349+ENST00000471741	protein_coding	113.346	8.9125
ENSG00000109762	SNX25	80.0909	2.24637	0.263769	8.51642	1.65e-17	3.16e-16	ENST00000504273+ENST00000264694+ENST00000506896+ENST00000512853+ENST00000504959+ENST00000513433	protein_coding	18.7651	3.09182
ENSG00000273416	RP4-597N16.4	4.53142	2.24529	0.767396	2.92586	0.0034351	0.00866419	ENST00000609649	lincRNA	5.36347	0.541908
ENSG00000133026	MYH10	171.677	2.24424	0.174422	12.8667	6.93e-38	3.55e-36	ENST00000360416+ENST00000379980+ENST00000396239+ENST00000269243+ENST00000476737+ENST00000488329+ENST00000465458+ENST00000469865+ENST00000584124+ENST00000459986+ENST00000472728+ENST00000411957	protein_coding	15.3833	2.12821
ENSG00000109107	ALDOC	139.504	2.24256	0.272065	8.24275	1.68e-16	2.94e-15	ENST00000226253+ENST00000395321+ENST00000395319+ENST00000460201+ENST00000584086+ENST00000581807+ENST00000435638+ENST00000578590+ENST00000582381	protein_coding	60.4914	20.694
ENSG00000189134	NKAPL	7.26457	2.24106	0.621317	3.60695	0.00030982	0.00099023	ENST00000343684	protein_coding	2.12415	0.208364
ENSG00000102172	SMS	54.5517	2.24054	0.272399	8.2252	1.95e-16	3.39e-15	ENST00000404933+ENST00000379404+ENST00000415881+ENST00000478094+ENST00000457085	protein_coding	29.9221	2.41541
ENSG00000168301	KCTD6	73.219	2.24016	0.294096	7.6171	2.59e-14	3.71e-13	ENST00000404589+ENST00000490264+ENST00000491093+ENST00000479179+ENST00000355076+ENST00000479470	protein_coding	32.5869	2.24429
ENSG00000169439	SDC2	284.402	2.2393	0.176277	12.7033	5.67e-37	2.82e-35	ENST00000302190+ENST00000518385+ENST00000519587+ENST00000520233+ENST00000522911+ENST00000519914+ENST00000521590+ENST00000523877	protein_coding	48.3385	7.42383
ENSG00000125814	NAPB	1059.28	2.23647	0.111965	19.9746	9.15e-89	2.05e-86	ENST00000377026+ENST00000398425+ENST00000432543+ENST00000472855+ENST00000468128+ENST00000487502	protein_coding	171.227	14.0872
ENSG00000204856	FAM216A	58.786	2.23646	0.253287	8.82974	1.05e-18	2.2e-17	ENST00000377673+ENST00000538285+ENST00000548869+ENST00000548449+ENST00000546396+ENST00000547539	protein_coding	47.3675	7.75335
ENSG00000257307	RP11-317N8.4	1.31229	2.23585	0.983783	2.2727	0.0230442	0.0470384	ENST00000550416	pseduogene	1.76692	1.48918
ENSG00000119787	ATL2	28.0707	2.23473	0.40657	5.49655	3.87e-08	2.56e-07	ENST00000378954+ENST00000406122+ENST00000405384+ENST00000402054+ENST00000539122+ENST00000332337+ENST00000419554+ENST00000452935+ENST00000546051+ENST00000477642+ENST00000489896+ENST00000449130+ENST00000443098+ENST00000456736+ENST00000474535+ENST00000472097+ENST00000451483+ENST00000486927+ENST00000416222	protein_coding	6.24959	1.59033
ENSG00000157087	ATP2B2	239.401	2.23279	0.16063	13.9002	6.32e-44	4.03e-42	ENST00000343816+ENST00000360273+ENST00000397077+ENST00000460129+ENST00000383800+ENST00000352432+ENST00000452124+ENST00000467702+ENST00000468426+ENST00000480680	protein_coding	18.8346	4.4687
ENSG00000024862	CCDC28A	87.7769	2.2307	0.224055	9.95603	2.37e-23	6.54e-22	ENST00000332797	protein_coding	41.3786	3.93527
ENSG00000131409	LRRC4B	76.8276	2.23032	0.290128	7.68735	1.5e-14	2.2e-13	ENST00000389201+ENST00000599957+ENST00000600381	protein_coding	21.4287	1.25595
ENSG00000129636	ITFG1	257.333	2.22888	0.140326	15.8835	8.24e-57	7.85e-55	ENST00000320640+ENST00000568047+ENST00000537184+ENST00000542691+ENST00000567957+ENST00000544001+ENST00000565262+ENST00000564825+ENST00000569551+ENST00000563350+ENST00000565940+ENST00000563730	protein_coding	77.0875	6.90414
ENSG00000106299	WASL	217.614	2.22876	0.157266	14.1719	1.37e-45	9.28e-44	ENST00000223023	protein_coding	32.0858	2.41646
ENSG00000155970	MICU3	123.359	2.22786	0.213605	10.4298	1.81e-25	5.58e-24	ENST00000318063+ENST00000522235+ENST00000519044+ENST00000517398+ENST00000517447+ENST00000519866	protein_coding	22.1264	1.66202
ENSG00000096080	MRPS18A	3.61264	2.22761	0.806477	2.76215	0.00574223	0.0136965	ENST00000372133+ENST00000427312+ENST00000372116	protein_coding	5.36699	0.373867
ENSG00000048540	LMO3	322.404	2.22253	0.203763	10.9074	1.06e-27	3.58e-26	ENST00000354662+ENST00000441439+ENST00000447609+ENST00000396205+ENST00000320122+ENST00000261169+ENST00000453727+ENST00000540848+ENST00000541589+ENST00000535535+ENST00000537304+ENST00000541764+ENST00000541295+ENST00000534946+ENST00000424192+ENST00000540445+ENST00000541846+ENST00000536172+ENST00000544754+ENST00000537757+ENST00000546281+ENST00000539534+ENST00000539232+ENST00000546279+ENST00000538051…	protein_coding	65.0654	6.62043
ENSG00000107864	CPEB3	394.087	2.22234	0.159526	13.9309	4.11e-44	2.65e-42	ENST00000412050+ENST00000265997	protein_coding	34.1497	2.37767
ENSG00000151376	ME3	39.0481	2.22089	0.326185	6.80868	9.85e-12	1.07e-10	ENST00000359636+ENST00000393324+ENST00000543262+ENST00000524826+ENST00000530520+ENST00000526504+ENST00000525957+ENST00000323418+ENST00000530335+ENST00000534638+ENST00000532471+ENST00000526834+ENST00000526944	protein_coding	11.1416	1.61127
ENSG00000264745	RP11-403A21.2	3.46508	2.22059	0.773451	2.87101	0.00409157	0.0101399	ENST00000579713	antisense	2.37135	0.196561
ENSG00000095203	EPB41L4B	14.8521	2.21811	0.573914	3.86489	0.00011114	0.00039156	ENST00000374566+ENST00000374557	protein_coding	1.61639	0.315819
ENSG00000111674	ENO2	1279.63	2.2177	0.132735	16.7077	1.15e-62	1.34e-60	ENST00000537688+ENST00000541477+ENST00000229277+ENST00000537838+ENST00000536199+ENST00000544774+ENST00000538763+ENST00000539713+ENST00000542509+ENST00000545045+ENST00000535366+ENST00000441285+ENST00000535275+ENST00000543975+ENST00000534977	protein_coding	424.533	29.304
ENSG00000104691	UBXN8	30.7542	2.21756	0.364342	6.0865	1.15e-09	9.64e-09	ENST00000522735+ENST00000519246+ENST00000522968+ENST00000517341+ENST00000341403+ENST00000265616+ENST00000523607+ENST00000518059+ENST00000518239+ENST00000380154+ENST00000521598+ENST00000520436	uncertain	11.7248	1.68056
ENSG00000062282	DGAT2	14.2398	2.21586	0.446228	4.96576	6.84e-07	3.69e-06	ENST00000603276+ENST00000604935+ENST00000228027+ENST00000605099+ENST00000376262+ENST00000604733+ENST00000603363+ENST00000603865+ENST00000605608	protein_coding	5.98414	0.640755
ENSG00000154065	ANKRD29	118.795	2.214	0.241957	9.15036	5.67e-20	1.29e-18	ENST00000592179+ENST00000591280+ENST00000284207+ENST00000322980+ENST00000587763+ENST00000591617+ENST00000586511+ENST00000586087+ENST00000585908	protein_coding	25.0186	7.23364
ENSG00000263906	RP11-680F20.11	4.34233	2.21084	0.771517	2.86557	0.00416254	0.0102952	ENST00000583165	lincRNA	1.8707	0.443142
ENSG00000119723	COQ6	5.19164	2.2105	0.70353	3.14202	0.00167788	0.00454925	ENST00000394026+ENST00000238709+ENST00000554341+ENST00000553462+ENST00000334571+ENST00000556300+ENST00000557584+ENST00000554153+ENST00000554920+ENST00000557205+ENST00000555552+ENST00000554193+ENST00000553922+ENST00000554217+ENST00000555196+ENST00000554320+ENST00000555392+ENST00000555511+ENST00000556588+ENST00000557780+ENST00000556299+ENST00000553448	protein_coding	12.9667	12.094
ENSG00000053108	FSTL4	16.6541	2.20922	0.474759	4.65336	3.27e-06	1.56e-05	ENST00000265342+ENST00000509525+ENST00000511375+ENST00000507112+ENST00000514998+ENST00000510685	protein_coding	2.47574	0.57179
ENSG00000179222	MAGED1	365.192	2.2085	0.14864	14.858	6.17e-50	4.85e-48	ENST00000375772+ENST00000326587+ENST00000375695+ENST00000494718+ENST00000375722+ENST00000485420+ENST00000470461+ENST00000482188+ENST00000482599+ENST00000473931	protein_coding	277.798	31.9956
ENSG00000156469	MTERFD1	16.1529	2.20799	0.477765	4.62149	3.81e-06	1.8e-05	ENST00000523821+ENST00000522822+ENST00000524341+ENST00000287025+ENST00000517720	protein_coding	12.2502	0.951104
ENSG00000163288	GABRB1	156.459	2.20437	0.194208	11.3506	7.37e-30	2.72e-28	ENST00000513567+ENST00000295454+ENST00000509366+ENST00000381582+ENST00000538619+ENST00000510909	protein_coding	46.6987	4.9233
ENSG00000172264	MACROD2	52.704	2.20339	0.261112	8.43848	3.22e-17	6.02e-16	ENST00000217246+ENST00000477147+ENST00000483997+ENST00000492055+ENST00000462552+ENST00000494602+ENST00000310348+ENST00000490428+ENST00000463861+ENST00000464883+ENST00000497992+ENST00000402914+ENST00000378058+ENST00000486914+ENST00000407045	protein_coding	12.8836	4.78633
ENSG00000166405	RIC3	404.458	2.20336	0.123702	17.8119	5.72e-71	8.42e-69	ENST00000396677+ENST00000335425+ENST00000343202+ENST00000309737+ENST00000526962+ENST00000524799+ENST00000530060+ENST00000539720+ENST00000528463+ENST00000425599+ENST00000531450+ENST00000419822+ENST00000529271+ENST00000529035	protein_coding	58.1346	9.0662
ENSG00000102385	DRP2	59.8622	2.20262	0.261739	8.41532	3.92e-17	7.27e-16	ENST00000402866+ENST00000395209+ENST00000541709+ENST00000372916+ENST00000538510	protein_coding	5.99172	0.621405
ENSG00000110318	KIAA1377	186.295	2.20164	0.16099	13.6756	1.42e-42	8.58e-41	ENST00000263468+ENST00000532529+ENST00000537689+ENST00000532077	protein_coding	25.1908	2.31703
ENSG00000174842	GLMN	6.96224	2.2003	0.599284	3.67155	0.00024108	0.00078866	ENST00000370360+ENST00000534881+ENST00000495106+ENST00000471465+ENST00000495852+ENST00000463560+ENST00000487911	protein_coding	3.07645	0.382056
ENSG00000144659	SLC25A38	60.1881	2.19719	0.270049	8.13626	4.08e-16	6.9e-15	ENST00000273158+ENST00000431510	protein_coding	20.9955	1.48377
ENSG00000188916	FAM196A	16.3369	2.19382	0.486489	4.50949	6.5e-06	2.93e-05	ENST00000522781+ENST00000424811	protein_coding	2.19363	0.194537
ENSG00000178234	GALNT11	104.832	2.19253	0.200175	10.9531	6.42e-28	2.21e-26	ENST00000482812+ENST00000430044+ENST00000431668+ENST00000446096+ENST00000452146+ENST00000447778+ENST00000423337+ENST00000434507+ENST00000415421+ENST00000320311+ENST00000419245+ENST00000447796+ENST00000422997+ENST00000491061+ENST00000431940	protein_coding	27.0165	17.3174
ENSG00000109832	DDX25	27.0384	2.19242	0.378952	5.78547	7.23e-09	5.41e-08	ENST00000525943+ENST00000263576+ENST00000530414+ENST00000530129+ENST00000526875+ENST00000531000+ENST00000584970+ENST00000532928	protein_coding	19.8186	4.00677
ENSG00000164076	CAMKV	74.4092	2.19025	0.285597	7.66904	1.73e-14	2.52e-13	ENST00000475665+ENST00000477224+ENST00000463537+ENST00000488336+ENST00000296471+ENST00000467248+ENST00000487726+ENST00000466940+ENST00000478149+ENST00000466535+ENST00000483811+ENST00000480398+ENST00000472895+ENST00000479704+ENST00000498324+ENST00000476105	protein_coding	16.2355	1.53284
ENSG00000033627	ATP6V0A1	697.884	2.18711	0.140004	15.6218	5.18e-55	4.71e-53	ENST00000546249+ENST00000393829+ENST00000588629+ENST00000537728+ENST00000588901+ENST00000264649+ENST00000343619+ENST00000585525+ENST00000544137+ENST00000589727+ENST00000587824+ENST00000589213+ENST00000592324+ENST00000587375+ENST00000586001+ENST00000587882+ENST00000589759+ENST00000586315+ENST00000587510+ENST00000586201+ENST00000588138+ENST00000585828+ENST00000588806+ENST00000592831+ENST00000587797…	protein_coding	219.536	28.4658
ENSG00000185442	FAM174B	52.1454	2.18624	0.271545	8.0511	8.21e-16	1.35e-14	ENST00000327355+ENST00000553393+ENST00000555748+ENST00000555064+ENST00000555696+ENST00000557480+ENST00000556824+ENST00000557398+ENST00000555613+ENST00000555971+ENST00000554082+ENST00000557545	protein_coding	15.8941	4.31698
ENSG00000173208	ABCD2	24.5224	2.18588	0.389482	5.61227	2e-08	1.39e-07	ENST00000308666	protein_coding	2.28533	0.231202
ENSG00000119401	TRIM32	27.1447	2.1845	0.371721	5.87673	4.18e-09	3.26e-08	ENST00000450136+ENST00000373983+ENST00000411410	protein_coding	4.29539	0.365036
ENSG00000174928	C3orf33	11.4558	2.18351	0.521547	4.1866	2.83e-05	0.0001124	ENST00000534941+ENST00000340171+ENST00000482061+ENST00000465810+ENST00000486435	protein_coding	4.42437	0.234074
ENSG00000104863	LIN7B	51.645	2.18217	0.291175	7.49437	6.66e-14	9.14e-13	ENST00000391864+ENST00000221459+ENST00000595200+ENST00000486217+ENST00000469137+ENST00000474252+ENST00000465141	protein_coding	59.8359	5.58802
ENSG00000273375	RP11-803P9.1	2.72265	2.17818	0.912975	2.3858	0.0170418	0.0360608	ENST00000610089	lincRNA	2.48454	0.110306
ENSG00000166619	BLCAP	459.839	2.17525	0.152054	14.3057	2.01e-46	1.42e-44	ENST00000411780+ENST00000447625+ENST00000467603+ENST00000373537+ENST00000397137+ENST00000414542+ENST00000397135+ENST00000397134+ENST00000397131+ENST00000432507+ENST00000445723+ENST00000414080+ENST00000456058	protein_coding	160.006	15.3547
ENSG00000198797	BRINP2	17.2714	2.17049	0.442282	4.90749	9.22e-07	4.87e-06	ENST00000361539+ENST00000460161+ENST00000478325	protein_coding	3.14644	1.56627
ENSG00000204954	C12orf73	31.5962	2.17029	0.362559	5.98604	2.15e-09	1.73e-08	ENST00000543740+ENST00000378090+ENST00000547975+ENST00000549478+ENST00000553183+ENST00000549960+ENST00000547945+ENST00000552460+ENST00000552940+ENST00000546819+ENST00000546540	protein_coding	15.4699	1.84999
ENSG00000143153	ATP1B1	1334.57	2.16873	0.180889	11.9893	4.05e-33	1.75e-31	ENST00000367816+ENST00000367815+ENST00000494797+ENST00000499679+ENST00000367813	protein_coding	328.52	26.4669
ENSG00000145242	EPHA5	87.2589	2.16683	0.238725	9.07671	1.12e-19	2.48e-18	ENST00000273854+ENST00000432638+ENST00000354839+ENST00000511294	protein_coding	5.59862	0.78725
ENSG00000228623	ZNF883	13.642	2.16584	0.536484	4.03711	5.41e-05	0.00020324	ENST00000427548	lincRNA	3.67405	1.79533
ENSG00000197044	ZNF441	8.84343	2.16509	0.629665	3.43849	0.00058498	0.00175494	ENST00000462251+ENST00000454339+ENST00000357901+ENST00000409902	protein_coding	1.01003	0.392294
ENSG00000185477	GPRIN3	126.744	2.16428	0.20764	10.4232	1.94e-25	5.98e-24	ENST00000609438+ENST00000333209	protein_coding	5.96731	0.729561
ENSG00000070669	ASNS	91.846	2.16153	0.239147	9.03847	1.59e-19	3.49e-18	ENST00000175506+ENST00000394309+ENST00000394308+ENST00000437628+ENST00000454046+ENST00000422745+ENST00000455086+ENST00000444334+ENST00000487714+ENST00000462436+ENST00000442734+ENST00000495255+ENST00000437657+ENST00000448127+ENST00000453600+ENST00000451771+ENST00000414884	protein_coding	34.1605	3.98482
ENSG00000117114	LPHN2	40.9563	2.16125	0.361783	5.97389	2.32e-09	1.86e-08	ENST00000473719+ENST00000370730+ENST00000370728+ENST00000370723+ENST00000370725+ENST00000370727+ENST00000370721+ENST00000492666+ENST00000469377+ENST00000359929+ENST00000335786+ENST00000271029+ENST00000394879+ENST00000370717+ENST00000319517+ENST00000370713+ENST00000370715+ENST00000449420+ENST00000468283+ENST00000402328+ENST00000464775+ENST00000472424+ENST00000498776+ENST00000464551	protein_coding	8.35704	5.04067
ENSG00000035141	FAM136A	51.7764	2.15921	0.26424	8.17138	3.05e-16	5.23e-15	ENST00000037869+ENST00000460307+ENST00000450256+ENST00000430566+ENST00000438759+ENST00000498665	protein_coding	22.7888	25.097
ENSG00000102409	BEX4	522.962	2.15863	0.173806	12.4198	2.04e-35	9.62e-34	ENST00000372695+ENST00000372691	protein_coding	252.255	26.6959
ENSG00000261409	RP6-24A23.7	69.7166	2.15762	0.301406	7.15854	8.15e-13	9.98e-12	ENST00000564206	sense_overlapping	10.2393	0.805826
ENSG00000164332	UBLCP1	148.581	2.15604	0.176191	12.237	1.97e-34	8.97e-33	ENST00000296786+ENST00000521738+ENST00000519276	protein_coding	62.3465	10.6407
ENSG00000152642	GPD1L	144.157	2.15559	0.193749	11.1257	9.41e-29	3.33e-27	ENST00000429432+ENST00000282541+ENST00000425459+ENST00000431009+ENST00000428684+ENST00000474846+ENST00000496151	protein_coding	30.9662	55.7052
ENSG00000171462	DLK2	5.56189	2.15499	0.754247	2.85714	0.00427482	0.0105384	ENST00000372488+ENST00000372485+ENST00000430324+ENST00000414245+ENST00000357338	protein_coding	4.21575	0.117124
ENSG00000124194	GDAP1L1	56.5283	2.15228	0.271659	7.92273	2.32e-15	3.69e-14	ENST00000342560+ENST00000438466+ENST00000372952+ENST00000537864+ENST00000445952+ENST00000447658	protein_coding	28.4338	3.5782
ENSG00000172461	FUT9	359.353	2.15207	0.147885	14.5523	5.65e-48	4.18e-46	ENST00000302103+ENST00000483933	protein_coding	18.8975	1.40976
ENSG00000110955	ATP5B	1186.14	2.15165	0.145152	14.8234	1.03e-49	8.01e-48	ENST00000262030+ENST00000548474+ENST00000552919+ENST00000551182+ENST00000552104+ENST00000547808+ENST00000547250+ENST00000551020+ENST00000550162+ENST00000552959+ENST00000551570+ENST00000553007+ENST00000548647	protein_coding	1404.99	134.49
ENSG00000271417	RP11-909M7.3	4.94374	2.15011	0.786845	2.73257	0.00628428	0.0148777	ENST00000554693	lincRNA	3.17092	0.183956
ENSG00000100320	RBFOX2	369.639	2.14822	0.130265	16.4912	4.25e-61	4.73e-59	ENST00000405409+ENST00000449924+ENST00000414461+ENST00000262829+ENST00000397303+ENST00000359369+ENST00000463509+ENST00000416721+ENST00000495377+ENST00000438146+ENST00000473487+ENST00000408983+ENST00000491982+ENST00000397305	protein_coding	36.9641	9.6931
ENSG00000236942	RP11-6B6.3	1.64639	2.14785	0.87912	2.44318	0.0145584	0.0313773	ENST00000411645	pseduogene	3.04154	0.191183
ENSG00000229132	EIF4A1P10	1.65104	2.14723	0.943557	2.27568	0.0228651	0.0467164	ENST00000428832	pseduogene	1.01436	0.101124
ENSG00000269975	RP11-58B17.2	61.5205	2.14648	0.26328	8.15285	3.55e-16	6.05e-15	ENST00000602693	lincRNA	33.8222	2.33692
ENSG00000131100	ATP6V1E1	385.005	2.14615	0.135381	15.8527	1.35e-56	1.28e-54	ENST00000253413+ENST00000399796+ENST00000399798+ENST00000473248+ENST00000413576+ENST00000481365+ENST00000484653+ENST00000478963+ENST00000460085	protein_coding	221.448	24.9216
ENSG00000112218	GPR63	9.96752	2.14514	0.534524	4.01318	5.99e-05	0.00022303	ENST00000229955+ENST00000417980	protein_coding	1.39448	0.123737
ENSG00000171817	ZNF540	23.2638	2.14439	0.398277	5.38417	7.28e-08	4.61e-07	ENST00000592533+ENST00000589117+ENST00000589857+ENST00000587220+ENST00000316433+ENST00000590588+ENST00000586134+ENST00000586792+ENST00000343599+ENST00000589285	protein_coding	6.17619	5.0803
ENSG00000153234	NR4A2	166.171	2.14337	0.189164	11.3307	9.24e-30	3.39e-28	ENST00000339562+ENST00000426264+ENST00000409572+ENST00000417972+ENST00000417764+ENST00000539077+ENST00000429376+ENST00000409108+ENST00000406048+ENST00000424077+ENST00000421709	protein_coding	33.5348	16.7976
ENSG00000057663	ATG5	26.8319	2.1421	0.374488	5.72008	1.06e-08	7.76e-08	ENST00000369070+ENST00000369076+ENST00000343245+ENST00000475645+ENST00000360666+ENST00000476518	protein_coding	6.72198	0.56651
ENSG00000223825	DAZAP2P1	1.78077	2.14191	0.890236	2.406	0.0161281	0.0343294	ENST00000332845+ENST00000475212	pseduogene	2.30081	0.200103
ENSG00000145428	RNF175	29.4288	2.1402	0.327774	6.5295	6.6e-11	6.47e-10	ENST00000347063+ENST00000513656+ENST00000274068+ENST00000503694+ENST00000508248+ENST00000506505+ENST00000508967+ENST00000507512+ENST00000509321+ENST00000506358	protein_coding	10.2425	1.3355
ENSG00000156261	CCT8	171.816	2.13923	0.17614	12.1451	6.09e-34	2.72e-32	ENST00000432178+ENST00000286788+ENST00000470450+ENST00000496121+ENST00000540844+ENST00000542732+ENST00000480359+ENST00000475205+ENST00000431234+ENST00000484403+ENST00000481059+ENST00000494296	protein_coding	117.439	9.02754
ENSG00000116353	MECR	49.5163	2.1385	0.277489	7.7066	1.29e-14	1.91e-13	ENST00000373791+ENST00000475773+ENST00000263702+ENST00000483435+ENST00000473030+ENST00000463412+ENST00000453185+ENST00000478505+ENST00000490529+ENST00000464511+ENST00000463052+ENST00000489248+ENST00000475861+ENST00000474946+ENST00000464915+ENST00000482610+ENST00000484012+ENST00000493928	protein_coding	48.1526	5.69646
ENSG00000176410	DNAJC30	40.925	2.13804	0.278412	7.67941	1.6e-14	2.34e-13	ENST00000395176	protein_coding	12.8168	1.10313
ENSG00000133134	BEX2	232.967	2.13679	0.191844	11.1382	8.18e-29	2.91e-27	ENST00000372677+ENST00000536889+ENST00000372674+ENST00000449185	protein_coding	185.592	22.5046
ENSG00000131016	AKAP12	404.111	2.13647	0.173857	12.2887	1.04e-34	4.78e-33	ENST00000402676+ENST00000253332+ENST00000354675+ENST00000359755+ENST00000490177	protein_coding	27.9665	2.48817
ENSG00000154059	IMPACT	51.1627	2.13596	0.284974	7.49528	6.62e-14	9.08e-13	ENST00000284202+ENST00000580706+ENST00000585067+ENST00000578221+ENST00000581278+ENST00000580035	protein_coding	52.2435	8.1554
ENSG00000188229	TUBB4B	159.635	2.13537	0.216895	9.84519	7.19e-23	1.94e-21	ENST00000340384+ENST00000604929	protein_coding	74.3942	11.242
ENSG00000177301	KCNA2	107.535	2.1352	0.19579	10.9056	1.08e-27	3.65e-26	ENST00000369770+ENST00000485317+ENST00000440270+ENST00000316361+ENST00000525120	protein_coding	34.2532	3.41517
ENSG00000162396	PARS2	4.97417	2.13249	0.811743	2.62705	0.00861277	0.0196822	ENST00000371279	protein_coding	36.574	2.65734
ENSG00000234297	RP11-54D18.4	9.46725	2.13073	0.485801	4.38601	1.15e-05	4.96e-05	ENST00000422292	pseduogene	7.96409	0.487516
ENSG00000110427	KIAA1549L	70.2518	2.13035	0.265943	8.01052	1.14e-15	1.86e-14	ENST00000526400+ENST00000321505+ENST00000389726+ENST00000265654	protein_coding	3.81616	2.08356
ENSG00000174173	TRMT10C	41.8918	2.12853	0.28543	7.45727	8.83e-14	1.2e-12	ENST00000309922+ENST00000495642	protein_coding	15.3469	1.27751
ENSG00000085433	WDR47	174.479	2.12695	0.17941	11.8552	2.02e-32	8.42e-31	ENST00000369965+ENST00000361054+ENST00000369962+ENST00000400794+ENST00000357672+ENST00000530772+ENST00000529074+ENST00000531337+ENST00000528747	protein_coding	27.487	2.68126
ENSG00000116005	PCYOX1	187.958	2.12604	0.190482	11.1613	6.3e-29	2.25e-27	ENST00000422380+ENST00000505044+ENST00000414812+ENST00000433351+ENST00000264441+ENST00000545138+ENST00000451279+ENST00000480949	protein_coding	23.0784	3.08376
ENSG00000173456	RNF26	16.569	2.12534	0.572328	3.71349	0.00020442	0.00068036	ENST00000311413	protein_coding	16.2522	12.3319
ENSG00000138297	TIMM23	161.568	2.12248	0.194236	10.9274	8.53e-28	2.9e-26	ENST00000260867+ENST00000444743+ENST00000374064+ENST00000485812+ENST00000374065+ENST00000476778+ENST00000469116+ENST00000480051	protein_coding	211.418	10.3692
ENSG00000182255	KCNA4	8.0214	2.12221	0.625198	3.39446	0.00068764	0.00203684	ENST00000328224+ENST00000526518	protein_coding	1.20764	0.141925
ENSG00000184117	NIPSNAP1	110.542	2.12186	0.185725	11.4247	3.15e-30	1.19e-28	ENST00000216121+ENST00000437094+ENST00000415100+ENST00000455496+ENST00000496944+ENST00000494966	protein_coding	34.8482	15.8174
ENSG00000170027	YWHAG	2717.69	2.12128	0.0845141	25.0998	5e-139	2.95e-136	ENST00000307630	protein_coding	488.212	39.9433
ENSG00000174370	C11orf45	4.64421	2.12085	0.767618	2.7629	0.005729	0.0136681	ENST00000310799+ENST00000530168+ENST00000524878	protein_coding	2.46755	1.02417
ENSG00000164615	CAMLG	223.323	2.12066	0.163606	12.9619	2.01e-38	1.05e-36	ENST00000297156+ENST00000514518	protein_coding	156.406	12.0637
ENSG00000205363	C15orf59	9.49916	2.12019	0.543805	3.89881	9.67e-05	0.00034548	ENST00000569673+ENST00000379822+ENST00000558834+ENST00000559817	protein_coding	4.87196	0.444001
ENSG00000248930	CTC-250P20.1	3.55487	2.12012	0.656569	3.22909	0.00124184	0.00347689	ENST00000502452	pseduogene	4.02586	0.30383
ENSG00000114956	DGUOK	81.6009	2.11855	0.209344	10.12	4.5e-24	1.29e-22	ENST00000348222+ENST00000264093+ENST00000418996+ENST00000462551+ENST00000489796+ENST00000462685+ENST00000356837+ENST00000493055	protein_coding	66.1861	39.4729
ENSG00000076826	CAMSAP3	37.7788	2.11776	0.305438	6.93351	4.11e-12	4.65e-11	ENST00000446248+ENST00000160298+ENST00000595692+ENST00000593434	protein_coding	6.20256	0.586496
ENSG00000186487	MYT1L	112.239	2.11759	0.19999	10.5885	3.37e-26	1.08e-24	ENST00000399161+ENST00000407844+ENST00000399157+ENST00000428368+ENST00000471668+ENST00000602387+ENST00000470954+ENST00000490585+ENST00000485547+ENST00000485348+ENST00000479156+ENST00000476547+ENST00000460585	protein_coding	11.1386	2.18104
ENSG00000179886	TIGD5	11.7696	2.11262	0.540607	3.90787	9.31e-05	0.00033421	ENST00000321385+ENST00000504548	protein_coding	3.3032	0.233598
ENSG00000113552	GNPDA1	69.1153	2.11137	0.244262	8.64386	5.43e-18	1.08e-16	ENST00000513454+ENST00000311337+ENST00000458112+ENST00000500692+ENST00000503794+ENST00000508177+ENST00000542860+ENST00000504139+ENST00000505689+ENST00000515747+ENST00000507559+ENST00000510194+ENST00000503229+ENST00000507107+ENST00000504424	protein_coding	19.3004	6.91809
ENSG00000156011	PSD3	554.817	2.10931	0.139274	15.145	8.17e-52	6.67e-50	ENST00000327040+ENST00000440756+ENST00000286485+ENST00000523619+ENST00000428502+ENST00000518315+ENST00000521878+ENST00000520858+ENST00000519851+ENST00000519653+ENST00000518963+ENST00000517971+ENST00000518303+ENST00000521027+ENST00000519633+ENST00000520789+ENST00000521475+ENST00000521841	protein_coding	32.3881	11.324
ENSG00000159720	ATP6V0D1	515.041	2.1088	0.147904	14.2579	4.01e-46	2.77e-44	ENST00000568620+ENST00000290949+ENST00000563305+ENST00000565835+ENST00000602876+ENST00000426604+ENST00000540149+ENST00000567694+ENST00000561852+ENST00000563064+ENST00000564615+ENST00000567170+ENST00000566322+ENST00000564191+ENST00000564788+ENST00000568101+ENST00000561658+ENST00000568298	protein_coding	199.904	15.4179
ENSG00000179598	PLD6	38.9487	2.1078	0.330593	6.37582	1.82e-10	1.69e-09	ENST00000321560	protein_coding	11.9845	0.989023
ENSG00000261824	LINC00662	21.6971	2.10561	0.397579	5.29608	1.18e-07	7.27e-07	ENST00000588027+ENST00000590677+ENST00000586248+ENST00000586954+ENST00000591338+ENST00000590523+ENST00000591458+ENST00000588150+ENST00000561521	lincRNA	8.44082	5.64129
ENSG00000186377	CYP4X1	28.3681	2.10332	0.369001	5.70005	1.2e-08	8.62e-08	ENST00000538609+ENST00000371901+ENST00000466294	protein_coding	9.5031	2.13551
ENSG00000126583	PRKCG	37.4543	2.10302	0.359193	5.85485	4.77e-09	3.69e-08	ENST00000479081+ENST00000474397+ENST00000536044+ENST00000540413+ENST00000263431+ENST00000419486+ENST00000542049	protein_coding	9.14975	0.959624
ENSG00000171160	MORN4	105.805	2.09713	0.217615	9.63691	5.58e-22	1.43e-20	ENST00000478953+ENST00000307450+ENST00000335628+ENST00000370635	protein_coding	36.2667	9.50949
ENSG00000240024	LINC00888	83.6836	2.09684	0.24978	8.39476	4.67e-17	8.6e-16	ENST00000471496+ENST00000468380+ENST00000487386+ENST00000482098	uncertain	36.1855	2.86472
ENSG00000106049	HIBADH	26.6669	2.094	0.371946	5.62986	1.8e-08	1.26e-07	ENST00000265395+ENST00000428288+ENST00000425715+ENST00000496814	protein_coding	9.16101	1.64198
ENSG00000226781	TBCAP1	3.46896	2.09084	0.632622	3.30503	0.00094966	0.00272901	ENST00000436520	pseduogene	9.89639	0.99161
ENSG00000185942	NKAIN3	5.98037	2.08978	0.770561	2.71202	0.00668741	0.0157249	ENST00000519049+ENST00000523367+ENST00000523211+ENST00000524201+ENST00000328472	protein_coding	2.66302	0.818332
ENSG00000100294	MCAT	35.6974	2.08873	0.332393	6.28392	3.3e-10	2.96e-09	ENST00000290429+ENST00000327555+ENST00000608052+ENST00000464244	protein_coding	18.4117	7.42899
ENSG00000167371	PRRT2	80.3855	2.08765	0.256244	8.14712	3.73e-16	6.33e-15	ENST00000562148+ENST00000358758+ENST00000567659+ENST00000572820+ENST00000300797+ENST00000567551	protein_coding	26.2023	6.89417
ENSG00000187957	DNER	1415.19	2.0869	0.100882	20.6866	4.58e-95	1.23e-92	ENST00000341772+ENST00000482831	protein_coding	295.918	22.5968
ENSG00000143502	SUSD4	49.8444	2.08536	0.294067	7.09145	1.33e-12	1.59e-11	ENST00000343846+ENST00000366878+ENST00000494793+ENST00000484758+ENST00000478605+ENST00000608996+ENST00000454695+ENST00000483818+ENST00000484503+ENST00000470249+ENST00000344029+ENST00000497669+ENST00000342943+ENST00000366877	protein_coding	11.9738	2.22354
ENSG00000124302	CHST8	17.824	2.08502	0.48714	4.28013	1.87e-05	7.71e-05	ENST00000434302+ENST00000591231+ENST00000438847+ENST00000604556+ENST00000262622	protein_coding	7.16272	0.387462
ENSG00000142549	IGLON5	8.35322	2.08339	0.515002	4.04541	5.22e-05	0.00019682	ENST00000270642	protein_coding	3.1039	0.175837
ENSG00000205659	LIN52	49.7896	2.08239	0.288184	7.22591	4.98e-13	6.28e-12	ENST00000555028+ENST00000554938+ENST00000553404+ENST00000554076+ENST00000554289	protein_coding	11.8215	1.17032
ENSG00000149925	ALDOA	1814.38	2.08215	0.151443	13.7487	5.19e-43	3.19e-41	ENST00000338110+ENST00000395248+ENST00000566897+ENST00000575627+ENST00000568435+ENST00000562240+ENST00000566280+ENST00000567249+ENST00000562302+ENST00000562168+ENST00000569545+ENST00000563060+ENST00000564521+ENST00000412304+ENST00000563987+ENST00000564546+ENST00000564595+ENST00000567555+ENST00000569798+ENST00000395240+ENST00000566012+ENST00000566846+ENST00000562679+ENST00000564688+ENST00000566146…	protein_coding	1589.82	172.052
ENSG00000150995	ITPR1	239.579	2.08005	0.175517	11.8509	2.13e-32	8.85e-31	ENST00000423119+ENST00000354582+ENST00000302640+ENST00000456211+ENST00000357086+ENST00000467056+ENST00000544951+ENST00000443694+ENST00000491868+ENST00000477577+ENST00000494681+ENST00000487016+ENST00000479831+ENST00000481415+ENST00000467545+ENST00000493491+ENST00000463980+ENST00000490572+ENST00000472205+ENST00000478515	protein_coding	17.1308	2.15289
ENSG00000181754	AMIGO1	114.423	2.0797	0.212735	9.77597	1.43e-22	3.81e-21	ENST00000369864+ENST00000369862	protein_coding	16.4848	2.83111
ENSG00000143450	OAZ3	4.09954	2.07716	0.758376	2.73896	0.00616347	0.0146204	ENST00000315067+ENST00000321531+ENST00000453029+ENST00000479764+ENST00000400999+ENST00000577465+ENST00000582415	protein_coding	8.48478	2.47926
ENSG00000111249	CUX2	93.819	2.07483	0.260811	7.9553	1.79e-15	2.87e-14	ENST00000261726+ENST00000397643+ENST00000551604	protein_coding	9.11132	0.979639
ENSG00000269908	RP11-1406H17.1	2.71766	2.07425	0.917665	2.26036	0.0237991	0.0483669	ENST00000602577	lincRNA	3.40227	0.28846
ENSG00000258645	HSPE1P2	8.49573	2.07339	0.507154	4.08828	4.35e-05	0.00016622	ENST00000554777	pseduogene	15.4002	1.61396
ENSG00000154162	CDH12	10.1129	2.07219	0.572923	3.61688	0.00029818	0.00095658	ENST00000504376+ENST00000382254+ENST00000522262+ENST00000521384+ENST00000517378+ENST00000518209+ENST00000521745+ENST00000520668	protein_coding	1.47987	0.870722
ENSG00000198739	LRRTM3	14.9739	2.07191	0.475038	4.36156	1.29e-05	5.49e-05	ENST00000361320+ENST00000485868+ENST00000472278	protein_coding	2.40573	0.315036
ENSG00000188486	H2AFX	38.1993	2.06747	0.28819	7.17398	7.28e-13	8.97e-12	ENST00000530167+ENST00000375167	protein_coding	18.1187	1.26728
ENSG00000236773	RP11-365O16.1	1.53741	2.06741	0.896972	2.30488	0.0211731	0.0436706	ENST00000415453	pseduogene	5.74236	0.358967
ENSG00000111667	USP5	187.145	2.06737	0.202863	10.1909	2.18e-24	6.35e-23	ENST00000229268+ENST00000389231+ENST00000542087+ENST00000535080+ENST00000537267+ENST00000541969+ENST00000542371	protein_coding	53.5511	4.14894
ENSG00000164669	INTS4L1	7.32288	2.06698	0.680487	3.0375	0.0023855	0.00624473	ENST00000297235+ENST00000587624+ENST00000438455	uncertain	4.12155	0.218951
ENSG00000111845	PAK1IP1	22.489	2.06535	0.361361	5.71548	1.09e-08	7.96e-08	ENST00000379568	protein_coding	8.38943	0.731336
ENSG00000149582	TMEM25	92.7574	2.06407	0.212062	9.73337	2.17e-22	5.72e-21	ENST00000411589+ENST00000359862+ENST00000442938+ENST00000526941+ENST00000544878+ENST00000528373+ENST00000534181+ENST00000525118+ENST00000527785+ENST00000354284+ENST00000524522+ENST00000533102+ENST00000533627+ENST00000354064+ENST00000526973+ENST00000532762+ENST00000529001+ENST00000533587+ENST00000533137+ENST00000530423+ENST00000529176+ENST00000528934+ENST00000525298+ENST00000313236+ENST00000527267…	protein_coding	27.8844	2.31824
ENSG00000175931	UBE2O	152.66	2.06229	0.180482	11.4266	3.08e-30	1.16e-28	ENST00000319380+ENST00000587127+ENST00000586409+ENST00000587581+ENST00000590658+ENST00000586505	protein_coding	20.0817	2.96851
ENSG00000125505	MBOAT7	266.921	2.06161	0.161775	12.7437	3.38e-37	1.69e-35	ENST00000431666+ENST00000245615+ENST00000338624+ENST00000437868+ENST00000494142+ENST00000449249+ENST00000391754+ENST00000495279+ENST00000414665+ENST00000453320+ENST00000464098+ENST00000474910+ENST00000491216+ENST00000495968	protein_coding	91.5281	8.13012
ENSG00000013016	EHD3	218.73	2.05951	0.166703	12.3544	4.61e-35	2.14e-33	ENST00000541626+ENST00000322054	protein_coding	38.5225	3.65316
ENSG00000151470	C4orf33	27.8188	2.05913	0.384764	5.35167	8.71e-08	5.46e-07	ENST00000281146+ENST00000502887+ENST00000425929+ENST00000502360+ENST00000508673+ENST00000508622	protein_coding	4.39442	0.295666
ENSG00000256745	RP11-680H20.1	5.67766	2.05837	0.628885	3.27305	0.00106394	0.00302449	ENST00000397300	pseduogene	5.86474	0.658177
ENSG00000170522	ELOVL6	64.4527	2.0571	0.249554	8.2431	1.68e-16	2.94e-15	ENST00000394607+ENST00000302274+ENST00000514184+ENST00000507451+ENST00000506625+ENST00000506461+ENST00000503885+ENST00000513003	protein_coding	7.41296	1.18734
ENSG00000135709	KIAA0513	218.41	2.0558	0.168484	12.2018	3.04e-34	1.38e-32	ENST00000538274+ENST00000258180+ENST00000566428+ENST00000567328+ENST00000562580+ENST00000562564+ENST00000562388	protein_coding	20.4211	1.63033
ENSG00000004766	CCDC132	71.0683	2.05521	0.275427	7.46189	8.53e-14	1.16e-12	ENST00000305866+ENST00000251739+ENST00000541136+ENST00000544910+ENST00000441602+ENST00000438395+ENST00000458530+ENST00000485994+ENST00000436177+ENST00000535481+ENST00000317751+ENST00000477935+ENST00000476413+ENST00000471188+ENST00000495039+ENST00000458707+ENST00000484954+ENST00000485140+ENST00000477572+ENST00000467326+ENST00000480943+ENST00000474412+ENST00000443443	protein_coding	15.9063	2.16475
ENSG00000161326	DUSP14	33.9193	2.05508	0.38154	5.38627	7.19e-08	4.57e-07	ENST00000394389+ENST00000394386+ENST00000487847	protein_coding	12.9604	1.12319
ENSG00000135454	B4GALNT1	145.556	2.05162	0.187138	10.9631	5.75e-28	1.98e-26	ENST00000553142+ENST00000341156+ENST00000552468+ENST00000418555+ENST00000552798+ENST00000547741+ENST00000549391+ENST00000449184+ENST00000550764+ENST00000552350+ENST00000548888+ENST00000552219+ENST00000548487+ENST00000551925+ENST00000550943+ENST00000551220	protein_coding	35.4408	7.59594
ENSG00000226652	PSMD10P2	2.24356	2.05134	0.809456	2.53422	0.0112697	0.0250177	ENST00000432890	pseduogene	1.70266	2.36659
ENSG00000150753	CCT5	45.8311	2.04978	0.317454	6.45694	1.07e-10	1.02e-09	ENST00000280326+ENST00000503026+ENST00000515390+ENST00000511700+ENST00000508451+ENST00000423695+ENST00000512975+ENST00000510326+ENST00000503454+ENST00000515676+ENST00000506600+ENST00000514674+ENST00000509846+ENST00000511995	protein_coding	19.4511	20.8976
ENSG00000185261	KIAA0825	9.68486	2.04793	0.644984	3.17516	0.00149752	0.00411078	ENST00000513200+ENST00000427991+ENST00000504117+ENST00000312498+ENST00000329378	protein_coding	2.47403	0.106238
ENSG00000167815	PRDX2	241.49	2.04684	0.294766	6.94396	3.81e-12	4.34e-11	ENST00000301522+ENST00000334482+ENST00000466174+ENST00000498785+ENST00000478908+ENST00000477555+ENST00000435703	protein_coding	157.356	18.0564
ENSG00000111371	SLC38A1	566.751	2.04517	0.144675	14.1363	2.27e-45	1.52e-43	ENST00000398637+ENST00000439706+ENST00000549049+ENST00000546893+ENST00000552197+ENST00000548979+ENST00000549633+ENST00000551506+ENST00000550173+ENST00000546519	protein_coding	54.6774	14.7346
ENSG00000204860	FAM201A	9.49834	2.04194	0.553451	3.68948	0.00022472	0.00074041	ENST00000471864+ENST00000484285+ENST00000377680	antisense	2.23048	0.676601
ENSG00000169019	COMMD8	81.5371	2.04115	0.268321	7.6071	2.8e-14	4e-13	ENST00000381571+ENST00000509220	protein_coding	36.7856	19.4281
ENSG00000205710	C17orf107	3.00392	2.03968	0.835191	2.44218	0.014599	0.0314513	ENST00000521575+ENST00000381365	protein_coding	1.06918	0.517188
ENSG00000131779	PEX11B	69.6805	2.03775	0.285072	7.1482	8.79e-13	1.07e-11	ENST00000369306+ENST00000537888+ENST00000428634	protein_coding	52.7455	6.36456
ENSG00000213177	PRDX2P4	3.29989	2.03704	0.689875	2.95276	0.00314942	0.00801188	ENST00000447134	pseduogene	2.14141	0.379393
ENSG00000165678	GHITM	734.595	2.03421	0.13282	15.3156	6.02e-53	5.11e-51	ENST00000372134	protein_coding	229.251	24.0077
ENSG00000244291	C7orf13	5.3741	2.03283	0.721749	2.81654	0.00485438	0.0117958	ENST00000333319	protein_coding	1.41498	0.178905
ENSG00000173692	PSMD1	240.779	2.03208	0.139616	14.5548	5.44e-48	4.04e-46	ENST00000373635+ENST00000308696+ENST00000431051+ENST00000440838+ENST00000409643+ENST00000444007+ENST00000447633+ENST00000488354+ENST00000467792+ENST00000477120+ENST00000481003+ENST00000491229	protein_coding	128.625	20.9722
ENSG00000154548	SRSF12	12.8873	2.03115	0.480935	4.22334	2.41e-05	9.71e-05	ENST00000452027+ENST00000524221+ENST00000488604+ENST00000475068+ENST00000517387	protein_coding	3.23183	0.278255
ENSG00000188730	VWC2	83.0717	2.02826	0.263248	7.70477	1.31e-14	1.93e-13	ENST00000340652	protein_coding	5.79191	0.427133
ENSG00000140830	TXNL4B	4.49259	2.0282	0.771444	2.6291	0.00856115	0.0195776	ENST00000562153+ENST00000268483+ENST00000423037+ENST00000426362+ENST00000565171+ENST00000569767	protein_coding	1.43778	0.20978
ENSG00000261338	RP11-378A13.1	5.68518	2.02657	0.693548	2.92202	0.00347764	0.00875905	ENST00000562328	sense_overlapping	1.79482	0.118729
ENSG00000171314	PGAM1	48.0282	2.02639	0.305189	6.63979	3.14e-11	3.19e-10	ENST00000334828+ENST00000473929+ENST00000467867	protein_coding	126.294	13.2222
ENSG00000255112	CHMP1B	121.175	2.02496	0.175695	11.5254	9.82e-31	3.76e-29	ENST00000526991+ENST00000588284	protein_coding	52.3717	8.88849
ENSG00000182481	KPNA2	51.9028	2.02316	0.273411	7.3997	1.36e-13	1.83e-12	ENST00000330459+ENST00000583269+ENST00000584026+ENST00000537025+ENST00000579754+ENST00000583392+ENST00000582898	protein_coding	22.1339	3.06027
ENSG00000205765	C5orf51	116.713	2.02198	0.211055	9.58035	9.67e-22	2.44e-20	ENST00000505931+ENST00000381647+ENST00000509976	protein_coding	15.3333	1.71434
ENSG00000175906	ARL4D	10.0001	2.02031	0.601804	3.35709	0.00078767	0.00230419	ENST00000320033	protein_coding	3.08304	0.309033
ENSG00000004700	RECQL	9.03575	2.02008	0.469829	4.29961	1.71e-05	7.11e-05	ENST00000444129+ENST00000421138+ENST00000396093+ENST00000314748+ENST00000542432+ENST00000536240+ENST00000536964+ENST00000539672	protein_coding	2.93824	0.919164
ENSG00000148481	FAM188A	100.596	2.01908	0.225916	8.93733	3.99e-19	8.56e-18	ENST00000277632+ENST00000477891+ENST00000378036+ENST00000476912+ENST00000418767+ENST00000436829	protein_coding	32.0714	12.137
ENSG00000153823	PID1	154.425	2.01775	0.228998	8.81121	1.24e-18	2.58e-17	ENST00000482518+ENST00000392054+ENST00000392055+ENST00000354069+ENST00000534952+ENST00000409462	protein_coding	41.478	6.381
ENSG00000165966	PDZRN4	14.7788	2.01672	0.482214	4.1822	2.89e-05	0.00011439	ENST00000402685+ENST00000539469+ENST00000298919+ENST00000548316	protein_coding	3.67279	1.39106
ENSG00000110925	CSRNP2	99.1902	2.01607	0.218443	9.22929	2.72e-20	6.28e-19	ENST00000228515+ENST00000548206+ENST00000548981+ENST00000550533+ENST00000552899+ENST00000546935+ENST00000552680+ENST00000550461	protein_coding	14.0995	2.47208
ENSG00000070718	AP3M2	142.223	2.01411	0.177512	11.3463	7.74e-30	2.85e-28	ENST00000174653+ENST00000518421+ENST00000517865+ENST00000396926+ENST00000520685+ENST00000521280+ENST00000530375+ENST00000522288+ENST00000521235+ENST00000517969+ENST00000517922+ENST00000523249+ENST00000517499+ENST00000521899+ENST00000522320+ENST00000522606+ENST00000520689	protein_coding	26.1666	31.6305
ENSG00000262944	RP11-473I1.9	5.29256	2.013	0.700423	2.87398	0.00405336	0.0100588	ENST00000574285	sense_intronic	1.79351	1.37877
ENSG00000183199	HSP90AB3P	34.7151	2.01243	0.280404	7.17688	7.13e-13	8.8e-12	ENST00000505987	pseduogene	10.9715	0.965979
ENSG00000116459	ATP5F1	102.903	2.01027	0.202889	9.90825	3.83e-23	1.04e-21	ENST00000493119+ENST00000369722+ENST00000369721+ENST00000483994+ENST00000468818+ENST00000464154	protein_coding	85.4393	26.9895
ENSG00000144278	GALNT13	21.3664	2.00409	0.51919	3.86003	0.00011337	0.00039878	ENST00000392825+ENST00000434213+ENST00000409237+ENST00000431076+ENST00000487047+ENST00000450838+ENST00000422126+ENST00000453715+ENST00000489553+ENST00000494805	protein_coding	5.94219	15.4325
ENSG00000225110	LL0XNC01-16G2.1	44.8458	2.00327	0.307601	6.51257	7.39e-11	7.2e-10	ENST00000436629	pseduogene	18.8345	3.25588
ENSG00000108091	CCDC6	99.9082	2.00287	0.202857	9.87331	5.43e-23	1.47e-21	ENST00000263102+ENST00000491922+ENST00000518638	protein_coding	12.3202	1.2627
ENSG00000168439	STIP1	150.199	2.00065	0.206817	9.67352	3.91e-22	1.01e-20	ENST00000358794+ENST00000305218+ENST00000536973+ENST00000538945+ENST00000543847+ENST00000540736+ENST00000540501+ENST00000544739+ENST00000537479+ENST00000538497+ENST00000540887+ENST00000355603	protein_coding	45.0348	17.2219
ENSG00000198612	COPS8	253.826	2.00057	0.164931	12.1298	7.35e-34	3.26e-32	ENST00000354371+ENST00000392008+ENST00000409334+ENST00000470452+ENST00000419015+ENST00000409629+ENST00000447464+ENST00000465362	protein_coding	91.4808	14.0597
ENSG00000143727	ACP1	100.557	1.99972	0.236235	8.46496	2.56e-17	4.83e-16	ENST00000484125+ENST00000272067+ENST00000272065+ENST00000413140+ENST00000442386+ENST00000407983+ENST00000439645+ENST00000405364+ENST00000405233+ENST00000480874+ENST00000453390+ENST00000484464+ENST00000463831	protein_coding	41.0542	7.73348
ENSG00000111799	COL12A1	65.4399	1.99944	0.275583	7.25529	4.01e-13	5.1e-12	ENST00000322507+ENST00000425443+ENST00000345356+ENST00000416123+ENST00000483888+ENST00000511023+ENST00000493109+ENST00000419671+ENST00000474564+ENST00000486533	protein_coding	11.9513	2.22357
ENSG00000105464	GRIN2D	14.8295	1.99928	0.474078	4.21719	2.47e-05	9.95e-05	ENST00000263269	protein_coding	2.33034	0.146233
ENSG00000178718	RPP25	50.9272	1.99701	0.273873	7.29175	3.06e-13	3.95e-12	ENST00000322177+ENST00000499788	protein_coding	318.793	27.853
ENSG00000143469	SYT14	18.7884	1.99521	0.451136	4.42263	9.75e-06	4.24e-05	ENST00000537238+ENST00000399639+ENST00000534859+ENST00000422431+ENST00000367019+ENST00000472886+ENST00000367015+ENST00000271745+ENST00000469604	protein_coding	2.7824	0.793351
ENSG00000120658	ENOX1	41.4284	1.99491	0.318273	6.26793	3.66e-10	3.26e-09	ENST00000261488+ENST00000412891+ENST00000540032+ENST00000482207	protein_coding	9.94901	0.941196
ENSG00000253230	LINC00599	142.068	1.99415	0.290871	6.85579	7.09e-12	7.81e-11	ENST00000517675+ENST00000519461+ENST00000518557+ENST00000521863+ENST00000385275+ENST00000521242	lincRNA	101.858	10.0649
ENSG00000224842	RP11-123K19.1	3.07797	1.99276	0.878174	2.26921	0.0232554	0.0474151	ENST00000451449+ENST00000425370+ENST00000432418	antisense	4.46749	0.382291
ENSG00000160695	VPS11	83.248	1.99267	0.225875	8.82204	1.12e-18	2.35e-17	ENST00000531528+ENST00000300793+ENST00000527798+ENST00000529838+ENST00000529545+ENST00000526829+ENST00000530809+ENST00000534551+ENST00000524454	protein_coding	78.0671	6.84977
ENSG00000165072	MAMDC2	11.6723	1.99222	0.573431	3.47421	0.00051235	0.00155921	ENST00000377182+ENST00000460688	protein_coding	2.2498	0.245432
ENSG00000223467	CALM1P1	3.21115	1.99192	0.640585	3.10954	0.00187381	0.00502857	ENST00000442082	pseduogene	4.44331	0.260575
ENSG00000203879	GDI1	948.37	1.99152	0.147953	13.4605	2.67e-41	1.54e-39	ENST00000447750+ENST00000445564+ENST00000475976+ENST00000434049+ENST00000415109+ENST00000481304+ENST00000485143+ENST00000491154+ENST00000489589+ENST00000471972+ENST00000468483+ENST00000476540+ENST00000465640+ENST00000460984	protein_coding	318.902	36.7767
ENSG00000185565	LSAMP	315.32	1.99033	0.183211	10.8636	1.72e-27	5.74e-26	ENST00000490035+ENST00000333617+ENST00000475403+ENST00000539563+ENST00000473171+ENST00000498645+ENST00000474851	protein_coding	20.362	1.83201
ENSG00000110002	VWA5A	173.595	1.99002	0.258817	7.68888	1.48e-14	2.18e-13	ENST00000456829+ENST00000360334+ENST00000392748+ENST00000449321+ENST00000361352+ENST00000392744+ENST00000533623	protein_coding	29.705	4.00489
ENSG00000185359	HGS	46.4964	1.98968	0.334516	5.94795	2.72e-09	2.16e-08	ENST00000571518+ENST00000329138+ENST00000576393+ENST00000576498+ENST00000572392+ENST00000577012+ENST00000576087+ENST00000573080+ENST00000575058+ENST00000571237+ENST00000571885+ENST00000571647+ENST00000573949+ENST00000570355+ENST00000575078+ENST00000573320+ENST00000570652	protein_coding	67.5601	15.8493
ENSG00000163394	CCKAR	6.99982	1.9896	0.668488	2.97627	0.00291776	0.00747038	ENST00000295589	protein_coding	2.49164	0.161324
ENSG00000226287	TMEM191A	10.8941	1.9892	0.431303	4.61207	3.99e-06	1.87e-05	ENST00000359859+ENST00000450925+ENST00000436618+ENST00000442222+ENST00000445836+ENST00000452055+ENST00000414022+ENST00000454833+ENST00000419950+ENST00000422715+ENST00000428752	uncertain	30.358	1.58336
ENSG00000099814	CEP170B	115.238	1.98883	0.215162	9.24342	2.39e-20	5.54e-19	ENST00000556508+ENST00000453495+ENST00000414716+ENST00000418279+ENST00000251181	protein_coding	12.9914	1.33163
ENSG00000225465	RFPL1S	104.8	1.98778	0.2159	9.20693	3.36e-20	7.7e-19	ENST00000461286+ENST00000539579+ENST00000419368	antisense	18.807	4.11196
ENSG00000154265	ABCA5	135.847	1.9861	0.190977	10.3997	2.49e-25	7.64e-24	ENST00000392676+ENST00000392677+ENST00000588877+ENST00000591234+ENST00000586995+ENST00000586601+ENST00000586811+ENST00000588106+ENST00000593153+ENST00000589975+ENST00000587607+ENST00000593253+ENST00000592568+ENST00000588665+ENST00000589609	protein_coding	43.7718	3.10521
ENSG00000170745	KCNS3	47.7563	1.98605	0.31819	6.24171	4.33e-10	3.81e-09	ENST00000403915+ENST00000481414+ENST00000304101+ENST00000465292+ENST00000419802	protein_coding	12.7128	1.72744
ENSG00000132002	DNAJB1	87.7709	1.98326	0.304243	6.51867	7.09e-11	6.93e-10	ENST00000254322+ENST00000396969+ENST00000598235+ENST00000595139+ENST00000596853+ENST00000595992+ENST00000594099+ENST00000601533+ENST00000598692+ENST00000596075+ENST00000601087	protein_coding	66.9971	7.10656
ENSG00000237515	SHISA9	61.4554	1.98232	0.235879	8.40399	4.32e-17	7.98e-16	ENST00000558318+ENST00000558583+ENST00000424107+ENST00000423335+ENST00000482916+ENST00000566106	protein_coding	7.57611	1.14154
ENSG00000269131	AC004447.2	12.1784	1.98224	0.41622	4.76249	1.91e-06	9.54e-06	ENST00000594142	antisense	14.6083	1.11597
ENSG00000133265	HSPBP1	72.8017	1.98194	0.226122	8.76492	1.87e-18	3.86e-17	ENST00000255631+ENST00000433386+ENST00000376343+ENST00000587922+ENST00000585927+ENST00000587959+ENST00000593263+ENST00000585698+ENST00000588971+ENST00000587551	protein_coding	36.3964	2.83968
ENSG00000011677	GABRA3	13.9571	1.98037	0.415814	4.76263	1.91e-06	9.53e-06	ENST00000370314+ENST00000535043+ENST00000497894+ENST00000417858	protein_coding	2.30312	1.43472
ENSG00000234661	CHL1-AS1	7.27172	1.98001	0.708256	2.79562	0.00518006	0.0124967	ENST00000417612+ENST00000608098	antisense	9.02012	0.463579
ENSG00000112584	FAM120B	136.951	1.97879	0.213821	9.25446	2.15e-20	5.01e-19	ENST00000540480+ENST00000537664+ENST00000476287+ENST00000252510+ENST00000496635	protein_coding	26.917	4.70308
ENSG00000108231	LGI1	48.7688	1.97589	0.290371	6.8047	1.01e-11	1.1e-10	ENST00000542308+ENST00000371418+ENST00000371413+ENST00000478763+ENST00000485458+ENST00000464250	protein_coding	17.1155	5.41195
ENSG00000263874	LINC00672	59.1652	1.97487	0.279236	7.07239	1.52e-12	1.82e-11	ENST00000583195	lincRNA	16.8925	1.56621
ENSG00000092203	TOX4	204.559	1.97394	0.183663	10.7476	6.08e-27	1.99e-25	ENST00000416256+ENST00000405508+ENST00000262709+ENST00000476180+ENST00000455393+ENST00000447695+ENST00000494242+ENST00000455138+ENST00000487242+ENST00000448790+ENST00000457430+ENST00000473176+ENST00000463119	protein_coding	35.6377	5.52729
ENSG00000112763	BTN2A1	49.8045	1.97094	0.262246	7.51563	5.66e-14	7.82e-13	ENST00000377600+ENST00000312541+ENST00000541522+ENST00000493173+ENST00000429381+ENST00000469185+ENST00000480218	protein_coding	12.2521	1.41543
ENSG00000075340	ADD2	221.825	1.96966	0.162353	12.1319	7.15e-34	3.19e-32	ENST00000403045+ENST00000264436+ENST00000407644+ENST00000355733+ENST00000481675+ENST00000522886+ENST00000456320+ENST00000413157+ENST00000430656+ENST00000415348+ENST00000425976+ENST00000447731+ENST00000473232+ENST00000496178	protein_coding	16.5764	3.01837
ENSG00000142684	ZNF593	12.6259	1.96905	0.36653	5.37214	7.78e-08	4.91e-07	ENST00000374266+ENST00000270812	protein_coding	9.61727	8.26238
ENSG00000155906	RMND1	18.5022	1.96896	0.430881	4.56962	4.89e-06	2.26e-05	ENST00000367303+ENST00000336451+ENST00000444024+ENST00000491268	protein_coding	10.0099	0.872742
ENSG00000135299	ANKRD6	18.658	1.96834	0.399455	4.92757	8.33e-07	4.43e-06	ENST00000369408+ENST00000520886+ENST00000339746+ENST00000447838+ENST00000520458+ENST00000465722+ENST00000523798+ENST00000522441+ENST00000522779+ENST00000485637+ENST00000522705+ENST00000518150+ENST00000520793+ENST00000518253+ENST00000524056+ENST00000520839+ENST00000415924+ENST00000479572+ENST00000492158+ENST00000521004+ENST00000483473+ENST00000521240	protein_coding	6.66531	3.47932
ENSG00000153132	CLGN	18.2036	1.96656	0.408672	4.81209	1.49e-06	7.6e-06	ENST00000414773+ENST00000325617+ENST00000537281+ENST00000509477	protein_coding	4.27031	0.352242
ENSG00000170417	TMEM182	16.4503	1.96448	0.449044	4.37481	1.22e-05	5.21e-05	ENST00000409528+ENST00000454536+ENST00000409173+ENST00000469971+ENST00000488134+ENST00000412401+ENST00000486293+ENST00000484094	protein_coding	6.76477	3.57538
ENSG00000230177	RP5-1112D6.4	3.04433	1.96342	0.850458	2.30866	0.0209624	0.0433129	ENST00000444259	antisense	4.46048	1.94273
ENSG00000196581	AJAP1	155.971	1.96341	0.185447	10.5874	3.41e-26	1.09e-24	ENST00000378190+ENST00000378191+ENST00000466761	protein_coding	9.22492	1.7663
ENSG00000182636	NDN	159.803	1.96319	0.194456	10.0958	5.77e-24	1.64e-22	ENST00000331837	protein_coding	52.38	6.09249
ENSG00000178222	RNF212	4.13106	1.96073	0.773101	2.53618	0.0112068	0.0248909	ENST00000514024+ENST00000505693+ENST00000514757+ENST00000503206+ENST00000508633+ENST00000506730+ENST00000382968+ENST00000511620+ENST00000433731+ENST00000508428+ENST00000510715+ENST00000512552+ENST00000333673+ENST00000454487+ENST00000505730	protein_coding	5.88193	1.58686
ENSG00000136521	NDUFB5	111.285	1.95988	0.21101	9.28809	1.57e-20	3.7e-19	ENST00000488002+ENST00000259037+ENST00000493866+ENST00000472629+ENST00000468210+ENST00000359944+ENST00000477177+ENST00000482604+ENST00000480374+ENST00000496904+ENST00000473500+ENST00000491054+ENST00000471112+ENST00000476587+ENST00000493716	protein_coding	67.0084	7.28664
ENSG00000156471	PTDSS1	193.13	1.95883	0.168605	11.6178	3.34e-31	1.32e-29	ENST00000517309+ENST00000455950+ENST00000337004+ENST00000517557+ENST00000518776+ENST00000522072+ENST00000517982	protein_coding	53.5084	3.99125
ENSG00000131507	NDFIP1	793.341	1.95566	0.0925257	21.1364	3.68e-99	1.1e-96	ENST00000253814+ENST00000509436+ENST00000505614+ENST00000503388	protein_coding	136.781	12.3232
ENSG00000114405	C3orf14	107.324	1.95496	0.208937	9.35667	8.23e-21	1.96e-19	ENST00000462069+ENST00000486169+ENST00000232519+ENST00000465142+ENST00000494481+ENST00000491323+ENST00000542214	protein_coding	50.3669	6.57304
ENSG00000225206	MIR137HG	11.9735	1.95275	0.538038	3.6294	0.00028408	0.00091543	ENST00000424528+ENST00000602852+ENST00000602984+ENST00000385223+ENST00000413670+ENST00000538428+ENST00000580305	lincRNA	3.31238	1.7354
ENSG00000142168	SOD1	1197.91	1.95036	0.16307	11.9603	5.74e-33	2.46e-31	ENST00000270142+ENST00000389995+ENST00000476106+ENST00000470944	protein_coding	842.038	92.2072
ENSG00000173064	HECTD4	319.946	1.95016	0.145481	13.4049	5.66e-41	3.23e-39	ENST00000430131+ENST00000377560+ENST00000550722+ENST00000549306+ENST00000549141+ENST00000547085+ENST00000548140+ENST00000548588+ENST00000548896+ENST00000550968+ENST00000552437+ENST00000547519+ENST00000311694+ENST00000547352+ENST00000550724	protein_coding	220.978	17.6065
ENSG00000135824	RGS8	6.73953	1.94997	0.83682	2.33021	0.0197949	0.0411709	ENST00000483095+ENST00000258302+ENST00000367557+ENST00000367556+ENST00000491420+ENST00000508450+ENST00000515211	protein_coding	6.5789	0.283486
ENSG00000068796	KIF2A	58.2195	1.94946	0.257781	7.56247	3.95e-14	5.55e-13	ENST00000401507+ENST00000509663+ENST00000381103+ENST00000407818+ENST00000514082+ENST00000504883+ENST00000512541+ENST00000506857+ENST00000512006+ENST00000509624	protein_coding	12.6637	2.21964
ENSG00000218672	AC008060.7	14.9966	1.94941	0.506008	3.85253	0.00011691	0.00041006	ENST00000401499	protein_coding	5.52524	0.628951
ENSG00000241878	PISD	68.5512	1.94896	0.247942	7.86052	3.83e-15	5.94e-14	ENST00000460723+ENST00000382151+ENST00000437808+ENST00000266095+ENST00000473770+ENST00000397500+ENST00000435900+ENST00000336566+ENST00000439502+ENST00000474017+ENST00000478893+ENST00000491342+ENST00000422020+ENST00000442379+ENST00000429683+ENST00000431201+ENST00000486675+ENST00000479851	protein_coding	20.0117	10.1995
ENSG00000107859	PITX3	22.1698	1.94883	0.387992	5.02286	5.09e-07	2.8e-06	ENST00000539804+ENST00000370002	protein_coding	14.9855	2.11831
ENSG00000113312	TTC1	276.663	1.94878	0.150432	12.9545	2.21e-38	1.15e-36	ENST00000231238+ENST00000522793+ENST00000522073+ENST00000520274+ENST00000518560	protein_coding	193.393	17.1192
ENSG00000206432	TMEM200C	109.537	1.94833	0.19367	10.06	8.3e-24	2.34e-22	ENST00000581347+ENST00000383490	protein_coding	7.71948	0.971856
ENSG00000092051	JPH4	88.7699	1.94762	0.230594	8.44611	3.01e-17	5.65e-16	ENST00000356300+ENST00000397118+ENST00000544177+ENST00000553505	protein_coding	15.663	1.48582
ENSG00000136738	STAM	81.2785	1.94625	0.240522	8.09178	5.88e-16	9.82e-15	ENST00000377524+ENST00000377500+ENST00000445846+ENST00000540523+ENST00000486183+ENST00000494250	protein_coding	17.8958	3.40982
ENSG00000176095	IP6K1	88.983	1.94609	0.221662	8.77955	1.64e-18	3.4e-17	ENST00000321599+ENST00000395238+ENST00000468463+ENST00000460540+ENST00000495798+ENST00000479464+ENST00000498149+ENST00000495152	protein_coding	16.4464	1.30562
ENSG00000132749	MTL5	4.69386	1.94427	0.735736	2.64262	0.0082268	0.0188934	ENST00000255087+ENST00000544398+ENST00000543240+ENST00000540869+ENST00000443940+ENST00000438124+ENST00000544963+ENST00000538944+ENST00000432435	protein_coding	3.54972	4.34127
ENSG00000175197	DDIT3	81.9936	1.944	0.330809	5.8765	4.19e-09	3.26e-08	ENST00000547303+ENST00000551116+ENST00000346473+ENST00000552740+ENST00000547526	protein_coding	63.0494	7.2173
ENSG00000131966	ACTR10	306.68	1.94292	0.166711	11.6544	2.18e-31	8.62e-30	ENST00000545307+ENST00000254286+ENST00000555229+ENST00000555337+ENST00000556748+ENST00000556312+ENST00000556243+ENST00000554402+ENST00000556694+ENST00000557711+ENST00000557583+ENST00000554790+ENST00000556449+ENST00000555965+ENST00000553907+ENST00000554642	protein_coding	296.684	27.6316
ENSG00000087460	GNAS	1932.53	1.942	0.167775	11.575	5.52e-31	2.14e-29	ENST00000313949+ENST00000371075+ENST00000371098+ENST00000453292+ENST00000419558+ENST00000491348+ENST00000472183+ENST00000482112+ENST00000462499+ENST00000490374+ENST00000493744+ENST00000467227+ENST00000371100+ENST00000464624+ENST00000371102+ENST00000481768+ENST00000450130+ENST00000349036+ENST00000423897+ENST00000464960+ENST00000488546+ENST00000481039+ENST00000468895+ENST00000467321+ENST00000477931…	protein_coding	925.561	86.5746
ENSG00000147124	ZNF41	6.49667	1.94177	0.634108	3.06221	0.00219712	0.00580289	ENST00000377065+ENST00000313116+ENST00000397050+ENST00000465311+ENST00000432977	protein_coding	1.20478	0.154577
ENSG00000066382	MPPED2	59.484	1.94168	0.256357	7.57413	3.62e-14	5.09e-13	ENST00000448418+ENST00000358117+ENST00000524667+ENST00000529220+ENST00000526437+ENST00000525519+ENST00000524636+ENST00000528686	protein_coding	16.4505	4.03692
ENSG00000134590	FAM127A	994.777	1.93906	0.147038	13.1875	1.04e-39	5.69e-38	ENST00000257013+ENST00000464369+ENST00000495563	protein_coding	909.524	92.8393
ENSG00000152969	JAKMIP1	122.969	1.939	0.201517	9.62202	6.46e-22	1.65e-20	ENST00000409371+ENST00000409021+ENST00000282924+ENST00000473053+ENST00000409831+ENST00000410077+ENST00000457227	protein_coding	31.9442	2.86981
ENSG00000139116	KIF21A	905.943	1.93834	0.135162	14.3409	1.21e-46	8.67e-45	ENST00000547733+ENST00000395670+ENST00000361961+ENST00000552961+ENST00000551264+ENST00000544797+ENST00000361418+ENST00000541463+ENST00000547745+ENST00000547108+ENST00000552475+ENST00000551066+ENST00000546817+ENST00000550429+ENST00000552908	protein_coding	155.549	12.8734
ENSG00000077616	NAALAD2	46.217	1.93242	0.309489	6.24391	4.27e-10	3.77e-09	ENST00000525497+ENST00000534061+ENST00000527493+ENST00000529090+ENST00000524501+ENST00000321955+ENST00000525171+ENST00000375944+ENST00000526637+ENST00000532691	protein_coding	11.1961	2.38897
ENSG00000184838	PRR16	6.56376	1.93239	0.693036	2.7883	0.00529856	0.0127433	ENST00000407149+ENST00000379551+ENST00000509923+ENST00000505123+ENST00000446965	protein_coding	1.86962	1.15607
ENSG00000091140	DLD	129.39	1.93169	0.207092	9.32767	1.08e-20	2.57e-19	ENST00000205402+ENST00000485066+ENST00000537148+ENST00000417551+ENST00000415325+ENST00000440410+ENST00000437604+ENST00000451081+ENST00000450038+ENST00000453354+ENST00000460577+ENST00000494441+ENST00000478414+ENST00000489184	protein_coding	24.0277	6.19138
ENSG00000137947	GTF2B	33.7193	1.92963	0.33712	5.72386	1.04e-08	7.61e-08	ENST00000370500+ENST00000448623+ENST00000494819+ENST00000418217+ENST00000486078+ENST00000471296+ENST00000471471	protein_coding	15.3349	6.59345
ENSG00000023909	GCLM	99.4399	1.92918	0.200902	9.6026	7.8e-22	1.98e-20	ENST00000370238+ENST00000467772+ENST00000462183	protein_coding	13.3057	2.58309
ENSG00000174132	FAM174A	76.6316	1.92821	0.247925	7.7774	7.4e-15	1.12e-13	ENST00000312637+ENST00000509040+ENST00000505792	protein_coding	60.5696	11.9687
ENSG00000260804	RP11-566E18.3	66.0714	1.92715	0.251963	7.64858	2.03e-14	2.93e-13	ENST00000562038+ENST00000597904	lincRNA	16.4289	1.53705
ENSG00000167468	GPX4	538.003	1.927	0.155072	12.4265	1.88e-35	8.85e-34	ENST00000354171+ENST00000589115+ENST00000593032+ENST00000588919+ENST00000585362+ENST00000587648+ENST00000592940+ENST00000585480+ENST00000587932	protein_coding	696.767	70.5542
ENSG00000167964	RAB26	64.6983	1.92539	0.288711	6.66892	2.58e-11	2.64e-10	ENST00000565592+ENST00000541451+ENST00000564426+ENST00000210187+ENST00000562735+ENST00000561600+ENST00000567145+ENST00000566724	protein_coding	68.02	4.74062
ENSG00000100271	TTLL1	4.34706	1.92536	0.767172	2.50969	0.0120839	0.0266021	ENST00000331018+ENST00000266254+ENST00000439248+ENST00000440761+ENST00000445824	protein_coding	2.2296	0.354882
ENSG00000101298	SNPH	143.675	1.92433	0.26432	7.28031	3.33e-13	4.28e-12	ENST00000381873+ENST00000381867	protein_coding	21.4254	1.94472
ENSG00000178171	AMER3	30.0488	1.9236	0.368472	5.22048	1.78e-07	1.07e-06	ENST00000321420+ENST00000431758+ENST00000423981+ENST00000458606	protein_coding	3.54391	0.999771
ENSG00000129625	REEP5	492.529	1.92066	0.148224	12.9578	2.12e-38	1.1e-36	ENST00000379638+ENST00000513339+ENST00000497856+ENST00000545426+ENST00000511865+ENST00000261482+ENST00000504247+ENST00000474542	protein_coding	101.73	28.8134
ENSG00000104643	MTMR9	151.339	1.92017	0.169107	11.3548	7.02e-30	2.6e-28	ENST00000221086+ENST00000530200+ENST00000526292+ENST00000528389	protein_coding	14.1925	1.36112
ENSG00000272520	CTD-2044J15.2	21.5452	1.91672	0.396428	4.83497	1.33e-06	6.84e-06	ENST00000606434	lincRNA	3.76054	0.370372
ENSG00000142751	GPN2	17.7157	1.91555	0.417305	4.59028	4.43e-06	2.06e-05	ENST00000374135+ENST00000374133+ENST00000477418+ENST00000431781+ENST00000461282	protein_coding	4.38895	11.9625
ENSG00000165995	CACNB2	40.611	1.91362	0.337174	5.67547	1.38e-08	9.86e-08	ENST00000324631+ENST00000377328+ENST00000352115+ENST00000468177+ENST00000467034+ENST00000282343+ENST00000377331+ENST00000396576+ENST00000377319+ENST00000498816+ENST00000377329+ENST00000377315	protein_coding	7.86914	1.2164
ENSG00000102900	NUP93	63.0693	1.91231	0.239392	7.9882	1.37e-15	2.22e-14	ENST00000308159+ENST00000563858+ENST00000566315+ENST00000569842+ENST00000569863+ENST00000562496+ENST00000568656+ENST00000566678+ENST00000564887+ENST00000566727+ENST00000569595+ENST00000567641+ENST00000568283+ENST00000567081+ENST00000542526+ENST00000563437+ENST00000563405+ENST00000563486+ENST00000569322+ENST00000564278+ENST00000563465	protein_coding	62.1908	24.0616
ENSG00000160445	ZER1	159.082	1.91184	0.195636	9.7724	1.48e-22	3.95e-21	ENST00000291900+ENST00000494461+ENST00000414921+ENST00000427848	protein_coding	25.8147	2.79383
ENSG00000111305	GSG1	4.60969	1.91151	0.641629	2.97915	0.00289049	0.00741123	ENST00000337630+ENST00000396310+ENST00000324458+ENST00000396302+ENST00000457134+ENST00000432710+ENST00000351606+ENST00000537302+ENST00000545401+ENST00000542415+ENST00000545699	protein_coding	1.5434	0.363122
ENSG00000107862	GBF1	197.345	1.9115	0.184652	10.3519	4.1e-25	1.25e-23	ENST00000369983+ENST00000476019	protein_coding	22.2118	3.5855
ENSG00000145147	SLIT2	103.849	1.91147	0.298665	6.40004	1.55e-10	1.46e-09	ENST00000503823+ENST00000504154+ENST00000273739+ENST00000503837+ENST00000508824+ENST00000509099+ENST00000509394+ENST00000511508+ENST00000509941+ENST00000512993+ENST00000508541	protein_coding	39.7127	10.0527
ENSG00000108094	CUL2	59.5958	1.91099	0.242236	7.88896	3.05e-15	4.79e-14	ENST00000374754+ENST00000374751+ENST00000374749+ENST00000374748+ENST00000374746+ENST00000602371+ENST00000374742+ENST00000537177+ENST00000421317+ENST00000468804+ENST00000478044	protein_coding	10.5476	2.82246
ENSG00000143155	TIPRL	29.9105	1.91074	0.322154	5.93112	3.01e-09	2.38e-08	ENST00000367833+ENST00000367830	protein_coding	10.4245	1.42381
ENSG00000173153	ESRRA	7.09062	1.91072	0.576839	3.3124	0.000925	0.00266363	ENST00000406310+ENST00000000442+ENST00000539594+ENST00000405666+ENST00000468670+ENST00000467987+ENST00000545035	protein_coding	2.88753	0.348635
ENSG00000106610	STAG3L4	10.9966	1.91021	0.512536	3.72697	0.0001938	0.00064779	ENST00000416602+ENST00000472361+ENST00000352103	uncertain	5.23272	0.69991
ENSG00000171798	KNDC1	83.0699	1.90858	0.227293	8.39702	4.58e-17	8.44e-16	ENST00000304613+ENST00000368572+ENST00000485110+ENST00000478074+ENST00000530127+ENST00000368571	protein_coding	8.78305	0.752949
ENSG00000160746	ANO10	68.9837	1.90774	0.233699	8.16324	3.26e-16	5.58e-15	ENST00000466658+ENST00000292246+ENST00000350459+ENST00000396091+ENST00000414522+ENST00000451430+ENST00000448045+ENST00000427171+ENST00000428472+ENST00000444344+ENST00000456438+ENST00000413397+ENST00000439141+ENST00000428831+ENST00000436073+ENST00000495772+ENST00000486959	protein_coding	24.703	15.9004
ENSG00000047249	ATP6V1H	286.203	1.90722	0.143586	13.2828	2.91e-40	1.63e-38	ENST00000355221+ENST00000518072+ENST00000359530+ENST00000520188+ENST00000523343+ENST00000522159+ENST00000523899+ENST00000396774+ENST00000524164+ENST00000523426+ENST00000521707+ENST00000521900+ENST00000522849+ENST00000521377+ENST00000519588+ENST00000521275+ENST00000524234+ENST00000521335+ENST00000519922	protein_coding	451.613	29.7617
ENSG00000119782	FKBP1B	53.7452	1.90425	0.267594	7.11622	1.11e-12	1.34e-11	ENST00000380991+ENST00000380986+ENST00000438630+ENST00000496149+ENST00000452109+ENST00000421839	protein_coding	95.9194	6.66751
ENSG00000162852	CNST	130.795	1.90297	0.19125	9.95016	2.52e-23	6.92e-22	ENST00000483271+ENST00000366513+ENST00000366512+ENST00000366511	protein_coding	19.5716	4.16123
ENSG00000203778	FAM229B	81.8153	1.90256	0.252911	7.52265	5.37e-14	7.44e-13	ENST00000368656+ENST00000604268	protein_coding	57.9793	12.2105
ENSG00000181789	COPG1	140.149	1.90002	0.16746	11.3461	7.76e-30	2.86e-28	ENST00000314797+ENST00000513965+ENST00000515725+ENST00000504350+ENST00000509208+ENST00000504547+ENST00000513410+ENST00000509889+ENST00000514478+ENST00000512034	protein_coding	35.4957	4.9123
ENSG00000153815	CMIP	195.249	1.89968	0.174272	10.9007	1.14e-27	3.85e-26	ENST00000537098+ENST00000539778+ENST00000566513+ENST00000565029+ENST00000398040+ENST00000564666+ENST00000566462+ENST00000565680+ENST00000569146+ENST00000561605	protein_coding	31.1284	3.3305
ENSG00000115762	PLEKHB2	642.723	1.8957	0.128711	14.7284	4.24e-49	3.2e-47	ENST00000403716+ENST00000409158+ENST00000234115+ENST00000439822+ENST00000482225+ENST00000487980+ENST00000438882+ENST00000538982+ENST00000404460+ENST00000409612+ENST00000409279+ENST00000303908	protein_coding	102.361	9.44503
ENSG00000114686	MRPL3	54.6179	1.89547	0.273256	6.93662	4.02e-12	4.56e-11	ENST00000264995+ENST00000511168+ENST00000510043+ENST00000425847+ENST00000507669+ENST00000506487+ENST00000512877+ENST00000506946+ENST00000510923+ENST00000510154	protein_coding	22.7589	2.08548
ENSG00000197181	PIWIL2	10.6756	1.89338	0.568394	3.33109	0.00086505	0.00250798	ENST00000356766+ENST00000521356+ENST00000454009+ENST00000519884	protein_coding	1.40507	0.452182
ENSG00000254429	CTD-2562J17.7	183.777	1.8925	0.15275	12.3895	2.98e-35	1.4e-33	ENST00000529215	antisense	237.203	22.7056
ENSG00000099968	BCL2L13	140.088	1.89183	0.176356	10.7273	7.58e-27	2.47e-25	ENST00000399781+ENST00000399782+ENST00000317582+ENST00000543133+ENST00000498133+ENST00000538149+ENST00000337612+ENST00000493680+ENST00000355028+ENST00000418951+ENST00000464649+ENST00000479296+ENST00000399777+ENST00000485631	protein_coding	22.4189	2.07261
ENSG00000262814	MRPL12	57.0674	1.88951	0.249492	7.57342	3.64e-14	5.11e-13	ENST00000333676	protein_coding	134.801	10.6114
ENSG00000177551	NHLH2	60.2755	1.88945	0.272425	6.93567	4.04e-12	4.59e-11	ENST00000320238+ENST00000369506+ENST00000429731	protein_coding	8.893	0.911428
ENSG00000145386	CCNA2	6.38245	1.88825	0.656521	2.87614	0.0040257	0.00999525	ENST00000274026	protein_coding	1.62438	3.32835
ENSG00000152234	ATP5A1	695.08	1.88466	0.126204	14.9334	2e-50	1.59e-48	ENST00000282050+ENST00000593152+ENST00000398752+ENST00000586592+ENST00000590665+ENST00000590156+ENST00000586523+ENST00000587902+ENST00000592364+ENST00000589252+ENST00000589869+ENST00000589611+ENST00000590406+ENST00000590324+ENST00000590448+ENST00000592989+ENST00000591981+ENST00000585650+ENST00000591267+ENST00000588390	protein_coding	286.29	34.4901
ENSG00000249550	RP11-438N16.1	5.59421	1.88395	0.666247	2.82771	0.00468827	0.0114372	ENST00000550905+ENST00000551982+ENST00000550223+ENST00000510694+ENST00000547963	lincRNA	1.96728	2.36738
ENSG00000140941	MAP1LC3B	598.676	1.88388	0.134727	13.983	1.98e-44	1.29e-42	ENST00000561823+ENST00000562778+ENST00000563720+ENST00000599768+ENST00000268607+ENST00000570189+ENST00000565788+ENST00000564844+ENST00000564638+ENST00000534986	protein_coding	210.38	28.487
ENSG00000166816	LDHD	35.6876	1.88355	0.30265	6.22351	4.86e-10	4.25e-09	ENST00000300051+ENST00000450168+ENST00000568164+ENST00000569876	protein_coding	12.5131	1.16032
ENSG00000102996	MMP15	18.9686	1.88303	0.422274	4.45926	8.22e-06	3.64e-05	ENST00000219271+ENST00000570065	protein_coding	2.93195	0.240402
ENSG00000163032	VSNL1	609.498	1.88241	0.172364	10.9212	9.13e-28	3.1e-26	ENST00000404666+ENST00000457525+ENST00000295156+ENST00000451533+ENST00000406397+ENST00000483921	protein_coding	213.199	20.9542
ENSG00000151743	AMN1	3.93472	1.88185	0.821368	2.29112	0.0219564	0.0450462	ENST00000281471+ENST00000537562+ENST00000541931+ENST00000536761+ENST00000542781+ENST00000535408+ENST00000537960+ENST00000506446+ENST00000457428+ENST00000541541+ENST00000422146+ENST00000509386	protein_coding	2.15424	0.368873
ENSG00000100348	TXN2	84.7673	1.87985	0.215279	8.73216	2.5e-18	5.11e-17	ENST00000216185+ENST00000416967+ENST00000487725+ENST00000403313+ENST00000411915	protein_coding	43.6524	4.0624
ENSG00000059145	UNKL	86.38	1.87911	0.214647	8.75442	2.05e-18	4.22e-17	ENST00000391893+ENST00000403703+ENST00000389221+ENST00000248104+ENST00000562537+ENST00000397464+ENST00000508903+ENST00000402641+ENST00000511095+ENST00000513783+ENST00000515195+ENST00000397462+ENST00000382757+ENST00000509981+ENST00000301712+ENST00000502438+ENST00000503648+ENST00000566707+ENST00000561783	protein_coding	16.8356	3.96872
ENSG00000080824	HSP90AA1	5141.04	1.87808	0.115753	16.225	3.36e-59	3.52e-57	ENST00000216281+ENST00000334701+ENST00000441629+ENST00000554401+ENST00000557089+ENST00000560130+ENST00000553585+ENST00000555662+ENST00000556554+ENST00000557234+ENST00000558600	protein_coding	2582.21	140.976
ENSG00000103591	AAGAB	70.255	1.87806	0.236319	7.94713	1.91e-15	3.05e-14	ENST00000261880+ENST00000538028+ENST00000561452+ENST00000542650+ENST00000558725+ENST00000560362+ENST00000561229	protein_coding	16.9013	2.40989
ENSG00000162761	LMX1A	16.7469	1.878	0.562043	3.34138	0.00083362	0.00242429	ENST00000342310+ENST00000294816+ENST00000489443+ENST00000367893	protein_coding	2.29208	0.293217
ENSG00000085831	TTC39A	51.955	1.87785	0.260893	7.19776	6.12e-13	7.64e-12	ENST00000413473+ENST00000447632+ENST00000530004+ENST00000451380+ENST00000262675+ENST00000371750+ENST00000534098+ENST00000525906+ENST00000431927+ENST00000371747+ENST00000262676+ENST00000524442+ENST00000411642+ENST00000439482+ENST00000422925+ENST00000380849+ENST00000401051+ENST00000532836+ENST00000527205	protein_coding	18.3924	2.21701
ENSG00000040633	PHF23	57.915	1.87749	0.243035	7.72516	1.12e-14	1.66e-13	ENST00000320316+ENST00000571362+ENST00000576955+ENST00000454255+ENST00000572789+ENST00000573826+ENST00000574323+ENST00000570899+ENST00000574236+ENST00000574407+ENST00000570753+ENST00000574899	protein_coding	19.9099	7.6748
ENSG00000084444	KIAA1467	143.901	1.87689	0.222428	8.43817	3.22e-17	6.04e-16	ENST00000197268+ENST00000416494+ENST00000537625+ENST00000535974+ENST00000541950+ENST00000540455	protein_coding	30.222	4.18258
ENSG00000198932	GPRASP1	177.148	1.87183	0.210283	8.90148	5.51e-19	1.18e-17	ENST00000444152+ENST00000415986+ENST00000361600+ENST00000537097+ENST00000466098	protein_coding	19.7823	1.95173
ENSG00000162687	KCNT2	27.3462	1.87146	0.385527	4.8543	1.21e-06	6.25e-06	ENST00000367433+ENST00000367431+ENST00000498426+ENST00000451324+ENST00000609185+ENST00000294725+ENST00000610076+ENST00000466914	protein_coding	3.17225	0.297809
ENSG00000232903	LINC01166	10.389	1.87036	0.532953	3.50943	0.00044906	0.00138473	ENST00000443633	lincRNA	2.80808	0.904178
ENSG00000154518	ATP5G3	429.213	1.86897	0.181856	10.2772	8.93e-25	2.66e-23	ENST00000284727+ENST00000409194+ENST00000392541+ENST00000497075+ENST00000472782	protein_coding	226.043	25.7653
ENSG00000185298	CCDC137	25.6356	1.86866	0.377096	4.95538	7.22e-07	3.88e-06	ENST00000329214+ENST00000575223+ENST00000574107+ENST00000574200+ENST00000571916+ENST00000572531	protein_coding	10.1832	0.958936
ENSG00000117643	MAN1C1	178.308	1.86653	0.159041	11.7362	8.31e-32	3.35e-30	ENST00000374332+ENST00000263979+ENST00000473891+ENST00000374329+ENST00000496532+ENST00000475314+ENST00000487493	protein_coding	25.6998	3.81567
ENSG00000152954	NRSN1	57.1139	1.86539	0.283244	6.5858	4.52e-11	4.5e-10	ENST00000378478+ENST00000378491+ENST00000463207+ENST00000475830+ENST00000378477+ENST00000468195+ENST00000378475	protein_coding	16.9014	11.4544
ENSG00000218582	GAPDHP63	4.02829	1.86421	0.639867	2.91343	0.00357484	0.00898141	ENST00000405405	pseduogene	1.63281	0.213164
ENSG00000136897	MRPL50	47.5915	1.86372	0.29222	6.3778	1.8e-10	1.67e-09	ENST00000374865+ENST00000539624	protein_coding	8.5795	0.828654
ENSG00000164197	RNF180	29.5676	1.86308	0.416496	4.47322	7.71e-06	3.43e-05	ENST00000381081+ENST00000296615+ENST00000389100+ENST00000504296	protein_coding	3.79968	0.943627
ENSG00000005469	CROT	17.1956	1.86214	0.426772	4.36333	1.28e-05	5.45e-05	ENST00000419147+ENST00000412227+ENST00000331536+ENST00000442291+ENST00000488850+ENST00000469785+ENST00000479014	protein_coding	4.80726	0.388233
ENSG00000077152	UBE2T	37.2001	1.86147	0.304121	6.12083	9.31e-10	7.87e-09	ENST00000367274+ENST00000487227+ENST00000460852	protein_coding	27.8668	5.5514
ENSG00000172336	POP7	49.0152	1.86063	0.279614	6.65431	2.85e-11	2.9e-10	ENST00000303151+ENST00000457480	protein_coding	33.4391	10.3494
ENSG00000116983	HPCAL4	87.601	1.85762	0.2168	8.56835	1.05e-17	2.05e-16	ENST00000372844	protein_coding	12.304	1.03738
ENSG00000184205	TSPYL2	173.51	1.85648	0.194555	9.54216	1.4e-21	3.5e-20	ENST00000375442+ENST00000553557+ENST00000579390+ENST00000578306+ENST00000556808+ENST00000463525	protein_coding	45.3458	4.13399
ENSG00000127585	FBXL16	180.578	1.85469	0.161675	11.4717	1.83e-30	6.96e-29	ENST00000397621+ENST00000562648+ENST00000324361+ENST00000562563+ENST00000562585	protein_coding	57.2573	8.47737
ENSG00000075035	WSCD2	21.1537	1.85329	0.416701	4.44753	8.69e-06	3.82e-05	ENST00000547525+ENST00000552195+ENST00000550529+ENST00000551106+ENST00000261400+ENST00000551638+ENST00000546401+ENST00000332082+ENST00000551057+ENST00000551734+ENST00000546811+ENST00000549903+ENST00000547185+ENST00000546629	protein_coding	4.13507	0.851129
ENSG00000225783	MIAT	340.917	1.85178	0.266372	6.95186	3.6e-12	4.11e-11	ENST00000421867+ENST00000418918+ENST00000440347+ENST00000450203+ENST00000430483+ENST00000439738+ENST00000436238+ENST00000422403+ENST00000425476+ENST00000455640+ENST00000452429+ENST00000423278+ENST00000413665+ENST00000421151+ENST00000430080+ENST00000456129+ENST00000458302+ENST00000449717+ENST00000453023+ENST00000451141+ENST00000419237	lincRNA	30.8666	15.1211
ENSG00000246263	KB-431C1.4	7.53143	1.85141	0.674006	2.74688	0.00601659	0.0143023	ENST00000520820+ENST00000499653	antisense	2.63679	1.04377
ENSG00000103769	RAB11A	382.722	1.85069	0.151844	12.1881	3.6e-34	1.62e-32	ENST00000569304+ENST00000564910+ENST00000261890+ENST00000566233+ENST00000565075+ENST00000567671+ENST00000435304+ENST00000569896+ENST00000568850+ENST00000563580	protein_coding	75.6089	12.1623
ENSG00000232044	LINC01105	15.542	1.84874	0.434825	4.25169	2.12e-05	8.66e-05	ENST00000456327+ENST00000431188+ENST00000444416+ENST00000431182+ENST00000450794	lincRNA	6.15336	0.682416
ENSG00000160180	TFF3	10.0904	1.8482	0.524102	3.52642	0.00042123	0.00130583	ENST00000291525+ENST00000518498+ENST00000398431+ENST00000489676	protein_coding	9.81453	7.51438
ENSG00000115520	COQ10B	70.9317	1.84811	0.209333	8.82855	1.06e-18	2.22e-17	ENST00000263960+ENST00000409398+ENST00000545340+ENST00000488445+ENST00000409010	protein_coding	20.4717	2.42736
ENSG00000130224	LRCH2	40.2371	1.84811	0.332401	5.55986	2.7e-08	1.84e-07	ENST00000317135+ENST00000538422	protein_coding	5.17815	1.14514
ENSG00000158445	KCNB1	116.755	1.84799	0.206749	8.93832	3.95e-19	8.49e-18	ENST00000371741	protein_coding	6.66222	1.73381
ENSG00000185742	C11orf87	32.6988	1.84748	0.372714	4.95683	7.17e-07	3.85e-06	ENST00000327419	protein_coding	3.71827	1.29075
ENSG00000169255	B3GALNT1	174.275	1.84655	0.193209	9.55723	1.21e-21	3.03e-20	ENST00000392780+ENST00000392779+ENST00000320474+ENST00000392781+ENST00000473285+ENST00000417187+ENST00000488170+ENST00000468268+ENST00000492353+ENST00000473142+ENST00000498216+ENST00000484127+ENST00000460353+ENST00000494173+ENST00000496295+ENST00000476999+ENST00000478383+ENST00000494818+ENST00000497487	protein_coding	32.6093	5.33302
ENSG00000120217	CD274	9.03476	1.84606	0.628919	2.9353	0.00333228	0.00843586	ENST00000381573+ENST00000381577+ENST00000498261+ENST00000474218+ENST00000492923	protein_coding	1.46163	0.227668
ENSG00000116752	BCAS2	196.244	1.84366	0.175469	10.5071	8.02e-26	2.52e-24	ENST00000369541+ENST00000485021	protein_coding	112.051	21.3425
ENSG00000186889	TMEM17	15.1234	1.84347	0.382465	4.81998	1.44e-06	7.33e-06	ENST00000335390+ENST00000479763+ENST00000494919	protein_coding	6.05356	0.498368
ENSG00000127337	YEATS4	12.3561	1.84337	0.476128	3.87159	0.00010813	0.00038197	ENST00000247843+ENST00000548020+ENST00000549685+ENST00000552949+ENST00000552955	protein_coding	5.76538	0.494153
ENSG00000153563	CD8A	6.77162	1.84295	0.647538	2.84609	0.00442597	0.0108673	ENST00000456996+ENST00000283635+ENST00000352580+ENST00000409511+ENST00000538832+ENST00000409781	protein_coding	2.76207	0.219243
ENSG00000173013	CCDC96	8.33205	1.84284	0.555933	3.31487	0.00091687	0.00264297	ENST00000310085	protein_coding	2.87638	0.295289
ENSG00000084628	NKAIN1	13.4826	1.84243	0.449611	4.09783	4.17e-05	0.00016036	ENST00000373736+ENST00000263693+ENST00000528449+ENST00000398657+ENST00000526106+ENST00000530145+ENST00000533581	protein_coding	4.21353	0.693198
ENSG00000153363	LINC00467	3.48071	1.84138	0.741979	2.48171	0.0130754	0.0285148	ENST00000534914+ENST00000423222+ENST00000448567	processed_transcript	3.87888	2.12505
ENSG00000185621	LMLN	38.629	1.84095	0.342851	5.36953	7.89e-08	4.97e-07	ENST00000330198+ENST00000482695+ENST00000419117+ENST00000451139+ENST00000420910+ENST00000332636+ENST00000482837+ENST00000473676+ENST00000472063+ENST00000476356+ENST00000480813	protein_coding	3.49013	0.576301
ENSG00000139364	TMEM132B	165.716	1.83811	0.179683	10.2298	1.46e-24	4.3e-23	ENST00000418253+ENST00000535330+ENST00000299308+ENST00000534945+ENST00000535886	protein_coding	11.5562	3.39094
ENSG00000136193	SCRN1	821.139	1.83811	0.12962	14.1807	1.21e-45	8.24e-44	ENST00000242059+ENST00000426154+ENST00000425819+ENST00000409497+ENST00000416113+ENST00000434476+ENST00000421434+ENST00000494620+ENST00000438497+ENST00000409570	protein_coding	99.1856	10.8955
ENSG00000129514	FOXA1	52.4679	1.83645	0.286031	6.42043	1.36e-10	1.28e-09	ENST00000250448+ENST00000540786+ENST00000545425+ENST00000553751+ENST00000554607+ENST00000557418	protein_coding	12.0117	3.51735
ENSG00000169116	PARM1	48.1345	1.83619	0.309309	5.93644	2.91e-09	2.31e-08	ENST00000513238+ENST00000307428	protein_coding	5.25532	0.670867
ENSG00000100422	CERK	199.814	1.83364	0.168668	10.8713	1.58e-27	5.29e-26	ENST00000216264+ENST00000443629+ENST00000541677+ENST00000471929+ENST00000460254	protein_coding	29.1951	2.93969
ENSG00000227848	SUCLA2-AS1	3.57947	1.83237	0.799331	2.29238	0.0218839	0.04493	ENST00000423869	antisense	3.96179	0.38621
ENSG00000152439	ZNF773	4.06029	1.83205	0.79141	2.31491	0.0206176	0.0426999	ENST00000593916+ENST00000598770+ENST00000599847+ENST00000282292+ENST00000597061+ENST00000601958	protein_coding	1.0086	4.50151
ENSG00000164252	AGGF1	106.608	1.83165	0.211623	8.65527	4.92e-18	9.86e-17	ENST00000503538+ENST00000312916+ENST00000502408+ENST00000506806	protein_coding	16.7749	3.63337
ENSG00000143862	ARL8A	65.5581	1.83164	0.256154	7.15057	8.64e-13	1.06e-11	ENST00000272217+ENST00000491358+ENST00000486225	protein_coding	32.614	2.58683
ENSG00000147224	PRPS1	189.045	1.83068	0.164712	11.1144	1.07e-28	3.77e-27	ENST00000372435+ENST00000372428+ENST00000372419+ENST00000543248+ENST00000372418	protein_coding	64.117	6.56368
ENSG00000163704	PRRT3	67.4805	1.82932	0.255141	7.16984	7.51e-13	9.23e-12	ENST00000412055+ENST00000295984+ENST00000411976	protein_coding	12.5372	1.19396
ENSG00000175161	CADM2	573.418	1.82899	0.12211	14.9782	1.02e-50	8.16e-49	ENST00000383699+ENST00000473523+ENST00000485126+ENST00000407528+ENST00000405615	protein_coding	40.9075	5.21741
ENSG00000138138	ATAD1	103.423	1.82895	0.200693	9.11316	8e-20	1.79e-18	ENST00000308448+ENST00000328142+ENST00000400215+ENST00000541004+ENST00000495903	protein_coding	14.5256	2.61794
ENSG00000164815	ORC5	30.8438	1.82787	0.355865	5.1364	2.8e-07	1.62e-06	ENST00000297431+ENST00000545943+ENST00000422497+ENST00000477223+ENST00000447452+ENST00000463152+ENST00000485726+ENST00000448563	protein_coding	10.4547	5.3576
ENSG00000183978	COA3	208.731	1.82665	0.189649	9.63171	5.87e-22	1.5e-20	ENST00000586680+ENST00000328434	protein_coding	159.164	17.0858
ENSG00000181852	RNF41	110.275	1.8254	0.194931	9.36431	7.65e-21	1.83e-19	ENST00000345093+ENST00000394013+ENST00000547967+ENST00000552656+ENST00000548120+ENST00000551711+ENST00000552244+ENST00000549038+ENST00000549119+ENST00000548225+ENST00000550379	protein_coding	19.9479	3.09463
ENSG00000254858	MPV17L2	40.4269	1.82536	0.289506	6.3051	2.88e-10	2.6e-09	ENST00000599612+ENST00000534421+ENST00000532896+ENST00000533807	protein_coding	14.9977	4.51102
ENSG00000176401	EID2B	21.3999	1.82191	0.37105	4.91014	9.1e-07	4.81e-06	ENST00000326282+ENST00000601837	protein_coding	11.1043	1.13179
ENSG00000137814	HAUS2	16.8932	1.82184	0.42424	4.29435	1.75e-05	7.27e-05	ENST00000260372+ENST00000568876+ENST00000567640+ENST00000568846+ENST00000391623+ENST00000563479+ENST00000562398+ENST00000564279+ENST00000570178+ENST00000607467	protein_coding	11.5069	0.667827
ENSG00000162623	TYW3	41.9525	1.82174	0.290393	6.27334	3.53e-10	3.16e-09	ENST00000457880+ENST00000370867+ENST00000421739+ENST00000479111+ENST00000483990+ENST00000485401+ENST00000449696+ENST00000486467+ENST00000467646	protein_coding	12.7805	1.87015
ENSG00000182566	CLEC4G	4.67909	1.8212	0.761382	2.39196	0.0167585	0.0355308	ENST00000328853+ENST00000599020+ENST00000598081	protein_coding	2.75315	0.396818
ENSG00000122550	KLHL7	123.376	1.8195	0.211924	8.58562	9.03e-18	1.77e-16	ENST00000322231+ENST00000521082+ENST00000479288+ENST00000339077+ENST00000322275+ENST00000539124+ENST00000459661+ENST00000542558+ENST00000491352+ENST00000410047+ENST00000545771+ENST00000545443+ENST00000409689+ENST00000479700+ENST00000477076+ENST00000414163+ENST00000469576+ENST00000469845	protein_coding	15.617	3.11932
ENSG00000224318	CHL1-AS2	5.06994	1.81921	0.588582	3.09085	0.00199588	0.00532445	ENST00000452919+ENST00000444879+ENST00000451839	uncertain	12.6012	0.877134
ENSG00000128654	MTX2	98.8977	1.81628	0.190966	9.51101	1.89e-21	4.69e-20	ENST00000420864+ENST00000249442+ENST00000423461+ENST00000392529+ENST00000443241+ENST00000452865	protein_coding	46.765	4.68716
ENSG00000133519	ZDHHC8P1	36.2608	1.81508	0.347573	5.22217	1.77e-07	1.06e-06	ENST00000433168+ENST00000255890+ENST00000420968+ENST00000418264+ENST00000456279	uncertain	12.3052	2.70117
ENSG00000131437	KIF3A	592.025	1.81458	0.135054	13.436	3.72e-41	2.14e-39	ENST00000378746+ENST00000378735+ENST00000450441+ENST00000488471+ENST00000403231+ENST00000487055+ENST00000428744	protein_coding	67.8521	6.63015
ENSG00000102466	FGF14	18.7686	1.81423	0.457097	3.96902	7.22e-05	0.00026476	ENST00000376131+ENST00000376143+ENST00000468052	protein_coding	2.76124	0.570584
ENSG00000258399	MEG8	18.0133	1.81331	0.44325	4.09093	4.3e-05	0.00016464	ENST00000553584+ENST00000554852+ENST00000553465+ENST00000554323+ENST00000458974+ENST00000556475+ENST00000553421	lincRNA	59.1873	2.84953
ENSG00000187624	C17orf97	12.3259	1.81057	0.452962	3.99718	6.41e-05	0.00023739	ENST00000360127+ENST00000571106+ENST00000491373+ENST00000575151	protein_coding	7.42691	1.04278
ENSG00000089057	SLC23A2	245.671	1.8098	0.180899	10.0045	1.46e-23	4.04e-22	ENST00000379333+ENST00000338244+ENST00000424750+ENST00000423430+ENST00000468355+ENST00000496331	protein_coding	26.5606	2.3546
ENSG00000232060	RP11-255N24.4	2.3063	1.80886	0.787485	2.29701	0.0216181	0.0444397	ENST00000419995	pseduogene	3.7753	0.420423
ENSG00000177570	SAMD12	105.79	1.80781	0.213683	8.46028	2.67e-17	5.03e-16	ENST00000409003+ENST00000453675+ENST00000524796+ENST00000445741+ENST00000527515+ENST00000314727+ENST00000526765+ENST00000526328	protein_coding	7.508	1.76897
ENSG00000164221	CCDC112	16.2003	1.80758	0.431039	4.19354	2.75e-05	0.00010936	ENST00000379611+ENST00000512261+ENST00000506442+ENST00000395557+ENST00000502975+ENST00000513730+ENST00000503027	protein_coding	4.91732	0.543035
ENSG00000106484	MEST	36.2817	1.80648	0.304223	5.93801	2.88e-09	2.29e-08	ENST00000341441+ENST00000427521+ENST00000378576+ENST00000416162+ENST00000399874+ENST00000433159+ENST00000393187+ENST00000421001+ENST00000223215+ENST00000437945+ENST00000460590+ENST00000437637+ENST00000458161+ENST00000462132+ENST00000475188+ENST00000494868+ENST00000463263+ENST00000488093	protein_coding	12.8114	5.40553
ENSG00000178467	P4HTM	96.0272	1.80489	0.214247	8.42437	3.63e-17	6.77e-16	ENST00000383729+ENST00000343546+ENST00000472301+ENST00000484115+ENST00000609406+ENST00000475629+ENST00000444213+ENST00000468374+ENST00000486817+ENST00000485210+ENST00000491739+ENST00000472796	protein_coding	90.3111	8.25029
ENSG00000136052	SLC41A2	11.4928	1.80479	0.543742	3.31921	0.00090273	0.00260743	ENST00000258538+ENST00000549713+ENST00000437220+ENST00000415674+ENST00000411411+ENST00000449866+ENST00000433540+ENST00000424946+ENST00000417469+ENST00000432951	protein_coding	1.39678	0.24675
ENSG00000072954	TMEM38A	78.4504	1.80448	0.239233	7.54277	4.6e-14	6.43e-13	ENST00000187762+ENST00000595452+ENST00000599479	protein_coding	20.6126	2.26403
ENSG00000186862	PDZD7	46.781	1.80389	0.281168	6.4157	1.4e-10	1.32e-09	ENST00000474125+ENST00000433616+ENST00000370215+ENST00000476306+ENST00000470414	protein_coding	18.29	1.86094
ENSG00000101098	RIMS4	37.5628	1.80358	0.35797	5.03837	4.7e-07	2.6e-06	ENST00000372851+ENST00000541604	protein_coding	5.04826	0.632201
ENSG00000121671	CRY2	85.773	1.80274	0.210984	8.54447	1.29e-17	2.49e-16	ENST00000417225+ENST00000443527+ENST00000473199+ENST00000532390+ENST00000496571+ENST00000533779+ENST00000525110+ENST00000495237+ENST00000496667+ENST00000488962	protein_coding	14.2581	1.61024
ENSG00000081692	JMJD4	45.2911	1.80235	0.293635	6.13808	8.35e-10	7.08e-09	ENST00000485807+ENST00000366758+ENST00000438896+ENST00000465251+ENST00000480590	protein_coding	32.0676	2.85966
ENSG00000154118	JPH3	104.484	1.80178	0.222359	8.10304	5.36e-16	8.98e-15	ENST00000537256+ENST00000284262+ENST00000563609+ENST00000301008	protein_coding	23.2889	2.19507
ENSG00000140323	DISP2	96.7139	1.80144	0.229562	7.84728	4.25e-15	6.57e-14	ENST00000267889+ENST00000559721+ENST00000558623	protein_coding	84.7389	3.45816
ENSG00000259153	RP6-65G23.3	3.4916	1.80111	0.712692	2.5272	0.0114977	0.0254527	ENST00000554032+ENST00000557691	lincRNA	5.82368	0.806311
ENSG00000128578	STRIP2	60.0722	1.79868	0.250299	7.18611	6.67e-13	8.26e-12	ENST00000249344+ENST00000435494+ENST00000465033	protein_coding	7.76884	1.79116
ENSG00000170786	SDR16C5	12.9106	1.79808	0.460709	3.90286	9.51e-05	0.00034048	ENST00000396721+ENST00000303749+ENST00000522671	protein_coding	4.22439	0.398503
ENSG00000271769	RP11-216P16.2	5.01402	1.7977	0.702707	2.55825	0.0105201	0.0235301	ENST00000606238	antisense	4.56433	3.50305
ENSG00000088538	DOCK3	162.16	1.79648	0.164918	10.8932	1.24e-27	4.17e-26	ENST00000266037	protein_coding	13.3793	1.57357
ENSG00000132436	FIGNL1	7.44916	1.79633	0.580525	3.09432	0.00197263	0.00526476	ENST00000395556+ENST00000356889+ENST00000433017+ENST00000419119+ENST00000435566+ENST00000436590+ENST00000422854+ENST00000440350+ENST00000420829+ENST00000448788	protein_coding	1.20554	0.143834
ENSG00000104093	DMXL2	258.665	1.79619	0.145793	12.3202	7.06e-35	3.25e-33	ENST00000251076+ENST00000560891+ENST00000543779+ENST00000559769+ENST00000449909+ENST00000559059+ENST00000559868+ENST00000559062+ENST00000558124+ENST00000560211+ENST00000559498+ENST00000561079+ENST00000560421+ENST00000558507	protein_coding	72.7095	8.18532
ENSG00000101473	ACOT8	30.6437	1.79398	0.395481	4.53619	5.73e-06	2.61e-05	ENST00000217455+ENST00000461272+ENST00000488679+ENST00000493118+ENST00000484975+ENST00000483141+ENST00000487205+ENST00000484783+ENST00000486165+ENST00000481938+ENST00000457981+ENST00000426915	protein_coding	13.4746	1.02239
ENSG00000267034	RP11-384O8.1	24.3602	1.79312	0.398799	4.4963	6.91e-06	3.1e-05	ENST00000587099	lincRNA	14.8017	1.54143
ENSG00000088812	ATRN	147.225	1.79252	0.198135	9.047	1.47e-19	3.23e-18	ENST00000262919+ENST00000446916	protein_coding	12.4608	1.36019
ENSG00000136888	ATP6V1G1	511.033	1.79204	0.1373	13.052	6.19e-39	3.29e-37	ENST00000374050+ENST00000473413	protein_coding	298.05	36.6354
ENSG00000175264	CHST1	149.962	1.79145	0.155497	11.5208	1.04e-30	3.96e-29	ENST00000308064+ENST00000533673+ENST00000531322	protein_coding	155.491	16.968
ENSG00000227682	ATP5A1P2	17.5551	1.79121	0.391928	4.57025	4.87e-06	2.25e-05	ENST00000412323	pseduogene	47.0603	5.2731
ENSG00000164051	CCDC51	18.8659	1.79047	0.393573	4.54926	5.38e-06	2.47e-05	ENST00000447018+ENST00000395696+ENST00000412398+ENST00000395694+ENST00000442740+ENST00000446140+ENST00000438370	protein_coding	8.36418	2.05923
ENSG00000170540	ARL6IP1	963.523	1.79003	0.120625	14.8396	8.13e-50	6.33e-48	ENST00000304414+ENST00000563861+ENST00000546206+ENST00000562819+ENST00000562234+ENST00000569976+ENST00000567969+ENST00000566391	protein_coding	357.265	40.0032
ENSG00000180044	C3orf80	9.23205	1.78916	0.493624	3.62454	0.00028948	0.00093046	ENST00000326474	protein_coding	2.64731	0.264185
ENSG00000148408	CACNA1B	110.341	1.78906	0.22063	8.10883	5.11e-16	8.58e-15	ENST00000277549+ENST00000371372+ENST00000277551+ENST00000371363+ENST00000371355+ENST00000371357+ENST00000277550+ENST00000371367+ENST00000545473+ENST00000371365+ENST00000413253	protein_coding	8.13793	0.763713
ENSG00000116161	CACYBP	213.341	1.78896	0.184008	9.72223	2.42e-22	6.33e-21	ENST00000367681+ENST00000426793+ENST00000461977+ENST00000367679+ENST00000483307+ENST00000473925+ENST00000406752+ENST00000405362+ENST00000469173	protein_coding	64.2455	8.04966
ENSG00000107643	MAPK8	103.252	1.78878	0.215435	8.30308	1.01e-16	1.81e-15	ENST00000432379+ENST00000429041+ENST00000374189+ENST00000426557+ENST00000476134+ENST00000374182+ENST00000360332+ENST00000374179+ENST00000374176+ENST00000395611+ENST00000374174+ENST00000469879+ENST00000471272+ENST00000469110+ENST00000482840+ENST00000459755	protein_coding	12.7722	1.99216
ENSG00000183020	AP2A2	218.141	1.786	0.176253	10.1332	3.94e-24	1.13e-22	ENST00000529818+ENST00000529858+ENST00000534328+ENST00000332231+ENST00000448903+ENST00000528815+ENST00000528195+ENST00000531548+ENST00000534485+ENST00000527024+ENST00000526753+ENST00000530801+ENST00000524559+ENST00000525796+ENST00000527917+ENST00000524952+ENST00000531497+ENST00000525891+ENST00000529438+ENST00000526401+ENST00000526376+ENST00000529427+ENST00000528816	protein_coding	31.566	4.46912
ENSG00000178397	FAM220A	50.7914	1.78588	0.276215	6.46552	1.01e-10	9.66e-10	ENST00000313324+ENST00000524898+ENST00000530143+ENST00000533877+ENST00000578372	protein_coding	15.6566	1.67756
ENSG00000117791	2020-03-02	10.7899	1.78536	0.557793	3.20075	0.00137071	0.00379719	ENST00000469583+ENST00000359316+ENST00000366913+ENST00000425560+ENST00000496078+ENST00000472447	protein_coding	3.22528	1.26622
ENSG00000138430	OLA1	108.359	1.78451	0.195501	9.12786	6.99e-20	1.57e-18	ENST00000284719+ENST00000344357+ENST00000428402+ENST00000497760+ENST00000409546+ENST00000392560+ENST00000462000+ENST00000429575+ENST00000427472	protein_coding	50.9779	4.4229
ENSG00000072062	PRKACA	222.15	1.78255	0.211419	8.43136	3.42e-17	6.39e-16	ENST00000308677+ENST00000350356+ENST00000590853+ENST00000587372+ENST00000589994+ENST00000588209+ENST00000587533+ENST00000536649+ENST00000593092+ENST00000589284	protein_coding	62.2618	12.6817
ENSG00000086289	EPDR1	435.997	1.77951	0.161248	11.0359	2.57e-28	8.94e-27	ENST00000476620+ENST00000559325+ENST00000199448+ENST00000425345+ENST00000423717	protein_coding	108.814	11.6846
ENSG00000083720	OXCT1	108.772	1.77808	0.269862	6.58885	4.43e-11	4.42e-10	ENST00000196371+ENST00000512084+ENST00000510634+ENST00000509987+ENST00000508557+ENST00000503374+ENST00000513081+ENST00000514723	protein_coding	19.8157	3.80139
ENSG00000136933	RABEPK	34.274	1.77668	0.319982	5.55243	2.82e-08	1.91e-07	ENST00000259460+ENST00000394125+ENST00000373544+ENST00000394124+ENST00000373538+ENST00000416065	protein_coding	17.1356	2.0686
ENSG00000249489	GAPDHP70	3.34272	1.77576	0.659399	2.693	0.00708127	0.0165493	ENST00000515281	pseduogene	1.45904	0.190124
ENSG00000268846	AC018867.2	2.25187	1.77534	0.680382	2.60933	0.00907204	0.0206086	ENST00000595956	protein_coding	31.4158	2.36736
ENSG00000069966	GNB5	129.663	1.77421	0.192156	9.23318	2.63e-20	6.06e-19	ENST00000261837+ENST00000396335+ENST00000557936+ENST00000358784+ENST00000559348+ENST00000558519+ENST00000559541+ENST00000560085+ENST00000561313+ENST00000558122+ENST00000560075+ENST00000560116	protein_coding	34.0972	5.6544
ENSG00000178568	ERBB4	123.337	1.77113	0.198566	8.91963	4.68e-19	1e-17	ENST00000436443+ENST00000342788+ENST00000402597+ENST00000484594+ENST00000260943+ENST00000463121+ENST00000484474+ENST00000435846+ENST00000459774	protein_coding	11.2122	0.695045
ENSG00000184545	DUSP8	54.8311	1.76947	0.31306	5.65216	1.58e-08	1.12e-07	ENST00000397374+ENST00000331588+ENST00000528778	protein_coding	9.02171	0.905775
ENSG00000137996	RTCA	56.8587	1.76929	0.253635	6.97573	3.04e-12	3.5e-11	ENST00000370128+ENST00000498617+ENST00000483474+ENST00000260563+ENST00000370126	protein_coding	15.3603	7.99245
ENSG00000171617	ENC1	65.0232	1.76818	0.33062	5.34805	8.89e-08	5.56e-07	ENST00000510316+ENST00000302351+ENST00000509284+ENST00000537006+ENST00000508331+ENST00000509127	protein_coding	6.49162	0.973604
ENSG00000160221	C21orf33	219.184	1.76679	0.1677	10.5354	5.93e-26	1.87e-24	ENST00000291577+ENST00000495007+ENST00000427803+ENST00000493883+ENST00000480786+ENST00000348499+ENST00000389690+ENST00000449622+ENST00000488392+ENST00000419699+ENST00000470545	protein_coding	108.448	11.2791
ENSG00000139767	SRRM4	45.9837	1.76516	0.263447	6.70023	2.08e-11	2.16e-10	ENST00000267260+ENST00000545224+ENST00000537597	protein_coding	3.45281	1.11645
ENSG00000113734	BNIP1	25.9714	1.76365	0.371804	4.74349	2.1e-06	1.04e-05	ENST00000231668+ENST00000351486+ENST00000352523+ENST00000393770+ENST00000519459	protein_coding	16.5031	1.56968
ENSG00000125868	DSTN	747.418	1.76312	0.147619	11.9438	7e-33	2.98e-31	ENST00000246069+ENST00000474024+ENST00000449141	protein_coding	134.873	40.535
ENSG00000213619	NDUFS3	101.998	1.76245	0.223367	7.89037	3.01e-15	4.74e-14	ENST00000533507+ENST00000263774+ENST00000528192+ENST00000534208+ENST00000530295+ENST00000534716+ENST00000533105+ENST00000524568+ENST00000531351+ENST00000525378+ENST00000525212+ENST00000527178+ENST00000529276	protein_coding	76.1261	26.0685
ENSG00000110888	CAPRIN2	199.018	1.76164	0.172526	10.2109	1.77e-24	5.21e-23	ENST00000537553+ENST00000454014+ENST00000298892+ENST00000548676+ENST00000433722+ENST00000308433+ENST00000251071+ENST00000395805+ENST00000417045+ENST00000537108+ENST00000553026+ENST00000538387+ENST00000534897+ENST00000541765+ENST00000543380+ENST00000546129+ENST00000542550+ENST00000540436+ENST00000540584	protein_coding	42.3627	4.50167
ENSG00000049759	NEDD4L	253.791	1.76021	0.134538	13.0834	4.09e-39	2.2e-37	ENST00000356462+ENST00000400345+ENST00000589054+ENST00000256832+ENST00000382850+ENST00000256830+ENST00000590694+ENST00000591579+ENST00000585363+ENST00000588516+ENST00000456986+ENST00000585594+ENST00000587547+ENST00000357895+ENST00000435432+ENST00000586263+ENST00000591989+ENST00000592846+ENST00000456173+ENST00000588494+ENST00000588066+ENST00000431212+ENST00000586268+ENST00000587190+ENST00000585323…	protein_coding	25.8174	22.9456
ENSG00000115286	NDUFS7	39.6934	1.75984	0.380759	4.62192	3.8e-06	1.8e-05	ENST00000546283+ENST00000233627+ENST00000545446+ENST00000543289+ENST00000539480+ENST00000538662+ENST00000313408+ENST00000436115+ENST00000534853+ENST00000546172+ENST00000414651+ENST00000538929+ENST00000538523+ENST00000540530+ENST00000535382+ENST00000539882+ENST00000591358	protein_coding	35.5968	4.00297
ENSG00000139405	RITA1	38.2391	1.75819	0.294028	5.97965	2.24e-09	1.8e-08	ENST00000548278+ENST00000549621+ENST00000552495	protein_coding	15.8047	1.59196
ENSG00000241685	ARPC1A	117.675	1.75775	0.208031	8.44946	2.93e-17	5.5e-16	ENST00000432884+ENST00000441989+ENST00000262942+ENST00000432786+ENST00000471960+ENST00000463009+ENST00000477240	protein_coding	93.5658	15.3904
ENSG00000067225	PKM	1219.4	1.75757	0.131728	13.3425	1.31e-40	7.41e-39	ENST00000319622+ENST00000564440+ENST00000389093+ENST00000568883+ENST00000335181+ENST00000565184+ENST00000565143+ENST00000449901+ENST00000567118+ENST00000565154+ENST00000568459+ENST00000561609+ENST00000570166+ENST00000563986+ENST00000569857+ENST00000564993+ENST00000563275+ENST00000568743+ENST00000562784+ENST00000564178+ENST00000562997+ENST00000567087+ENST00000564276+ENST00000566809+ENST00000569050	protein_coding	381.658	48.2387
ENSG00000111640	GAPDH	237.015	1.75692	0.303041	5.79764	6.73e-09	5.05e-08	ENST00000229239+ENST00000496049+ENST00000396856+ENST00000492719+ENST00000396861+ENST00000474249+ENST00000396859+ENST00000466588+ENST00000466525+ENST00000396858	protein_coding	152.312	24.4112
ENSG00000181523	SGSH	20.8968	1.75653	0.411462	4.269	1.96e-05	8.07e-05	ENST00000575484+ENST00000571156+ENST00000572257+ENST00000326317+ENST00000575282+ENST00000534910+ENST00000573150+ENST00000576856+ENST00000570923+ENST00000576941+ENST00000574505+ENST00000572208+ENST00000571051+ENST00000576707+ENST00000570427+ENST00000571675+ENST00000575188+ENST00000571075	protein_coding	6.14393	1.20723
ENSG00000145730	PAM	298.675	1.75613	0.205219	8.55735	1.15e-17	2.24e-16	ENST00000505654+ENST00000508060+ENST00000510208+ENST00000512073+ENST00000509523+ENST00000511839+ENST00000511477+ENST00000506006+ENST00000509832+ENST00000438793+ENST00000346918+ENST00000345721+ENST00000513648+ENST00000379787+ENST00000348126+ENST00000304400+ENST00000274392+ENST00000455264+ENST00000506127+ENST00000502472+ENST00000509636+ENST00000506260+ENST00000379799+ENST00000505372+ENST00000511429…	protein_coding	117.796	29.5501
ENSG00000175606	TMEM70	62.4099	1.75411	0.253249	6.92643	4.32e-12	4.88e-11	ENST00000520167+ENST00000523794+ENST00000416961+ENST00000517439+ENST00000312184+ENST00000517614+ENST00000519551	protein_coding	20.8348	4.2561
ENSG00000159409	CELF3	21.6198	1.75399	0.339669	5.16383	2.42e-07	1.41e-06	ENST00000290585+ENST00000290583+ENST00000470688+ENST00000420342+ENST00000392706+ENST00000419910+ENST00000479893+ENST00000478829	protein_coding	8.91736	0.57237
ENSG00000143761	ARF1	616.598	1.752	0.122808	14.2662	3.56e-46	2.46e-44	ENST00000540651+ENST00000272102+ENST00000477821+ENST00000470670+ENST00000478424+ENST00000470558+ENST00000473949+ENST00000477451+ENST00000478336+ENST00000541182+ENST00000469235+ENST00000473546+ENST00000482962+ENST00000497165+ENST00000490705	protein_coding	279.212	37.8544
ENSG00000145335	SNCA	926.242	1.7515	0.125368	13.9709	2.35e-44	1.52e-42	ENST00000420646+ENST00000394989+ENST00000345009+ENST00000336904+ENST00000394991+ENST00000394986+ENST00000508895+ENST00000506244+ENST00000505199+ENST00000502987+ENST00000506691	protein_coding	278.108	33.1209
ENSG00000151490	PTPRO	61.2102	1.75078	0.264304	6.62411	3.49e-11	3.53e-10	ENST00000281171+ENST00000543886+ENST00000348962+ENST00000545023+ENST00000544244+ENST00000445537+ENST00000542557+ENST00000442921+ENST00000535311+ENST00000538907+ENST00000535322+ENST00000544706	protein_coding	9.64748	4.4587
ENSG00000128607	KLHDC10	311.395	1.74887	0.158539	11.0312	2.7e-28	9.41e-27	ENST00000335420+ENST00000463413+ENST00000468226+ENST00000495724	protein_coding	30.8521	4.60285
ENSG00000115540	MOB4	91.7276	1.74872	0.210287	8.31589	9.11e-17	1.64e-15	ENST00000233892+ENST00000409916+ENST00000323303+ENST00000448447+ENST00000417097+ENST00000497443+ENST00000409355+ENST00000409360	protein_coding	22.1116	6.57229
ENSG00000057757	PITHD1	469.008	1.74828	0.147388	11.8618	1.87e-32	7.8e-31	ENST00000246151+ENST00000415372+ENST00000374524	protein_coding	235.608	35.4837
ENSG00000114805	PLCH1	73.7249	1.74765	0.300941	5.80729	6.35e-09	4.8e-08	ENST00000494598+ENST00000460012+ENST00000414191+ENST00000334686+ENST00000340059+ENST00000447496+ENST00000469040	protein_coding	8.59453	0.95003
ENSG00000196437	ZNF569	16.8609	1.74733	0.448627	3.89484	9.83e-05	0.00035028	ENST00000316950+ENST00000392149+ENST00000392150+ENST00000448051+ENST00000592490+ENST00000589833+ENST00000591710+ENST00000591073	protein_coding	3.08661	11.1077
ENSG00000132294	EFR3A	266.759	1.74429	0.172484	10.1128	4.85e-24	1.38e-22	ENST00000254624+ENST00000522709+ENST00000334503+ENST00000520362+ENST00000519656+ENST00000519920+ENST00000523074+ENST00000521940	protein_coding	32.2582	3.46437
ENSG00000267260	CTD-2162K18.4	3.70446	1.74415	0.757078	2.30379	0.0212346	0.0437854	ENST00000590750+ENST00000591531	protein_coding	1.61298	0.219278
ENSG00000090581	GNPTG	45.5674	1.74366	0.302312	5.76776	8.03e-09	5.97e-08	ENST00000204679+ENST00000526820+ENST00000527876+ENST00000529957+ENST00000534197+ENST00000527137+ENST00000527168+ENST00000529110+ENST00000527076	protein_coding	26.0087	6.19192
ENSG00000118680	MYL12B	245.034	1.7428	0.174106	10.01	1.38e-23	3.83e-22	ENST00000237500+ENST00000581193+ENST00000400175+ENST00000584539	protein_coding	177.254	31.5708
ENSG00000267809	NDUFV2P1	31.2568	1.74016	0.31277	5.56369	2.64e-08	1.8e-07	ENST00000596415	pseduogene	25.3179	3.79017
ENSG00000121871	SLITRK3	32.0306	1.7383	0.366922	4.73751	2.16e-06	1.07e-05	ENST00000475390+ENST00000241274+ENST00000497724	protein_coding	5.29393	0.532678
ENSG00000102780	DGKH	108.218	1.73506	0.206396	8.40646	4.23e-17	7.82e-16	ENST00000540693+ENST00000379274+ENST00000261491+ENST00000337343+ENST00000536612+ENST00000498255+ENST00000538674+ENST00000489851	protein_coding	4.23775	0.816055
ENSG00000164933	SLC25A32	66.654	1.73489	0.242456	7.15549	8.34e-13	1.02e-11	ENST00000521645+ENST00000523256+ENST00000297578+ENST00000543107+ENST00000523866+ENST00000523701	protein_coding	22.1203	2.29821
ENSG00000137968	SLC44A5	26.3455	1.73438	0.424102	4.08953	4.32e-05	0.00016543	ENST00000370859+ENST00000370855+ENST00000535611+ENST00000469525	protein_coding	3.61374	0.566344
ENSG00000135119	RNFT2	85.1609	1.73384	0.21439	8.08731	6.1e-16	1.02e-14	ENST00000392549+ENST00000407967+ENST00000257575+ENST00000319176+ENST00000552920+ENST00000547718+ENST00000551251	protein_coding	27.7808	1.80853
ENSG00000184207	PGP	96.1462	1.73284	0.209192	8.28349	1.2e-16	2.12e-15	ENST00000333503+ENST00000562001	protein_coding	84.9897	7.54732
ENSG00000071794	HLTF	48.0941	1.73076	0.273889	6.31921	2.63e-10	2.39e-09	ENST00000310053+ENST00000465259+ENST00000392912+ENST00000494055+ENST00000467858+ENST00000472830+ENST00000497427+ENST00000493881+ENST00000481663	protein_coding	6.29708	0.794821
ENSG00000106524	ANKMY2	37.3439	1.72644	0.309449	5.57908	2.42e-08	1.66e-07	ENST00000306999+ENST00000447802+ENST00000453623+ENST00000421746	protein_coding	8.35525	1.10412
ENSG00000079156	OSBPL6	64.9244	1.72554	0.261316	6.60328	4.02e-11	4.03e-10	ENST00000359685+ENST00000392505+ENST00000477646+ENST00000357080+ENST00000409045+ENST00000190611+ENST00000409631+ENST00000315022+ENST00000477097	protein_coding	7.10087	1.12328
ENSG00000168496	FEN1	12.7627	1.72538	0.423863	4.07061	4.69e-05	0.00017797	ENST00000305885+ENST00000535723+ENST00000535307	protein_coding	8.85673	18.2562
ENSG00000168490	PHYHIP	152.053	1.72505	0.225947	7.63478	2.26e-14	3.26e-13	ENST00000321613+ENST00000454243+ENST00000523252+ENST00000522869+ENST00000518274	protein_coding	33.3338	3.10921
ENSG00000012174	MBTPS2	27.8919	1.72487	0.347566	4.96272	6.95e-07	3.74e-06	ENST00000379484+ENST00000465888+ENST00000365779	protein_coding	4.10366	1.03073
ENSG00000255366	RP11-1134I14.8	10.2146	1.72418	0.55897	3.08457	0.00203844	0.00542314	ENST00000528139	lincRNA	2.37694	0.257416
ENSG00000179820	MYADM	71.8253	1.72401	0.207214	8.31994	8.8e-17	1.58e-15	ENST00000421337+ENST00000336967+ENST00000391771+ENST00000391770+ENST00000448420+ENST00000391769+ENST00000391768+ENST00000414489+ENST00000439000	protein_coding	19.0325	2.05689
ENSG00000007168	PAFAH1B1	490.278	1.72283	0.117128	14.709	5.64e-49	4.24e-47	ENST00000576586+ENST00000397195+ENST00000575477+ENST00000572915+ENST00000570400+ENST00000571289+ENST00000609078+ENST00000397193+ENST00000451360+ENST00000574468+ENST00000571495+ENST00000574816+ENST00000610190+ENST00000574213	protein_coding	85.5945	19.8187
ENSG00000272288	RP11-140K17.3	6.67379	1.72177	0.643291	2.67651	0.00743937	0.0172925	ENST00000606971+ENST00000606496	antisense	8.87656	1.05832
ENSG00000073150	PANX2	34.2441	1.72078	0.311627	5.52192	3.35e-08	2.24e-07	ENST00000395842+ENST00000159647+ENST00000402472	protein_coding	8.04033	0.841641
ENSG00000246560	RP11-10L12.4	5.13359	1.7194	0.745866	2.30524	0.0211531	0.0436443	ENST00000501133	antisense	4.56971	1.70906
ENSG00000171135	JAGN1	37.5751	1.71909	0.295398	5.81957	5.9e-09	4.49e-08	ENST00000307768+ENST00000489724	protein_coding	13.1674	1.46306
ENSG00000091483	FH	37.6182	1.71783	0.314065	5.46967	4.51e-08	2.94e-07	ENST00000366560+ENST00000497042+ENST00000493477	protein_coding	13.5225	1.43417
ENSG00000139182	CLSTN3	108.424	1.71549	0.235194	7.29395	3.01e-13	3.89e-12	ENST00000541953+ENST00000266546+ENST00000545663+ENST00000535452+ENST00000534830+ENST00000539982+ENST00000537408+ENST00000538933+ENST00000541667+ENST00000540931+ENST00000535668+ENST00000544584+ENST00000541770+ENST00000542663+ENST00000331148+ENST00000535313	protein_coding	26.5585	5.4001
ENSG00000139190	VAMP1	140.877	1.7152	0.227234	7.54815	4.41e-14	6.18e-13	ENST00000361716+ENST00000400911+ENST00000544432+ENST00000535180+ENST00000396308+ENST00000538970+ENST00000535927+ENST00000539047	protein_coding	110.321	13.8778
ENSG00000134444	KIAA1468	73.2328	1.71437	0.232966	7.35887	1.85e-13	2.44e-12	ENST00000256858+ENST00000398130+ENST00000587725+ENST00000590713+ENST00000592479+ENST00000591227+ENST00000588446+ENST00000586920+ENST00000587764+ENST00000587198+ENST00000587714+ENST00000593217	protein_coding	8.81314	1.58917
ENSG00000124767	GLO1	188.104	1.71303	0.16309	10.5036	8.31e-26	2.6e-24	ENST00000373365+ENST00000470973	protein_coding	58.2721	18.3006
ENSG00000162639	HENMT1	27.9421	1.71242	0.298275	5.74107	9.41e-09	6.9e-08	ENST00000402983+ENST00000370032+ENST00000370031+ENST00000420055+ENST00000493676+ENST00000483729	protein_coding	11.3355	2.28264
ENSG00000088367	EPB41L1	657.193	1.70973	0.119549	14.3015	2.14e-46	1.5e-44	ENST00000202028+ENST00000432589+ENST00000373950+ENST00000447825+ENST00000441639+ENST00000406771+ENST00000430276+ENST00000452261+ENST00000373946+ENST00000373945+ENST00000338074+ENST00000373941+ENST00000451082+ENST00000454226+ENST00000479336+ENST00000432603+ENST00000427533	protein_coding	112.715	11.2794
ENSG00000168806	LCMT2	9.99163	1.70913	0.506106	3.37701	0.00073278	0.00215797	ENST00000305641+ENST00000544735+ENST00000567039	protein_coding	2.1488	0.854575
ENSG00000204131	NHSL2	7.48332	1.70877	0.603687	2.83055	0.00464683	0.0113495	ENST00000540800+ENST00000373677+ENST00000535692+ENST00000510661	protein_coding	1.68013	0.144601
ENSG00000161204	ABCF3	50.7955	1.70743	0.278997	6.11988	9.36e-10	7.91e-09	ENST00000429586+ENST00000421340+ENST00000485921+ENST00000463685+ENST00000478288+ENST00000292808+ENST00000473311+ENST00000481116+ENST00000498136+ENST00000466416+ENST00000471226+ENST00000472608+ENST00000475728+ENST00000489719+ENST00000468892+ENST00000466742+ENST00000480562+ENST00000480539	protein_coding	29.8047	4.51327
ENSG00000236852	RP11-3D23.1	3.82115	1.70733	0.565301	3.02022	0.00252587	0.00657175	ENST00000455793	pseduogene	2.43012	2.64212
ENSG00000125962	ARMCX5	31.2511	1.70661	0.319006	5.34977	8.81e-08	5.51e-07	ENST00000541409+ENST00000537008+ENST00000246174+ENST00000536530+ENST00000473968+ENST00000604957+ENST00000477663+ENST00000479502+ENST00000372742	protein_coding	10.0667	2.22363
ENSG00000168772	CXXC4	163.394	1.70657	0.161936	10.5386	5.74e-26	1.81e-24	ENST00000394767+ENST00000466963+ENST00000515509+ENST00000426831	protein_coding	92.8354	4.18639
ENSG00000113361	CDH6	72.7002	1.70592	0.401522	4.24863	2.15e-05	8.76e-05	ENST00000265071+ENST00000514738+ENST00000506396+ENST00000508132+ENST00000504835	protein_coding	6.26983	1.56825
ENSG00000134153	EMC7	131.231	1.70452	0.23191	7.34992	1.98e-13	2.6e-12	ENST00000256545+ENST00000527822+ENST00000528949+ENST00000532113	protein_coding	70.9859	16.9526
ENSG00000196542	SPTSSB	12.7933	1.70295	0.463972	3.67037	0.0002422	0.00079214	ENST00000359175+ENST00000497137+ENST00000497374	protein_coding	2.56157	0.291768
ENSG00000272695	GAS6-AS2	8.87548	1.70287	0.589036	2.89095	0.00384078	0.00958418	ENST00000608651	lincRNA	2.60005	0.340855
ENSG00000167965	MLST8	59.7591	1.70253	0.306528	5.55423	2.79e-08	1.89e-07	ENST00000562043+ENST00000563179+ENST00000565926+ENST00000564088+ENST00000382450+ENST00000569417+ENST00000570224+ENST00000568542+ENST00000569457+ENST00000564294+ENST00000565330+ENST00000562352+ENST00000567623+ENST00000562851+ENST00000562844+ENST00000562479+ENST00000567928+ENST00000565269+ENST00000563107+ENST00000568194+ENST00000566653+ENST00000565687+ENST00000561651+ENST00000564679+ENST00000567282…	protein_coding	30.8455	3.14238
ENSG00000132879	FBXO44	218.915	1.70213	0.215796	7.88767	3.08e-15	4.84e-14	ENST00000251546+ENST00000376770+ENST00000425796+ENST00000376768+ENST00000251547+ENST00000376762+ENST00000376760+ENST00000475435+ENST00000471895	protein_coding	88.3861	8.93297
ENSG00000178538	CA8	37.2362	1.70186	0.341604	4.98195	6.29e-07	3.42e-06	ENST00000317995+ENST00000524872+ENST00000528666+ENST00000529918	protein_coding	4.2806	0.79136
ENSG00000215246	RP11-43F13.3	7.31606	1.70185	0.632623	2.69015	0.00714194	0.0166769	ENST00000543306+ENST00000399869	antisense	1.36778	0.150218
ENSG00000087152	ATXN7L3	96.228	1.70105	0.220416	7.71746	1.19e-14	1.76e-13	ENST00000389384+ENST00000454077+ENST00000591295+ENST00000593073+ENST00000586688+ENST00000587097+ENST00000590537+ENST00000589607+ENST00000591807+ENST00000587022+ENST00000590169+ENST00000589805	protein_coding	22.6574	4.50628
ENSG00000159348	CYB5R1	176.798	1.70054	0.194803	8.72951	2.56e-18	5.22e-17	ENST00000367249+ENST00000497655+ENST00000482572+ENST00000483915+ENST00000446185+ENST00000473599+ENST00000478009	protein_coding	84.9943	10.4042
ENSG00000135900	MRPL44	10.3314	1.69913	0.5333	3.18607	0.0014422	0.00397374	ENST00000258383	protein_coding	3.73122	1.08497
ENSG00000176171	BNIP3	37.4865	1.69882	0.326612	5.20135	1.98e-07	1.17e-06	ENST00000368636+ENST00000540159	protein_coding	28.2695	26.4732
ENSG00000184900	SUMO3	422.964	1.69852	0.114958	14.7751	2.12e-49	1.62e-47	ENST00000479153+ENST00000332859+ENST00000397898+ENST00000411651+ENST00000397893+ENST00000466861	protein_coding	176.494	28.3197
ENSG00000162631	NTNG1	9.46628	1.69826	0.656721	2.58598	0.00971036	0.0219147	ENST00000370071+ENST00000370073+ENST00000370074+ENST00000370070+ENST00000370072+ENST00000370061+ENST00000542803+ENST00000370068+ENST00000294649+ENST00000370067+ENST00000462149+ENST00000370076+ENST00000370065+ENST00000370066+ENST00000477948	protein_coding	1.50366	0.33784
ENSG00000049656	CLPTM1L	172.907	1.69775	0.174883	9.70792	2.79e-22	7.25e-21	ENST00000320895+ENST00000507807+ENST00000320927+ENST00000503042+ENST00000503534+ENST00000515719+ENST00000506641+ENST00000511268+ENST00000512451+ENST00000507195+ENST00000505914+ENST00000505605+ENST00000503151+ENST00000508765+ENST00000513250+ENST00000511786	protein_coding	66.427	5.69624
ENSG00000003987	MTMR7	31.4612	1.69585	0.320837	5.2857	1.25e-07	7.66e-07	ENST00000180173+ENST00000398099+ENST00000521857+ENST00000519590+ENST00000519763+ENST00000517317+ENST00000519122+ENST00000518272+ENST00000523571+ENST00000521177	protein_coding	7.78847	2.26421
ENSG00000197694	SPTAN1	540.096	1.69561	0.165602	10.2391	1.32e-24	3.92e-23	ENST00000358161+ENST00000372739+ENST00000372731+ENST00000497216+ENST00000472211+ENST00000475367+ENST00000461855+ENST00000476825+ENST00000491712	protein_coding	54.2357	11.3383
ENSG00000141367	CLTC	654.721	1.69548	0.134504	12.6054	1.97e-36	9.6e-35	ENST00000269122+ENST00000393043+ENST00000580081+ENST00000579456+ENST00000584313+ENST00000585198+ENST00000472129+ENST00000483176+ENST00000466513+ENST00000579815+ENST00000496076+ENST00000472651+ENST00000475458+ENST00000498711	protein_coding	75.4375	10.0669
ENSG00000127511	SIN3B	172.798	1.69448	0.175698	9.6443	5.2e-22	1.33e-20	ENST00000248054+ENST00000379803+ENST00000596802+ENST00000596638+ENST00000599880+ENST00000595541+ENST00000594372+ENST00000595900+ENST00000602204+ENST00000595049+ENST00000601141+ENST00000594235	protein_coding	25.08	5.66825
ENSG00000087258	GNAO1	551.458	1.69439	0.12021	14.0952	4.06e-45	2.7e-43	ENST00000262493+ENST00000570235+ENST00000262494+ENST00000569295+ENST00000563661+ENST00000565363+ENST00000562316+ENST00000563440+ENST00000568375+ENST00000564727+ENST00000564798	protein_coding	114.033	10.2662
ENSG00000107281	NPDC1	303.216	1.69385	0.166695	10.1614	2.95e-24	8.53e-23	ENST00000371601+ENST00000371600+ENST00000496498+ENST00000472668+ENST00000488145+ENST00000485589	protein_coding	186.902	16.2266
ENSG00000132305	IMMT	142.451	1.69342	0.177808	9.52386	1.67e-21	4.15e-20	ENST00000410111+ENST00000449247+ENST00000254636+ENST00000442664+ENST00000419070+ENST00000409051+ENST00000474969+ENST00000490238+ENST00000409258+ENST00000460081+ENST00000486633	protein_coding	43.8112	7.61648
ENSG00000237190	CDKN2AIPNL	32.506	1.69066	0.290323	5.82335	5.77e-09	4.4e-08	ENST00000458198+ENST00000395009	protein_coding	19.2666	8.63931
ENSG00000170616	SCRT1	34.1056	1.69028	0.329817	5.1249	2.98e-07	1.71e-06	ENST00000332135	protein_coding	6.78772	0.590498
ENSG00000164885	CDK5	114.093	1.6902	0.193414	8.73873	2.36e-18	4.83e-17	ENST00000485972+ENST00000297518+ENST00000487703+ENST00000476691+ENST00000469108	protein_coding	53.0703	9.91406
ENSG00000143630	HCN3	44.8637	1.68876	0.304248	5.55061	2.85e-08	1.93e-07	ENST00000368358+ENST00000496230+ENST00000467204+ENST00000492035	protein_coding	15.156	3.58216
ENSG00000128203	ASPHD2	34.1849	1.68772	0.274582	6.14649	7.92e-10	6.73e-09	ENST00000215906	protein_coding	7.76279	0.814728
ENSG00000163636	PSMD6	104.616	1.68756	0.202727	8.3243	8.48e-17	1.53e-15	ENST00000295901+ENST00000480205+ENST00000467853+ENST00000394431+ENST00000492933+ENST00000476464+ENST00000463139+ENST00000482510+ENST00000497315+ENST00000475036+ENST00000497323+ENST00000478185	protein_coding	74.0223	5.19089
ENSG00000161082	CELF5	66.9866	1.68741	0.236521	7.13426	9.73e-13	1.18e-11	ENST00000292672+ENST00000541430+ENST00000334293+ENST00000586050+ENST00000589370+ENST00000588350+ENST00000588101+ENST00000591483	protein_coding	16.6402	2.18174
ENSG00000226479	TMEM185B	8.46694	1.68473	0.606919	2.77587	0.00550542	0.0131941	ENST00000426077	protein_coding	2.06696	0.256694
ENSG00000158109	TPRG1L	268.887	1.68415	0.150563	11.1857	4.79e-29	1.72e-27	ENST00000378344+ENST00000344579	protein_coding	78.7391	11.9105
ENSG00000261452	RP11-509E16.1	245.693	1.6839	0.139153	12.1011	1.04e-33	4.62e-32	ENST00000567599	lincRNA	83.2085	9.29803
ENSG00000148090	AUH	96.0869	1.68272	0.210907	7.97851	1.48e-15	2.39e-14	ENST00000303617+ENST00000375731+ENST00000473695+ENST00000422391+ENST00000478465+ENST00000475023	protein_coding	59.3658	7.85148
ENSG00000115966	ATF2	129.337	1.68253	0.205926	8.17053	3.07e-16	5.27e-15	ENST00000345739+ENST00000264110+ENST00000409437+ENST00000409635+ENST00000435004+ENST00000428760+ENST00000487334+ENST00000538946+ENST00000392543+ENST00000426833+ENST00000409499+ENST00000415955+ENST00000429579+ENST00000421438+ENST00000456655+ENST00000417080+ENST00000392544+ENST00000478905+ENST00000435231+ENST00000437522+ENST00000409833+ENST00000413123+ENST00000445349	protein_coding	19.9156	4.4286
ENSG00000004478	FKBP4	85.2071	1.68239	0.233993	7.1899	6.48e-13	8.05e-12	ENST00000001008+ENST00000543769+ENST00000538622+ENST00000543037+ENST00000539181+ENST00000544366+ENST00000540260	protein_coding	28.3258	5.12626
ENSG00000152061	RABGAP1L	199.104	1.68215	0.169272	9.93754	2.86e-23	7.83e-22	ENST00000367689+ENST00000357444+ENST00000251507+ENST00000457696+ENST00000487987+ENST00000529474+ENST00000367690+ENST00000526253+ENST00000474375+ENST00000529145+ENST00000325589+ENST00000367686+ENST00000469553+ENST00000367687+ENST00000347255+ENST00000489615+ENST00000478442+ENST00000465412+ENST00000486220+ENST00000392064+ENST00000367688+ENST00000485114+ENST00000461613	protein_coding	21.0575	6.13638
ENSG00000204186	ZDBF2	48.5745	1.68151	0.276931	6.07196	1.26e-09	1.05e-08	ENST00000374423	protein_coding	2.99	1.52724
ENSG00000196227	FAM217B	291.959	1.67962	0.159227	10.5486	5.16e-26	1.63e-24	ENST00000358293+ENST00000360816+ENST00000469084+ENST00000421092	protein_coding	42.8096	5.68009
ENSG00000155592	ZKSCAN2	16.1175	1.67901	0.433716	3.87122	0.00010829	0.00038247	ENST00000328086+ENST00000569150+ENST00000565590	protein_coding	1.56718	2.42705
ENSG00000152556	PFKM	222.068	1.67889	0.205015	8.18911	2.63e-16	4.54e-15	ENST00000550345+ENST00000549003+ENST00000550924+ENST00000549941+ENST00000340802+ENST00000550257+ENST00000547581+ENST00000546755+ENST00000549366+ENST00000552792+ENST00000548288+ENST00000359794+ENST00000547066+ENST00000546964+ENST00000548720+ENST00000552989+ENST00000551485+ENST00000551548+ENST00000551339+ENST00000395233+ENST00000548345+ENST00000551804+ENST00000549022+ENST00000312352+ENST00000547587…	protein_coding	44.3003	6.63122
ENSG00000143919	CAMKMT	17.8431	1.67846	0.379761	4.41977	9.88e-06	4.29e-05	ENST00000402247+ENST00000407131+ENST00000378494+ENST00000403853+ENST00000454433+ENST00000428929+ENST00000428993+ENST00000477623+ENST00000477830	protein_coding	7.44757	0.984006
ENSG00000126461	SCAF1	52.5288	1.67795	0.310957	5.39608	6.81e-08	4.34e-07	ENST00000360565+ENST00000598359+ENST00000601038+ENST00000595242	protein_coding	10.6598	2.21449
ENSG00000171603	CLSTN1	397.557	1.67589	0.126815	13.2153	7.16e-40	3.97e-38	ENST00000377298+ENST00000377288+ENST00000361311+ENST00000435891+ENST00000477264+ENST00000464286	protein_coding	87.9619	15.5094
ENSG00000179399	GPC5	11.0927	1.67582	0.621637	2.69581	0.00702172	0.0164241	ENST00000377067+ENST00000483422	protein_coding	2.46713	0.275398
ENSG00000221990	C5orf55	7.36068	1.67566	0.55968	2.99397	0.00275376	0.00709856	ENST00000408966	protein_coding	3.31865	0.286244
ENSG00000196636	ACN9	11.8819	1.6746	0.508956	3.29026	0.00100093	0.0028629	ENST00000432641+ENST00000489852+ENST00000360382+ENST00000479853	protein_coding	3.7954	0.510993
ENSG00000107954	NEURL1	40.5038	1.67437	0.296505	5.64703	1.63e-08	1.15e-07	ENST00000369780+ENST00000437579+ENST00000369777+ENST00000455386+ENST00000465048	protein_coding	7.77622	1.16335
ENSG00000226745	RP11-115D7.3	4.55679	1.6738	0.499687	3.3497	0.00080898	0.00235992	ENST00000430724	pseduogene	3.65794	0.427397
ENSG00000224237	MINOS1P3	2.33117	1.67061	0.735562	2.2712	0.0231346	0.0471974	ENST00000457048	pseduogene	8.95566	1.06043
ENSG00000116791	CRYZ	35.7306	1.67047	0.368858	4.52876	5.93e-06	2.7e-05	ENST00000340866+ENST00000370872+ENST00000492102+ENST00000417775+ENST00000370871+ENST00000370870+ENST00000441120	protein_coding	13.1857	1.66286
ENSG00000117593	DARS2	7.9569	1.66744	0.625543	2.66558	0.00768552	0.0177866	ENST00000361951+ENST00000239457+ENST00000471476+ENST00000460076	protein_coding	2.29124	9.10898
ENSG00000100028	SNRPD3	48.5348	1.667	0.260545	6.39814	1.57e-10	1.48e-09	ENST00000215829+ENST00000468770+ENST00000402849+ENST00000404603+ENST00000439775	protein_coding	21.8682	12.5901
ENSG00000186205	2020-03-01	8.32805	1.66612	0.557142	2.99047	0.00278548	0.0071712	ENST00000366910+ENST00000492847+ENST00000407981+ENST00000496110+ENST00000463976+ENST00000443880+ENST00000472269	protein_coding	2.89795	0.322887
ENSG00000137513	NARS2	19.8594	1.66576	0.371974	4.47817	7.53e-06	3.36e-05	ENST00000281038+ENST00000529771+ENST00000528850+ENST00000525345+ENST00000529880+ENST00000529571+ENST00000526709	protein_coding	12.9858	3.28608
ENSG00000141622	RNF165	30.7253	1.66571	0.303001	5.49737	3.86e-08	2.55e-07	ENST00000593230+ENST00000269439+ENST00000543885+ENST00000586604+ENST00000592777+ENST00000590330+ENST00000588679+ENST00000587853	protein_coding	4.16147	0.692507
ENSG00000152092	ASTN1	89.2452	1.66535	0.246127	6.76621	1.32e-11	1.41e-10	ENST00000367657+ENST00000361833+ENST00000367654+ENST00000424564+ENST00000281881+ENST00000473640	protein_coding	9.13597	1.43779
ENSG00000214944	ARHGEF28	35.1958	1.66455	0.286492	5.81009	6.24e-09	4.73e-08	ENST00000287898+ENST00000513042+ENST00000545377+ENST00000296794+ENST00000509848+ENST00000426542+ENST00000437974+ENST00000510131+ENST00000296799+ENST00000513841+ENST00000506334+ENST00000510312+ENST00000512883+ENST00000504003+ENST00000503341	protein_coding	5.169	0.988247
ENSG00000218336	TENM3	32.5609	1.66409	0.329941	5.0436	4.57e-07	2.54e-06	ENST00000513201+ENST00000512480+ENST00000511685+ENST00000406950+ENST00000510504+ENST00000502950+ENST00000507737	protein_coding	2.14301	0.856114
ENSG00000123472	ATPAF1	295.31	1.66353	0.134742	12.346	5.12e-35	2.37e-33	ENST00000576409+ENST00000574428+ENST00000371937+ENST00000492233+ENST00000526821+ENST00000542495+ENST00000529214+ENST00000329231+ENST00000534216+ENST00000532925+ENST00000474020+ENST00000487193+ENST00000460928+ENST00000525633	protein_coding	52.6474	8.14523
ENSG00000235165	AC016405.1	2.23623	1.66289	0.720713	2.30729	0.0210386	0.0434347	ENST00000442838	pseduogene	1.30228	0.221179
ENSG00000043514	TRIT1	13.941	1.66286	0.453759	3.66463	0.00024769	0.00080827	ENST00000372818+ENST00000316891+ENST00000462797+ENST00000441669+ENST00000495175+ENST00000491865+ENST00000541099+ENST00000537223+ENST00000537440+ENST00000545233+ENST00000465417+ENST00000492612+ENST00000467774+ENST00000489945+ENST00000486825+ENST00000469476+ENST00000462243+ENST00000544981	protein_coding	5.31342	1.03935
ENSG00000105516	DBP	28.9316	1.66098	0.30452	5.45441	4.91e-08	3.19e-07	ENST00000222122+ENST00000599385+ENST00000594723+ENST00000593500+ENST00000601104	protein_coding	23.0921	2.87155
ENSG00000248905	FMN1	38.37	1.66075	0.324608	5.11616	3.12e-07	1.79e-06	ENST00000334528+ENST00000561249+ENST00000559047+ENST00000558882+ENST00000559610+ENST00000560317+ENST00000558711+ENST00000558628+ENST00000558197+ENST00000559150+ENST00000320930	protein_coding	5.8984	0.630514
ENSG00000171695	C20orf201	3.40191	1.65934	0.724082	2.29164	0.0219261	0.0450056	ENST00000308906+ENST00000302096	protein_coding	3.28336	0.308357
ENSG00000174010	KLHL15	11.4158	1.6593	0.566265	2.93025	0.00338689	0.00855904	ENST00000328046	protein_coding	1.20374	0.138048
ENSG00000100116	GCAT	67.2418	1.65669	0.240466	6.8895	5.6e-12	6.25e-11	ENST00000323205+ENST00000248924+ENST00000445195+ENST00000415371+ENST00000478203+ENST00000426858+ENST00000451984	protein_coding	31.6104	5.17947
ENSG00000241973	PI4KA	176.176	1.65508	0.166587	9.93522	2.93e-23	8.01e-22	ENST00000255882+ENST00000414196+ENST00000572273+ENST00000492581+ENST00000477245+ENST00000466772+ENST00000399213+ENST00000482030+ENST00000466394+ENST00000489966+ENST00000485123+ENST00000462210+ENST00000494113+ENST00000477368+ENST00000475414+ENST00000490873+ENST00000466162+ENST00000484220+ENST00000485963+ENST00000485950+ENST00000449120	protein_coding	71.8467	5.91025
ENSG00000136827	TOR1A	37.31	1.65505	0.294868	5.61285	1.99e-08	1.38e-07	ENST00000351698+ENST00000474192+ENST00000473604+ENST00000473084	protein_coding	11.2058	9.04566
ENSG00000138107	ACTR1A	369.945	1.65475	0.125312	13.205	8.21e-40	4.53e-38	ENST00000369905+ENST00000470322+ENST00000487599+ENST00000545684+ENST00000446605+ENST00000494549+ENST00000481044+ENST00000480947	protein_coding	97.9476	29.1737
ENSG00000111726	CMAS	544.074	1.65427	0.167547	9.87349	5.42e-23	1.47e-21	ENST00000229329+ENST00000534981+ENST00000535610+ENST00000538498+ENST00000537658	protein_coding	216.721	39.1766
ENSG00000255836	RP11-157G21.2	4.68568	1.65424	0.55391	2.98648	0.00282209	0.00725724	ENST00000538078	pseduogene	3.13488	0.489309
ENSG00000148948	LRRC4C	30.2206	1.65315	0.300346	5.50414	3.71e-08	2.47e-07	ENST00000278198+ENST00000527150+ENST00000530763+ENST00000528697+ENST00000533474+ENST00000534577	protein_coding	7.23548	2.15671
ENSG00000117410	ATP6V0B	1110.94	1.65222	0.103861	15.9079	5.58e-57	5.35e-55	ENST00000472505+ENST00000472174+ENST00000532642+ENST00000236067+ENST00000471859+ENST00000472277+ENST00000461670+ENST00000468183+ENST00000473485+ENST00000496131+ENST00000498208+ENST00000532072+ENST00000498664	protein_coding	499.464	61.1728
ENSG00000176749	CDK5R1	167.56	1.65161	0.192788	8.567	1.06e-17	2.07e-16	ENST00000313401+ENST00000584716+ENST00000584792	protein_coding	26.1466	5.87806
ENSG00000099308	MAST3	39.3953	1.65157	0.354505	4.65882	3.18e-06	1.53e-05	ENST00000262811+ENST00000608648+ENST00000601226+ENST00000609494+ENST00000609076	protein_coding	14.176	35.5594
ENSG00000108306	FBXL20	20.1647	1.65147	0.429842	3.84204	0.00012202	0.0004265	ENST00000583610+ENST00000264658+ENST00000394294+ENST00000577399+ENST00000581781	protein_coding	6.67658	1.46718
ENSG00000168917	SLC35G2	55.2163	1.65081	0.304584	5.4199	5.96e-08	3.83e-07	ENST00000472200+ENST00000446465+ENST00000393079	protein_coding	20.5794	2.63223
ENSG00000124279	FASTKD3	10.141	1.65076	0.53018	3.11359	0.00184825	0.00496394	ENST00000264669+ENST00000513658+ENST00000282110+ENST00000511261+ENST00000507036+ENST00000513577+ENST00000504695+ENST00000507572	protein_coding	3.55418	0.606769
ENSG00000143363	PRUNE	25.2843	1.64857	0.336189	4.90372	9.4e-07	4.96e-06	ENST00000467771+ENST00000462440+ENST00000475722+ENST00000271619+ENST00000271620+ENST00000450884+ENST00000368937+ENST00000431193+ENST00000368936+ENST00000368935+ENST00000368934	protein_coding	7.6251	3.46071
ENSG00000106105	GARS	140.424	1.6475	0.211675	7.78317	7.07e-15	1.07e-13	ENST00000389266+ENST00000454308+ENST00000478124+ENST00000484093+ENST00000470392+ENST00000444666+ENST00000465748+ENST00000485784+ENST00000496643	protein_coding	72.1127	12.2247
ENSG00000137714	FDX1	66.4173	1.64692	0.229245	7.18411	6.76e-13	8.37e-12	ENST00000260270	protein_coding	14.5303	1.56101
ENSG00000101928	MOSPD1	21.4903	1.64624	0.413917	3.97722	6.97e-05	0.00025639	ENST00000370783+ENST00000491609+ENST00000370779+ENST00000480721+ENST00000370777+ENST00000489890+ENST00000462060	protein_coding	5.66265	5.47515
ENSG00000101290	CDS2	909.051	1.64607	0.120966	13.6077	3.61e-42	2.15e-40	ENST00000460006+ENST00000467923+ENST00000450570+ENST00000379062+ENST00000468817+ENST00000486875+ENST00000379070+ENST00000535100	protein_coding	65.5219	23.8838
ENSG00000133193	FAM104A	11.629	1.64461	0.47489	3.46314	0.00053392	0.00161798	ENST00000405159+ENST00000403627+ENST00000583178+ENST00000580032+ENST00000581110+ENST00000579872+ENST00000583024	protein_coding	6.96645	1.07557
ENSG00000132471	WBP2	510.265	1.64369	0.108463	15.1544	7.09e-52	5.8e-50	ENST00000254806+ENST00000585462+ENST00000591399+ENST00000587642+ENST00000591831+ENST00000590221+ENST00000586257+ENST00000344296+ENST00000588373+ENST00000433525+ENST00000589236+ENST00000416574+ENST00000589642+ENST00000587374+ENST00000593002+ENST00000589241+ENST00000590450+ENST00000589834+ENST00000592802	protein_coding	251.201	26.3831
ENSG00000268713	CTC-444N24.8	10.098	1.64324	0.608535	2.70031	0.00692739	0.0162323	ENST00000600047	lincRNA	5.44188	1.30072
ENSG00000087842	PIR	13.2244	1.64212	0.504891	3.25242	0.00114426	0.00323002	ENST00000380421+ENST00000380420+ENST00000492432+ENST00000484433+ENST00000476381+ENST00000471725	protein_coding	8.29979	0.933656
ENSG00000215319	RP11-98L4.1	52.4474	1.64184	0.266741	6.15519	7.5e-10	6.39e-09	ENST00000400019	pseduogene	28.3564	3.13662
ENSG00000205940	HSP90AB2P	2.24593	1.64085	0.710989	2.30784	0.0210078	0.043376	ENST00000602906+ENST00000382444+ENST00000507090	uncertain	1.00329	0.126021
ENSG00000141404	GNAL	100.307	1.63938	0.189573	8.64777	5.25e-18	1.05e-16	ENST00000334049+ENST00000585590+ENST00000535121+ENST00000269162+ENST00000423027+ENST00000585642+ENST00000590972+ENST00000590228+ENST00000602628+ENST00000586926	protein_coding	15.237	2.72871
ENSG00000154511	FAM69A	48.4384	1.63888	0.343187	4.77548	1.79e-06	8.98e-06	ENST00000370310	protein_coding	12.5846	1.23753
ENSG00000128524	ATP6V1F	331.932	1.63869	0.168447	9.72825	2.28e-22	6e-21	ENST00000249289+ENST00000492758	protein_coding	413.743	49.8859
ENSG00000271870	RP11-97C16.1	9.46562	1.63761	0.611905	2.67625	0.00744516	0.0173046	ENST00000607052	antisense	11.9604	3.38563
ENSG00000034693	PEX3	17.6201	1.63683	0.42093	3.8886	0.00010082	0.00035822	ENST00000367592+ENST00000367591+ENST00000585848	protein_coding	10.9494	1.96485
ENSG00000186106	ANKRD46	154.729	1.63502	0.180677	9.04941	1.44e-19	3.17e-18	ENST00000520552+ENST00000519597+ENST00000335659+ENST00000520311+ENST00000519316+ENST00000358990+ENST00000524072+ENST00000523000+ENST00000521345+ENST00000524319+ENST00000520713	protein_coding	38.4423	5.31409
ENSG00000123552	USP45	25.8201	1.63435	0.37019	4.41489	1.01e-05	4.39e-05	ENST00000392738+ENST00000500704+ENST00000496518+ENST00000327681+ENST00000539675+ENST00000369233+ENST00000513344+ENST00000506871+ENST00000511403+ENST00000496090+ENST00000507717+ENST00000329966+ENST00000472914+ENST00000369232+ENST00000369231+ENST00000508908	protein_coding	4.15851	1.61591
ENSG00000124702	KLHDC3	194.274	1.63416	0.196737	8.30634	9.87e-17	1.76e-15	ENST00000326974+ENST00000244670+ENST00000332245	protein_coding	92.7705	8.98608
ENSG00000176956	LY6H	116.545	1.63328	0.269802	6.05363	1.42e-09	1.17e-08	ENST00000414417+ENST00000342752+ENST00000479685+ENST00000430474	protein_coding	87.5009	9.32458
ENSG00000174903	RAB1B	90.0919	1.63285	0.28717	5.68601	1.3e-08	9.31e-08	ENST00000311481+ENST00000527397	protein_coding	85.3158	6.91646
ENSG00000271971	CTD-2006H14.2	7.54326	1.6322	0.594666	2.74472	0.00605618	0.0143908	ENST00000607706	antisense	6.82722	0.71936
ENSG00000147676	MAL2	17.3617	1.63213	0.409865	3.98211	6.83e-05	0.00025154	ENST00000522112+ENST00000534619+ENST00000276681+ENST00000521748+ENST00000531508	protein_coding	4.90446	0.520276
ENSG00000188010	MORN2	26.3755	1.63167	0.368156	4.43201	9.34e-06	4.08e-05	ENST00000340556+ENST00000441049+ENST00000410014+ENST00000409665+ENST00000409077+ENST00000409131	protein_coding	27.9169	22.3098
ENSG00000074842	C19orf10	48.968	1.63131	0.292615	5.57495	2.48e-08	1.7e-07	ENST00000599761+ENST00000262947+ENST00000599630+ENST00000596031	protein_coding	31.8103	26.3823
ENSG00000256464	RP11-613F22.5	3.7242	1.62903	0.589404	2.76386	0.00571215	0.0136342	ENST00000540201	pseduogene	3.51029	0.493668
ENSG00000104805	NUCB1	157.741	1.62889	0.183674	8.86833	7.43e-19	1.57e-17	ENST00000405315+ENST00000407032+ENST00000452087+ENST00000485798+ENST00000443560+ENST00000411700+ENST00000451312+ENST00000263273+ENST00000424608+ENST00000465524+ENST00000460125+ENST00000469291+ENST00000492367	protein_coding	56.1087	7.8838
ENSG00000138363	ATIC	45.3832	1.62755	0.287227	5.66643	1.46e-08	1.04e-07	ENST00000236959+ENST00000444305+ENST00000488712+ENST00000540518+ENST00000443953+ENST00000435675+ENST00000427397+ENST00000413174+ENST00000446622+ENST00000426233+ENST00000479093+ENST00000467388+ENST00000459796+ENST00000442048+ENST00000478734	protein_coding	53.7558	7.54122
ENSG00000132164	SLC6A11	35.6347	1.62737	0.453753	3.58646	0.0003352	0.00106114	ENST00000254488+ENST00000454147+ENST00000464828	protein_coding	6.5009	1.59768
ENSG00000258702	RP11-433J8.1	16.8938	1.62714	0.403502	4.03255	5.52e-05	0.00020684	ENST00000553378+ENST00000555496	lincRNA	2.95275	0.643381
ENSG00000100504	PYGL	117.543	1.62668	0.251434	6.46959	9.83e-11	9.42e-10	ENST00000532462+ENST00000544180+ENST00000216392+ENST00000532107+ENST00000528757+ENST00000553872+ENST00000530336	protein_coding	31.6075	6.00941
ENSG00000145725	PPIP5K2	147.842	1.62509	0.190574	8.52735	1.5e-17	2.88e-16	ENST00000515845+ENST00000321521+ENST00000358359+ENST00000513500+ENST00000414217+ENST00000507921+ENST00000504275+ENST00000507310+ENST00000502481+ENST00000509597+ENST00000508935+ENST00000511724+ENST00000507966+ENST00000511022+ENST00000510672+ENST00000504083	protein_coding	33.9285	3.74429
ENSG00000155858	LSM11	49.3032	1.62494	0.288488	5.63262	1.77e-08	1.24e-07	ENST00000286307	protein_coding	5.68095	0.561874
ENSG00000107872	FBXL15	120.715	1.62406	0.187652	8.65467	4.94e-18	9.9e-17	ENST00000432590+ENST00000481808+ENST00000224862+ENST00000369956+ENST00000440407+ENST00000425536+ENST00000457067	protein_coding	47.7992	5.71804
ENSG00000164494	PDSS2	16.7131	1.62332	0.44453	3.65177	0.00026044	0.00084613	ENST00000369037+ENST00000453874+ENST00000449027+ENST00000369031	protein_coding	2.87667	0.34859
ENSG00000159167	STC1	23.7549	1.62296	0.566297	2.86592	0.00415803	0.0102857	ENST00000290271+ENST00000524323	protein_coding	3.05414	0.96479
ENSG00000224531	SMIM13	203.146	1.62214	0.165178	9.82056	9.18e-23	2.46e-21	ENST00000416247+ENST00000376935	protein_coding	28.9338	3.6893
ENSG00000172020	GAP43	471.655	1.62126	0.176626	9.17908	4.35e-20	9.92e-19	ENST00000305124+ENST00000393780	protein_coding	191.719	27.0831
ENSG00000167085	PHB	7.21818	1.62077	0.651913	2.48617	0.0129125	0.0282125	ENST00000300408+ENST00000511832+ENST00000511933+ENST00000419140+ENST00000504124+ENST00000508009+ENST00000512041+ENST00000446735+ENST00000393345+ENST00000506273+ENST00000434917+ENST00000507748+ENST00000513412	protein_coding	6.34907	5.69275
ENSG00000105058	FAM32A	101.653	1.61889	0.206369	7.84465	4.34e-15	6.7e-14	ENST00000589852+ENST00000263384+ENST00000588367+ENST00000585831+ENST00000587351	protein_coding	57.2669	9.99474
ENSG00000174953	DHX36	100.028	1.61858	0.186734	8.66784	4.4e-18	8.88e-17	ENST00000496811+ENST00000308361+ENST00000544526+ENST00000495598+ENST00000329463+ENST00000477549+ENST00000479934+ENST00000481941+ENST00000460695+ENST00000469977+ENST00000481332+ENST00000460875+ENST00000462464+ENST00000491011	protein_coding	22.9494	2.80494
ENSG00000124120	TTPAL	73.1979	1.61804	0.198349	8.15755	3.42e-16	5.84e-15	ENST00000262605+ENST00000372904+ENST00000372906+ENST00000456317+ENST00000461134	protein_coding	8.05714	1.95412
ENSG00000123737	EXOSC9	8.32792	1.61788	0.620003	2.60947	0.00906824	0.0206023	ENST00000243498+ENST00000509980+ENST00000379663+ENST00000513654+ENST00000511454+ENST00000509800+ENST00000512454+ENST00000508212+ENST00000506201+ENST00000511132+ENST00000503139+ENST00000503236	protein_coding	4.85029	0.488257
ENSG00000091157	WDR7	278.295	1.61732	0.161124	10.0377	1.04e-23	2.91e-22	ENST00000589935+ENST00000357574+ENST00000254442+ENST00000593058+ENST00000585754+ENST00000587403+ENST00000590557+ENST00000585824+ENST00000591524+ENST00000586124+ENST00000591449+ENST00000585669	protein_coding	27.1213	3.94064
ENSG00000263970	RP11-789C17.5	5.99119	1.61609	0.472142	3.42289	0.0006196	0.00185199	ENST00000579805	antisense	42.2151	3.95759
ENSG00000196305	IARS	120.109	1.61318	0.238025	6.77736	1.22e-11	1.31e-10	ENST00000375643+ENST00000375629+ENST00000443024+ENST00000447699+ENST00000375627+ENST00000474340+ENST00000473915+ENST00000467876+ENST00000472894+ENST00000395554+ENST00000498025+ENST00000490438+ENST00000430417	protein_coding	16.5397	9.29092
ENSG00000119242	CCDC92	285.776	1.61214	0.148908	10.8264	2.58e-27	8.56e-26	ENST00000542348+ENST00000544798+ENST00000238156+ENST00000545135+ENST00000545891+ENST00000539761+ENST00000535556+ENST00000539551+ENST00000545037	protein_coding	108.253	12.554
ENSG00000182810	DDX28	7.62319	1.6115	0.563494	2.85983	0.00423864	0.0104595	ENST00000332395	protein_coding	2.80988	0.25772
ENSG00000175416	CLTB	384.06	1.61121	0.132817	12.1311	7.23e-34	3.22e-32	ENST00000345807+ENST00000310418+ENST00000508425+ENST00000510734+ENST00000502877+ENST00000507821+ENST00000509319	protein_coding	224.344	51.2997
ENSG00000119888	EPCAM	8.24887	1.60975	0.562961	2.85943	0.00424408	0.0104703	ENST00000405271+ENST00000456133+ENST00000263735+ENST00000474691+ENST00000419334+ENST00000490733	protein_coding	3.11513	0.275893
ENSG00000198131	ZNF544	14.6154	1.60867	0.423675	3.79694	0.00014649	0.00050383	ENST00000599227+ENST00000269829+ENST00000594384+ENST00000597240+ENST00000597564+ENST00000602260+ENST00000596597+ENST00000594303+ENST00000596825+ENST00000333581+ENST00000596929+ENST00000596677+ENST00000600220+ENST00000600044+ENST00000596652+ENST00000595981+ENST00000599714+ENST00000599953+ENST00000598880+ENST00000600775+ENST00000415203	protein_coding	10.2777	2.08883
ENSG00000134775	FHOD3	44.8545	1.6077	0.295947	5.4324	5.56e-08	3.58e-07	ENST00000257209+ENST00000589114+ENST00000445677+ENST00000359247+ENST00000590592+ENST00000591635+ENST00000592930+ENST00000587493+ENST00000592128+ENST00000585579	protein_coding	15.5169	1.37141
ENSG00000203965	EFCAB7	19.1378	1.60763	0.378193	4.25082	2.13e-05	8.69e-05	ENST00000480886+ENST00000371088+ENST00000493605+ENST00000496956+ENST00000460678+ENST00000461039	protein_coding	5.31179	1.51991
ENSG00000105701	FKBP8	99.4955	1.6073	0.304719	5.2747	1.33e-07	8.1e-07	ENST00000597960+ENST00000610101+ENST00000544835+ENST00000608443+ENST00000222308+ENST00000596558+ENST00000601844+ENST00000453489+ENST00000596015+ENST00000606531+ENST00000596494+ENST00000597611+ENST00000599540+ENST00000594844+ENST00000597547+ENST00000609656	protein_coding	58.3809	6.91763
ENSG00000010256	UQCRC1	384.809	1.60718	0.135863	11.8295	2.75e-32	1.13e-30	ENST00000471189+ENST00000203407+ENST00000480561+ENST00000415995+ENST00000460105+ENST00000472438+ENST00000412343+ENST00000467690+ENST00000463708+ENST00000493806	protein_coding	293.706	32.0396
ENSG00000238243	OR2W3	12.1826	1.60612	0.447645	3.58793	0.00033331	0.00105606	ENST00000537741+ENST00000360358	protein_coding	5.31873	0.726972
ENSG00000110042	DTX4	53.1891	1.60564	0.262698	6.11211	9.83e-10	8.26e-09	ENST00000532982+ENST00000227451+ENST00000531902+ENST00000527475	protein_coding	6.35769	1.16787
ENSG00000126247	CAPNS1	744.71	1.60536	0.144198	11.133	8.66e-29	3.07e-27	ENST00000246533+ENST00000589146+ENST00000587718+ENST00000592483+ENST00000590874+ENST00000588815+ENST00000591041+ENST00000588780+ENST00000590049+ENST00000586851+ENST00000590211+ENST00000592354+ENST00000586963+ENST00000589162	protein_coding	918.61	139.768
ENSG00000116991	SIPA1L2	133.956	1.60535	0.184438	8.70397	3.2e-18	6.49e-17	ENST00000366630+ENST00000262861+ENST00000308942+ENST00000494056+ENST00000495863+ENST00000486472	protein_coding	12.857	1.51398
ENSG00000203930	LINC00632	83.0402	1.60427	0.318743	5.03312	4.83e-07	2.67e-06	ENST00000370535+ENST00000607004+ENST00000498732+ENST00000602830+ENST00000602535	protein_coding	53.7627	4.39246
ENSG00000162769	FLVCR1	86.7332	1.60312	0.222589	7.20215	5.93e-13	7.41e-12	ENST00000366971+ENST00000419102+ENST00000579295+ENST00000474693+ENST00000483790	protein_coding	9.13165	1.01628
ENSG00000164128	NPY1R	15.0816	1.60223	0.573077	2.79583	0.00517664	0.0124904	ENST00000296533+ENST00000509586+ENST00000504391+ENST00000512819+ENST00000504790+ENST00000515701+ENST00000511901	protein_coding	3.10421	0.343889
ENSG00000225968	ELFN1	22.0293	1.60107	0.439075	3.64646	0.00026588	0.00086203	ENST00000424383+ENST00000561626+ENST00000541472	protein_coding	3.89545	0.382086
ENSG00000163382	APOA1BP	133.319	1.60028	0.170975	9.3597	8e-21	1.91e-19	ENST00000368235+ENST00000368234+ENST00000368233+ENST00000467374+ENST00000488840	protein_coding	87.243	10.603
ENSG00000165832	TRUB1	62.5329	1.59924	0.240595	6.64703	2.99e-11	3.04e-10	ENST00000298746+ENST00000485065	protein_coding	11.7547	2.14757
ENSG00000154153	FAM134B	299.498	1.59887	0.153371	10.4249	1.91e-25	5.88e-24	ENST00000510362+ENST00000399793+ENST00000306320+ENST00000509977+ENST00000506441+ENST00000509048	protein_coding	143.125	16.6114
ENSG00000122882	ECD	19.2148	1.5975	0.410594	3.89071	0.0001	0.00035551	ENST00000494307+ENST00000372979+ENST00000454759+ENST00000484976+ENST00000430082+ENST00000453402+ENST00000413026+ENST00000610256	protein_coding	7.77476	0.906803
ENSG00000175216	CKAP5	152.205	1.59305	0.187912	8.47765	2.3e-17	4.36e-16	ENST00000529230+ENST00000312055+ENST00000415402+ENST00000354558+ENST00000533413+ENST00000525896+ENST00000527333+ENST00000526876+ENST00000526943+ENST00000528593+ENST00000532321+ENST00000526496+ENST00000525248	protein_coding	16.2026	15.5454
ENSG00000174446	SNAPC5	43.9652	1.59281	0.315462	5.04914	4.44e-07	2.47e-06	ENST00000563480+ENST00000395589+ENST00000562411+ENST00000568875+ENST00000316634+ENST00000565465+ENST00000307979+ENST00000566658	protein_coding	24.8484	20.7085
ENSG00000041988	THAP3	27.3347	1.592	0.343581	4.63354	3.59e-06	1.71e-05	ENST00000054650+ENST00000484676+ENST00000307896+ENST00000377627+ENST00000484669+ENST00000487819+ENST00000472925+ENST00000480647	protein_coding	15.1561	1.73025
ENSG00000181649	PHLDA2	14.2548	1.58934	0.449927	3.53245	0.00041174	0.0012793	ENST00000314222	protein_coding	11.836	1.02175
ENSG00000120265	PCMT1	481.05	1.58543	0.154762	10.2443	1.25e-24	3.72e-23	ENST00000367384+ENST00000464889+ENST00000367378+ENST00000484601+ENST00000367380+ENST00000494411+ENST00000460828+ENST00000544496+ENST00000486585+ENST00000495487+ENST00000480010	protein_coding	163.046	20.0684
ENSG00000061794	MRPS35	62.4744	1.58267	0.231999	6.82189	8.99e-12	9.78e-11	ENST00000081029+ENST00000536569+ENST00000538315+ENST00000542791+ENST00000542199	protein_coding	22.2901	3.29949
ENSG00000176903	PNMA1	244.549	1.58207	0.178222	8.87698	6.87e-19	1.46e-17	ENST00000316836	protein_coding	57.9127	7.04828
ENSG00000198055	GRK6	46.4032	1.58168	0.281605	5.61665	1.95e-08	1.36e-07	ENST00000502598+ENST00000506296+ENST00000511244+ENST00000355472+ENST00000507633+ENST00000393576+ENST00000528793+ENST00000355958+ENST00000512684+ENST00000515666+ENST00000508705	protein_coding	13.8398	1.93458
ENSG00000128944	KNSTRN	10.9927	1.58004	0.519589	3.04093	0.00235847	0.00618092	ENST00000249776+ENST00000560981+ENST00000416151+ENST00000559604+ENST00000448395+ENST00000560321+ENST00000608100+ENST00000559591+ENST00000560220+ENST00000561196+ENST00000561169+ENST00000559304+ENST00000557920+ENST00000560673+ENST00000559083+ENST00000561367	protein_coding	4.343	14.2742
ENSG00000159479	MED8	34.739	1.57702	0.305014	5.17032	2.34e-07	1.37e-06	ENST00000290663+ENST00000372457+ENST00000372455+ENST00000460803+ENST00000473560	protein_coding	12.6176	2.0553
ENSG00000167671	UBXN6	207.713	1.57682	0.191234	8.2455	1.64e-16	2.88e-15	ENST00000591919+ENST00000301281+ENST00000588238+ENST00000394765+ENST00000587009+ENST00000590466+ENST00000587324+ENST00000593024+ENST00000592358+ENST00000592515	protein_coding	132.882	23.7832
ENSG00000015676	NUDCD3	243.817	1.575	0.14188	11.1009	1.24e-28	4.38e-27	ENST00000355451+ENST00000460110+ENST00000487118+ENST00000475952+ENST00000338427+ENST00000493613+ENST00000472246+ENST00000464812+ENST00000478769+ENST00000480209+ENST00000497978	protein_coding	24.6868	5.47293
ENSG00000197345	MRPL21	55.1021	1.57463	0.292557	5.38232	7.35e-08	4.66e-07	ENST00000362034+ENST00000450904+ENST00000565125+ENST00000541279+ENST00000567045+ENST00000544567+ENST00000541265+ENST00000536637	protein_coding	46.1126	5.30638
ENSG00000159596	TMEM69	16.9845	1.57438	0.417146	3.77418	0.00016054	0.00054696	ENST00000372025+ENST00000496366	protein_coding	6.08076	0.580812
ENSG00000126249	PDCD2L	4.54208	1.57417	0.623474	2.52484	0.011575	0.0256145	ENST00000246535+ENST00000587385+ENST00000585821+ENST00000587065+ENST00000589589	protein_coding	10.1624	7.60326
ENSG00000092108	SCFD1	55.3217	1.57304	0.269107	5.84539	5.05e-09	3.89e-08	ENST00000458591+ENST00000555259+ENST00000421551+ENST00000484733+ENST00000556768+ENST00000544052+ENST00000463622+ENST00000557713+ENST00000541123+ENST00000311943+ENST00000557076+ENST00000553693+ENST00000396629+ENST00000554776+ENST00000556413+ENST00000556534+ENST00000469043+ENST00000554819+ENST00000553278+ENST00000555953+ENST00000554486+ENST00000554437+ENST00000556486+ENST00000556256+ENST00000555550…	protein_coding	52.5108	6.76865
ENSG00000141150	RASL10B	74.8848	1.57262	0.267124	5.88724	3.93e-09	3.07e-08	ENST00000268864+ENST00000587350	protein_coding	14.127	1.85193
ENSG00000186684	CYP27C1	9.90454	1.57042	0.488187	3.21683	0.00129614	0.0036185	ENST00000335247+ENST00000409327	protein_coding	1.81327	0.290216
ENSG00000123810	B9D2	11.423	1.56726	0.517803	3.02675	0.00247197	0.00644761	ENST00000243578+ENST00000594416+ENST00000601597	protein_coding	8.78078	1.51301
ENSG00000221909	FAM200A	14.2313	1.56587	0.422458	3.70658	0.00021008	0.00069705	ENST00000449309+ENST00000408938	protein_coding	3.67262	1.36741
ENSG00000256103	RP1-96H9.5	2.21836	1.56328	0.621244	2.51636	0.0118572	0.02617	ENST00000539998+ENST00000537967	pseduogene	4.7152	0.74198
ENSG00000181191	PJA1	84.5998	1.5626	0.205908	7.58882	3.23e-14	4.57e-13	ENST00000471141+ENST00000374584+ENST00000374583+ENST00000361478+ENST00000374571+ENST00000477231+ENST00000590146	protein_coding	74.2508	10.9416
ENSG00000270607	RP11-359E10.1	16.0017	1.56234	0.420475	3.71565	0.00020269	0.00067504	ENST00000603468	lincRNA	7.29421	1.60346
ENSG00000183597	TANGO2	83.5524	1.56217	0.182197	8.57408	9.99e-18	1.95e-16	ENST00000401886+ENST00000471707+ENST00000447208+ENST00000432198+ENST00000475446+ENST00000411907+ENST00000398042+ENST00000399807+ENST00000450664+ENST00000450019+ENST00000432883+ENST00000327374+ENST00000479679+ENST00000430807+ENST00000401833+ENST00000434168+ENST00000420290+ENST00000434570+ENST00000444651+ENST00000462579+ENST00000485715+ENST00000484373+ENST00000456048+ENST00000490583+ENST00000476940…	protein_coding	52.8451	5.46014
ENSG00000100938	GMPR2	56.7899	1.56154	0.281306	5.55103	2.84e-08	1.93e-07	ENST00000355299+ENST00000559836+ENST00000561038+ENST00000559287+ENST00000559910+ENST00000560139+ENST00000559801+ENST00000561035+ENST00000559409+ENST00000558865+ENST00000558279+ENST00000399440+ENST00000558701+ENST00000561130+ENST00000420554+ENST00000558760+ENST00000559102+ENST00000348719+ENST00000557854+ENST00000559104+ENST00000456667+ENST00000559606+ENST00000558483+ENST00000560517+ENST00000559943…	protein_coding	48.0948	8.31266
ENSG00000144827	ABHD10	95.8789	1.56149	0.211115	7.39642	1.4e-13	1.87e-12	ENST00000534857+ENST00000491580+ENST00000497293+ENST00000273359+ENST00000493784+ENST00000494817	protein_coding	23.5674	2.66099
ENSG00000102393	GLA	20.3259	1.56081	0.38763	4.02654	5.66e-05	0.00021175	ENST00000218516+ENST00000493905+ENST00000466414+ENST00000468823+ENST00000480513+ENST00000486121+ENST00000479445	protein_coding	14.5584	8.88803
ENSG00000170899	GSTA4	79.5524	1.56001	0.267977	5.82141	5.84e-09	4.45e-08	ENST00000370963+ENST00000477599+ENST00000486559+ENST00000541324+ENST00000370960+ENST00000370959+ENST00000457564	protein_coding	52.8018	6.58121
ENSG00000042753	AP2S1	348.934	1.55652	0.13657	11.3972	4.32e-30	1.61e-28	ENST00000352203+ENST00000593442+ENST00000599990+ENST00000601498+ENST00000263270+ENST00000597020+ENST00000600964+ENST00000598027+ENST00000601649+ENST00000597421	protein_coding	363.929	46.3284
ENSG00000184307	ZDHHC23	16.0955	1.55605	0.461665	3.37051	0.00075028	0.00220443	ENST00000330212+ENST00000498275+ENST00000478793+ENST00000491556+ENST00000488129+ENST00000496083	protein_coding	2.63497	1.55677
ENSG00000104388	RAB2A	352.019	1.55595	0.148623	10.4691	1.2e-25	3.73e-24	ENST00000262646+ENST00000531289+ENST00000481569+ENST00000529579+ENST00000466595+ENST00000429861+ENST00000531098+ENST00000534260+ENST00000525529+ENST00000530071+ENST00000452437+ENST00000396696	protein_coding	60.024	7.30933
ENSG00000082153	BZW1	37.6618	1.55493	0.253019	6.14549	7.97e-10	6.77e-09	ENST00000450637+ENST00000409600+ENST00000410110+ENST00000452206+ENST00000464483+ENST00000460660+ENST00000409226+ENST00000452790+ENST00000447069+ENST00000419090+ENST00000463310+ENST00000491576+ENST00000359893	protein_coding	22.4079	3.67348
ENSG00000196961	AP2A1	74.9977	1.55423	0.266897	5.82332	5.77e-09	4.4e-08	ENST00000354293+ENST00000600199+ENST00000359032+ENST00000597774+ENST00000593788+ENST00000600466+ENST00000594838+ENST00000601356	protein_coding	22.6504	2.55524
ENSG00000105404	RABAC1	327.983	1.5531	0.150626	10.311	6.29e-25	1.89e-23	ENST00000222008+ENST00000601891+ENST00000600292+ENST00000598057+ENST00000601028+ENST00000595226+ENST00000601078+ENST00000596171+ENST00000601476+ENST00000599219	protein_coding	453.653	67.7743
ENSG00000171813	PWWP2B	48.5681	1.55281	0.282722	5.49236	3.97e-08	2.62e-07	ENST00000305233+ENST00000368609	protein_coding	14.2547	1.40332
ENSG00000074696	PTPLAD1	238.287	1.55255	0.15409	10.0756	7.08e-24	2e-22	ENST00000562901+ENST00000261875+ENST00000442729+ENST00000565299+ENST00000568793+ENST00000566239+ENST00000566074+ENST00000566511+ENST00000569894+ENST00000562832+ENST00000561763	protein_coding	42.4212	6.78592
ENSG00000115756	HPCAL1	171.206	1.55212	0.192069	8.08107	6.42e-16	1.07e-14	ENST00000423674+ENST00000307845+ENST00000381765+ENST00000419810+ENST00000422133	protein_coding	74.9587	5.01724
ENSG00000138629	UBL7	76.717	1.55034	0.261152	5.93656	2.91e-09	2.31e-08	ENST00000361351+ENST00000395081+ENST00000565335+ENST00000567435+ENST00000566365+ENST00000565494+ENST00000564488+ENST00000565130+ENST00000563081	protein_coding	82.9341	29.1824
ENSG00000134115	CNTN6	23.7286	1.54936	0.387425	3.99913	6.36e-05	0.00023559	ENST00000446702+ENST00000539053+ENST00000397479+ENST00000350110+ENST00000413210+ENST00000394261+ENST00000485257	protein_coding	7.13502	0.545942
ENSG00000126243	LRFN3	34.9965	1.5491	0.35161	4.40573	1.05e-05	4.56e-05	ENST00000585876+ENST00000588831+ENST00000587257+ENST00000246529	protein_coding	10.3159	1.08078
ENSG00000198169	ZNF251	8.81756	1.549	0.582067	2.6612	0.00778637	0.0179897	ENST00000524394+ENST00000292562+ENST00000525191+ENST00000530353	protein_coding	3.96381	1.13943
ENSG00000188021	UBQLN2	192.086	1.54762	0.180685	8.5653	1.08e-17	2.09e-16	ENST00000338222	protein_coding	36.4571	6.56758
ENSG00000151458	ANKRD50	94.3252	1.54753	0.221172	6.99697	2.62e-12	3.03e-11	ENST00000504087+ENST00000515641	protein_coding	7.06117	1.07366
ENSG00000155016	CYP2U1	34.4707	1.5472	0.31334	4.93778	7.9e-07	4.22e-06	ENST00000332884+ENST00000513302+ENST00000508453	protein_coding	4.43443	1.46109
ENSG00000111218	PRMT8	48.0639	1.54701	0.346678	4.46238	8.11e-06	3.59e-05	ENST00000452611+ENST00000382622+ENST00000543701+ENST00000261252	protein_coding	14.5385	2.34078
ENSG00000141522	ARHGDIA	28.7818	1.5448	0.288314	5.35805	8.41e-08	5.28e-07	ENST00000269321+ENST00000400721+ENST00000584461+ENST00000541078+ENST00000580685+ENST00000579121+ENST00000582520+ENST00000581876+ENST00000583868+ENST00000582984+ENST00000580033+ENST00000583791+ENST00000578351+ENST00000583111+ENST00000584397+ENST00000583499+ENST00000582309	protein_coding	22.2894	18.5949
ENSG00000101019	UQCC1	138.695	1.54421	0.189807	8.1357	4.1e-16	6.93e-15	ENST00000374385+ENST00000374380+ENST00000374384+ENST00000374394+ENST00000359226+ENST00000349714+ENST00000457259+ENST00000472559+ENST00000374377+ENST00000397556+ENST00000407996+ENST00000540457+ENST00000453855+ENST00000496812+ENST00000482440+ENST00000473982+ENST00000424405+ENST00000542501+ENST00000497717+ENST00000443429+ENST00000438533+ENST00000397554+ENST00000498651+ENST00000491125+ENST00000491040…	protein_coding	45.0752	8.56294
ENSG00000104497	SNX16	81.061	1.54329	0.243675	6.33341	2.4e-10	2.19e-09	ENST00000353788+ENST00000396330+ENST00000345957+ENST00000520618+ENST00000519212+ENST00000521810+ENST00000523757+ENST00000519119+ENST00000519817+ENST00000518183+ENST00000521773	protein_coding	18.9992	2.63772
ENSG00000249042	CTD-2015H6.3	7.07015	1.5423	0.5244	2.94108	0.00327071	0.0082925	ENST00000508000+ENST00000504300	antisense	4.70929	0.511451
ENSG00000077721	UBE2A	76.0722	1.54183	0.233075	6.61519	3.71e-11	3.74e-10	ENST00000371558+ENST00000346330+ENST00000469205+ENST00000371569	protein_coding	23.488	14.8889
ENSG00000018236	CNTN1	738.784	1.54095	0.112305	13.721	7.6e-43	4.64e-41	ENST00000547702+ENST00000551424+ENST00000551295+ENST00000548005+ENST00000552248+ENST00000547849+ENST00000552913+ENST00000360099+ENST00000347616+ENST00000348761+ENST00000550305+ENST00000548481	protein_coding	85.3735	9.22336
ENSG00000185236	RAB11B	159.196	1.54047	0.215611	7.14466	9.02e-13	1.1e-11	ENST00000600719+ENST00000328024+ENST00000598706+ENST00000594216+ENST00000601897	protein_coding	83.3431	7.8081
ENSG00000115310	RTN4	3012.38	1.53988	0.104485	14.7378	3.69e-49	2.79e-47	ENST00000404909+ENST00000394611+ENST00000357732+ENST00000317610+ENST00000337526+ENST00000357376+ENST00000405240+ENST00000394609+ENST00000486085+ENST00000491592+ENST00000485749+ENST00000354474+ENST00000402434+ENST00000438462+ENST00000427710+ENST00000461004	protein_coding	555.478	74.161
ENSG00000102181	CD99L2	233.238	1.53901	0.181372	8.48538	2.15e-17	4.09e-16	ENST00000370377+ENST00000346693+ENST00000437787+ENST00000355149+ENST00000466436+ENST00000418547+ENST00000491877+ENST00000320893	protein_coding	44.3078	5.20655
ENSG00000143801	PSEN2	55.835	1.53828	0.276909	5.55519	2.77e-08	1.89e-07	ENST00000524196+ENST00000366783+ENST00000340188+ENST00000422240+ENST00000521431+ENST00000460775+ENST00000366782+ENST00000495488+ENST00000391872+ENST00000496965+ENST00000472139+ENST00000487450+ENST00000471728	protein_coding	21.3498	3.0922
ENSG00000147471	PROSC	52.6471	1.53807	0.249688	6.15996	7.28e-10	6.21e-09	ENST00000328195+ENST00000520073+ENST00000523187+ENST00000523358+ENST00000518036+ENST00000523994+ENST00000523521+ENST00000521631+ENST00000522808	protein_coding	12.1365	6.31496
ENSG00000068308	OTUD5	104.11	1.53779	0.207396	7.41475	1.22e-13	1.64e-12	ENST00000396743+ENST00000455452+ENST00000156084+ENST00000376488+ENST00000428668+ENST00000484499+ENST00000481142	protein_coding	25.8343	3.7698
ENSG00000164187	LMBRD2	96.8686	1.53768	0.213787	7.19257	6.36e-13	7.91e-12	ENST00000296603+ENST00000505524+ENST00000503535	protein_coding	7.71763	0.997437
ENSG00000120251	GRIA2	198.355	1.53725	0.196194	7.83535	4.68e-15	7.18e-14	ENST00000504801+ENST00000507898+ENST00000393815+ENST00000509417+ENST00000296526+ENST00000471736+ENST00000264426+ENST00000506284+ENST00000323661+ENST00000505888+ENST00000449365+ENST00000503437+ENST00000512774+ENST00000510854+ENST00000503980	protein_coding	25.3441	11.5125
ENSG00000128268	MGAT3	102.804	1.53613	0.200231	7.6718	1.7e-14	2.47e-13	ENST00000341184+ENST00000429402+ENST00000418314	protein_coding	15.1833	2.6037
ENSG00000175376	EIF1AD	21.6426	1.53587	0.384048	3.99917	6.36e-05	0.00023557	ENST00000312234+ENST00000526451+ENST00000525767+ENST00000529964+ENST00000533544+ENST00000527249+ENST00000529973+ENST00000530462+ENST00000532707+ENST00000527051+ENST00000526449	protein_coding	9.75754	1.78181
ENSG00000197562	RAB40C	35.1147	1.5353	0.289025	5.31201	1.08e-07	6.69e-07	ENST00000535977+ENST00000569575+ENST00000539661+ENST00000566290+ENST00000568586+ENST00000538492+ENST00000248139+ENST00000565511+ENST00000509637+ENST00000563109+ENST00000564703+ENST00000561781	protein_coding	12.1652	4.71343
ENSG00000101391	CDK5RAP1	21.9722	1.53525	0.401	3.82855	0.0001289	0.00044824	ENST00000339269+ENST00000357886+ENST00000346416+ENST00000473997+ENST00000482967+ENST00000481964+ENST00000427097+ENST00000461710+ENST00000498525+ENST00000544843+ENST00000496381+ENST00000460043+ENST00000471264+ENST00000473791+ENST00000477105+ENST00000461356+ENST00000488723	protein_coding	12.8157	1.29018
ENSG00000103479	RBL2	9.15464	1.53524	0.592508	2.59109	0.00956729	0.0216344	ENST00000567964+ENST00000262133+ENST00000544405+ENST00000379935+ENST00000544545+ENST00000561512+ENST00000562850+ENST00000562837+ENST00000564605	protein_coding	2.67354	0.65354
ENSG00000175874	CREG2	53.1114	1.53441	0.251032	6.11241	9.81e-10	8.25e-09	ENST00000324768+ENST00000495455+ENST00000486966	protein_coding	5.89059	3.07165
ENSG00000073910	FRY	195.841	1.53245	0.171675	8.92647	4.4e-19	9.42e-18	ENST00000380250+ENST00000463566+ENST00000436046+ENST00000602645+ENST00000477712+ENST00000542859+ENST00000380217	protein_coding	12.9901	1.99339
ENSG00000188613	NANOS1	38.1521	1.53102	0.303519	5.04423	4.55e-07	2.53e-06	ENST00000425699+ENST00000340087	protein_coding	21.2395	10.5334
ENSG00000146826	C7orf43	50.8264	1.52983	0.24861	6.15354	7.58e-10	6.45e-09	ENST00000316937+ENST00000419037+ENST00000457641+ENST00000394035+ENST00000456769+ENST00000448720+ENST00000470260+ENST00000419841+ENST00000498638+ENST00000472061	protein_coding	31.6679	4.61011
ENSG00000196867	ZFP28	35.0276	1.52974	0.329089	4.64842	3.34e-06	1.6e-05	ENST00000301318+ENST00000591844+ENST00000594386+ENST00000589836+ENST00000588163	protein_coding	8.67276	2.56047
ENSG00000152332	UHMK1	408.352	1.52944	0.143697	10.6435	1.87e-26	6e-25	ENST00000545294+ENST00000538489+ENST00000489294+ENST00000282169	protein_coding	30.2248	3.73547
ENSG00000156735	BAG4	93.6291	1.52553	0.204881	7.44594	9.63e-14	1.31e-12	ENST00000521282+ENST00000432471+ENST00000287322+ENST00000521311	protein_coding	16.9385	2.21404
ENSG00000167220	HDHD2	9.74909	1.5248	0.614453	2.48155	0.0130811	0.028525	ENST00000300605+ENST00000588183+ENST00000588861+ENST00000587841+ENST00000590815+ENST00000591480+ENST00000586546+ENST00000590481+ENST00000588940+ENST00000587388+ENST00000591268+ENST00000592591+ENST00000591671	protein_coding	3.45439	1.92555
ENSG00000110218	PANX1	16.3851	1.52471	0.420715	3.62409	0.00028998	0.00093187	ENST00000227638+ENST00000436171	protein_coding	3.08683	0.446341
ENSG00000179051	RCC2	6.39335	1.52467	0.575738	2.64819	0.00809233	0.0186098	ENST00000375436+ENST00000474892+ENST00000375433	protein_coding	1.43252	0.707489
ENSG00000169131	ZNF354A	12.3164	1.52454	0.51204	2.97739	0.00290716	0.00744702	ENST00000335815+ENST00000520331+ENST00000518048	protein_coding	4.27565	1.96424
ENSG00000184903	IMMP2L	9.63862	1.52379	0.521221	2.9235	0.00346124	0.00872356	ENST00000331762+ENST00000405709+ENST00000487733+ENST00000489381+ENST00000452895+ENST00000450877+ENST00000415362+ENST00000447215+ENST00000437687+ENST00000492938+ENST00000452753	protein_coding	9.34361	2.84482
ENSG00000165548	TMEM63C	39.2167	1.52336	0.291923	5.21836	1.81e-07	1.08e-06	ENST00000557408+ENST00000555338+ENST00000556514+ENST00000555588+ENST00000554766+ENST00000554346+ENST00000298351+ENST00000557504	protein_coding	6.19589	1.06562
ENSG00000205155	PSENEN	46.6446	1.5232	0.298219	5.10766	3.26e-07	1.86e-06	ENST00000587708+ENST00000591949+ENST00000222266	protein_coding	82.5292	36.8274
ENSG00000108561	C1QBP	68.9383	1.5228	0.243933	6.2427	4.3e-10	3.79e-09	ENST00000225698+ENST00000574444+ENST00000570805+ENST00000573204+ENST00000573421+ENST00000573406+ENST00000576122	protein_coding	46.95	21.502
ENSG00000100991	TRPC4AP	158.437	1.5222	0.168742	9.02086	1.87e-19	4.07e-18	ENST00000252015+ENST00000451813+ENST00000539834+ENST00000432634	protein_coding	35.5946	9.32314
ENSG00000141030	COPS3	88.8689	1.52058	0.195152	7.79179	6.61e-15	9.99e-14	ENST00000539941+ENST00000579716+ENST00000486032+ENST00000268717+ENST00000578317+ENST00000439936+ENST00000463097+ENST00000471414+ENST00000486810+ENST00000577210+ENST00000417352+ENST00000584216+ENST00000583160+ENST00000492672+ENST00000477299+ENST00000577246+ENST00000495640+ENST00000462236	protein_coding	135.427	15.0902
ENSG00000138463	DIRC2	16.959	1.52016	0.448204	3.39167	0.00069468	0.00205547	ENST00000261038+ENST00000477647	protein_coding	3.54071	0.862419
ENSG00000018189	RUFY3	705.022	1.51806	0.099299	15.2878	9.22e-53	7.74e-51	ENST00000514898+ENST00000417478+ENST00000503876+ENST00000381006+ENST00000226328+ENST00000536664+ENST00000513597+ENST00000502653+ENST00000504805+ENST00000512103+ENST00000507333+ENST00000503025+ENST00000512331+ENST00000515479+ENST00000515442+ENST00000513593	protein_coding	176.27	24.4444
ENSG00000125841	NRSN2	65.0612	1.51493	0.27131	5.58378	2.35e-08	1.62e-07	ENST00000609179+ENST00000492242+ENST00000382291+ENST00000382285+ENST00000609504+ENST00000608467+ENST00000470439+ENST00000608736+ENST00000608875	protein_coding	44.8386	6.61276
ENSG00000204110	RP1-153P14.8	6.91292	1.51403	0.619867	2.44251	0.0145856	0.031431	ENST00000570443	lincRNA	7.37193	1.13931
ENSG00000110172	CHORDC1	79.5889	1.51	0.303972	4.96756	6.78e-07	3.66e-06	ENST00000320585+ENST00000529987+ENST00000457199+ENST00000533724+ENST00000529726+ENST00000525317+ENST00000533772+ENST00000530765+ENST00000533062+ENST00000529402+ENST00000533739	protein_coding	19.0089	2.17762
ENSG00000110013	SIAE	81.5083	1.50968	0.237903	6.34579	2.21e-10	2.03e-09	ENST00000263593+ENST00000545756+ENST00000533613+ENST00000436137+ENST00000525730	protein_coding	20.6144	2.28483
ENSG00000101843	PSMD10	269.182	1.50883	0.224479	6.7215	1.8e-11	1.88e-10	ENST00000217958+ENST00000372296+ENST00000372295+ENST00000361815+ENST00000340200+ENST00000553388+ENST00000338548	protein_coding	117.589	14.8027
ENSG00000078237	C12orf5	11.7938	1.50813	0.469932	3.20925	0.00133083	0.00370236	ENST00000179259+ENST00000539671+ENST00000537251	protein_coding	5.29963	0.645335
ENSG00000215475	SIAH3	29.7326	1.50773	0.389185	3.87408	0.00010703	0.00037831	ENST00000400405	protein_coding	5.65646	0.50818
ENSG00000169372	CRADD	17.803	1.50771	0.441655	3.41378	0.00064067	0.0019095	ENST00000332896+ENST00000549615+ENST00000552983+ENST00000552033+ENST00000551065+ENST00000548483+ENST00000542893+ENST00000541813+ENST00000609189+ENST00000550030+ENST00000548330+ENST00000547383+ENST00000550766	protein_coding	10.4904	1.72049
ENSG00000161203	AP2M1	961.508	1.50754	0.0985059	15.304	7.19e-53	6.08e-51	ENST00000382456+ENST00000484469+ENST00000292807+ENST00000411763+ENST00000487958+ENST00000427072+ENST00000448139+ENST00000466598+ENST00000460862+ENST00000455925+ENST00000439647+ENST00000432591+ENST00000472560+ENST00000431779+ENST00000490151+ENST00000468048+ENST00000461733+ENST00000476434+ENST00000463935+ENST00000480260+ENST00000442686	protein_coding	324.58	47.547
ENSG00000205981	DNAJC19	58.3428	1.50752	0.23069	6.53485	6.37e-11	6.25e-10	ENST00000382564+ENST00000469657+ENST00000486355+ENST00000491873+ENST00000479269+ENST00000478723+ENST00000485675+ENST00000482363+ENST00000472504	protein_coding	32.9129	6.40731
ENSG00000115504	EHBP1	190.539	1.50731	0.177294	8.50179	1.87e-17	3.57e-16	ENST00000405015+ENST00000449820+ENST00000426940+ENST00000413434+ENST00000405482+ENST00000427809+ENST00000494958+ENST00000472809+ENST00000431489+ENST00000354487+ENST00000263991+ENST00000467436+ENST00000405289+ENST00000462441+ENST00000469591+ENST00000444311+ENST00000454124+ENST00000422032+ENST00000496857+ENST00000491965+ENST00000471179	protein_coding	25.302	10.5696
ENSG00000091129	NRCAM	276.771	1.50529	0.144768	10.398	2.53e-25	7.76e-24	ENST00000522550+ENST00000413765+ENST00000379028+ENST00000351718+ENST00000379024+ENST00000425651+ENST00000445634+ENST00000415105+ENST00000379022+ENST00000465585+ENST00000417701+ENST00000489800+ENST00000442580+ENST00000456431+ENST00000419936+ENST00000418239	protein_coding	53.9836	12.262
ENSG00000166228	PCBD1	123.623	1.50476	0.20855	7.21534	5.38e-13	6.76e-12	ENST00000493961+ENST00000299299+ENST00000493228	protein_coding	71.8044	12.0601
ENSG00000157625	TAB3	64.7032	1.50368	0.264123	5.69309	1.25e-08	8.96e-08	ENST00000378933+ENST00000378930+ENST00000378932+ENST00000288422+ENST00000467136+ENST00000378928	protein_coding	7.42664	0.823715
ENSG00000224004	ATP5C1P1	4.74731	1.50196	0.44982	3.33902	0.00084075	0.00244314	ENST00000441945	pseduogene	3.5748	8.8041
ENSG00000131263	RLIM	230.421	1.50083	0.176968	8.48083	2.24e-17	4.25e-16	ENST00000332687+ENST00000349225	protein_coding	21.6194	2.44939
ENSG00000162409	PRKAA2	52.2369	1.49842	0.265605	5.64153	1.69e-08	1.18e-07	ENST00000371244	protein_coding	3.53144	0.495872
ENSG00000205794	RP11-333E13.4	4.40454	1.498	0.637483	2.34986	0.0187806	0.0392887	ENST00000381811+ENST00000507914	uncertain	2.11183	0.263248
ENSG00000104231	ZFAND1	58.9939	1.49557	0.263656	5.67243	1.41e-08	1e-07	ENST00000524305+ENST00000523096+ENST00000220669+ENST00000522520+ENST00000519338+ENST00000522032+ENST00000519464+ENST00000521895+ENST00000521287+ENST00000523431+ENST00000520635+ENST00000519523+ENST00000517588+ENST00000520604+ENST00000523361+ENST00000521742+ENST00000517450+ENST00000518419+ENST00000520076+ENST00000524339+ENST00000517353+ENST00000519820+ENST00000521885+ENST00000520941+ENST00000523012	protein_coding	14.4653	8.73381
ENSG00000250303	RP11-356J5.12	14.4022	1.49543	0.435952	3.43025	0.00060302	0.00180637	ENST00000504610+ENST00000527511+ENST00000419895+ENST00000529938+ENST00000532168	processed_transcript	10.3811	0.853677
ENSG00000120645	IQSEC3	87.6895	1.49518	0.220659	6.77598	1.24e-11	1.32e-10	ENST00000538872+ENST00000326261+ENST00000382841+ENST00000540907+ENST00000537151+ENST00000544511	protein_coding	99.9871	10.225
ENSG00000126947	ARMCX1	107.474	1.49233	0.207438	7.19409	6.29e-13	7.83e-12	ENST00000372829	protein_coding	32.4446	3.74921
ENSG00000172794	RAB37	20.6723	1.49197	0.36795	4.05483	5.02e-05	0.00018949	ENST00000340415+ENST00000402449+ENST00000392617+ENST00000528438+ENST00000392615+ENST00000392614+ENST00000392613+ENST00000533530+ENST00000577548+ENST00000527040+ENST00000392612+ENST00000392610+ENST00000481224+ENST00000488977+ENST00000531420	protein_coding	9.45461	0.915004
ENSG00000099624	ATP5D	354.29	1.49171	0.146541	10.1795	2.45e-24	7.11e-23	ENST00000395633+ENST00000215375+ENST00000592624+ENST00000590265+ENST00000588538+ENST00000591660+ENST00000591249+ENST00000589478	protein_coding	451.938	46.5982
ENSG00000117877	CD3EAP	8.71193	1.49138	0.453801	3.28642	0.0010147	0.0028987	ENST00000309424+ENST00000592852+ENST00000589804+ENST00000590794	protein_coding	5.06197	1.27543
ENSG00000198477	ZNF280B	21.6474	1.4908	0.377141	3.95291	7.72e-05	0.00028187	ENST00000406426+ENST00000360412	protein_coding	3.08236	0.359824
ENSG00000233864	TTTY15	16.4656	1.48921	0.592792	2.51219	0.0119985	0.0264411	ENST00000440408+ENST00000457658+ENST00000543097+ENST00000417071	lincRNA	7.00768	1.43322
ENSG00000169891	REPS2	160.943	1.48831	0.192699	7.72349	1.13e-14	1.68e-13	ENST00000357277+ENST00000303843+ENST00000481792+ENST00000380064+ENST00000469714+ENST00000470686	protein_coding	12.9483	2.51485
ENSG00000164291	ARSK	12.1215	1.48767	0.462569	3.2161	0.00129945	0.00362606	ENST00000380009+ENST00000513814+ENST00000504763+ENST00000504873+ENST00000512106	protein_coding	2.44673	0.943375
ENSG00000108010	GLRX3	56.1664	1.48694	0.219327	6.77954	1.21e-11	1.29e-10	ENST00000481034+ENST00000368644+ENST00000331244+ENST00000486974+ENST00000496195	protein_coding	36.4064	6.39726
ENSG00000176946	THAP4	81.4102	1.4853	0.219453	6.7682	1.3e-11	1.39e-10	ENST00000407315+ENST00000402136+ENST00000321679+ENST00000402545+ENST00000497486	protein_coding	64.1294	27.6167
ENSG00000170903	MSANTD4	97.8566	1.48436	0.228929	6.48394	8.94e-11	8.63e-10	ENST00000529805+ENST00000301919+ENST00000530788+ENST00000534458+ENST00000530108	protein_coding	16.5283	2.6277
ENSG00000031698	SARS	308.511	1.48396	0.141178	10.5113	7.66e-26	2.41e-24	ENST00000234677+ENST00000482384+ENST00000477544+ENST00000369923+ENST00000471705+ENST00000468588	protein_coding	128.356	18.1895
ENSG00000184349	EFNA5	59.655	1.48377	0.255945	5.79724	6.74e-09	5.07e-08	ENST00000333274+ENST00000510359+ENST00000509503+ENST00000504941+ENST00000505499	protein_coding	7.32783	0.960412
ENSG00000108395	TRIM37	253.839	1.48374	0.15444	9.60723	7.45e-22	1.9e-20	ENST00000585287+ENST00000393066+ENST00000583945+ENST00000577554+ENST00000262294+ENST00000376149+ENST00000393065+ENST00000581468+ENST00000582852+ENST00000580973+ENST00000580122+ENST00000580620+ENST00000583387+ENST00000584889	protein_coding	38.3447	5.37463
ENSG00000165379	LRFN5	26.6293	1.48326	0.341111	4.34831	1.37e-05	5.8e-05	ENST00000298119+ENST00000555279+ENST00000553926+ENST00000554120+ENST00000554171	protein_coding	7.00726	2.28104
ENSG00000124641	MED20	8.75291	1.48298	0.569717	2.60301	0.00924099	0.0209514	ENST00000265350+ENST00000467535+ENST00000482361+ENST00000409312+ENST00000394251+ENST00000409060+ENST00000434077	protein_coding	2.17303	6.28575
ENSG00000141668	CBLN2	46.9135	1.48266	0.307832	4.81646	1.46e-06	7.45e-06	ENST00000269503+ENST00000585159+ENST00000581425+ENST00000584764+ENST00000583651+ENST00000581073+ENST00000580889+ENST00000583570+ENST00000582667	protein_coding	12.2137	1.47999
ENSG00000130766	SESN2	21.7023	1.48117	0.422986	3.5017	0.0004623	0.00142338	ENST00000253063	protein_coding	3.15426	0.46732
ENSG00000124422	USP22	263.29	1.48094	0.112072	13.2143	7.26e-40	4.02e-38	ENST00000537526+ENST00000261497+ENST00000455117+ENST00000579645+ENST00000463692+ENST00000478443+ENST00000582335+ENST00000577610+ENST00000578446+ENST00000476111+ENST00000584538	protein_coding	45.4627	7.43638
ENSG00000228519	RP11-298C3.2	2.63084	1.48078	0.608891	2.43193	0.0150187	0.0322452	ENST00000496795	pseduogene	4.42931	0.519778
ENSG00000183520	UTP11L	34.8941	1.47912	0.282196	5.24147	1.59e-07	9.6e-07	ENST00000483182+ENST00000486563+ENST00000373014+ENST00000537711+ENST00000488453	protein_coding	16.5803	3.90634
ENSG00000261529	RP13-487P22.1	5.15327	1.47902	0.650139	2.27493	0.0229103	0.0467873	ENST00000565581	sense_intronic	2.38142	0.235554
ENSG00000218739	CEBPZ-AS1	67.7451	1.47872	0.213605	6.92268	4.43e-12	5e-11	ENST00000397064+ENST00000402297+ENST00000470216+ENST00000406711+ENST00000392061+ENST00000397226+ENST00000438935	protein_coding	46.0281	12.1927
ENSG00000036530	CYP46A1	44.174	1.47862	0.274798	5.38076	7.42e-08	4.7e-07	ENST00000554611+ENST00000261835+ENST00000423126+ENST00000380228+ENST00000554176+ENST00000554917+ENST00000556313+ENST00000556822	protein_coding	17.9701	1.85071
ENSG00000166794	PPIB	9.71379	1.47784	0.597176	2.47471	0.0133344	0.0290231	ENST00000300026+ENST00000558492+ENST00000561048	protein_coding	11.4071	2.2049
ENSG00000144635	DYNC1LI1	103.455	1.47679	0.193901	7.61622	2.61e-14	3.74e-13	ENST00000273130+ENST00000481915+ENST00000432458+ENST00000472985+ENST00000413350+ENST00000424991+ENST00000475193+ENST00000474077	protein_coding	28.1005	6.01807
ENSG00000120688	WBP4	44.4287	1.47599	0.279602	5.27891	1.3e-07	7.93e-07	ENST00000379487+ENST00000542082	protein_coding	11.4333	7.35445
ENSG00000165637	VDAC2	120.879	1.47487	0.159914	9.22287	2.89e-20	6.65e-19	ENST00000543351+ENST00000298468+ENST00000344036+ENST00000332211+ENST00000472137+ENST00000470745+ENST00000475142+ENST00000481876+ENST00000535553+ENST00000313132+ENST00000498394+ENST00000468285+ENST00000447677+ENST00000413289+ENST00000460044	protein_coding	122.591	47.1545
ENSG00000123989	CHPF	98.2113	1.47477	0.212629	6.93589	4.04e-12	4.58e-11	ENST00000243776+ENST00000535926+ENST00000373891	protein_coding	21.535	2.70368
ENSG00000185127	C6orf120	49.9039	1.47459	0.261405	5.641	1.69e-08	1.19e-07	ENST00000439249+ENST00000332290	protein_coding	8.64324	1.98726
ENSG00000189369	GSPT2	33.1055	1.47394	0.327623	4.49888	6.83e-06	3.07e-05	ENST00000340438	protein_coding	40.2401	5.95924
ENSG00000115137	DNAJC27	59.1499	1.47247	0.262924	5.60037	2.14e-08	1.48e-07	ENST00000264711+ENST00000534855+ENST00000380809+ENST00000494239+ENST00000468467+ENST00000468750+ENST00000492985	protein_coding	8.70119	1.02895
ENSG00000181751	C5orf30	131.28	1.47211	0.232256	6.33832	2.32e-10	2.13e-09	ENST00000319933+ENST00000515669+ENST00000510890	protein_coding	28.8292	9.42867
ENSG00000090316	MAEA	157.109	1.47211	0.152361	9.66202	4.37e-22	1.13e-20	ENST00000303400+ENST00000505177+ENST00000513301+ENST00000264750+ENST00000503653+ENST00000512308+ENST00000452175+ENST00000502558+ENST00000509254+ENST00000514708+ENST00000508634+ENST00000503693+ENST00000509531+ENST00000510794+ENST00000512842+ENST00000505839+ENST00000512289+ENST00000506530+ENST00000503162+ENST00000515766+ENST00000510862	protein_coding	60.3637	5.18263
ENSG00000110514	MADD	267.426	1.47164	0.140174	10.4987	8.76e-26	2.74e-24	ENST00000453571+ENST00000342922+ENST00000407859+ENST00000311027+ENST00000349238+ENST00000406482+ENST00000402799+ENST00000395344+ENST00000444117+ENST00000395336+ENST00000402192+ENST00000422579+ENST00000534808+ENST00000526603+ENST00000428807+ENST00000489415+ENST00000524530+ENST00000524686+ENST00000405573+ENST00000460452+ENST00000494403+ENST00000469699	protein_coding	32.3892	4.10038
ENSG00000136371	MTHFS	14.4381	1.47132	0.375132	3.92215	8.78e-05	0.00031659	ENST00000560261+ENST00000258874+ENST00000560919+ENST00000559722	protein_coding	28.1925	5.94436
ENSG00000083937	CHMP2B	151.291	1.47106	0.172392	8.5332	1.42e-17	2.75e-16	ENST00000471660+ENST00000263780+ENST00000494980+ENST00000472024+ENST00000466696	protein_coding	41.3191	5.99754
ENSG00000186132	C2orf76	7.48854	1.47031	0.608493	2.41631	0.0156786	0.0334952	ENST00000409466+ENST00000334816+ENST00000409523+ENST00000409877+ENST00000414534+ENST00000498049	protein_coding	6.57981	2.38447
ENSG00000106070	GRB10	156.142	1.47016	0.161265	9.11642	7.76e-20	1.74e-18	ENST00000398810+ENST00000335866+ENST00000439599+ENST00000398812+ENST00000403097+ENST00000402578+ENST00000406641+ENST00000401949+ENST00000407526+ENST00000357271+ENST00000402497+ENST00000461886+ENST00000473696+ENST00000482397+ENST00000428711+ENST00000439044+ENST00000483819+ENST00000470992+ENST00000465602+ENST00000467386+ENST00000478162+ENST00000490051+ENST00000483157+ENST00000492265	protein_coding	20.641	2.88485
ENSG00000173141	MRP63	67.0997	1.4692	0.221504	6.63284	3.29e-11	3.34e-10	ENST00000309594	protein_coding	19.3455	3.76828
ENSG00000174871	CNIH2	56.8464	1.4685	0.288594	5.08846	3.61e-07	2.05e-06	ENST00000528852+ENST00000311445+ENST00000534826+ENST00000528063+ENST00000530519+ENST00000531936	protein_coding	31.8333	13.7543
ENSG00000144460	NYAP2	23.7191	1.46818	0.394553	3.72113	0.00019834	0.00066178	ENST00000272907+ENST00000409269	protein_coding	5.68633	1.72931
ENSG00000272720	CTA-228A9.3	9.71059	1.46732	0.551843	2.65894	0.00783875	0.0180983	ENST00000609162	lincRNA	7.36384	0.588456
ENSG00000111897	SERINC1	1654.02	1.465	0.144544	10.1353	3.85e-24	1.11e-22	ENST00000339697	protein_coding	330.231	44.2261
ENSG00000089818	NECAP1	207.326	1.46471	0.17191	8.52021	1.59e-17	3.06e-16	ENST00000339754+ENST00000546181+ENST00000542095+ENST00000450991+ENST00000545807+ENST00000544891+ENST00000541948+ENST00000540083+ENST00000537796	protein_coding	54.5717	7.8462
ENSG00000101844	ATG4A	14.756	1.46383	0.469265	3.11941	0.00181215	0.00487393	ENST00000345734+ENST00000372232+ENST00000372254+ENST00000457035+ENST00000372246+ENST00000545696+ENST00000343524+ENST00000394892+ENST00000474825+ENST00000489247	protein_coding	3.89289	2.04847
ENSG00000077279	DCX	30.1508	1.46326	0.341664	4.28276	1.85e-05	7.62e-05	ENST00000371993+ENST00000356915+ENST00000338081+ENST00000358070+ENST00000356220+ENST00000488120+ENST00000496551+ENST00000468911	protein_coding	2.42734	3.35499
ENSG00000113194	FAF2	67.2518	1.45852	0.227428	6.41311	1.43e-10	1.34e-09	ENST00000510730+ENST00000261942+ENST00000510446+ENST00000506061+ENST00000504983+ENST00000513627	protein_coding	10.5109	1.23989
ENSG00000115425	PECR	5.56176	1.45753	0.597445	2.43961	0.0147033	0.0316468	ENST00000442122+ENST00000265322+ENST00000461330+ENST00000464737+ENST00000497889+ENST00000487318+ENST00000474093+ENST00000464722	protein_coding	2.51478	0.240105
ENSG00000172331	BPGM	23.4124	1.45727	0.362911	4.01551	5.93e-05	0.00022114	ENST00000344924+ENST00000418040+ENST00000393132+ENST00000443095	protein_coding	8.32888	2.23788
ENSG00000121064	SCPEP1	60.2362	1.45681	0.265062	5.49612	3.88e-08	2.57e-07	ENST00000262288+ENST00000575423+ENST00000572591+ENST00000571345+ENST00000575395+ENST00000572710+ENST00000573823+ENST00000576154+ENST00000571898+ENST00000570480+ENST00000570589+ENST00000573789+ENST00000570505+ENST00000573239+ENST00000570479	protein_coding	42.202	12.9322
ENSG00000261098	RP11-819C21.1	15.0596	1.45622	0.445915	3.26569	0.00109199	0.00309694	ENST00000561746	lincRNA	2.60408	0.327768
ENSG00000198841	KTI12	6.00427	1.45455	0.646462	2.25001	0.0244483	0.0495197	ENST00000371614	protein_coding	3.41314	0.337228
ENSG00000074054	CLASP1	100.246	1.45407	0.187009	7.77541	7.52e-15	1.13e-13	ENST00000409078+ENST00000541859+ENST00000541377+ENST00000397587+ENST00000455322+ENST00000263710+ENST00000545861+ENST00000452274+ENST00000472776+ENST00000463621+ENST00000430234+ENST00000491646+ENST00000418989+ENST00000449975+ENST00000474065+ENST00000480007+ENST00000485112	protein_coding	9.27592	2.64808
ENSG00000215217	C5orf49	28.5234	1.45236	0.320632	4.52967	5.91e-06	2.69e-05	ENST00000399810+ENST00000509627	protein_coding	13.6905	1.3128
ENSG00000185052	SLC24A3	30.4416	1.45173	0.317767	4.56852	4.91e-06	2.27e-05	ENST00000328041	protein_coding	5.4885	0.759977
ENSG00000140945	CDH13	39.6384	1.45149	0.634595	2.28726	0.0221805	0.045469	ENST00000566620+ENST00000268613+ENST00000569144+ENST00000562601+ENST00000568770+ENST00000539548+ENST00000428848+ENST00000431540+ENST00000565636+ENST00000566333+ENST00000567445+ENST00000569455+ENST00000446376+ENST00000569454+ENST00000562307	protein_coding	7.04434	5.8726
ENSG00000116337	AMPD2	187.767	1.45136	0.187229	7.75181	9.06e-15	1.35e-13	ENST00000531734+ENST00000526301+ENST00000342115+ENST00000469039+ENST00000474459+ENST00000528667+ENST00000531203+ENST00000256578+ENST00000369840+ENST00000528270+ENST00000527846+ENST00000528454+ENST00000358729+ENST00000486282+ENST00000459643+ENST00000393688+ENST00000534144+ENST00000525415+ENST00000524975+ENST00000529299+ENST00000532851+ENST00000533132+ENST00000467071+ENST00000479919+ENST00000476688…	protein_coding	45.468	9.97769
ENSG00000161179	YDJC	30.4976	1.45003	0.342578	4.23269	2.31e-05	9.35e-05	ENST00000415762+ENST00000292778+ENST00000468686+ENST00000464015+ENST00000398873+ENST00000473985+ENST00000482998	protein_coding	15.0213	1.97173
ENSG00000206579	XKR4	41.8451	1.4498	0.330328	4.38896	1.14e-05	4.9e-05	ENST00000327381+ENST00000518261	protein_coding	1.88843	0.379663
ENSG00000205629	LCMT1	76.0494	1.449	0.221616	6.53832	6.22e-11	6.12e-10	ENST00000399069+ENST00000380962+ENST00000564011+ENST00000380966+ENST00000577157+ENST00000570981+ENST00000576382+ENST00000576625+ENST00000573435+ENST00000572869+ENST00000572761+ENST00000575396+ENST00000574450	protein_coding	89.7208	14.284
ENSG00000171792	RHNO1	13.9361	1.44882	0.458543	3.15961	0.00157983	0.00431049	ENST00000536063+ENST00000461997+ENST00000538636+ENST00000464682+ENST00000489288+ENST00000538700+ENST00000535978+ENST00000366285	protein_coding	6.2398	2.62682
ENSG00000166167	BTRC	137.567	1.44772	0.181436	7.97924	1.47e-15	2.38e-14	ENST00000370187+ENST00000475200+ENST00000393441+ENST00000408038+ENST00000465182+ENST00000370183+ENST00000493877	protein_coding	16.7007	2.31224
ENSG00000166165	CKB	1019.28	1.44729	0.0968583	14.9423	1.75e-50	1.39e-48	ENST00000348956+ENST00000554989+ENST00000554282+ENST00000553528+ENST00000553652+ENST00000553610+ENST00000555039+ENST00000555366+ENST00000557569+ENST00000554426+ENST00000553878+ENST00000557287+ENST00000555659+ENST00000554705+ENST00000555770+ENST00000557530+ENST00000553994	protein_coding	992.075	145.976
ENSG00000130590	SAMD10	12.8037	1.4471	0.46874	3.08722	0.0020204	0.00538133	ENST00000369886+ENST00000498830+ENST00000478694+ENST00000450107	protein_coding	4.47002	1.46804
ENSG00000175662	TOM1L2	354.883	1.44627	0.139547	10.364	3.61e-25	1.1e-23	ENST00000581396+ENST00000379504+ENST00000478943+ENST00000318094+ENST00000577794+ENST00000395739+ENST00000535933+ENST00000540946+ENST00000486413+ENST00000542206+ENST00000468944+ENST00000577517+ENST00000537091+ENST00000579586	protein_coding	47.9566	7.14713
ENSG00000087008	ACOX3	10.6151	1.44471	0.490146	2.94751	0.00320345	0.00813222	ENST00000356406+ENST00000413009+ENST00000515797+ENST00000512411+ENST00000503233+ENST00000510365+ENST00000508302+ENST00000514423	protein_coding	2.60744	1.34262
ENSG00000023734	STRAP	311.902	1.4426	0.172327	8.37127	5.7e-17	1.04e-15	ENST00000538352+ENST00000541731+ENST00000025399+ENST00000419869+ENST00000536737+ENST00000538718+ENST00000539887	protein_coding	242.405	59.3849
ENSG00000145526	CDH18	7.6202	1.44192	0.561729	2.56694	0.0102601	0.0230149	ENST00000510297+ENST00000382275+ENST00000507958+ENST00000274170+ENST00000506372+ENST00000502796+ENST00000515257+ENST00000511273+ENST00000508350+ENST00000511423+ENST00000507632+ENST00000503132	protein_coding	5.29651	0.589377
ENSG00000131089	ARHGEF9	85.5838	1.44128	0.179675	8.02162	1.04e-15	1.71e-14	ENST00000374878+ENST00000253401+ENST00000374870+ENST00000437457+ENST00000433323+ENST00000495564+ENST00000374872+ENST00000466925+ENST00000498761	protein_coding	15.2708	3.69313
ENSG00000101654	RNMT	170.373	1.43976	0.171877	8.37668	5.44e-17	9.98e-16	ENST00000543302+ENST00000383314+ENST00000535051+ENST00000588457+ENST00000592764+ENST00000591746+ENST00000589866+ENST00000262173+ENST00000588417+ENST00000593007+ENST00000591922	protein_coding	132.834	24.9384
ENSG00000137285	TUBB2B	293.837	1.43956	0.12767	11.2756	1.73e-29	6.31e-28	ENST00000259818+ENST00000473006	protein_coding	256.087	31.9901
ENSG00000105393	BABAM1	141.08	1.43914	0.159452	9.02555	1.79e-19	3.9e-18	ENST00000598188+ENST00000594247+ENST00000359435+ENST00000599474+ENST00000447614+ENST00000601043+ENST00000595393+ENST00000599057+ENST00000601171+ENST00000596335+ENST00000601436+ENST00000448635+ENST00000595632+ENST00000601938+ENST00000602066+ENST00000598567+ENST00000598382+ENST00000601232	protein_coding	217.836	51.3401
ENSG00000103264	FBXO31	121.027	1.43906	0.199619	7.20905	5.63e-13	7.06e-12	ENST00000311635+ENST00000565593+ENST00000563113+ENST00000561664+ENST00000563956+ENST00000569412+ENST00000567622	protein_coding	25.3655	8.01945
ENSG00000155506	LARP1	719.883	1.43816	0.0970503	14.8187	1.11e-49	8.57e-48	ENST00000336314+ENST00000518297+ENST00000517616+ENST00000521577+ENST00000519931+ENST00000524248+ENST00000523163+ENST00000518194+ENST00000518595+ENST00000518742+ENST00000518677+ENST00000522272+ENST00000519194+ENST00000524187+ENST00000518892	protein_coding	75.0272	13.1254
ENSG00000140937	CDH11	64.0922	1.43783	0.249934	5.75286	8.77e-09	6.48e-08	ENST00000268603+ENST00000394156+ENST00000566827+ENST00000569095+ENST00000569128+ENST00000567934+ENST00000569624+ENST00000562998+ENST00000564317+ENST00000562712+ENST00000562882+ENST00000562325+ENST00000568340+ENST00000565210+ENST00000563492+ENST00000563255+ENST00000564770+ENST00000569783	protein_coding	6.68847	2.97894
ENSG00000101247	NDUFAF5	22.5381	1.43726	0.373126	3.85194	0.00011719	0.00041095	ENST00000378106+ENST00000378081+ENST00000463598+ENST00000485738+ENST00000477732+ENST00000475968+ENST00000481249+ENST00000476536+ENST00000469177+ENST00000464269+ENST00000479716+ENST00000487478+ENST00000476124+ENST00000476200+ENST00000479682+ENST00000486772	protein_coding	16.306	28.1039
ENSG00000130638	ATXN10	261.471	1.43646	0.154323	9.30814	1.3e-20	3.07e-19	ENST00000381061+ENST00000252934+ENST00000498009+ENST00000470722+ENST00000476998+ENST00000483549+ENST00000435026+ENST00000493643+ENST00000451241+ENST00000464482+ENST00000402380	protein_coding	53.6939	13.5495
ENSG00000143324	XPR1	140.453	1.43642	0.166817	8.61077	7.26e-18	1.43e-16	ENST00000367590+ENST00000367589+ENST00000498177+ENST00000464817+ENST00000467345	protein_coding	11.1488	1.58931
ENSG00000112981	NME5	34.5878	1.43616	0.353163	4.06657	4.77e-05	0.00018083	ENST00000265191+ENST00000506657+ENST00000514481+ENST00000508252+ENST00000511353+ENST00000512954	protein_coding	22.8344	5.44797
ENSG00000086015	MAST2	165.27	1.434	0.165909	8.64326	5.46e-18	1.09e-16	ENST00000470809+ENST00000372009+ENST00000361297+ENST00000372008+ENST00000482881+ENST00000488619+ENST00000467367+ENST00000498668+ENST00000477968+ENST00000492813	protein_coding	21.8957	7.95477
ENSG00000127220	ABHD8	30.1115	1.43357	0.375064	3.82221	0.00013226	0.00045891	ENST00000247706+ENST00000593489+ENST00000594194	protein_coding	13.5895	1.33837
ENSG00000057935	MTA3	50.5809	1.43314	0.252973	5.66519	1.47e-08	1.04e-07	ENST00000405592+ENST00000406652+ENST00000484780+ENST00000461256+ENST00000407270+ENST00000406911+ENST00000454356+ENST00000409019+ENST00000430763+ENST00000405094+ENST00000433553+ENST00000493983+ENST00000491314+ENST00000490611+ENST00000475383+ENST00000472767+ENST00000482875+ENST00000467925+ENST00000478602	protein_coding	6.93341	1.10206
ENSG00000088356	PDRG1	23.9141	1.43274	0.363839	3.93785	8.22e-05	0.00029853	ENST00000202017	protein_coding	12.1857	2.82644
ENSG00000149313	AASDHPPT	146.991	1.43221	0.187794	7.6265	2.41e-14	3.46e-13	ENST00000533423+ENST00000524411+ENST00000278618+ENST00000525660+ENST00000534152	protein_coding	41.698	8.50831
ENSG00000060656	PTPRU	104.539	1.4312	0.249091	5.74569	9.15e-09	6.74e-08	ENST00000373779+ENST00000345512+ENST00000323874+ENST00000356870+ENST00000428026+ENST00000460170+ENST00000527027+ENST00000415600+ENST00000531385+ENST00000526080+ENST00000493601+ENST00000465525+ENST00000492954	protein_coding	14.468	6.76255
ENSG00000134030	CTIF	200.312	1.42933	0.181931	7.85647	3.95e-15	6.12e-14	ENST00000256413+ENST00000382998+ENST00000591412+ENST00000591387+ENST00000587752+ENST00000588345+ENST00000589585+ENST00000587769+ENST00000587860+ENST00000592658+ENST00000590422	protein_coding	267.702	29.6426
ENSG00000136628	EPRS	102.085	1.4289	0.190009	7.52013	5.47e-14	7.57e-13	ENST00000366923+ENST00000468487+ENST00000485821+ENST00000609181+ENST00000464052+ENST00000477030	protein_coding	43.3253	6.36253
ENSG00000137494	ANKRD42	39.1218	1.42721	0.295525	4.82941	1.37e-06	7.02e-06	ENST00000393389+ENST00000528722+ENST00000260047+ENST00000526731+ENST00000531895+ENST00000393392+ENST00000533342+ENST00000531815+ENST00000528190	protein_coding	13.639	1.73061
ENSG00000008118	CAMK1G	44.3148	1.42709	0.295113	4.83573	1.33e-06	6.81e-06	ENST00000009105+ENST00000361322+ENST00000423146+ENST00000494990	protein_coding	12.0912	2.3521
ENSG00000145979	TBC1D7	25.8449	1.42657	0.353584	4.03459	5.47e-05	0.00020523	ENST00000606214+ENST00000379300+ENST00000356436+ENST00000379307+ENST00000343141+ENST00000607658+ENST00000450347+ENST00000452989+ENST00000422136+ENST00000446018+ENST00000607532+ENST00000420456+ENST00000607208+ENST00000421203+ENST00000428109+ENST00000416436+ENST00000379291+ENST00000606370+ENST00000606541+ENST00000607230+ENST00000606530	protein_coding	13.7933	1.93819
ENSG00000171530	TBCA	80.7729	1.42615	0.199167	7.1606	8.03e-13	9.84e-12	ENST00000380377+ENST00000306388+ENST00000517679+ENST00000518218+ENST00000520361+ENST00000517881+ENST00000518338+ENST00000522370+ENST00000520039	protein_coding	152.643	25.0348
ENSG00000006740	ARHGAP44	76.3883	1.42597	0.237723	5.99843	1.99e-09	1.61e-08	ENST00000340825+ENST00000379672+ENST00000580768+ENST00000544416+ENST00000262444+ENST00000578442+ENST00000538915+ENST00000583608+ENST00000578087+ENST00000581437+ENST00000584974	protein_coding	14.6918	2.70474
ENSG00000244187	TMEM141	121.284	1.42505	0.185926	7.66462	1.79e-14	2.6e-13	ENST00000290079+ENST00000465017+ENST00000483187+ENST00000484854+ENST00000489739+ENST00000479737	protein_coding	201.74	23.1382
ENSG00000110076	NRXN2	252.002	1.42504	0.238881	5.96548	2.44e-09	1.95e-08	ENST00000377559+ENST00000377551+ENST00000301894+ENST00000464307+ENST00000265459+ENST00000409571+ENST00000475737+ENST00000423049+ENST00000467055+ENST00000487484+ENST00000486057+ENST00000496291+ENST00000442300+ENST00000417749+ENST00000437746+ENST00000466324	protein_coding	117.311	10.5569
ENSG00000143786	CNIH3	65.4156	1.42457	0.252171	5.64924	1.61e-08	1.14e-07	ENST00000471578+ENST00000483512+ENST00000498126+ENST00000496372+ENST00000470602+ENST00000478120+ENST00000489556+ENST00000496277+ENST00000481095+ENST00000492470+ENST00000479227+ENST00000470788+ENST00000498382+ENST00000272133	protein_coding	21.4039	6.81263
ENSG00000165629	ATP5C1	135.694	1.42429	0.227067	6.27253	3.55e-10	3.17e-09	ENST00000356708+ENST00000493053+ENST00000462760+ENST00000460362+ENST00000541227+ENST00000335698+ENST00000465936+ENST00000460820+ENST00000472202+ENST00000473809+ENST00000480528	protein_coding	154.983	17.5246
ENSG00000261033	RP11-209D14.2	6.61232	1.42401	0.581121	2.45045	0.0142679	0.0308171	ENST00000564549	antisense	3.87928	0.419757
ENSG00000163399	ATP1A1	321.39	1.42384	0.140278	10.1501	3.31e-24	9.55e-23	ENST00000418797+ENST00000295598+ENST00000488733+ENST00000537345+ENST00000369494+ENST00000369496+ENST00000463382+ENST00000491156+ENST00000440951+ENST00000479960+ENST00000495965	protein_coding	71.4811	16.5354
ENSG00000258768	CTD-2292M16.8	8.52423	1.42356	0.455258	3.12693	0.00176644	0.00476653	ENST00000556738	lincRNA	1.9927	0.241849
ENSG00000109270	LAMTOR3	104.846	1.42213	0.221068	6.43298	1.25e-10	1.19e-09	ENST00000499666+ENST00000226522+ENST00000515100	protein_coding	34.6588	4.55398
ENSG00000119865	CNRIP1	161.396	1.42107	0.173328	8.19876	2.43e-16	4.2e-15	ENST00000409559+ENST00000263655+ENST00000481714+ENST00000409862	protein_coding	50.6758	10.9706
ENSG00000214125	RP3-412A9.15	3.70207	1.42075	0.580334	2.44816	0.0143588	0.0309826	ENST00000397595	pseduogene	2.83651	0.442619
ENSG00000171311	EXOSC1	27.7777	1.41998	0.324063	4.38181	1.18e-05	5.05e-05	ENST00000370902+ENST00000370886+ENST00000370885+ENST00000485122+ENST00000477692+ENST00000370884+ENST00000471049+ENST00000472345+ENST00000476234+ENST00000489158+ENST00000474309	protein_coding	23.6726	3.77523
ENSG00000111728	ST8SIA1	113.238	1.41955	0.180473	7.86569	3.67e-15	5.71e-14	ENST00000536535+ENST00000544732+ENST00000545524+ENST00000396037+ENST00000261197+ENST00000539510+ENST00000545494+ENST00000508924+ENST00000540824+ENST00000538256+ENST00000541868+ENST00000537795+ENST00000404299+ENST00000381424+ENST00000536558+ENST00000545185	protein_coding	10.7054	5.65522
ENSG00000122705	CLTA	343.486	1.4195	0.124323	11.4179	3.4e-30	1.28e-28	ENST00000540080+ENST00000538225+ENST00000433436+ENST00000345519+ENST00000464497+ENST00000470744+ENST00000242285+ENST00000396603+ENST00000466396+ENST00000493185	protein_coding	276.132	62.2005
ENSG00000148660	CAMK2G	258.812	1.41924	0.152273	9.32034	1.16e-20	2.75e-19	ENST00000394762+ENST00000322680+ENST00000423381+ENST00000322635+ENST00000351293+ENST00000433289+ENST00000372765+ENST00000305762+ENST00000441192+ENST00000472912+ENST00000474131+ENST00000477205+ENST00000444854+ENST00000492020+ENST00000477652	protein_coding	63.0809	14.9455
ENSG00000105953	OGDH	139.204	1.41901	0.188928	7.51084	5.87e-14	8.09e-13	ENST00000439616+ENST00000443864+ENST00000449767+ENST00000447398+ENST00000419661+ENST00000444676+ENST00000222673+ENST00000543843+ENST00000459672+ENST00000497326	protein_coding	24.4948	5.58543
ENSG00000104756	KCTD9	23.8697	1.41665	0.30784	4.6019	4.19e-06	1.96e-05	ENST00000221200+ENST00000519665+ENST00000523140+ENST00000522493+ENST00000518067+ENST00000518997+ENST00000523294+ENST00000521458+ENST00000524217+ENST00000520405+ENST00000517914	protein_coding	7.85987	2.48611
ENSG00000175749	EIF3KP1	3.48222	1.4159	0.526468	2.68943	0.00715743	0.0167117	ENST00000513279	pseduogene	3.65186	0.403014
ENSG00000247077	PGAM5	31.8643	1.41541	0.280735	5.04182	4.61e-07	2.56e-06	ENST00000498926+ENST00000317555+ENST00000543955+ENST00000454808+ENST00000541034	protein_coding	11.0261	1.31367
ENSG00000163138	PACRGL	14.6121	1.41527	0.45668	3.09904	0.00194148	0.00519079	ENST00000471979+ENST00000360916+ENST00000503585+ENST00000510051+ENST00000295290+ENST00000514485+ENST00000444671+ENST00000538990+ENST00000502374+ENST00000508952+ENST00000513861+ENST00000515339+ENST00000509469+ENST00000514663+ENST00000506745+ENST00000506702+ENST00000502938+ENST00000514292+ENST00000513590+ENST00000504630+ENST00000511160+ENST00000506951+ENST00000507634+ENST00000503747+ENST00000513459…	protein_coding	6.46741	0.748133
ENSG00000185627	PSMD13	139.869	1.41285	0.195551	7.22495	5.01e-13	6.32e-12	ENST00000532097+ENST00000529372+ENST00000431206+ENST00000534590+ENST00000528906+ENST00000525665+ENST00000527047+ENST00000352303+ENST00000382671+ENST00000526783+ENST00000533717+ENST00000527982+ENST00000532025+ENST00000529679	protein_coding	61.614	8.8871
ENSG00000147119	CHST7	16.7853	1.41076	0.461858	3.05453	0.00225411	0.00593267	ENST00000276055	protein_coding	4.39052	0.645484
ENSG00000158006	PAFAH2	12.6009	1.40971	0.461032	3.05773	0.0022302	0.00587997	ENST00000374282+ENST00000374284+ENST00000493892+ENST00000464540+ENST00000476611+ENST00000439092+ENST00000441420	protein_coding	2.76574	0.657892
ENSG00000023171	GRAMD1B	87.9555	1.40851	0.199961	7.04396	1.87e-12	2.2e-11	ENST00000456860+ENST00000322282+ENST00000529750+ENST00000529432+ENST00000532581+ENST00000534764+ENST00000450171+ENST00000525945	protein_coding	8.041	1.0831
ENSG00000128609	NDUFA5	161.421	1.40794	0.181689	7.74919	9.25e-15	1.38e-13	ENST00000471770+ENST00000355749+ENST00000378795+ENST00000459880+ENST00000466896+ENST00000467117+ENST00000470123+ENST00000492549+ENST00000491033+ENST00000490618	protein_coding	59.754	19.1501
ENSG00000123124	WWP1	66.0317	1.40769	0.247055	5.69788	1.21e-08	8.72e-08	ENST00000517970+ENST00000523863+ENST00000349423+ENST00000341922+ENST00000265428+ENST00000518683+ENST00000520374+ENST00000521079+ENST00000520453+ENST00000521997+ENST00000524036+ENST00000520521+ENST00000520798	protein_coding	10.9942	3.87727
ENSG00000178162	FAR2P2	7.35744	1.40659	0.4105	3.42653	0.00061134	0.00182984	ENST00000424873+ENST00000449066+ENST00000430785+ENST00000423905+ENST00000433703+ENST00000413041+ENST00000438056+ENST00000415406	uncertain	28.0107	2.63727
ENSG00000123416	TUBA1B	13.1616	1.4048	0.522759	2.68728	0.00720364	0.0168042	ENST00000336023+ENST00000332858+ENST00000547765+ENST00000550367+ENST00000551324+ENST00000549870+ENST00000547476+ENST00000552984	protein_coding	24.0071	4.80836
ENSG00000175395	ZNF25	119.789	1.40347	0.204171	6.87403	6.24e-12	6.92e-11	ENST00000302609+ENST00000374633+ENST00000467975	protein_coding	18.9759	5.20591
ENSG00000184599	FAM19A3	20.6931	1.40224	0.492658	2.84626	0.00442355	0.0108634	ENST00000369630+ENST00000361886	protein_coding	12.1201	1.38671
ENSG00000170315	UBB	420.532	1.40185	0.155448	9.01818	1.91e-19	4.16e-18	ENST00000577958+ENST00000302182+ENST00000577640+ENST00000535788+ENST00000395839+ENST00000395837+ENST00000578706+ENST00000578649	protein_coding	1053.85	235.855
ENSG00000110107	PRPF19	152.965	1.40088	0.158189	8.85573	8.31e-19	1.75e-17	ENST00000227524+ENST00000540473+ENST00000535326+ENST00000539960+ENST00000539180+ENST00000541371+ENST00000546152	protein_coding	158.921	19.4494
ENSG00000134313	KIDINS220	146.647	1.3969	0.178219	7.8381	4.57e-15	7.03e-14	ENST00000436566+ENST00000496383+ENST00000418530+ENST00000427284+ENST00000256707+ENST00000473731+ENST00000488729+ENST00000489024+ENST00000471685+ENST00000459813+ENST00000319688+ENST00000474782+ENST00000471275+ENST00000496725	protein_coding	14.8715	2.14417
ENSG00000060140	STYK1	12.0211	1.39422	0.501137	2.78212	0.00540056	0.0129706	ENST00000075503+ENST00000542924+ENST00000542562+ENST00000538867+ENST00000535345+ENST00000541561	protein_coding	2.03824	2.37347
ENSG00000134333	LDHA	466.082	1.39229	0.182969	7.6094	2.75e-14	3.93e-13	ENST00000422447+ENST00000543445+ENST00000469976+ENST00000396222+ENST00000430553+ENST00000545467+ENST00000545215+ENST00000541097+ENST00000536528+ENST00000543695+ENST00000539814+ENST00000494573+ENST00000535451+ENST00000227157+ENST00000478970+ENST00000495052+ENST00000540430+ENST00000379412+ENST00000542179+ENST00000486690+ENST00000537296+ENST00000460405+ENST00000375710+ENST00000538451	protein_coding	184.504	34.3275
ENSG00000140463	BBS4	51.6421	1.39043	0.252327	5.51042	3.58e-08	2.39e-07	ENST00000542334+ENST00000566400+ENST00000268057+ENST00000565160+ENST00000561914+ENST00000539603+ENST00000567279+ENST00000566938+ENST00000569440+ENST00000563600+ENST00000562084+ENST00000569338+ENST00000395205+ENST00000564239+ENST00000566829+ENST00000569001+ENST00000562219+ENST00000569151+ENST00000566197+ENST00000568535	protein_coding	14.1141	2.56536
ENSG00000102898	NUTF2	112.662	1.38811	0.19273	7.20236	5.92e-13	7.4e-12	ENST00000219169+ENST00000568390+ENST00000567105+ENST00000568233+ENST00000569436+ENST00000568396+ENST00000570026+ENST00000587481	protein_coding	39.6949	6.53855
ENSG00000138293	NCOA4	208.163	1.3875	0.174433	7.95431	1.8e-15	2.89e-14	ENST00000452682+ENST00000438493+ENST00000498586+ENST00000430396+ENST00000374087+ENST00000414907+ENST00000344348+ENST00000374082+ENST00000443446+ENST00000431200	protein_coding	44.1143	16.0406
ENSG00000166226	CCT2	168.234	1.38652	0.160967	8.61369	7.07e-18	1.4e-16	ENST00000299300+ENST00000546859+ENST00000551620+ENST00000550638+ENST00000550455+ENST00000549933+ENST00000544368+ENST00000551899+ENST00000550010+ENST00000543146+ENST00000548787+ENST00000546850+ENST00000553169+ENST00000550653	protein_coding	161.748	33.1821
ENSG00000165169	DYNLT3	324.584	1.38624	0.174092	7.96271	1.68e-15	2.71e-14	ENST00000378581+ENST00000378578+ENST00000432389	protein_coding	91.8795	15.0705
ENSG00000101846	STS	46.8185	1.38569	0.291932	4.74661	2.07e-06	1.03e-05	ENST00000217961	protein_coding	4.64042	0.617473
ENSG00000132434	LANCL2	45.0553	1.38528	0.277847	4.98575	6.17e-07	3.35e-06	ENST00000254770+ENST00000452107+ENST00000486376+ENST00000476479+ENST00000466041	protein_coding	7.55251	1.21842
ENSG00000149923	PPP4C	29.4056	1.38402	0.291951	4.74059	2.13e-06	1.05e-05	ENST00000563732+ENST00000279387+ENST00000567040+ENST00000568810+ENST00000563597+ENST00000563200+ENST00000564966+ENST00000566749+ENST00000562664+ENST00000567828+ENST00000567642+ENST00000562222+ENST00000561610	protein_coding	15.124	2.02472
ENSG00000122733	KIAA1045	149.951	1.38339	0.21786	6.34991	2.15e-10	1.98e-09	ENST00000544237+ENST00000486477+ENST00000476115+ENST00000242315+ENST00000440503	protein_coding	36.5129	7.95638
ENSG00000157870	FAM213B	119.7	1.38228	0.179492	7.70106	1.35e-14	1.99e-13	ENST00000493183+ENST00000474659+ENST00000419916+ENST00000378424+ENST00000537325+ENST00000378427+ENST00000378425+ENST00000444521+ENST00000465233+ENST00000498083+ENST00000481683+ENST00000484099+ENST00000477045+ENST00000464043+ENST00000476686	protein_coding	44.0823	13.4355
ENSG00000253431	RP11-442A17.2	4.664	1.38055	0.464238	2.9738	0.00294132	0.00752496	ENST00000523408	pseduogene	3.05147	0.296203
ENSG00000133627	ACTR3B	37.4469	1.38036	0.267695	5.15646	2.52e-07	1.46e-06	ENST00000256001+ENST00000377776+ENST00000397282+ENST00000537264+ENST00000488782+ENST00000479402	protein_coding	14.4429	1.64588
ENSG00000116649	SRM	113.273	1.3803	0.200593	6.88109	5.94e-12	6.61e-11	ENST00000475189+ENST00000376957+ENST00000490101+ENST00000459997+ENST00000465788+ENST00000487300	protein_coding	143.43	32.381
ENSG00000197885	NKIRAS1	87.5145	1.38004	0.235973	5.8483	4.97e-09	3.83e-08	ENST00000388759+ENST00000443659+ENST00000421515+ENST00000425478+ENST00000437230+ENST00000412028+ENST00000415901+ENST00000416026	protein_coding	25.112	3.84671
ENSG00000081138	CDH7	5.81994	1.37998	0.608156	2.26913	0.0232606	0.0474223	ENST00000323011+ENST00000536984+ENST00000397968+ENST00000581601	protein_coding	1.54371	0.202552
ENSG00000114446	IFT57	62.1841	1.37995	0.26022	5.30301	1.14e-07	7.02e-07	ENST00000264538+ENST00000468021+ENST00000478157+ENST00000465024+ENST00000485979+ENST00000492106	protein_coding	12.5168	4.11664
ENSG00000131473	ACLY	268.942	1.37968	0.147252	9.36952	7.29e-21	1.75e-19	ENST00000352035+ENST00000590151+ENST00000353196+ENST00000537919+ENST00000393896+ENST00000588779+ENST00000590770+ENST00000588547+ENST00000590735+ENST00000592970	protein_coding	38.7472	7.99726
ENSG00000136874	STX17	9.39427	1.37843	0.516558	2.66849	0.00761942	0.0176567	ENST00000259400+ENST00000529340+ENST00000533696+ENST00000531035+ENST00000525342+ENST00000524405+ENST00000525640+ENST00000534052+ENST00000526607+ENST00000525579+ENST00000525847+ENST00000529385	protein_coding	2.65922	0.516263
ENSG00000174437	ATP2A2	400.846	1.37739	0.122722	11.2236	3.12e-29	1.13e-27	ENST00000552636+ENST00000308664+ENST00000395494+ENST00000539276+ENST00000377685+ENST00000548169+ENST00000550248+ENST00000547050+ENST00000549840+ENST00000550262+ENST00000547792+ENST00000313432+ENST00000553144	protein_coding	49.0536	9.8704
ENSG00000100934	SEC23A	155.937	1.37706	0.170718	8.06625	7.25e-16	1.2e-14	ENST00000537403+ENST00000554615+ENST00000307712+ENST00000536508+ENST00000545328+ENST00000555363+ENST00000553925+ENST00000555682+ENST00000555017+ENST00000556092+ENST00000548032+ENST00000555425+ENST00000553970+ENST00000557280+ENST00000557437	protein_coding	30.8376	9.59459
ENSG00000135298	BAI3	94.9153	1.3757	0.234522	5.86599	4.46e-09	3.46e-08	ENST00000370598+ENST00000238918+ENST00000603207+ENST00000604969+ENST00000546190	protein_coding	12.543	3.04983
ENSG00000166780	C16orf45	216.529	1.37495	0.129943	10.5812	3.64e-26	1.16e-24	ENST00000300006+ENST00000566490+ENST00000570249+ENST00000561813+ENST00000567550+ENST00000452191+ENST00000564389+ENST00000561692+ENST00000565857+ENST00000565913+ENST00000563380	protein_coding	74.8939	15.1834
ENSG00000136295	TTYH3	74.0582	1.37492	0.226754	6.0635	1.33e-09	1.1e-08	ENST00000258796+ENST00000407643+ENST00000400376+ENST00000403167+ENST00000477439+ENST00000498454+ENST00000429448	protein_coding	14.0476	2.41901
ENSG00000171714	ANO5	52.3463	1.37449	0.254276	5.4055	6.46e-08	4.13e-07	ENST00000324559+ENST00000532043	protein_coding	5.2659	0.752864
ENSG00000197872	FAM49A	100.682	1.3735	0.200474	6.85125	7.32e-12	8.06e-11	ENST00000381323+ENST00000355549+ENST00000406434+ENST00000469507+ENST00000445605+ENST00000451689	protein_coding	15.2345	2.47581
ENSG00000033122	LRRC7	72.1021	1.37326	0.263952	5.20269	1.96e-07	1.16e-06	ENST00000310961+ENST00000370958+ENST00000035383+ENST00000415775+ENST00000588515+ENST00000609498+ENST00000608815+ENST00000608744+ENST00000609072+ENST00000608470+ENST00000607936+ENST00000565615+ENST00000441830	protein_coding	17.2158	3.59548
ENSG00000122966	CIT	100.909	1.37091	0.204234	6.71245	1.91e-11	2e-10	ENST00000392521+ENST00000261833+ENST00000545913+ENST00000392520+ENST00000537607+ENST00000544872+ENST00000469414+ENST00000538073+ENST00000543324+ENST00000544800+ENST00000543239+ENST00000536008+ENST00000544588+ENST00000536325+ENST00000546026+ENST00000541841+ENST00000488203+ENST00000539413	protein_coding	9.27458	2.61532
ENSG00000120509	PDZD11	99.2072	1.37026	0.234676	5.83896	5.25e-09	4.03e-08	ENST00000239666+ENST00000374454+ENST00000473667+ENST00000486461	protein_coding	65.8145	9.04068
ENSG00000165660	FAM175B	29.4687	1.36834	0.334616	4.0893	4.33e-05	0.00016557	ENST00000298492	protein_coding	5.6422	0.767693
ENSG00000152219	ARL14EP	20.3197	1.36661	0.392176	3.48467	0.00049274	0.00150665	ENST00000282032+ENST00000532047+ENST00000530909+ENST00000533457	protein_coding	5.15556	1.62452
ENSG00000156976	EIF4A2	488.997	1.36648	0.139933	9.76527	1.59e-22	4.22e-21	ENST00000441007+ENST00000445596+ENST00000323963+ENST00000426808+ENST00000465222+ENST00000440191+ENST00000425053+ENST00000429589+ENST00000495049+ENST00000465267+ENST00000465032+ENST00000486805+ENST00000491473+ENST00000485101+ENST00000475653+ENST00000356531+ENST00000443963+ENST00000467585+ENST00000498746+ENST00000466362+ENST00000468362+ENST00000492144+ENST00000465792+ENST00000475409+ENST00000497177…	protein_coding	203.118	33.5354
ENSG00000087074	PPP1R15A	32.5583	1.36617	0.301827	4.52635	6e-06	2.73e-05	ENST00000200453+ENST00000600406	protein_coding	13.7156	7.13502
ENSG00000122033	MTIF3	16.8928	1.36613	0.462208	2.95566	0.00312003	0.00794582	ENST00000405591+ENST00000431572+ENST00000381120+ENST00000381116+ENST00000461838+ENST00000460973+ENST00000471771+ENST00000493719+ENST00000485650+ENST00000485959+ENST00000484342+ENST00000483903+ENST00000464753	protein_coding	12.8734	2.10863
ENSG00000112367	FIG4	59.2753	1.36589	0.297025	4.59855	4.25e-06	1.99e-05	ENST00000441478+ENST00000230124+ENST00000454215+ENST00000368941+ENST00000415980+ENST00000419951	protein_coding	12.7119	2.09258
ENSG00000141349	G6PC3	111.15	1.36491	0.184899	7.38196	1.56e-13	2.07e-12	ENST00000269097+ENST00000593115+ENST00000588558+ENST00000585361+ENST00000591696+ENST00000585962+ENST00000590639+ENST00000590253	protein_coding	78.1021	11.412
ENSG00000134265	NAPG	196.892	1.36331	0.183731	7.42015	1.17e-13	1.57e-12	ENST00000580483+ENST00000542979+ENST00000580224+ENST00000322897+ENST00000582978+ENST00000580746+ENST00000582472+ENST00000583367	protein_coding	36.5711	6.86306
ENSG00000132763	MMACHC	11.1158	1.36254	0.507034	2.68728	0.0072037	0.0168042	ENST00000401061+ENST00000477188	protein_coding	2.87953	0.380641
ENSG00000148688	RPP30	31.2915	1.36253	0.311849	4.3692	1.25e-05	5.32e-05	ENST00000371703+ENST00000413330+ENST00000487998+ENST00000277882+ENST00000414836+ENST00000466462+ENST00000480406+ENST00000489806+ENST00000479678+ENST00000470933	protein_coding	18.715	2.72111
ENSG00000130706	ADRM1	64.869	1.36082	0.203164	6.69811	2.11e-11	2.19e-10	ENST00000491935+ENST00000253003+ENST00000462554+ENST00000465805	protein_coding	44.4049	10.1675
ENSG00000150768	DLAT	62.2432	1.36052	0.228169	5.96276	2.48e-09	1.98e-08	ENST00000280346+ENST00000533297+ENST00000393051+ENST00000537636+ENST00000531306+ENST00000527231	protein_coding	12.4365	1.7293
ENSG00000135749	PCNXL2	114.913	1.35997	0.224141	6.06745	1.3e-09	1.08e-08	ENST00000258229+ENST00000496675+ENST00000462233+ENST00000344698+ENST00000462762+ENST00000497623+ENST00000522067+ENST00000429988+ENST00000484041+ENST00000490102+ENST00000484347+ENST00000486012+ENST00000475463+ENST00000520463+ENST00000488780+ENST00000467336+ENST00000496510+ENST00000498302+ENST00000518351+ENST00000517808+ENST00000324142+ENST00000430153+ENST00000519530	protein_coding	121.269	5.08705
ENSG00000085449	WDFY1	101.662	1.35975	0.22644	6.00491	1.91e-09	1.55e-08	ENST00000462702+ENST00000233055+ENST00000491453+ENST00000493001+ENST00000429915+ENST00000483061	protein_coding	13.6566	3.70387
ENSG00000198522	GPN1	28.6886	1.35973	0.347426	3.91372	9.09e-05	0.00032691	ENST00000515877+ENST00000481754+ENST00000424214+ENST00000458167+ENST00000503738+ENST00000407583+ENST00000264718+ENST00000436280+ENST00000610189+ENST00000461249+ENST00000478484	protein_coding	9.62051	2.42974
ENSG00000116141	MARK1	120.25	1.35949	0.222422	6.1122	9.83e-10	8.26e-09	ENST00000402574+ENST00000366918+ENST00000366917+ENST00000485104	protein_coding	16.4372	6.93178
ENSG00000118420	UBE3D	13.0956	1.35915	0.407496	3.33537	0.00085187	0.00247212	ENST00000237186+ENST00000369747+ENST00000503942+ENST00000509102+ENST00000430071+ENST00000369746+ENST00000505226+ENST00000369745	protein_coding	7.6352	4.68988
ENSG00000176022	B3GALT6	29.8873	1.35894	0.30376	4.47372	7.69e-06	3.42e-05	ENST00000379198	protein_coding	7.65551	1.56466
ENSG00000234518	PTGES3P1	3.8764	1.35871	0.559551	2.42822	0.0151733	0.0325377	ENST00000451566+ENST00000439531	pseduogene	8.71667	1.44862
ENSG00000166974	MAPRE2	736.055	1.35865	0.0936886	14.5018	1.18e-47	8.67e-46	ENST00000413393+ENST00000591734+ENST00000589180+ENST00000587359+ENST00000590793+ENST00000436190+ENST00000588349+ENST00000300249+ENST00000588910+ENST00000585592+ENST00000589699+ENST00000538170+ENST00000588085	protein_coding	119.403	19.6712
ENSG00000118160	SLC8A2	48.0636	1.35751	0.282279	4.80911	1.52e-06	7.71e-06	ENST00000236877+ENST00000539381+ENST00000542837+ENST00000600576+ENST00000601757+ENST00000594353+ENST00000597014	protein_coding	7.97489	1.54335
ENSG00000125354	2020-09-06	88.329	1.35685	0.2181	6.22125	4.93e-10	4.31e-09	ENST00000360156+ENST00000460411+ENST00000354228+ENST00000489216+ENST00000394610+ENST00000467310+ENST00000354416+ENST00000343984+ENST00000481072+ENST00000394616+ENST00000394617	protein_coding	20.0678	8.13733
ENSG00000198742	SMURF1	30.6999	1.35576	0.277801	4.88031	1.06e-06	5.54e-06	ENST00000361368+ENST00000361125+ENST00000480055+ENST00000472627	protein_coding	4.39523	0.633835
ENSG00000212747	FAM127C	18.6534	1.3544	0.393549	3.4415	0.0005785	0.00173775	ENST00000391440	protein_coding	7.02411	4.0507
ENSG00000211460	TSN	144.683	1.35266	0.167756	8.06324	7.43e-16	1.23e-14	ENST00000455432+ENST00000389682+ENST00000467324+ENST00000483698+ENST00000490104+ENST00000536142+ENST00000481818+ENST00000409193+ENST00000490717+ENST00000495112+ENST00000478165+ENST00000498545	protein_coding	27.9196	5.49998
ENSG00000213699	SLC35F6	71.4331	1.35212	0.214976	6.28965	3.18e-10	2.86e-09	ENST00000429494+ENST00000344420+ENST00000416475+ENST00000482746+ENST00000414029	protein_coding	17.2094	2.29072
ENSG00000185567	AHNAK2	147.952	1.35201	0.232155	5.82373	5.75e-09	4.39e-08	ENST00000555122+ENST00000557457+ENST00000333244+ENST00000555544	protein_coding	24.6379	1.97785
ENSG00000105088	OLFM2	46.7147	1.35008	0.246584	5.47511	4.37e-08	2.86e-07	ENST00000264833+ENST00000590841+ENST00000592448+ENST00000593091+ENST00000590410	protein_coding	15.906	1.88743
ENSG00000169976	SF3B5	84.7308	1.34637	0.218049	6.17465	6.63e-10	5.69e-09	ENST00000367569	protein_coding	77.9599	34.3933
ENSG00000165644	COMTD1	36.7693	1.34634	0.272398	4.94256	7.71e-07	4.12e-06	ENST00000372538+ENST00000460899+ENST00000494596+ENST00000469299+ENST00000470947+ENST00000490521+ENST00000491270	protein_coding	34.2834	4.92897
ENSG00000067829	IDH3G	115.907	1.34578	0.199914	6.73179	1.68e-11	1.76e-10	ENST00000217901+ENST00000370092+ENST00000370093+ENST00000454076+ENST00000427365+ENST00000444450+ENST00000444338+ENST00000497043+ENST00000495356+ENST00000461215+ENST00000491235	protein_coding	87.8188	13.3154
ENSG00000196850	PPTC7	143.613	1.34367	0.180232	7.45519	8.97e-14	1.22e-12	ENST00000354300+ENST00000548721	protein_coding	15.9129	4.12814
ENSG00000138769	CDKL2	6.96263	1.3428	0.57929	2.318	0.0204492	0.0423771	ENST00000429927+ENST00000307465+ENST00000515793+ENST00000506234	protein_coding	2.89332	0.908252
ENSG00000219665	CTD-2006C1.2	6.1117	1.34069	0.513234	2.61224	0.00899502	0.0204538	ENST00000406892+ENST00000588047+ENST00000495324+ENST00000489336+ENST00000476474+ENST00000589551+ENST00000592187+ENST00000591838+ENST00000591898	uncertain	12.1286	2.88754
ENSG00000188677	PARVB	93.8012	1.33824	0.197333	6.78165	1.19e-11	1.27e-10	ENST00000406477+ENST00000338758+ENST00000402876+ENST00000444029+ENST00000404989+ENST00000477795+ENST00000495824+ENST00000484345+ENST00000477438	protein_coding	12.2379	2.41385
ENSG00000109944	C11orf63	9.86729	1.33727	0.477236	2.80211	0.0050769	0.0122732	ENST00000307257+ENST00000227349+ENST00000531316+ENST00000534362	protein_coding	2.3904	0.312647
ENSG00000106153	CHCHD2	288.713	1.33725	0.109184	12.2476	1.73e-34	7.89e-33	ENST00000395422+ENST00000473095	protein_coding	335.59	45.5908
ENSG00000148572	NRBF2	20.2398	1.33704	0.334449	3.99775	6.39e-05	0.00023685	ENST00000277746+ENST00000435510	protein_coding	9.53575	3.4309
ENSG00000126945	HNRNPH2	145.695	1.33697	0.177712	7.52321	5.34e-14	7.41e-13	ENST00000316594	protein_coding	55.867	12.9377
ENSG00000150627	WDR17	75.1414	1.33687	0.259872	5.14434	2.68e-07	1.55e-06	ENST00000393643+ENST00000508596+ENST00000509792+ENST00000280190+ENST00000507824+ENST00000513261+ENST00000505894+ENST00000443118+ENST00000508773	protein_coding	9.50494	1.54632
ENSG00000149600	COMMD7	100.034	1.33494	0.19358	6.89606	5.35e-12	5.99e-11	ENST00000278980+ENST00000446419+ENST00000610160+ENST00000474815	protein_coding	43.0152	8.63451
ENSG00000151292	CSNK1G3	55.6624	1.33468	0.265807	5.02125	5.13e-07	2.82e-06	ENST00000345990+ENST00000395411+ENST00000395412+ENST00000508708+ENST00000512718+ENST00000511130+ENST00000521364+ENST00000510842+ENST00000360683+ENST00000361991+ENST00000514131+ENST00000515322	protein_coding	10.4536	4.08599
ENSG00000028203	VEZT	81.3043	1.33465	0.228777	5.83384	5.42e-09	4.15e-08	ENST00000436874+ENST00000550803+ENST00000549589+ENST00000547611+ENST00000547997+ENST00000549002+ENST00000546557+ENST00000551746+ENST00000548838+ENST00000261219+ENST00000547484+ENST00000551472+ENST00000546398+ENST00000548455+ENST00000553063+ENST00000551792+ENST00000552660+ENST00000552626+ENST00000548245+ENST00000549624+ENST00000548822+ENST00000552031+ENST00000551994+ENST00000551039+ENST00000549192…	protein_coding	21.7224	3.38676
ENSG00000166669	ATF7IP2	15.806	1.33428	0.428569	3.11334	0.00184985	0.00496779	ENST00000564797+ENST00000562527+ENST00000562102+ENST00000561932+ENST00000396559+ENST00000396560+ENST00000566316+ENST00000543967+ENST00000535850+ENST00000569900+ENST00000569939+ENST00000562396+ENST00000570163+ENST00000568027+ENST00000356427+ENST00000324570+ENST00000565616+ENST00000565450	protein_coding	10.214	2.29906
ENSG00000083750	RRAGB	55.7239	1.33387	0.326127	4.09004	4.31e-05	0.00016513	ENST00000374941+ENST00000414239+ENST00000262850+ENST00000498762+ENST00000474757+ENST00000475061	protein_coding	16.1132	4.51862
ENSG00000253719	ATXN7L3B	252.826	1.33363	0.159434	8.36479	6.02e-17	1.1e-15	ENST00000519948	protein_coding	49.0887	9.60528
ENSG00000177380	PPFIA3	73.0895	1.33135	0.336423	3.95737	7.58e-05	0.00027706	ENST00000334186+ENST00000602655+ENST00000602509+ENST00000602351+ENST00000602492+ENST00000602716+ENST00000421230+ENST00000602726+ENST00000602848+ENST00000602800+ENST00000602897+ENST00000602905+ENST00000602783	protein_coding	29.6161	4.88371
ENSG00000139517	LNX2	15.2013	1.33079	0.526202	2.52905	0.011437	0.0253407	ENST00000316334	protein_coding	2.38919	0.272706
ENSG00000144320	KIAA1715	105.195	1.32938	0.207032	6.42115	1.35e-10	1.28e-09	ENST00000272748+ENST00000409660+ENST00000479012+ENST00000544803+ENST00000475515+ENST00000431754+ENST00000535310+ENST00000489827+ENST00000480788+ENST00000392540+ENST00000483230+ENST00000445472+ENST00000466445	protein_coding	9.48969	1.57889
ENSG00000167549	CORO6	44.4492	1.32911	0.351291	3.7835	0.00015464	0.00052895	ENST00000445145+ENST00000388767+ENST00000469090+ENST00000345068+ENST00000459686+ENST00000580212+ENST00000467534+ENST00000579388+ENST00000480954+ENST00000456796+ENST00000584969+ENST00000577909+ENST00000492276+ENST00000584602	protein_coding	15.8115	3.44277
ENSG00000115652	UXS1	37.6872	1.329	0.317056	4.19168	2.77e-05	0.00011022	ENST00000283148+ENST00000497604+ENST00000540130+ENST00000409501+ENST00000409032+ENST00000473338+ENST00000428048+ENST00000470053+ENST00000441952+ENST00000416298+ENST00000444193+ENST00000457835+ENST00000436241+ENST00000479621+ENST00000479774+ENST00000483426+ENST00000474920	protein_coding	9.89321	1.87544
ENSG00000157216	SSBP3	258.553	1.32886	0.168953	7.86525	3.68e-15	5.73e-14	ENST00000326956+ENST00000528930+ENST00000371320+ENST00000417664+ENST00000371319+ENST00000533946+ENST00000357475+ENST00000426150+ENST00000444533+ENST00000420121+ENST00000530618+ENST00000533209+ENST00000525990+ENST00000528787+ENST00000448572	protein_coding	70.5225	10.9191
ENSG00000135423	GLS2	35.9193	1.32583	0.349269	3.79601	0.00014704	0.00050556	ENST00000311966+ENST00000479952+ENST00000424141+ENST00000390288+ENST00000486433+ENST00000476991+ENST00000496006+ENST00000486896+ENST00000494474+ENST00000461077+ENST00000494345+ENST00000539272+ENST00000483347+ENST00000471282+ENST00000491880	protein_coding	15.7748	2.72654
ENSG00000153531	ADPRHL1	11.4225	1.32542	0.512545	2.58596	0.00971083	0.0219147	ENST00000356501+ENST00000375418+ENST00000413169	protein_coding	5.2859	2.31364
ENSG00000143742	SRP9	134.383	1.32541	0.170583	7.76988	7.86e-15	1.18e-13	ENST00000304786+ENST00000366839+ENST00000366838	protein_coding	135.048	29.6182
ENSG00000114209	PDCD10	48.5322	1.32444	0.287528	4.6063	4.1e-06	1.92e-05	ENST00000392750+ENST00000473645+ENST00000497056+ENST00000492396+ENST00000461494+ENST00000470131+ENST00000475915+ENST00000487947+ENST00000471885+ENST00000479121+ENST00000462725+ENST00000492139+ENST00000483451+ENST00000494502+ENST00000462830+ENST00000464360+ENST00000481136+ENST00000487678	protein_coding	16.027	3.67584
ENSG00000163950	SLBP	103.399	1.3229	0.220578	5.99743	2e-09	1.62e-08	ENST00000489418+ENST00000429429+ENST00000318386+ENST00000483348+ENST00000488267+ENST00000480936	protein_coding	39.5745	9.47343
ENSG00000068366	ACSL4	200.402	1.32285	0.165058	8.01445	1.11e-15	1.81e-14	ENST00000439581+ENST00000505075+ENST00000340800+ENST00000348502+ENST00000469796+ENST00000514500+ENST00000505855+ENST00000502391+ENST00000508092+ENST00000504980+ENST00000469857+ENST00000504383	protein_coding	26.7926	6.74904
ENSG00000132591	ERAL1	46.8181	1.32209	0.294676	4.4866	7.24e-06	3.24e-05	ENST00000254928+ENST00000412138+ENST00000578001+ENST00000461894+ENST00000580917+ENST00000577942+ENST00000471992+ENST00000583487	protein_coding	38.8707	16.4617
ENSG00000126522	ASL	23.425	1.32191	0.295347	4.47581	7.61e-06	3.39e-05	ENST00000304874+ENST00000487982+ENST00000496336+ENST00000380839+ENST00000395332+ENST00000362000+ENST00000395331+ENST00000493708+ENST00000464970+ENST00000488343	protein_coding	24.0779	6.9444
ENSG00000101294	HM13	106.474	1.31766	0.199171	6.61575	3.7e-11	3.72e-10	ENST00000398174+ENST00000340852+ENST00000335574+ENST00000498035+ENST00000376127+ENST00000496438+ENST00000344042+ENST00000460225+ENST00000466766+ENST00000469126+ENST00000492709+ENST00000469097+ENST00000487964+ENST00000464508+ENST00000479096+ENST00000464661+ENST00000460389+ENST00000494153+ENST00000483310+ENST00000464173+ENST00000472128+ENST00000474466+ENST00000468559+ENST00000493364+ENST00000487281	protein_coding	93.3403	12.6307
ENSG00000128245	YWHAH	750.606	1.31701	0.119557	11.0158	3.21e-28	1.11e-26	ENST00000248975+ENST00000397492+ENST00000443669+ENST00000479649+ENST00000471374+ENST00000420430	protein_coding	254.631	47.8445
ENSG00000168348	INSM2	11.0039	1.31627	0.536292	2.45438	0.0141127	0.0305234	ENST00000307169	protein_coding	2.35731	0.326912
ENSG00000162174	ASRGL1	112.055	1.31536	0.197229	6.66918	2.57e-11	2.63e-10	ENST00000415229+ENST00000535727+ENST00000534183+ENST00000301776+ENST00000525496+ENST00000529226+ENST00000534571+ENST00000526096+ENST00000528206+ENST00000525708+ENST00000533970	protein_coding	53.7588	14.9558
ENSG00000144746	ARL6IP5	364.398	1.31433	0.150862	8.71218	2.98e-18	6.06e-17	ENST00000273258+ENST00000484921+ENST00000478935+ENST00000470936+ENST00000485444	protein_coding	125.694	22.0103
ENSG00000145331	TRMT10A	10.1959	1.31393	0.509609	2.57831	0.00992835	0.0223521	ENST00000394877+ENST00000273962+ENST00000394876+ENST00000455368+ENST00000514547+ENST00000515831+ENST00000507394	protein_coding	2.87991	0.613449
[truncated: 1,060 more rows]

## Sheet: padj0.05, FC-1.5 RPKMcortex>1
ensemblID	refseq.Name	baseMean	log2FoldChange	lfcSE	stat	pvalue	padj	X.txID.	biotype.consensus.	Control_RPKM_AVERAGE	Cortex_RPKM_Average
[truncated: 8,845 more rows]

[truncated: 1 more sheets: padj 0.05]
