# Supplementary material for: Disease Duration Influences Gene Expression in Neuromelanin-Positive Cells From Parkinson’s Disease Patients
Source: Front Mol Neurosci. 2021 Nov 11;14:763777. doi: 10.3389/fnmol.2021.763777 (PMC8632647; doi:10.3389/fnmol.2021.763777)
Supplement: Supplementary file 2 [file Table_2.XLSX]

## Sheet: padj<0.05 RPKMcontrol>1 FC>1.5
ensemblID.	refseq.Name	baseMean	log2FoldChange	lfcSE	stat	pvalue	padj	txID.	biotype.consensus.	Control_RPKM_AVERAGE
ENSG00000256618	MTRNR2L1	589.146159838889	4.9236	0.270102009550214	18.2286810036354	3.05602965886181e-74	5.41651e-70	ENST00000540040	protein_coding	10.6799
ENSG00000164326	CARTPT	5.55920900126464	1.73749	0.34130985199371	5.0906627933305	3.56814080384104e-07	2.43964e-05	ENST00000296777+ENST00000513096	protein_coding	1.56749
ENSG00000122254	HS3ST2	10.4485944028028	1.66183	0.314825880836637	5.27856706911683	1.30198011447425e-07	1.08339e-05	ENST00000261374+ENST00000473392	protein_coding	1.39192
ENSG00000215513	PI4KAP1	1.70077224108726	1.38781	0.321925943530245	4.3109501191851	1.62554574642271e-05	0.000501064	ENST00000452110+ENST00000455715+ENST00000452435+ENST00000544467+ENST00000437178+ENST00000430523+ENST00000400467+ENST00000416922+ENST00000438765+ENST00000418108	uncertain	1.2529
ENSG00000226543	MYL6P1	0.995391037286262	1.37217	0.278832990754201	4.92110533383114	8.60567960164877e-07	4.81158e-05	ENST00000449877+ENST00000434430	pseduogene	2.10612
ENSG00000105619	TFPT	16.9896981931757	1.36281	0.25511841943361	5.34185597050608	9.19997413346569e-08	8.27717e-06	ENST00000391759+ENST00000391757+ENST00000420715+ENST00000391758	protein_coding	10.4762
ENSG00000213587	RP11-646D13.1	1.31855514025611	1.33773	0.264476306390876	5.05801529597049	4.23642461370419e-07	2.80173e-05	ENST00000431082	pseduogene	1.20084
ENSG00000215049	PRDX2P1	2.27380493204208	1.28624	0.262292756869876	4.90382098567826	9.39901528318795e-07	5.14161e-05	ENST00000450181	pseduogene	1.66782
ENSG00000206145	P2RX6P	5.84368746178944	1.23872	0.271516859139384	4.56222684452704	5.06139193273967e-06	0.000198031	ENST00000439119+ENST00000450626+ENST00000382931	uncertain	5.45317
ENSG00000133063	CHIT1	0.808076212068537	1.19618	0.338889127234077	3.52971086380686	0.000416014041627972	0.0058659	ENST00000484834+ENST00000479483+ENST00000367229+ENST00000535569+ENST00000255427+ENST00000491855+ENST00000503786+ENST00000506427+ENST00000513472+ENST00000460619	protein_coding	2.43128
ENSG00000236824	BCYRN1	51.7982339559279	1.17862	0.230467612613416	5.11405415443296	3.15316893986272e-07	2.20027e-05	ENST00000418539	lincRNA	1.90368
ENSG00000205358	MT1H	1.67851713038255	1.16553	0.347469718602448	3.35434595919664	0.000795528325579922	0.00953988	ENST00000332374+ENST00000569155	protein_coding	1.46114
ENSG00000136235	GPNMB	21.1838670101065	1.16345	0.27138190495577	4.28714877253814	1.80981090603311e-05	0.000545529	ENST00000465673+ENST00000492858+ENST00000258733+ENST00000381990+ENST00000409458+ENST00000459927+ENST00000487890+ENST00000453162+ENST00000492512+ENST00000539136+ENST00000474157+ENST00000479625+ENST00000470994+ENST00000463011+ENST00000478451+ENST00000468723	protein_coding	4.74934
ENSG00000138207	RBP4	4.17146911942499	1.15844	0.308242036056823	3.75822060699729	0.000171125976401993	0.00299411	ENST00000371467+ENST00000371464+ENST00000371469	protein_coding	2.92098
ENSG00000185453	C19orf68	16.4985597964772	1.14109	0.191734664370051	5.95140793122378	2.65845555714369e-09	4.85757e-07	ENST00000328759+ENST00000593921	protein_coding	3.60375
ENSG00000213478	CFL1P2	3.06962830675994	1.13752	0.213297223059523	5.3330076889256	9.65992195909179e-08	8.47462e-06	ENST00000440986	pseduogene	2.08008
ENSG00000183036	PCP4	37.7135709022645	1.12878	0.252051368552311	4.47836981994887	7.52152160762479e-06	0.000268773	ENST00000328619+ENST00000462224+ENST00000468717+ENST00000467565	protein_coding	28.6747
ENSG00000062822	POLD1	2.84266147037956	1.11159	0.303191311806903	3.66630463372148	0.000246080758431338	0.00396143	ENST00000600859+ENST00000440232+ENST00000601098+ENST00000599857+ENST00000600746+ENST00000593887+ENST00000595904+ENST00000596425+ENST00000593407+ENST00000593981+ENST00000596648+ENST00000597963+ENST00000596221	protein_coding	4.03515
ENSG00000248285	RP11-158J3.2	2.98575307670756	1.11083	0.333619092043235	3.32962368194108	0.000869634314244375	0.0101231	ENST00000502882	sense_overlapping	4.60222
ENSG00000165752	STK32C	6.64852467064259	1.09061	0.257984808266965	4.227402579585	2.36404475320942e-05	0.000669334	ENST00000298630+ENST00000368622+ENST00000462160+ENST00000368625+ENST00000368620+ENST00000368619+ENST00000456004	protein_coding	2.50689
ENSG00000230216	HSPB1P2	3.80487756653129	1.08272	0.229311124355837	4.72159965679115	2.33996927874385e-06	0.000106616	ENST00000448722	pseduogene	3.52769
ENSG00000184674	GSTT1	61.2240274154541	1.054	0.271105890248795	3.88778448475436	0.000101163386993501	0.00200337	ENST00000248935+ENST00000417831+ENST00000436103+ENST00000417489+ENST00000458231+ENST00000426209+ENST00000439996+ENST00000417870+ENST00000418883+ENST00000480898+ENST00000428175+ENST00000447865+ENST00000486544	protein_coding	47.6557
ENSG00000131187	F12	10.1841938584593	1.04827	0.213356150700389	4.91324241101017	8.95824035547089e-07	4.93171e-05	ENST00000253496+ENST00000502854+ENST00000504406+ENST00000510358+ENST00000514943+ENST00000503736	protein_coding	3.11799
ENSG00000111262	KCNA1	3.42330751292816	1.04294	0.344167386383697	3.03031412256939	0.00244299509519792	0.0215743	ENST00000382545+ENST00000541095+ENST00000543874	protein_coding	2.87333
ENSG00000267885	FKSG48	1.27970639282137	1.03806	0.251419245741845	4.12878738866015	3.64681420515932e-05	0.000923373	ENST00000594612	protein_coding	3.3302
ENSG00000240393	RP11-768G7.1	3.11854320122446	1.03736	0.34228930997655	3.030660315464	0.00244019604984268	0.0215603	ENST00000461787	pseduogene	1.40912
ENSG00000226415	TPI1P1	20.0601335914604	1.03077	0.197901394666658	5.20852116070364	1.90351645845035e-07	1.47973e-05	ENST00000420977	pseduogene	23.7788
ENSG00000196544	C17orf59	34.795881439468	1.01567	0.192971337780613	5.26333772097983	1.41463374539073e-07	1.15544e-05	ENST00000389017	protein_coding	7.90265
ENSG00000102359	SRPX2	7.91056069630316	1.00843	0.287006429641275	3.51362113505941	0.000442042807573919	0.00613049	ENST00000373004+ENST00000481988	protein_coding	1.53807
ENSG00000250896	RNPS1P1	1.44999779461596	1.00289	0.288792360876295	3.47269453401575	0.000515261442333215	0.00690834	ENST00000507437	pseduogene	1.825
ENSG00000214125	RP3-412A9.15	4.03042344063824	0.996597	0.212686432686298	4.68575582671481	2.78928644702963e-06	0.000122673	ENST00000397595	pseduogene	2.83651
ENSG00000262366	NDUFA3P6	1.26529173385848	0.993379	0.277205769648241	3.58354278357845	0.000338965212867131	0.00503589	ENST00000571486	pseduogene	2.2052
ENSG00000213148	AC073465.1	2.14208820068654	0.974352	0.227777298031108	4.27765030546274	1.8887642275594e-05	0.00056263	ENST00000456671	pseduogene	2.15127
ENSG00000227173	MYL6P3	3.0110758966519	0.962694	0.197471444903199	4.87510673506599	1.08749639275344e-06	5.77089e-05	ENST00000436904	pseduogene	3.15327
ENSG00000141753	IGFBP4	99.0116949601795	0.961943	0.228145988324332	4.21635031781543	2.48287957283122e-05	0.000693017	ENST00000542955+ENST00000269593	protein_coding	20.4142
ENSG00000227241	AC011998.4	3.31468661260243	0.958607	0.196230803657228	4.88509941634163	1.03376679243611e-06	5.55227e-05	ENST00000433403	pseduogene	15.8039
ENSG00000242364	RP11-451J24.1	1.4354154071376	0.953455	0.242200123867776	3.93664187541329	8.26297769689536e-05	0.00170294	ENST00000495472	pseduogene	1.81483
ENSG00000175772	LINC01106	1.12444128383371	0.953287	0.285147793952594	3.34313172170432	0.000828385683708149	0.009793	ENST00000436665+ENST00000448359	lincRNA	6.86304
ENSG00000078902	TOLLIP	8.95898780749978	0.943761	0.272263762684213	3.46634722189129	0.000527581471546846	0.00699914	ENST00000317204+ENST00000527886+ENST00000525159+ENST00000263646+ENST00000542915+ENST00000530506+ENST00000527938+ENST00000530541+ENST00000528719+ENST00000527746+ENST00000527638+ENST00000532551+ENST00000530821+ENST00000527085	protein_coding	8.68488
ENSG00000254023	PKMP4	0.649951865702735	0.937947	0.281703882896926	3.32954881180453	0.000869868156493978	0.0101231	ENST00000523134	pseduogene	1.0489
ENSG00000120437	ACAT2	4.9258126804342	0.934108	0.317527561914589	2.94181577844018	0.00326293975281563	0.0264679	ENST00000367048+ENST00000541436+ENST00000467951+ENST00000472052	protein_coding	2.30592
ENSG00000234665	RP11-262H14.3	1.49088160899075	0.931151	0.341701459094392	2.72504345102153	0.00642930253145535	0.0437104	ENST00000586625+ENST00000591993+ENST00000445604+ENST00000438699+ENST00000585533+ENST00000609749	lincRNA	2.42335
ENSG00000266621	AC104841.1	0.615610263280873	0.927567	0.348219439573964	2.66374133100652	0.00772769594477182	0.0499981	ENST00000578965	miRNA	1.74258
ENSG00000259918	NDUFA5P11	0.853812287141511	0.926611	0.305391274804127	3.03417588770433	0.00241193765186621	0.0213639	ENST00000567995	pseduogene	1.23165
ENSG00000240401	AC012358.8	1.88373608465445	0.91722	0.329894346243523	2.78034605647648	0.00543009986077829	0.0386363	ENST00000366287+ENST00000599475+ENST00000608103+ENST00000594078+ENST00000600219+ENST00000599352	antisense	1.15099
ENSG00000270225	RP11-475J5.4	48.9193073566322	0.912963	0.210941506301739	4.32803952631333	1.50442474980681e-05	0.000471103	ENST00000603246	pseduogene	33.1986
ENSG00000233385	RP11-3N2.9	4.08054687473524	0.912958	0.276816230767727	3.29806540837247	0.000973534535811388	0.0109974	ENST00000453691	pseduogene	2.40641
ENSG00000204241	RP11-713P17.3	12.6219546326557	0.908955	0.250883185459521	3.62301978260098	0.000291183542883216	0.00450344	ENST00000533922+ENST00000532706+ENST00000529070+ENST00000533091+ENST00000527712+ENST00000531938+ENST00000532327	lincRNA	3.55248
ENSG00000249774	CTD-2206G10.2	2.93707030124178	0.907081	0.198370443695553	4.57266283973196	4.81564702239495e-06	0.000190516	ENST00000506046	pseduogene	8.43787
ENSG00000233111	RAB1C	1.87302874160675	0.904249	0.260721157637831	3.46826097989858	0.000523838291251727	0.00697179	ENST00000409159	pseduogene	1.70173
ENSG00000105509	HAS1	5.54862457540859	0.902871	0.258527510299661	3.49235984950391	0.000478772770351664	0.00653757	ENST00000540069+ENST00000222115+ENST00000601714+ENST00000594621+ENST00000601667	protein_coding	1.26859
ENSG00000273416	RP4-597N16.4	5.19817009926984	0.897315	0.295769015568127	3.03383653044225	0.00241465230794608	0.0213773	ENST00000609649	lincRNA	5.36347
ENSG00000105617	LENG1	5.01379322877683	0.890814	0.259708138412819	3.43005884381286	0.000603450366752569	0.0077504	ENST00000222224	protein_coding	2.22211
ENSG00000101460	MAP1LC3A	406.496012896807	0.890298	0.139779861888759	6.36928551095611	1.89910797159879e-10	5.90523e-08	ENST00000374837+ENST00000360668+ENST00000397709+ENST00000476428	protein_coding	284.567
ENSG00000265688	MAFG-AS1	4.35998641956459	0.889955	0.325975000630253	2.73013355551639	0.00633086720812854	0.0432569	ENST00000582106+ENST00000583492	antisense	1.08391
ENSG00000237214	RP11-12M9.3	2.51883318470939	0.888818	0.227463871873757	3.90751102399463	9.32517880375837e-05	0.00188132	ENST00000399188+ENST00000418783	pseduogene	2.98426
ENSG00000180764	PIPSL	9.33008012649165	0.885105	0.16599447891136	5.33213786102361	9.7063203210194e-08	8.47462e-06	ENST00000480546+ENST00000489875+ENST00000540371	uncertain	1.77912
ENSG00000253570	RNF5P1	0.85919505763406	0.884832	0.326642492993424	2.70886979609038	0.00675128288043858	0.0451717	ENST00000524091	pseduogene	1.0054
ENSG00000088881	EBF4	4.22640594972303	0.879227	0.303472616571028	2.89722047455353	0.00376485071237897	0.0293569	ENST00000380648+ENST00000449079+ENST00000342725+ENST00000497450+ENST00000609967+ENST00000609451+ENST00000469215+ENST00000463145+ENST00000491472+ENST00000481662+ENST00000477287	protein_coding	3.42358
ENSG00000177108	ZDHHC22	27.9074790716695	0.875727	0.202306863760883	4.3287078346886	1.49986749917075e-05	0.000471069	ENST00000319374+ENST00000555389+ENST00000555327	protein_coding	4.65181
ENSG00000163931	TKT	201.785144631709	0.873997	0.124621998167474	7.01318392861457	2.32954875900768e-12	1.65156e-09	ENST00000462138+ENST00000423525+ENST00000460343+ENST00000423516+ENST00000450814+ENST00000461139+ENST00000296289+ENST00000469678+ENST00000460243+ENST00000472528+ENST00000494523+ENST00000466765+ENST00000487660+ENST00000483706	protein_coding	57.9072
ENSG00000270532	PEBP1P2	1.97843662840271	0.872901	0.291643265352415	2.99304345632701	0.0027621041695268	0.0233566	ENST00000603980	pseduogene	1.71946
ENSG00000078319	PMS2P1	2.076167492754	0.86379	0.300889667304653	2.87078612594628	0.00409452451617755	0.0312018	ENST00000431037+ENST00000447708	pseduogene	2.40235
ENSG00000205100	HSP90AA4P	21.1819181311755	0.862594	0.143689033008322	6.00320250122159	1.93463081390581e-09	3.70728e-07	ENST00000506915+ENST00000378770	uncertain	4.88965
ENSG00000087085	ACHE	469.087413262343	0.860939	0.12855199725114	6.69720684601191	2.1244082413568e-11	9.65462e-09	ENST00000428317+ENST00000241069+ENST00000419336+ENST00000302913+ENST00000412389+ENST00000442452+ENST00000430554+ENST00000440755+ENST00000454485+ENST00000426415+ENST00000411582+ENST00000441605+ENST00000445236+ENST00000497647	protein_coding	117.643
ENSG00000213177	PRDX2P4	2.44447048202638	0.858576	0.211896163090622	4.05186977119215	5.08099455120512e-05	0.00117115	ENST00000447134	pseduogene	2.14141
ENSG00000126432	PRDX5	273.719298561004	0.853305	0.117414197388097	7.2674783605959	3.6625998450186e-13	3.2458e-10	ENST00000265462+ENST00000347941+ENST00000352435	protein_coding	178.165
ENSG00000115286	NDUFS7	39.8767264662551	0.849093	0.202455645180336	4.19397283129365	2.74110827265386e-05	0.000742865	ENST00000546283+ENST00000233627+ENST00000545446+ENST00000543289+ENST00000539480+ENST00000538662+ENST00000313408+ENST00000436115+ENST00000534853+ENST00000546172+ENST00000414651+ENST00000538929+ENST00000538523+ENST00000540530+ENST00000535382+ENST00000539882+ENST00000591358	protein_coding	35.5968
ENSG00000197696	NMB	15.7089399235385	0.840819	0.224866003701156	3.7392011962651	0.000184605934752953	0.0031705	ENST00000394588+ENST00000360476	protein_coding	6.94572
ENSG00000226138	RP1-228P16.7	3.24382198545325	0.833431	0.205734793971003	4.05099880802096	5.09994673399381e-05	0.00117239	ENST00000419998+ENST00000549557	pseduogene	4.75828
ENSG00000162004	CCDC78	6.2960522618519	0.828284	0.27035194176072	3.06372331796514	0.00218600982018801	0.0197833	ENST00000293889+ENST00000482878+ENST00000463539+ENST00000485091+ENST00000345165+ENST00000478979+ENST00000466708+ENST00000481804+ENST00000482152+ENST00000538176+ENST00000439619+ENST00000460023+ENST00000423653+ENST00000544996+ENST00000471861+ENST00000474647	protein_coding	3.03313
ENSG00000119820	YIPF4	1079.19031606534	0.82443	0.174420804829817	4.72667104823774	2.28230546326275e-06	0.000104257	ENST00000238831+ENST00000495355+ENST00000437765+ENST00000441084	protein_coding	46.49
ENSG00000105472	CLEC11A	13.0461871062059	0.822717	0.225638654830018	3.64617006678014	0.000266177850604193	0.00420101	ENST00000250340+ENST00000599973	protein_coding	4.43983
ENSG00000099385	BCL7C	37.8173984065723	0.817991	0.170755383841731	4.79042425542249	1.66429041098769e-06	7.9724e-05	ENST00000380317+ENST00000574418+ENST00000576194+ENST00000572628+ENST00000215115	protein_coding	15.2784
ENSG00000168439	STIP1	170.512817207092	0.816372	0.109006843698042	7.48918343380296	6.93034256621059e-14	7.67709e-11	ENST00000358794+ENST00000305218+ENST00000536973+ENST00000538945+ENST00000543847+ENST00000540736+ENST00000540501+ENST00000544739+ENST00000537479+ENST00000538497+ENST00000540887+ENST00000355603	protein_coding	45.0348
ENSG00000150990	DHX37	11.5451064426269	0.811359	0.207146367936777	3.91683796042884	8.97180093350753e-05	0.00181733	ENST00000542400+ENST00000539298+ENST00000308736+ENST00000544745+ENST00000507267+ENST00000543962	protein_coding	2.04284
ENSG00000139187	KLRG1	6.79287979930484	0.808813	0.267777678707078	3.02046517166287	0.00252386733008941	0.0220468	ENST00000539240+ENST00000544226+ENST00000538029+ENST00000541957+ENST00000356986+ENST00000266551+ENST00000543895	protein_coding	2.70257
ENSG00000167523	SPATA33	8.90007818851921	0.808395	0.246874682214424	3.27451683888613	0.00105842830819565	0.0116792	ENST00000301031+ENST00000566204+ENST00000579310+ENST00000457689+ENST00000567827+ENST00000564238+ENST00000568929+ENST00000565890+ENST00000566857	protein_coding	3.641
ENSG00000104897	SF3A2	6.96617952844714	0.806212	0.244317647410332	3.29985195775785	0.000967358435305864	0.0109474	ENST00000221494+ENST00000592839+ENST00000592314+ENST00000586396+ENST00000591121+ENST00000590034+ENST00000589118+ENST00000587637	protein_coding	2.04709
ENSG00000123416	TUBA1B	11.2042668823069	0.803839	0.255807625065603	3.14235833478908	0.00167592791432461	0.0162941	ENST00000336023+ENST00000332858+ENST00000547765+ENST00000550367+ENST00000551324+ENST00000549870+ENST00000547476+ENST00000552984	protein_coding	24.0071
ENSG00000258802	RP11-589M4.2	1.58795015650116	0.803393	0.237700022215309	3.37985977404462	0.000725228206686348	0.00889546	ENST00000556998	pseduogene	4.75137
ENSG00000142686	C1orf216	92.2002537634557	0.800383	0.124257750136701	6.44131588216713	1.18442070894022e-10	3.88753e-08	ENST00000270815+ENST00000503824+ENST00000453178	protein_coding	15.513
ENSG00000214391	RP11-121L10.3	6.39352307319338	0.799159	0.19032544569149	4.19891034642161	2.6820247444792e-05	0.000731326	ENST00000530835	pseduogene	2.50431
ENSG00000162377	COA7	5.54923500640668	0.798309	0.265909927287972	3.00217827533576	0.00268055145489745	0.0229294	ENST00000371538+ENST00000486918	protein_coding	1.58052
ENSG00000198933	TBKBP1	29.7736771081642	0.797579	0.192810052429018	4.13660580395642	3.52480867496155e-05	0.000899465	ENST00000578982+ENST00000537587+ENST00000361722	protein_coding	3.42661
ENSG00000232177	MTND4P24	36.2918163978761	0.796767	0.209653058852135	3.8004073795954	0.000144458405434503	0.00263143	ENST00000424002	pseduogene	48.4184
ENSG00000160226	C21orf2	9.80971887698552	0.796318	0.208230519856026	3.8242156599156	0.000131189048221076	0.00245015	ENST00000339818+ENST00000325223+ENST00000397956+ENST00000462742+ENST00000496321+ENST00000470196+ENST00000478674	protein_coding	14.5951
ENSG00000101098	RIMS4	49.3821881310083	0.793837	0.164731026155617	4.81898650172598	1.44289314429111e-06	7.22103e-05	ENST00000372851+ENST00000541604	protein_coding	5.04826
ENSG00000271198	VDAC3P1	3.4916494227789	0.781172	0.279868312706679	2.79121375426748	0.00525107812295313	0.0376	ENST00000604654	pseduogene	2.06667
ENSG00000235459	RPS26P31	1.31066247286457	0.779519	0.256849130340893	3.03493101494706	0.00240590710446436	0.021347	ENST00000539597+ENST00000473326	pseduogene	3.61432
ENSG00000228499	TMSB10P1	8.25304887522328	0.778646	0.155426143489833	5.00974958922656	5.45009031111349e-07	3.38938e-05	ENST00000415070	pseduogene	38.4985
ENSG00000162761	LMX1A	15.7087929111044	0.767348	0.276531760803285	2.77489959762872	0.00552187519639855	0.0390697	ENST00000342310+ENST00000294816+ENST00000489443+ENST00000367893	protein_coding	2.29208
ENSG00000244041	LINC01011	5.41864514717508	0.765367	0.267510132405065	2.86107638636219	0.00422205312764782	0.031896	ENST00000445000+ENST00000450238+ENST00000597787+ENST00000605901+ENST00000454015	lincRNA	1.89433
ENSG00000270188	MTRNR2L11	13.1885611363257	0.76148	0.2838616651448	2.6825741300819	0.00730579582585877	0.0479407	ENST00000604646	protein_coding	3.98024
ENSG00000007520	TSR3	16.4939543809946	0.759087	0.214204456134826	3.54375210411907	0.000394475964344542	0.00563846	ENST00000007390+ENST00000566296	protein_coding	11.0686
ENSG00000262944	RP11-473I1.9	6.05731408074492	0.758964	0.284878761254005	2.66416640372778	0.0077179373944904	0.0499634	ENST00000574285	sense_intronic	1.79351
ENSG00000104866	PPP1R37	17.5837365333212	0.746844	0.204632123033308	3.6496889460221	0.000262558053498636	0.00416614	ENST00000593240+ENST00000542809+ENST00000421905+ENST00000221462+ENST00000544069+ENST00000496125+ENST00000544897+ENST00000545910+ENST00000422370+ENST00000540059	protein_coding	4.13927
ENSG00000090674	MCOLN1	18.4497886209319	0.745516	0.177485598720336	4.20042850702054	2.6641028426108e-05	0.000729808	ENST00000264079+ENST00000596390+ENST00000394321+ENST00000601003+ENST00000596008+ENST00000598406+ENST00000595860+ENST00000599334+ENST00000594692+ENST00000602227	protein_coding	25.5409
ENSG00000100726	TELO2	26.532282115473	0.741773	0.202127583734418	3.6698271843138	0.000242714499775655	0.00391792	ENST00000497339+ENST00000262319+ENST00000564507+ENST00000567427+ENST00000569744+ENST00000563676+ENST00000568240+ENST00000567423	protein_coding	10.5667
ENSG00000205794	RP11-333E13.4	3.8631586334103	0.739691	0.264516188306688	2.79639193383879	0.00516766898058159	0.0371815	ENST00000381811+ENST00000507914	uncertain	2.11183
ENSG00000141699	FAM134C	55.0997302347226	0.733047	0.159791377665723	4.58752488633034	4.48531974513891e-06	0.000179453	ENST00000589797+ENST00000309428+ENST00000585894+ENST00000543197+ENST00000586870+ENST00000589007+ENST00000585726+ENST00000590035+ENST00000591547+ENST00000593251+ENST00000588423+ENST00000586796+ENST00000590541	protein_coding	7.38325
ENSG00000116691	MIIP	10.6876717583653	0.731479	0.236235475252465	3.09639750032767	0.00195887572493461	0.0183021	ENST00000235332+ENST00000478749+ENST00000436478+ENST00000466860+ENST00000498685+ENST00000492256+ENST00000460823+ENST00000478299	protein_coding	8.51305
ENSG00000104964	AES	104.633871880594	0.726167	0.170378450085305	4.26208480092275	2.02528555123807e-05	0.000596764	ENST00000221561+ENST00000592414+ENST00000586742+ENST00000327141+ENST00000587393+ENST00000592330+ENST00000590067+ENST00000586839+ENST00000585557+ENST00000587083+ENST00000585782+ENST00000586003	protein_coding	65.8306
ENSG00000268751	SCGB1B2P	6.64973794487021	0.725808	0.268282654660953	2.70538389994121	0.00682254924000507	0.0455968	ENST00000595013+ENST00000597830	lincRNA	5.63535
ENSG00000170889	RPS9	44.5932499439939	0.725788	0.147111462848853	4.93359420333362	8.07300778062006e-07	4.55688e-05	ENST00000302907+ENST00000484121+ENST00000448962+ENST00000436445+ENST00000445961+ENST00000402367+ENST00000391752+ENST00000391751+ENST00000495002+ENST00000391753+ENST00000441429+ENST00000460761	protein_coding	50.4628
ENSG00000053702	NRIP2	24.2246747188665	0.72369	0.20724000626297	3.49203698445859	0.000479351869383706	0.00654044	ENST00000337508+ENST00000542990+ENST00000542386	protein_coding	5.01339
ENSG00000134594	RAB33A	10.7229274196905	0.722378	0.268192112992514	2.69350770193319	0.00707045118555129	0.0468734	ENST00000257017	protein_coding	4.0365
ENSG00000182718	ANXA2	42.6683605588309	0.72039	0.199617872563239	3.60884661965906	0.000307561375900961	0.00468536	ENST00000396024+ENST00000451270+ENST00000332680+ENST00000560014+ENST00000504475+ENST00000421017+ENST00000559647+ENST00000559176+ENST00000558985+ENST00000559818+ENST00000560466+ENST00000558132+ENST00000561022+ENST00000560367+ENST00000558503+ENST00000558998+ENST00000559559+ENST00000557906+ENST00000559113+ENST00000560165+ENST00000560389+ENST00000559725+ENST00000559350+ENST00000558558+ENST00000558986…	protein_coding	23.8764
ENSG00000104859	CLASRP	7.94634998389638	0.719281	0.246681622623542	2.91582656400599	0.00354747640496773	0.0280666	ENST00000221455+ENST00000391953+ENST00000591410+ENST00000592056+ENST00000391952+ENST00000588936+ENST00000588247+ENST00000544944+ENST00000587112+ENST00000588016+ENST00000585432+ENST00000585615+ENST00000591904+ENST00000587472+ENST00000592876+ENST00000588070	protein_coding	7.30037
ENSG00000168056	LTBP3	26.428229354838	0.717342	0.19995801187636	3.58746414746004	0.000333909628264702	0.00497848	ENST00000322147+ENST00000529582+ENST00000301873+ENST00000532932+ENST00000529189+ENST00000530785+ENST00000528516+ENST00000536982+ENST00000526927+ENST00000532661+ENST00000529371+ENST00000530866+ENST00000526124+ENST00000530990+ENST00000525443+ENST00000527339+ENST00000528966+ENST00000529764+ENST00000527792+ENST00000526825+ENST00000530426+ENST00000524798	protein_coding	6.23054
ENSG00000157778	PSMG3	63.6670119831123	0.716639	0.140634423098031	5.0957576490329	3.47349254899643e-07	2.39549e-05	ENST00000288607+ENST00000404674+ENST00000252329	protein_coding	25.073
ENSG00000177380	PPFIA3	98.320958032944	0.716474	0.176972040716265	4.04851520829147	5.15435854092384e-05	0.00118337	ENST00000334186+ENST00000602655+ENST00000602509+ENST00000602351+ENST00000602492+ENST00000602716+ENST00000421230+ENST00000602726+ENST00000602848+ENST00000602800+ENST00000602897+ENST00000602905+ENST00000602783	protein_coding	29.6161
ENSG00000262519	TXNP4	0.827612819119075	0.714539	0.264077513004378	2.7057932214192	0.00681414610527229	0.0455579	ENST00000575018	pseduogene	1.41977
ENSG00000123240	OPTN	646.508395548941	0.71367	0.0842418028791684	8.47168299458133	2.41872633736085e-17	7.14492e-14	ENST00000263036+ENST00000378764+ENST00000378748+ENST00000378752+ENST00000378747+ENST00000487935+ENST00000482140+ENST00000378757+ENST00000430081+ENST00000486862+ENST00000424614+ENST00000469025	protein_coding	100.478
ENSG00000187534	CTC-471F3.4	6.31871492129449	0.711735	0.256231435326497	2.77770348342946	0.00547445504645069	0.0388455	ENST00000314084+ENST00000596581	pseduogene	6.86053
ENSG00000175768	TOMM5	9.96919025139841	0.711604	0.244061673357301	2.91567401445093	0.00354921121562209	0.0280666	ENST00000540941+ENST00000544379+ENST00000401811+ENST00000321301+ENST00000377773	protein_coding	37.2876
ENSG00000154328	NEIL2	71.4536591694828	0.708634	0.136494186775682	5.19167643653733	2.08408959679653e-07	1.57856e-05	ENST00000436750+ENST00000455213+ENST00000403422+ENST00000528323+ENST00000528113+ENST00000284503+ENST00000524741	protein_coding	17.7675
ENSG00000159720	ATP6V0D1	579.200315312467	0.708333	0.0757231488200123	9.3542522504499	8.41931235382194e-21	7.46119e-17	ENST00000568620+ENST00000290949+ENST00000563305+ENST00000565835+ENST00000602876+ENST00000426604+ENST00000540149+ENST00000567694+ENST00000561852+ENST00000563064+ENST00000564615+ENST00000567170+ENST00000566322+ENST00000564191+ENST00000564788+ENST00000568101+ENST00000561658+ENST00000568298	protein_coding	199.904
ENSG00000106211	HSPB1	182.031097663075	0.707691	0.127968658228285	5.53018975332714	3.19884574613591e-08	3.58838e-06	ENST00000248553+ENST00000447574+ENST00000429938	protein_coding	142.874
ENSG00000089248	ERP29	103.531399660791	0.706755	0.127588982973229	5.53930731996386	3.03670345306261e-08	3.47242e-06	ENST00000261735+ENST00000455836+ENST00000553161+ENST00000552052+ENST00000546477	protein_coding	44.0964
ENSG00000063245	EPN1	74.0165615613046	0.706441	0.158223080993808	4.46484299605899	8.01274880947205e-06	0.000282342	ENST00000270460+ENST00000085079+ENST00000411543+ENST00000591743+ENST00000586194+ENST00000589704	protein_coding	16.4712
ENSG00000165948	IFI27L1	8.15598471014195	0.706138	0.259119426297095	2.72514551030491	0.00642731539916366	0.0437104	ENST00000555523+ENST00000553350+ENST00000557600+ENST00000393115+ENST00000556381+ENST00000554166+ENST00000555065+ENST00000553664+ENST00000555341+ENST00000557218+ENST00000554544+ENST00000557066+ENST00000554562	protein_coding	8.73986
ENSG00000249489	GAPDHP70	2.93475096600662	0.703426	0.232229888565179	3.02900730552091	0.00245358749700931	0.0216463	ENST00000515281	pseduogene	1.45904
ENSG00000006712	PAF1	34.0623284892794	0.703064	0.140541173076019	5.00254841590423	5.65773665103125e-07	3.46982e-05	ENST00000221265+ENST00000595564+ENST00000221266+ENST00000595379+ENST00000416728+ENST00000598594+ENST00000595797+ENST00000597365+ENST00000598127	protein_coding	9.34942
ENSG00000100058	CRYBB2P1	34.2533655793391	0.701825	0.17289415462288	4.05927760134195	4.92247656891357e-05	0.00114496	ENST00000382734+ENST00000415709+ENST00000354451+ENST00000509460+ENST00000609084+ENST00000609513	uncertain	21.6762
ENSG00000125991	ERGIC3	75.1116594039865	0.699274	0.124257323002639	5.62762458171268	1.82708198070694e-08	2.26456e-06	ENST00000348547+ENST00000357394+ENST00000476926+ENST00000438317+ENST00000486268+ENST00000279052+ENST00000447986+ENST00000492184+ENST00000416206+ENST00000411577+ENST00000413587+ENST00000461043+ENST00000496172+ENST00000489071+ENST00000482338+ENST00000465298+ENST00000475211+ENST00000442139+ENST00000451605+ENST00000488935+ENST00000488384	protein_coding	56.5842
ENSG00000235084	CHCHD2P6	1.49710109576517	0.699048	0.260946297812353	2.67889571954968	0.00738653939209067	0.0483631	ENST00000420030+ENST00000454346	pseduogene	3.65106
ENSG00000015592	STMN4	72.0675776387319	0.69854	0.16935735764474	4.12464858900782	3.71301223358417e-05	0.000937456	ENST00000350889+ENST00000519997+ENST00000265770+ENST00000523048+ENST00000519614+ENST00000522908+ENST00000522750	protein_coding	20.4975
ENSG00000065427	KARS	59.9979731886404	0.69711	0.126892886008565	5.49368833691564	3.93624900157235e-08	4.30655e-06	ENST00000302445+ENST00000319410+ENST00000568378+ENST00000564578+ENST00000569298+ENST00000562875+ENST00000566560+ENST00000566249+ENST00000566772+ENST00000568682+ENST00000570215+ENST00000565738	protein_coding	19.1426
ENSG00000127837	AAMP	67.8452628773421	0.69506	0.101870304095874	6.82299182158408	8.91637339682112e-12	5.56682e-09	ENST00000248450+ENST00000444053+ENST00000475678+ENST00000420660+ENST00000494720+ENST00000489767+ENST00000422731+ENST00000465442+ENST00000447885+ENST00000461911	protein_coding	20.801
ENSG00000171617	ENC1	67.2000106291131	0.694827	0.183896921196063	3.77834800759261	0.000157872160374665	0.00281219	ENST00000510316+ENST00000302351+ENST00000509284+ENST00000537006+ENST00000508331+ENST00000509127	protein_coding	6.49162
ENSG00000268412	AC013449.1	8.73341193065825	0.690694	0.196474732390731	3.51543602502092	0.000439032522591106	0.00610786	ENST00000599234	protein_coding	13.259
ENSG00000067191	CACNB1	67.4097494582702	0.690394	0.156149498779953	4.42136461206326	9.80795106336491e-06	0.000333019	ENST00000394303+ENST00000539338+ENST00000344140+ENST00000394310+ENST00000582544+ENST00000577582+ENST00000536613+ENST00000582877+ENST00000492737+ENST00000577926+ENST00000582414	protein_coding	10.6083
ENSG00000129255	MPDU1	30.6199265097452	0.687315	0.160036288462893	4.29474245105879	1.74896254080709e-05	0.000531709	ENST00000582151+ENST00000250124+ENST00000572936+ENST00000571822+ENST00000396501+ENST00000585188+ENST00000578267+ENST00000571391+ENST00000359822+ENST00000584378+ENST00000577088+ENST00000572836+ENST00000580834+ENST00000580708+ENST00000423172+ENST00000572719+ENST00000584479+ENST00000576066+ENST00000579445+ENST00000581886+ENST00000575256+ENST00000570458+ENST00000585217+ENST00000576272+ENST00000581380…	protein_coding	15.5641
ENSG00000183779	ZNF703	44.0986826735798	0.685433	0.152231300350965	4.50257465078967	6.71351619076974e-06	0.000246868	ENST00000331569	protein_coding	6.65826
ENSG00000184702	2005-09-01	29.2730341430413	0.683848	0.202946751742564	3.36959565500024	0.000752785581302621	0.00913384	ENST00000455784+ENST00000406395+ENST00000406172+ENST00000412544+ENST00000455843+ENST00000431124+ENST00000383045+ENST00000438754+ENST00000431044+ENST00000395109+ENST00000477238+ENST00000413258+ENST00000480423+ENST00000470814+ENST00000490204	protein_coding	12.831
ENSG00000030582	GRN	56.6884511784173	0.681659	0.149514549457632	4.55914539077997	5.13622048961054e-06	0.000198765	ENST00000588170+ENST00000589536+ENST00000587518+ENST00000587109+ENST00000053867+ENST00000588143+ENST00000593167+ENST00000588237+ENST00000587387+ENST00000592783+ENST00000591740+ENST00000592323+ENST00000585512+ENST00000589265+ENST00000587958+ENST00000586782+ENST00000590984+ENST00000586443+ENST00000589923+ENST00000585348+ENST00000586242	protein_coding	38.0867
ENSG00000161091	MFSD12	17.7254492166499	0.680751	0.188875863443782	3.60422179561428	0.000313089610133346	0.00473886	ENST00000389395+ENST00000398558+ENST00000585788+ENST00000589157+ENST00000355415+ENST00000588918+ENST00000589063+ENST00000589995+ENST00000585814+ENST00000592652+ENST00000591878+ENST00000588626+ENST00000586402	protein_coding	6.4246
ENSG00000151461	UPF2	30.9340161972674	0.678992	0.151206841389128	4.49048325680402	7.10617612109764e-06	0.000258094	ENST00000357604+ENST00000356352+ENST00000397053+ENST00000460569	protein_coding	3.70501
ENSG00000089199	CHGB	283.190097081486	0.677133	0.125901222948383	5.3782889210293	7.51970748426129e-08	7.05181e-06	ENST00000378961+ENST00000455042+ENST00000488832	protein_coding	59.7545
ENSG00000119559	C19orf25	64.874762975219	0.67352	0.151635379582595	4.44170576780357	8.92485441607381e-06	0.000310165	ENST00000588427+ENST00000436106+ENST00000588871+ENST00000427685+ENST00000588849+ENST00000586564+ENST00000590621+ENST00000592872+ENST00000585675+ENST00000591027+ENST00000592605+ENST00000589421+ENST00000589529+ENST00000592486	protein_coding	19.9094
ENSG00000234176	HSPA8P1	5.03403895283427	0.673356	0.249730386721239	2.69633164674741	0.00701078265473503	0.0466438	ENST00000425843	pseduogene	1.51974
ENSG00000221968	FADS3	28.6207637384407	0.673171	0.173016188066303	3.89079565927745	9.99160500408194e-05	0.0019831	ENST00000527697+ENST00000533676+ENST00000278829+ENST00000529404+ENST00000527379+ENST00000525094+ENST00000540820+ENST00000525588+ENST00000531956+ENST00000534223+ENST00000526294+ENST00000414624+ENST00000534426+ENST00000529525	protein_coding	9.57963
ENSG00000116514	RNF19B	9.99027762212275	0.669705	0.221948736238362	3.01738434984804	0.00254966309077829	0.0221609	ENST00000373456+ENST00000356990+ENST00000235150	protein_coding	1.96433
ENSG00000168273	SMIM4	8.06551838885512	0.66898	0.222847005340655	3.00197039434734	0.00268238261417401	0.0229294	ENST00000491607+ENST00000482728+ENST00000307106+ENST00000477703+ENST00000476842	protein_coding	48.0807
ENSG00000198522	GPN1	25.1500651376233	0.668842	0.17664286360483	3.78640797279683	0.00015284066338222	0.00274741	ENST00000515877+ENST00000481754+ENST00000424214+ENST00000458167+ENST00000503738+ENST00000407583+ENST00000264718+ENST00000436280+ENST00000610189+ENST00000461249+ENST00000478484	protein_coding	9.62051
ENSG00000203805	PPAPDC1A	23.7471931648002	0.666573	0.246005045130623	2.70959122765862	0.00673661762194543	0.0451076	ENST00000398248+ENST00000439221+ENST00000398250+ENST00000427079+ENST00000541332+ENST00000369073+ENST00000496437	protein_coding	13.3615
ENSG00000236279	CLEC2L	35.2984941765491	0.663954	0.183342232269555	3.6213903086084	0.000293024043906543	0.00452401	ENST00000422142+ENST00000521281+ENST00000520413	protein_coding	15.3395
ENSG00000089169	RPH3A	182.736069699395	0.663802	0.175504341007708	3.78225311739765	0.00015541520703655	0.00278	ENST00000549736+ENST00000548197+ENST00000547686+ENST00000546426+ENST00000551748+ENST00000543106+ENST00000546703+ENST00000547840+ENST00000547728+ENST00000549769+ENST00000552667+ENST00000389385+ENST00000447659+ENST00000550901+ENST00000551198+ENST00000551052+ENST00000415485+ENST00000552679+ENST00000553114+ENST00000548866+ENST00000547099+ENST00000551593+ENST00000420983+ENST00000547222+ENST00000549913…	protein_coding	23.4407
ENSG00000168159	RNF187	354.67863212504	0.66302	0.0902153482499263	7.34929859054107	1.9924963998485e-13	1.96194e-10	ENST00000305943+ENST00000482739+ENST00000484293+ENST00000493597	protein_coding	481.251
ENSG00000132254	ARFIP2	58.8072016220214	0.66023	0.170612492497097	3.86976400280623	0.00010894075620646	0.00211486	ENST00000254584+ENST00000396777+ENST00000531037+ENST00000445086+ENST00000423813+ENST00000525235+ENST00000530410+ENST00000529847+ENST00000525329	protein_coding	16.5129
ENSG00000204922	C11orf83	21.8827309929116	0.657729	0.163831450515712	4.01466600817106	5.95300321538012e-05	0.00132531	ENST00000531323+ENST00000377953	protein_coding	7.22577
ENSG00000233954	RP11-169K16.7	15.5770872374735	0.657593	0.16846001837686	3.90355541692764	9.47898335054425e-05	0.00190482	ENST00000538385+ENST00000483273	pseduogene	66.2355
ENSG00000005884	ITGA3	47.6802947851801	0.656482	0.153349612096497	4.28095119553163	1.86096170752232e-05	0.0005581	ENST00000506401+ENST00000544892+ENST00000505306+ENST00000320031+ENST00000007722+ENST00000508100+ENST00000570989+ENST00000512553+ENST00000505552+ENST00000510809+ENST00000505612+ENST00000506827+ENST00000507771+ENST00000515147+ENST00000504417+ENST00000506437+ENST00000514834	protein_coding	12.513
ENSG00000136448	NMT1	203.886494467706	0.655704	0.108734120121599	6.03034267785375	1.63612376274164e-09	3.22207e-07	ENST00000592782+ENST00000588975+ENST00000258960+ENST00000543908+ENST00000590114+ENST00000585561+ENST00000592654+ENST00000588455+ENST00000590310+ENST00000587014+ENST00000591931+ENST00000587120+ENST00000587670	protein_coding	327.807
ENSG00000173267	SNCG	1125.86337804035	0.65509	0.132553356447395	4.94208560975965	7.72912607569504e-07	4.43337e-05	ENST00000465679+ENST00000348795+ENST00000372017+ENST00000483064	protein_coding	1074.8
ENSG00000226745	RP11-115D7.3	4.73203695987452	0.653012	0.164890514529156	3.96027685971041	7.486291822772e-05	0.00157586	ENST00000430724	pseduogene	3.65794
ENSG00000095066	HOOK2	14.7775978512206	0.651587	0.191961296334464	3.39436740510468	0.000687873410298367	0.00852649	ENST00000397668+ENST00000264827+ENST00000589915+ENST00000586710+ENST00000586188+ENST00000592259+ENST00000591839+ENST00000589398+ENST00000589400+ENST00000592079+ENST00000590839+ENST00000586284+ENST00000586719+ENST00000588052+ENST00000587964+ENST00000587178+ENST00000589965+ENST00000592808+ENST00000591251+ENST00000589134+ENST00000591641+ENST00000593143+ENST00000592512+ENST00000589765	protein_coding	5.93418
ENSG00000128692	EIF2S2P4	12.5660497421816	0.650637	0.167214336273816	3.89103707297998	9.98166789786339e-05	0.0019831	ENST00000543391+ENST00000461070	pseduogene	15.0959
ENSG00000239809	RP11-51L5.2	3.52270573813429	0.648284	0.175915714123101	3.68519704470223	0.000228525769673435	0.00373323	ENST00000495438	pseduogene	5.61955
ENSG00000138606	SHF	26.0159736365715	0.647733	0.196252655065232	3.30050765692764	0.000965100800892625	0.010937	ENST00000290894+ENST00000560540+ENST00000318390+ENST00000560734+ENST00000458022+ENST00000558294+ENST00000560471+ENST00000559566+ENST00000558685+ENST00000561239+ENST00000561091+ENST00000561278	protein_coding	6.81844
ENSG00000189134	NKAPL	6.56888563619145	0.647025	0.240621332100487	2.68897456804363	0.00716718793407355	0.0472664	ENST00000343684	protein_coding	2.12415
ENSG00000159335	PTMS	62.9254389900422	0.646956	0.162085815964467	3.99144198230368	6.56727558139925e-05	0.00142996	ENST00000540667+ENST00000389462+ENST00000540874+ENST00000309083+ENST00000540828+ENST00000538057	protein_coding	35.6125
ENSG00000271043	MTRNR2L2	21.6083309921336	0.645922	0.210111786680065	3.07418486403444	0.00211078592281988	0.0192744	ENST00000604882	protein_coding	15.9864
ENSG00000184436	THAP7	33.6232285598879	0.644288	0.174482930376915	3.69255849850423	0.000222009251389384	0.00365357	ENST00000498406+ENST00000215742+ENST00000471073+ENST00000399133+ENST00000476667+ENST00000466670+ENST00000488975+ENST00000471723	protein_coding	14.8605
ENSG00000172725	CORO1B	23.8489298359044	0.644041	0.192936102400689	3.33810583899944	0.000843516126641846	0.00990754	ENST00000393893+ENST00000341356+ENST00000537042+ENST00000539724+ENST00000539970+ENST00000453768+ENST00000545016+ENST00000545736+ENST00000537010	protein_coding	7.08345
ENSG00000176956	LY6H	151.314279056212	0.642303	0.139722264017502	4.597000669452	4.28616242814747e-06	0.000172654	ENST00000414417+ENST00000342752+ENST00000479685+ENST00000430474	protein_coding	87.5009
ENSG00000272520	CTD-2044J15.2	22.3454591616097	0.641971	0.185214361030136	3.46609659862985	0.000528073515304432	0.00700043	ENST00000606434	lincRNA	3.76054
ENSG00000102003	SYP	464.577223190039	0.641765	0.149768004351776	4.28505828005078	1.82691290293187e-05	0.000549749	ENST00000263233+ENST00000472598+ENST00000538567+ENST00000376303+ENST00000479808+ENST00000469389+ENST00000466635+ENST00000494396+ENST00000472737	protein_coding	108.629
ENSG00000171471	MAP1LC3B2	4.30224315635564	0.637455	0.223575462654342	2.85118477787322	0.00435566497368598	0.0326929	ENST00000306985+ENST00000556529	protein_coding	5.99273
ENSG00000141150	RASL10B	87.8115261864945	0.637256	0.130703888677798	4.87556906977558	1.08495225089435e-06	5.77089e-05	ENST00000268864+ENST00000587350	protein_coding	14.127
ENSG00000178896	EXOSC4	22.4552428461257	0.635653	0.166975509952722	3.80686071742519	0.000140741955856242	0.00258767	ENST00000316052+ENST00000525936+ENST00000527954	protein_coding	18.3063
ENSG00000269028	MTRNR2L12	11.5787244434749	0.635036	0.220608674321444	2.87856500071749	0.00399488945327574	0.0306289	ENST00000600213	protein_coding	8.5054
ENSG00000230564	CALM1P2	2.03716266816784	0.632807	0.200404849188138	3.15764250983862	0.001590504740176	0.0156699	ENST00000452941	pseduogene	2.29228
ENSG00000258509	RP11-857B24.3	2.3488674409488	0.630485	0.214265536798542	2.94253874757735	0.00325533044793604	0.0264546	ENST00000557196	pseduogene	3.92796
ENSG00000198356	ASNA1	43.8174324136332	0.629992	0.176632426515919	3.5666828538652	0.000361528574197691	0.00528472	ENST00000591090+ENST00000586561+ENST00000357332+ENST00000590633	protein_coding	18.9907
ENSG00000126456	IRF3	17.2311249621582	0.628792	0.216973082480411	2.89802026879544	0.00375526320024516	0.029295	ENST00000599680+ENST00000377139+ENST00000601291+ENST00000596822+ENST00000600911+ENST00000309877+ENST00000597198+ENST00000597636+ENST00000596644+ENST00000599144+ENST00000596765+ENST00000600022+ENST00000593922+ENST00000599223+ENST00000598808+ENST00000377135+ENST00000596756+ENST00000602190+ENST00000598108+ENST00000595034+ENST00000593818+ENST00000601373+ENST00000593337+ENST00000595240+ENST00000594387…	protein_coding	16.2503
ENSG00000074071	MRPS34	77.5142033703428	0.627924	0.1254994632844	5.00339769259298	5.63285663073746e-07	3.46982e-05	ENST00000397375+ENST00000177742+ENST00000569585	protein_coding	46.8426
ENSG00000084764	MAPRE3	307.085216839171	0.627104	0.163754999559969	3.82952876263618	0.000128388877195199	0.00241056	ENST00000233121+ENST00000494788+ENST00000405074+ENST00000475633+ENST00000481222+ENST00000491354+ENST00000474367+ENST00000458529+ENST00000402218	protein_coding	95.1566
ENSG00000167657	DAPK3	43.5581982661413	0.627026	0.148427845487895	4.22444783549085	2.39527322890815e-05	0.000676151	ENST00000545797+ENST00000301264+ENST00000595279+ENST00000594894+ENST00000596311+ENST00000601824+ENST00000593844	protein_coding	11.4616
ENSG00000104833	TUBB4A	343.31457706499	0.625939	0.164682437490226	3.80088248905717	0.00014418167100233	0.00262922	ENST00000264071+ENST00000540257+ENST00000594276+ENST00000594075+ENST00000600216+ENST00000595324+ENST00000601152+ENST00000598006+ENST00000596291+ENST00000597686+ENST00000596926+ENST00000594290+ENST00000601640+ENST00000598635	protein_coding	119.25
ENSG00000257647	RP11-701H24.3	9.44435798631671	0.625055	0.208250352955613	3.00146116157618	0.00268687311909866	0.0229395	ENST00000546615	lincRNA	18.4446
ENSG00000105726	ATP13A1	30.2155965862696	0.624885	0.187833375841654	3.32680703763647	0.000878471820422675	0.0101898	ENST00000467160+ENST00000291503+ENST00000357324+ENST00000473243+ENST00000497556+ENST00000469641+ENST00000491221+ENST00000471063+ENST00000496082+ENST00000497156+ENST00000497762+ENST00000474955+ENST00000492774+ENST00000455627+ENST00000487364	protein_coding	7.49512
ENSG00000175274	TP53I11	22.899751844679	0.622946	0.221054834243188	2.81806244843266	0.00483144119544129	0.0354199	ENST00000354556+ENST00000308212+ENST00000395648+ENST00000533940+ENST00000525680+ENST00000532253+ENST00000528473+ENST00000531130+ENST00000531928+ENST00000525667+ENST00000532921+ENST00000525145+ENST00000525683+ENST00000525138+ENST00000533443+ENST00000533955+ENST00000528290+ENST00000530035+ENST00000527685+ENST00000533937+ENST00000524774	protein_coding	3.80533
ENSG00000164638	SLC29A4	34.0215663659386	0.622274	0.173471073378976	3.58719215646712	0.000334258000405832	0.00497848	ENST00000434816+ENST00000444741+ENST00000297195+ENST00000396872+ENST00000406453+ENST00000439491	protein_coding	7.1005
ENSG00000090661	CERS4	20.6900601804648	0.622269	0.196242387912124	3.17091837674491	0.00151957834739293	0.0151394	ENST00000561008+ENST00000558268+ENST00000558331+ENST00000561053+ENST00000559490+ENST00000251363+ENST00000559336+ENST00000600912+ENST00000595722+ENST00000558501+ENST00000560412+ENST00000557925+ENST00000559450+ENST00000558877+ENST00000558302+ENST00000599275	protein_coding	13.0221
ENSG00000074317	SNCB	76.9474735877363	0.620793	0.202081916182885	3.0719869733135	0.00212639004671211	0.0193969	ENST00000310112+ENST00000393693+ENST00000510387+ENST00000506696+ENST00000508006	protein_coding	83.3758
ENSG00000106853	PTGR1	14.8352471209532	0.617147	0.198197275401964	3.11380108771398	0.00184693958548321	0.0174774	ENST00000538962+ENST00000466771+ENST00000407693+ENST00000309195+ENST00000374324+ENST00000238248+ENST00000422125+ENST00000374313+ENST00000374308+ENST00000485319	protein_coding	10.937
ENSG00000167721	TSR1	13.0936564854771	0.616765	0.20916137801838	2.94875173249775	0.0031906017422063	0.026072	ENST00000301364+ENST00000575049+ENST00000576112+ENST00000571806+ENST00000576202	protein_coding	1.90017
ENSG00000224411	RP11-1033A18.1	115.890777920841	0.616622	0.124530641211115	4.95156760208856	7.36180367292017e-07	4.28625e-05	ENST00000530115+ENST00000440936	pseduogene	48.9911
ENSG00000121680	PEX16	36.768002512446	0.616406	0.166607994796217	3.69974097931872	0.000215819626183331	0.00356827	ENST00000241041+ENST00000523721+ENST00000378750+ENST00000532681+ENST00000533151+ENST00000532554+ENST00000525192+ENST00000527371+ENST00000525229+ENST00000528674+ENST00000529030	protein_coding	34.7018
ENSG00000130758	MAP3K10	9.81092119344162	0.615165	0.210700118322442	2.91962556139035	0.00350452183943489	0.027804	ENST00000253055+ENST00000593906+ENST00000594951+ENST00000593502+ENST00000597986+ENST00000601702+ENST00000594569+ENST00000594791	protein_coding	2.21604
ENSG00000161677	JOSD2	48.0282973454225	0.61295	0.195362978833439	3.13749093437396	0.00170400543597868	0.0164618	ENST00000598418+ENST00000601423+ENST00000391815+ENST00000595669+ENST00000594350+ENST00000602146+ENST00000595718	protein_coding	34.2553
ENSG00000231434	RP11-144L1.8	158.350183390373	0.612829	0.138336737403766	4.42998088972794	9.42414391214605e-06	0.000321837	ENST00000436135	pseduogene	41.1591
ENSG00000159713	TPPP3	108.06091782556	0.610609	0.144593248362161	4.22294586269332	2.41129754943392e-05	0.000677303	ENST00000393957+ENST00000564104+ENST00000290942+ENST00000562206+ENST00000561537	protein_coding	56.3534
ENSG00000255823	MTRNR2L8	49.859643984309	0.610216	0.201564691273158	3.02739419547455	0.00246672050744148	0.0217301	ENST00000536684	protein_coding	26.7255
ENSG00000235314	LINC00957	10.2540704878337	0.610074	0.213536121388323	2.85700816581966	0.00427654835880206	0.0322406	ENST00000416824+ENST00000441052	lincRNA	4.72014
ENSG00000270264	NDUFB8P2	7.85766696564898	0.610003	0.121424161274565	5.02373892496184	5.0675113013702e-07	3.21923e-05	ENST00000605113	pseduogene	8.13795
ENSG00000105401	CDC37	137.743882628065	0.609058	0.106824839536285	5.70146399466489	1.18782827060891e-08	1.59493e-06	ENST00000222005+ENST00000591248+ENST00000589625+ENST00000589331+ENST00000590632+ENST00000589629+ENST00000593124+ENST00000589755+ENST00000588498+ENST00000588869	protein_coding	48.6148
ENSG00000167645	YIF1B	71.3249309175198	0.607614	0.14323448073792	4.24209314844279	2.21444740351506e-05	0.000635095	ENST00000592694+ENST00000337679+ENST00000392124+ENST00000586319+ENST00000339413+ENST00000592246+ENST00000591784+ENST00000329420+ENST00000589151+ENST00000591755+ENST00000589644+ENST00000585563+ENST00000588002+ENST00000589247+ENST00000587361+ENST00000587039	protein_coding	40.0287
ENSG00000111667	USP5	242.844495653619	0.606233	0.0998159263007704	6.07350473261923	1.2514830933349e-09	2.67223e-07	ENST00000229268+ENST00000389231+ENST00000542087+ENST00000535080+ENST00000537267+ENST00000541969+ENST00000542371	protein_coding	53.5511
ENSG00000167815	PRDX2	193.984786594659	0.605204	0.156903274733125	3.85718159810656	0.000114701946696988	0.00220496	ENST00000301522+ENST00000334482+ENST00000466174+ENST00000498785+ENST00000478908+ENST00000477555+ENST00000435703	protein_coding	157.356
ENSG00000119383	PPP2R4	231.297303299717	0.603584	0.11858002580919	5.09009706352521	3.57880276133904e-07	2.43964e-05	ENST00000358994+ENST00000455292+ENST00000393370+ENST00000337738+ENST00000348141+ENST00000452489+ENST00000357197+ENST00000347048+ENST00000445241+ENST00000355007+ENST00000414331+ENST00000417728+ENST00000453358+ENST00000417504+ENST00000440346+ENST00000455240+ENST00000411917+ENST00000423100+ENST00000524946+ENST00000414510+ENST00000436883+ENST00000432124+ENST00000435305+ENST00000419582+ENST00000432651…	protein_coding	48.6392
ENSG00000090432	MUL1	61.8726868175374	0.601978	0.139808763409822	4.30572523904081	1.66439540033005e-05	0.000509495	ENST00000264198	protein_coding	13.1662
ENSG00000254635	WAC-AS1	31.4162232965605	0.601746	0.17267030911397	3.48494282327052	0.000492242213609751	0.00670085	ENST00000527986+ENST00000528337	antisense	10.213
ENSG00000101473	ACOT8	28.9135231877775	0.5973	0.188914444359163	3.16175030526519	0.00156823973790698	0.0154908	ENST00000217455+ENST00000461272+ENST00000488679+ENST00000493118+ENST00000484975+ENST00000483141+ENST00000487205+ENST00000484783+ENST00000486165+ENST00000481938+ENST00000457981+ENST00000426915	protein_coding	13.4746
ENSG00000167792	NDUFV1	176.447291922659	0.597102	0.110154051656375	5.42060478109298	5.93977453116104e-08	6.0158e-06	ENST00000322776+ENST00000532303+ENST00000532244+ENST00000528328+ENST00000529927+ENST00000415352+ENST00000532343+ENST00000524838+ENST00000524876+ENST00000528548+ENST00000529867+ENST00000533075+ENST00000534139+ENST00000525086+ENST00000530103+ENST00000530014+ENST00000532260+ENST00000530638+ENST00000526138+ENST00000528377+ENST00000528314+ENST00000526770+ENST00000526169+ENST00000533919+ENST00000527355…	protein_coding	115.495
ENSG00000119720	NRDE2	14.9639661498262	0.59642	0.207029636771115	2.88084429084199	0.00396611522522771	0.0304837	ENST00000354366+ENST00000357904+ENST00000556189+ENST00000553409+ENST00000557732+ENST00000555903+ENST00000554464+ENST00000557064+ENST00000557106	protein_coding	6.19751
ENSG00000099910	KLHL22	31.6888957506706	0.596307	0.158683072074451	3.75784895831243	0.000171380272747253	0.00299475	ENST00000429594+ENST00000328879+ENST00000440659+ENST00000487090+ENST00000479601+ENST00000451553+ENST00000444967+ENST00000458248+ENST00000443285+ENST00000494929+ENST00000431430+ENST00000470335+ENST00000490556+ENST00000423364	protein_coding	6.94585
ENSG00000104872	PIH1D1	23.4687299375128	0.595091	0.188309435319731	3.16017587405288	0.00157673930387802	0.0155602	ENST00000596916+ENST00000595633+ENST00000262265+ENST00000596651+ENST00000600875+ENST00000598889+ENST00000593629+ENST00000594845+ENST00000597577+ENST00000598175+ENST00000602226+ENST00000602076+ENST00000596049+ENST00000601807+ENST00000601053+ENST00000596895+ENST00000595516+ENST00000599366+ENST00000597415+ENST00000593900+ENST00000595074+ENST00000599791+ENST00000601825+ENST00000595550	protein_coding	33.2141
ENSG00000106089	STX1A	56.1774386425273	0.593792	0.133942758325136	4.43317624467382	9.28548999662087e-06	0.000318329	ENST00000395156+ENST00000222812+ENST00000484736+ENST00000480126+ENST00000491645+ENST00000395154+ENST00000497980+ENST00000491427+ENST00000496216+ENST00000395155+ENST00000461441+ENST00000470878+ENST00000494245+ENST00000462135	protein_coding	16.1198
ENSG00000175756	AURKAIP1	136.399329050066	0.593055	0.125993717460795	4.70702006636809	2.51364173317566e-06	0.000113213	ENST00000338338+ENST00000338370+ENST00000321751+ENST00000378853+ENST00000489799+ENST00000496905	protein_coding	94.2448
ENSG00000132563	REEP2	536.510188978555	0.592962	0.11095349797767	5.34423835893663	9.07980226796124e-08	8.21074e-06	ENST00000378339+ENST00000254901+ENST00000506158+ENST00000464751+ENST00000507511+ENST00000503379+ENST00000510467+ENST00000512126+ENST00000507635+ENST00000504163	protein_coding	135.588
ENSG00000090013	BLVRB	45.8815316235749	0.592764	0.151703530761753	3.90738142830133	9.33018026636421e-05	0.00188132	ENST00000263368+ENST00000595483+ENST00000601346+ENST00000597870	protein_coding	39.8434
ENSG00000004478	FKBP4	87.44397256181	0.590979	0.129310862233898	4.57021796745996	4.87217204173718e-06	0.000191473	ENST00000001008+ENST00000543769+ENST00000538622+ENST00000543037+ENST00000539181+ENST00000544366+ENST00000540260	protein_coding	28.3258
ENSG00000178734	C13orf45	9.04591678816965	0.589255	0.202956242220329	2.90336055094603	0.00369181341573133	0.0289274	ENST00000318245	protein_coding	3.63232
ENSG00000248923	MTND5P11	10.4954609298482	0.588073	0.207812193731214	2.82982804332129	0.00465730279914136	0.0345073	ENST00000511037	pseduogene	2.86399
ENSG00000091482	SMPX	26.0233996102916	0.587864	0.182526584932296	3.22070093028952	0.00127877516683543	0.0133324	ENST00000379494+ENST00000494525	protein_coding	14.7838
ENSG00000105518	TMEM205	100.533533118545	0.587428	0.102383755978912	5.73751615226245	9.60751196193993e-09	1.34082e-06	ENST00000447337+ENST00000593256+ENST00000586218+ENST00000586956+ENST00000586590+ENST00000585722+ENST00000354882+ENST00000587948+ENST00000589555+ENST00000588560+ENST00000588321+ENST00000586701+ENST00000592952+ENST00000590482+ENST00000591677+ENST00000590788	protein_coding	107.681
ENSG00000260534	RP11-1006G14.4	32.8332528598243	0.586447	0.171508627391245	3.41934360343894	0.000627724057480259	0.00796976	ENST00000566291	sense_overlapping	7.66299

## Sheet: padj<0.05 RPKMcontrol>1 FC<-1.5
ensemblID.	refseq.Name	baseMean	log2FoldChange	lfcSE	stat	pvalue	padj	txID.	biotype.consensus.	Control_RPKM_AVERAGE
ENSG00000164089	ETNPPL	42.8621286615091	-2.13691	0.26262378914231	-8.136790467793	4.05894294738523e-16	7.99341e-13	ENST00000296486+ENST00000411864+ENST00000512646+ENST00000510706+ENST00000503912+ENST00000505233+ENST00000511923+ENST00000509402+ENST00000512320+ENST00000510723	protein_coding	13.6468
ENSG00000008394	MGST1	82.285176778586	-2.11055	0.235592885966426	-8.95845307946804	3.29265033423635e-19	1.9453e-15	ENST00000010404+ENST00000536371+ENST00000543076+ENST00000396210+ENST00000539036+ENST00000537878+ENST00000539708+ENST00000535309+ENST00000396209+ENST00000540056+ENST00000540126+ENST00000538885+ENST00000396207+ENST00000538857+ENST00000542256+ENST00000535624+ENST00000534835+ENST00000359720	protein_coding	61.2971
ENSG00000122862	SRGN	23.9943318290417	-2.09203	0.324968878340311	-6.43762012147028	1.21361271594686e-10	3.91092e-08	ENST00000462445+ENST00000242465	protein_coding	14.5293
ENSG00000186470	BTN3A2	47.3337725751285	-2.09194	0.272643397977548	-7.67282380505717	1.68250535342605e-14	2.13005e-11	ENST00000532865+ENST00000527417+ENST00000530653+ENST00000524682+ENST00000528222+ENST00000532627+ENST00000524459+ENST00000356386+ENST00000527422+ENST00000396934+ENST00000528541+ENST00000377708+ENST00000396948+ENST00000532994+ENST00000508906+ENST00000532294+ENST00000531055+ENST00000527639+ENST00000604202	protein_coding	13.3088
ENSG00000225630	MTND2P28	785.295166865426	-1.99821	0.30697324058083	-6.50939239138981	7.54553850680993e-11	2.57187e-08	ENST00000457540	pseduogene	1022.43
ENSG00000180914	OXTR	32.9025774205315	-1.97708	0.294427715229927	-6.71500310886987	1.88062210495386e-11	9.25893e-09	ENST00000316793+ENST00000449615+ENST00000431493+ENST00000474615	protein_coding	4.9782
ENSG00000237949	LINC00844	58.9318580278696	-1.92355	0.25119374123048	-7.65763601674427	1.89386726703838e-14	2.23779e-11	ENST00000432535	lincRNA	88.8826
ENSG00000078596	ITM2A	31.1771488337518	-1.91252	0.293783043923934	-6.50997736650323	7.51621291208407e-11	2.57187e-08	ENST00000373298+ENST00000434584+ENST00000469541+ENST00000482194+ENST00000462038+ENST00000461357	protein_coding	15.8968
ENSG00000171766	GATM	42.8771934508778	-1.88838	0.233607579923504	-8.08354330589932	6.29116015784583e-16	1.11505e-12	ENST00000396659+ENST00000558362+ENST00000558336+ENST00000561376+ENST00000558916+ENST00000558163+ENST00000558537+ENST00000561148+ENST00000559885+ENST00000558118+ENST00000560538+ENST00000458245+ENST00000527933	protein_coding	12.0551
ENSG00000166710	B2M	264.869699843245	-1.88265	0.231105183003289	-8.14629429654601	3.75246237088464e-16	7.99341e-13	ENST00000558401+ENST00000559720+ENST00000561424+ENST00000559916+ENST00000544417+ENST00000349264+ENST00000557901+ENST00000559907+ENST00000560681+ENST00000561139+ENST00000559220+ENST00000560556	protein_coding	229.579
ENSG00000152583	SPARCL1	368.167877673781	-1.86393	0.213329695216703	-8.73732561893742	2.3869373769279e-18	1.05765e-14	ENST00000282470+ENST00000418378+ENST00000503414+ENST00000509407+ENST00000541496+ENST00000434434+ENST00000535835+ENST00000512317+ENST00000543631+ENST00000458304	protein_coding	81.9879
ENSG00000123560	PLP1	593.821478453213	-1.84305	0.235874046473008	-7.81368760984841	5.55386452382562e-15	8.20306e-12	ENST00000434483+ENST00000429977+ENST00000455268+ENST00000422393+ENST00000433491+ENST00000418604+ENST00000443502+ENST00000361621+ENST00000303958+ENST00000465975+ENST00000494475+ENST00000464776+ENST00000480325+ENST00000485931+ENST00000495678+ENST00000479569+ENST00000485688+ENST00000478642+ENST00000461231+ENST00000476160+ENST00000466486+ENST00000494119+ENST00000496836	protein_coding	146.428
ENSG00000171476	HOPX	27.5729366540824	-1.81403	0.287841485031778	-6.30218052981989	2.93487034814801e-10	8.12776e-08	ENST00000554144+ENST00000420433+ENST00000508121+ENST00000337881+ENST00000381260+ENST00000556376+ENST00000556614+ENST00000555760+ENST00000317745+ENST00000381255+ENST00000553379+ENST00000503639+ENST00000503864+ENST00000557328+ENST00000605395+ENST00000506661	protein_coding	17.7204
ENSG00000115380	EFEMP1	26.6399029540996	-1.80075	0.276460616222306	-6.51359398840418	7.33736580437065e-11	2.57187e-08	ENST00000394555+ENST00000394554+ENST00000424836+ENST00000355426+ENST00000438672+ENST00000452161+ENST00000439193+ENST00000440439+ENST00000429909+ENST00000452337+ENST00000421664+ENST00000480016+ENST00000424207+ENST00000497698	protein_coding	8.33406
ENSG00000071967	CYBRD1	21.3434706891859	-1.79992	0.300162179195672	-5.99650586134933	2.01608336614633e-09	3.80139e-07	ENST00000409484+ENST00000321348+ENST00000468308+ENST00000474182+ENST00000445146+ENST00000375252+ENST00000494587	protein_coding	3.33812
ENSG00000264046	RN7SL312P	2.00574403242946	-1.75942	0.297480135250164	-5.91441324556647	3.33060726276873e-09	5.73123e-07	ENST00000582079	misc_RNA	5.89648
ENSG00000112531	QKI	214.201910699835	-1.75897	0.203162923239451	-8.65794043611832	4.80364414449224e-18	1.7028e-14	ENST00000361758+ENST00000361752+ENST00000392127+ENST00000275262+ENST00000453779+ENST00000361195+ENST00000424802+ENST00000545607+ENST00000544436+ENST00000537041+ENST00000537124+ENST00000545346+ENST00000544823+ENST00000537883+ENST00000540719+ENST00000544361+ENST00000541696	protein_coding	25.9159
ENSG00000102755	FLT1	14.2616016257234	-1.75765	0.330952479624138	-5.31087640643335	1.09099302361145e-07	9.29652e-06	ENST00000282397+ENST00000543394+ENST00000540678+ENST00000541932+ENST00000539099	protein_coding	1.35528
ENSG00000086205	FOLH1	4.30729100170526	-1.75698	0.344444007362617	-5.10091790084743	3.38010169906217e-07	2.34937e-05	ENST00000256999+ENST00000458311+ENST00000343844+ENST00000340334+ENST00000525826+ENST00000356696+ENST00000533034+ENST00000532018+ENST00000525629+ENST00000526226+ENST00000529646+ENST00000533510+ENST00000529117+ENST00000529648	protein_coding	3.06054
ENSG00000121742	GJB6	24.769810216747	-1.75032	0.305698013848857	-5.72565606564091	1.03034775294295e-08	1.42671e-06	ENST00000356192+ENST00000400065+ENST00000400066+ENST00000241124	protein_coding	9.64073
ENSG00000127920	GNG11	15.1295211817787	-1.74019	0.339064146932591	-5.13233148915086	2.86174906537521e-07	2.02887e-05	ENST00000248564	protein_coding	3.14575
ENSG00000110799	VWF	37.1419741275157	-1.72518	0.319357702547774	-5.40203604136668	6.58887069822685e-08	6.41655e-06	ENST00000261405+ENST00000538635+ENST00000539641+ENST00000572068+ENST00000321023+ENST00000538563+ENST00000545906+ENST00000540192	protein_coding	3.00342
ENSG00000109099	PMP22	51.0713264648504	-1.71403	0.283578810449974	-6.04427905364971	1.50079562466986e-09	3.05748e-07	ENST00000312280+ENST00000395938+ENST00000494511+ENST00000395936+ENST00000580584+ENST00000426385+ENST00000580497+ENST00000471150	protein_coding	19.0319
ENSG00000198822	GRM3	17.9197401934824	-1.70821	0.293432874362401	-5.82145524941362	5.83374264327837e-09	9.03585e-07	ENST00000361669+ENST00000546348+ENST00000454217+ENST00000536043+ENST00000394720+ENST00000439827+ENST00000421579+ENST00000441140	protein_coding	4.14079
ENSG00000178695	KCTD12	30.3844473934148	-1.70653	0.254378724181981	-6.70860395930338	1.96495159159057e-11	9.30409e-09	ENST00000377474+ENST00000317765	protein_coding	3.19781
ENSG00000010278	CD9	17.6026125118857	-1.7005	0.294594210046215	-5.77233900722874	7.81786272778765e-09	1.14516e-06	ENST00000382518+ENST00000543916+ENST00000536586+ENST00000382519+ENST00000546073+ENST00000538834+ENST00000538418+ENST00000009180+ENST00000382515+ENST00000481267+ENST00000540891	protein_coding	12.1056
ENSG00000131981	LGALS3	9.70500550092734	-1.69406	0.322203884801813	-5.25771989150758	1.45852447323658e-07	1.18024e-05	ENST00000553493+ENST00000254301+ENST00000554715+ENST00000556438+ENST00000556322+ENST00000553755+ENST00000556263	protein_coding	7.06111
ENSG00000080493	SLC4A4	35.7622919758069	-1.67192	0.275319037761296	-6.07266950464115	1.25801194706147e-09	2.67223e-07	ENST00000425175+ENST00000264485+ENST00000351898+ENST00000514331+ENST00000340595+ENST00000512686	protein_coding	3.05247
ENSG00000254584	RP1-17K7.2	132.016172967296	-1.65342	0.263648029346661	-6.27130657744553	3.58030867117585e-10	9.33197e-08	ENST00000531962+ENST00000531627	antisense	116.146
ENSG00000185985	SLITRK2	24.8808919209816	-1.65216	0.284839513227003	-5.80032452087451	6.61867039718834e-09	9.94147e-07	ENST00000335565+ENST00000447897+ENST00000370490+ENST00000428560+ENST00000413937+ENST00000434188	protein_coding	4.26631
ENSG00000206149	HERC2P9	4.56185535000078	-1.64696	0.282138601149838	-5.83741315223088	5.30175139011968e-09	8.39002e-07	ENST00000507787+ENST00000529624+ENST00000529537+ENST00000382946+ENST00000524476+ENST00000529353+ENST00000542073+ENST00000530420+ENST00000528584+ENST00000383034+ENST00000569226	uncertain	5.60906
ENSG00000152689	RASGRP3	9.63993857137133	-1.63788	0.32625256687345	-5.02027828517246	5.15966747265706e-07	3.24291e-05	ENST00000402538+ENST00000484909+ENST00000497723+ENST00000479528+ENST00000437184+ENST00000403687+ENST00000482857+ENST00000425210+ENST00000442390+ENST00000423159+ENST00000444784+ENST00000407811+ENST00000477927+ENST00000490150+ENST00000419772+ENST00000468856+ENST00000482731+ENST00000494927	protein_coding	3.07623
ENSG00000019186	CYP24A1	1.09864059314052	-1.63631	0.29914859465178	-5.46988551497001	4.50326371915114e-08	4.80818e-06	ENST00000216862+ENST00000395955+ENST00000460643+ENST00000395954+ENST00000487593+ENST00000472970	protein_coding	1.00007
ENSG00000152910	CNTNAP4	14.3941407348365	-1.63455	0.322894334505038	-5.06218185440645	4.14485370044676e-07	2.76178e-05	ENST00000377504+ENST00000307431+ENST00000469589+ENST00000469667+ENST00000471618+ENST00000463177+ENST00000478060+ENST00000476707	protein_coding	2.26456
ENSG00000115602	IL1RL1	6.70169751032842	-1.63011	0.348109261558893	-4.68276784937742	2.83026993261095e-06	0.000123861	ENST00000393393+ENST00000233954+ENST00000473175+ENST00000447231+ENST00000311734+ENST00000409584+ENST00000427077+ENST00000463990+ENST00000482701+ENST00000404917	protein_coding	2.07848
ENSG00000164124	TMEM144	68.1905081402223	-1.62223	0.265655530040786	-6.10653376435384	1.01818104769965e-09	2.31362e-07	ENST00000505189+ENST00000505049+ENST00000511038+ENST00000296529+ENST00000512481+ENST00000514558+ENST00000509278+ENST00000513744+ENST00000511532+ENST00000502698+ENST00000514971+ENST00000508243+ENST00000503200+ENST00000514346+ENST00000504569+ENST00000503404+ENST00000512272	protein_coding	17.0855
ENSG00000116574	RHOU	26.5265035274731	-1.61861	0.277046772074181	-5.84236288237292	5.14655438529045e-09	8.2178e-07	ENST00000366691+ENST00000473307+ENST00000493528	protein_coding	34.9765
ENSG00000196126	HLA-DRB1	3.80529850768171	-1.61762	0.348088454622354	-4.64716400245221	3.3652960935174e-06	0.000142015	ENST00000360004	protein_coding	3.73871
ENSG00000142583	SLC2A5	10.9382657442506	-1.61322	0.32103357993679	-5.02506668938066	5.03257624048794e-07	3.20854e-05	ENST00000377424+ENST00000536305+ENST00000535586+ENST00000487492+ENST00000377414+ENST00000486632+ENST00000479813+ENST00000474145+ENST00000484798+ENST00000487835+ENST00000464985+ENST00000473209	protein_coding	2.83945
ENSG00000169504	CLIC4	23.0728180392755	-1.60616	0.238497475615202	-6.73449577855861	1.64499379170061e-11	8.57526e-09	ENST00000374379+ENST00000488683+ENST00000497755+ENST00000489758	protein_coding	5.32334
ENSG00000143119	CD53	6.17810154956672	-1.59209	0.341422919424877	-4.66311509665206	3.11458440029638e-06	0.000134641	ENST00000429072+ENST00000271324+ENST00000471220+ENST00000476408+ENST00000497404+ENST00000464329	protein_coding	3.54162
ENSG00000074410	CA12	12.6369799978026	-1.59177	0.321968779875052	-4.94385389668288	7.65931144486226e-07	4.40759e-05	ENST00000178638+ENST00000344366+ENST00000422263+ENST00000560666+ENST00000558287+ENST00000560293	protein_coding	2.27846
ENSG00000129538	RNASE1	45.8652255702669	-1.58992	0.287096966682545	-5.5379290343622	3.0606922395937e-08	3.47742e-06	ENST00000397967+ENST00000340900+ENST00000412779+ENST00000555698+ENST00000397970	protein_coding	42.275
ENSG00000258068	RP11-328C8.5	2.35651140465337	-1.58565	0.343682516250157	-4.6137031550531	3.9555725627208e-06	0.000161914	ENST00000547898	sense_intronic	3.99411
ENSG00000162989	KCNJ3	91.5017847136133	-1.5846	0.242885373985149	-6.52408237771333	6.84191002948318e-11	2.57187e-08	ENST00000295101+ENST00000544049+ENST00000493505	protein_coding	13.6111
ENSG00000156103	MMP16	137.08307087864	-1.57822	0.189087691076665	-8.34651408490152	7.03072607201005e-17	1.78018e-13	ENST00000286614+ENST00000544227+ENST00000522726+ENST00000520568	protein_coding	8.11689
ENSG00000134531	EMP1	11.6160103558239	-1.57386	0.333877834290257	-4.71388956728982	2.43032411467359e-06	0.000110166	ENST00000256951+ENST00000431267+ENST00000542289+ENST00000544053+ENST00000542474+ENST00000538364+ENST00000396301+ENST00000541935+ENST00000535134+ENST00000537612+ENST00000536383+ENST00000546357	protein_coding	13.0938
ENSG00000143248	RGS5	44.6185890193615	-1.55542	0.258987989119661	-6.00575075143867	1.90448575202211e-09	3.70728e-07	ENST00000469495+ENST00000313961+ENST00000367903+ENST00000530507+ENST00000527988+ENST00000531954+ENST00000525894+ENST00000531476+ENST00000530241+ENST00000534288+ENST00000428971	protein_coding	5.76046
ENSG00000152558	TMEM123	23.8015054433894	-1.55235	0.288914484754933	-5.37303032919962	7.74242998609384e-08	7.18465e-06	ENST00000361236+ENST00000398136+ENST00000532161+ENST00000528969+ENST00000529492+ENST00000525577+ENST00000531103+ENST00000526676	protein_coding	4.69212
ENSG00000160307	S100B	313.841847767953	-1.55172	0.199315579207977	-7.78521908438979	6.95925076048082e-15	9.48814e-12	ENST00000367071+ENST00000291700+ENST00000397648	protein_coding	240.763
ENSG00000175899	A2M	48.0874430656281	-1.54365	0.250395249622229	-6.16487283938242	7.05398032750265e-10	1.71267e-07	ENST00000543436+ENST00000318602+ENST00000462568+ENST00000546069+ENST00000495709+ENST00000495442+ENST00000545828+ENST00000542567+ENST00000472360+ENST00000539638+ENST00000404455+ENST00000467091+ENST00000497324	protein_coding	51.806
ENSG00000131386	GALNT15	10.82759215473	-1.53974	0.30775801741205	-5.00309164836563	5.64181018092037e-07	3.46982e-05	ENST00000339732+ENST00000437509+ENST00000470031+ENST00000430410+ENST00000489467	protein_coding	1.8035
ENSG00000255114	RP11-110I1.6	0.885266220508024	-1.52696	0.307192360610804	-4.97068476575011	6.67168478693722e-07	3.96809e-05	ENST00000531886	antisense	514.754
ENSG00000259976	RP11-553L6.5	34.4567357223236	-1.52269	0.251064312150853	-6.06495250209462	1.31992654049642e-09	2.75228e-07	ENST00000570269	lincRNA	12.775
ENSG00000116016	EPAS1	42.5531256646896	-1.51969	0.274714929858565	-5.53189346870529	3.16792294842797e-08	3.57632e-06	ENST00000460015+ENST00000449347+ENST00000263734+ENST00000467888+ENST00000475822+ENST00000463191+ENST00000483692+ENST00000466465+ENST00000465318+ENST00000468530	protein_coding	6.79389
ENSG00000165949	IFI27	24.5268592916522	-1.51647	0.309580413931797	-4.89845449321965	9.65934028930537e-07	5.23554e-05	ENST00000554448+ENST00000448882+ENST00000444961+ENST00000557098+ENST00000557700+ENST00000555081+ENST00000554800+ENST00000556544+ENST00000298902+ENST00000555819+ENST00000557634+ENST00000555744+ENST00000553285+ENST00000557035+ENST00000555121	protein_coding	32.6511
ENSG00000164106	SCRG1	62.9515678138384	-1.51559	0.230789340315606	-6.56699499320902	5.13407724274928e-11	2.0681e-08	ENST00000296506+ENST00000512188	protein_coding	12.1591
ENSG00000148737	TCF7L2	11.8905023538057	-1.50847	0.300327604041131	-5.02273178461763	5.09416621687581e-07	3.22461e-05	ENST00000534894+ENST00000538897+ENST00000355717+ENST00000536810+ENST00000543371+ENST00000545257+ENST00000355995+ENST00000369397+ENST00000349937+ENST00000352065+ENST00000369395+ENST00000542695+ENST00000346198+ENST00000369389+ENST00000277945+ENST00000369386+ENST00000466338+ENST00000470254+ENST00000480888+ENST00000471569+ENST00000476887+ENST00000494353	protein_coding	2.59992
ENSG00000152268	SPON1	16.949227685483	-1.50464	0.309829994577825	-4.85633353712758	1.1957921682631e-06	6.19377e-05	ENST00000310358+ENST00000533633+ENST00000526298	uncertain	2.115
ENSG00000236941	RP11-366M4.8	0.831817817445607	-1.50456	0.329066814561722	-4.57219876126204	4.82632791114604e-06	0.000190516	ENST00000596751+ENST00000512492	pseduogene	1.0827
ENSG00000115414	FN1	17.7320049762635	-1.49989	0.278523842357428	-5.38513903311468	7.23886711918037e-08	6.86105e-06	ENST00000421182+ENST00000354785+ENST00000357867+ENST00000336916+ENST00000323926+ENST00000357009+ENST00000345488+ENST00000346544+ENST00000359671+ENST00000443816+ENST00000446046+ENST00000492816+ENST00000432072+ENST00000356005+ENST00000498719+ENST00000456923+ENST00000494446+ENST00000469569+ENST00000473614+ENST00000480024+ENST00000461974+ENST00000485567+ENST00000460217+ENST00000438981+ENST00000474036…	protein_coding	3.46637
ENSG00000164161	HHIP	21.5212554635865	-1.49631	0.294047902476069	-5.08864691201687	3.60627348668525e-07	2.44895e-05	ENST00000296575+ENST00000434550+ENST00000505891+ENST00000511314+ENST00000515080+ENST00000509630+ENST00000512791+ENST00000503090	protein_coding	1.66904
ENSG00000046889	PREX2	14.7421645287153	-1.49599	0.310736595343835	-4.81434425993453	1.47684025813437e-06	7.29123e-05	ENST00000288368+ENST00000529398+ENST00000517617+ENST00000522247+ENST00000520235	protein_coding	1.08137
ENSG00000141338	ABCA8	37.4876593533796	-1.48953	0.243187259302832	-6.12504422138102	9.06584240197311e-10	2.11425e-07	ENST00000269080+ENST00000430352+ENST00000586539+ENST00000588458+ENST00000586292+ENST00000591459+ENST00000589980+ENST00000541225+ENST00000589533+ENST00000590359+ENST00000587206+ENST00000585850+ENST00000428549+ENST00000585531	protein_coding	5.45444
ENSG00000141469	SLC14A1	44.0700673469629	-1.4892	0.279363837162336	-5.33067003930696	9.7851064765071e-08	8.50153e-06	ENST00000321925+ENST00000587601+ENST00000502059+ENST00000402943+ENST00000535474+ENST00000415427+ENST00000589322+ENST00000586951+ENST00000588179+ENST00000586056+ENST00000436407+ENST00000589891+ENST00000591943+ENST00000586142+ENST00000589700+ENST00000590246+ENST00000590377+ENST00000591642+ENST00000586854+ENST00000591541	protein_coding	18.41
ENSG00000114698	PLSCR4	10.5632200787539	-1.4874	0.277382690059403	-5.36225045190929	8.21914723667014e-08	7.53455e-06	ENST00000383083+ENST00000354952+ENST00000433593+ENST00000446574+ENST00000493382+ENST00000475019+ENST00000460350+ENST00000460885+ENST00000476202+ENST00000481701+ENST00000498625	protein_coding	2.79415
ENSG00000273373	RP5-1074L1.4	6.43501071305919	-1.48673	0.322824577361838	-4.6053830380199	4.11707337111572e-06	0.000166619	ENST00000609909	antisense	1.67675
ENSG00000137693	YAP1	7.86466013987767	-1.47425	0.319871825518856	-4.60887986252896	4.04844166037866e-06	0.000164953	ENST00000282441+ENST00000526343+ENST00000345877+ENST00000537274+ENST00000531439+ENST00000524575+ENST00000526594+ENST00000529029+ENST00000528834	protein_coding	1.43588
ENSG00000223722	RP11-467L13.5	1.43410179356321	-1.46459	0.330904901086512	-4.42602640343646	9.59847806682546e-06	0.00032716	ENST00000393255+ENST00000453713	pseduogene	2.526
ENSG00000167755	KLK6	10.9469008335563	-1.46006	0.309423924597824	-4.71865471887318	2.37409373422079e-06	0.000107893	ENST00000310157+ENST00000376851+ENST00000391808+ENST00000597379+ENST00000456750+ENST00000376853+ENST00000594641+ENST00000599690+ENST00000599881+ENST00000424910	protein_coding	8.65021
ENSG00000120458	MSANTD2	12.8285519076975	-1.45819	0.27760987207695	-5.2526478225357	1.49928046879755e-07	1.19578e-05	ENST00000239614+ENST00000374979+ENST00000526629+ENST00000524950+ENST00000533514+ENST00000527140	protein_coding	4.29568
ENSG00000163453	IGFBP7	30.6633605980077	-1.4575	0.265718989380669	-5.48510994639777	4.13212338656332e-08	4.46572e-06	ENST00000295666+ENST00000512512+ENST00000537922+ENST00000514062	protein_coding	24.3257
ENSG00000253488	RP11-583M2.2	22.7124179616869	-1.45541	0.243928781065573	-5.9665176931819	2.42370467902118e-09	4.52187e-07	ENST00000524174	pseduogene	24.0691
ENSG00000224201	PNMA6A	2.08636888384166	-1.45313	0.34126676214673	-4.25803262938108	2.06233852591868e-05	0.00060418	ENST00000535416+ENST00000453825	protein_coding	27.1197
ENSG00000072274	TFRC	26.0354585501828	-1.45283	0.259741034681849	-5.5933633246172	2.22712556328572e-08	2.66713e-06	ENST00000426789+ENST00000360110+ENST00000420415+ENST00000540528+ENST00000392396+ENST00000535031+ENST00000463047+ENST00000475593+ENST00000483983+ENST00000463356+ENST00000482479+ENST00000465288+ENST00000477148+ENST00000464368+ENST00000491658+ENST00000421258+ENST00000464011	protein_coding	4.31944
ENSG00000117289	TXNIP	51.8883164275457	-1.45099	0.295849470296408	-4.90450013789598	9.36655558266055e-07	5.13972e-05	ENST00000369317+ENST00000475171+ENST00000425134+ENST00000488537+ENST00000486597	protein_coding	12.6256
ENSG00000134873	CLDN10	5.70325766732133	-1.44302	0.332001243123932	-4.34644442655806	1.38362086328815e-05	0.000441861	ENST00000376873+ENST00000299339+ENST00000376855	protein_coding	5.16847
ENSG00000160678	S100A1	5.33612977144775	-1.44164	0.266333540587743	-5.4129084844031	6.20091863895166e-08	6.17444e-06	ENST00000368698+ENST00000469893+ENST00000292169+ENST00000368696+ENST00000436839	protein_coding	12.2405
ENSG00000170775	GPR37	14.5143396453944	-1.43746	0.308360534870696	-4.66163622736637	3.13705315103681e-06	0.000135283	ENST00000303921	protein_coding	3.36657
ENSG00000242808	SOX2-OT	87.184844420544	-1.42709	0.227239065356469	-6.28012250236515	3.38306357085308e-10	8.94947e-08	ENST00000487240+ENST00000461063+ENST00000493521+ENST00000460739+ENST00000597347+ENST00000493116+ENST00000469278+ENST00000597828+ENST00000595313+ENST00000594942+ENST00000598867+ENST00000497122+ENST00000472856+ENST00000498731+ENST00000476964+ENST00000492337+ENST00000491282+ENST00000498226+ENST00000485035+ENST00000476125+ENST00000477928+ENST00000466034+ENST00000490005+ENST00000598474+ENST00000600386…	uncertain	17.7088
ENSG00000203747	FCGR3A	10.7661102659153	-1.42277	0.316192575032542	-4.49968267397125	6.80549760964919e-06	0.000249216	ENST00000367969+ENST00000436743+ENST00000443193+ENST00000367967+ENST00000426740+ENST00000540048+ENST00000476031+ENST00000442336	protein_coding	5.12632
ENSG00000104375	STK3	5.91692872822035	-1.42034	0.286344948388913	-4.96024506380858	7.04043033788206e-07	4.14567e-05	ENST00000517832+ENST00000419617+ENST00000523601+ENST00000520440+ENST00000518582+ENST00000523159+ENST00000518165+ENST00000518627+ENST00000522924+ENST00000521649+ENST00000520053+ENST00000521768+ENST00000520653+ENST00000424861+ENST00000523567+ENST00000523960+ENST00000519420	protein_coding	2.91297
ENSG00000079691	LRRC16A	17.66345967721	-1.41841	0.295170480146033	-4.80538248541417	1.54455938746024e-06	7.54153e-05	ENST00000461945+ENST00000329474+ENST00000377969+ENST00000497227+ENST00000476458	protein_coding	8.28773
ENSG00000118972	FGF23	5.27696050316044	-1.4149	0.256967103845079	-5.50615423877173	3.66757231491359e-08	4.06275e-06	ENST00000237837	protein_coding	1.23178
ENSG00000132274	TRIM22	6.62609238091707	-1.41423	0.327208799105738	-4.32209980460525	1.54551244200524e-05	0.000478893	ENST00000379965+ENST00000425490+ENST00000460454+ENST00000454828+ENST00000414641+ENST00000480395+ENST00000414897+ENST00000493494+ENST00000450670+ENST00000444844+ENST00000429063	protein_coding	2.15449
ENSG00000105894	PTN	19.1740233824071	-1.4064	0.264226161399892	-5.32271411218349	1.02230344927768e-07	8.79578e-06	ENST00000348225+ENST00000393083	protein_coding	8.02427
ENSG00000142089	IFITM3	93.4526613273357	-1.39558	0.257786818879907	-5.41368155799884	6.17419288746245e-08	6.17444e-06	ENST00000399808+ENST00000531688+ENST00000602735+ENST00000526811	protein_coding	125.687
ENSG00000144476	ACKR3	4.0782570005881	-1.39164	0.347933568237062	-3.99973556230171	6.34133006258853e-05	0.00138758	ENST00000447924+ENST00000272928	protein_coding	1.22233
ENSG00000228429	RP5-859M6.1	1.78380967405896	-1.38154	0.280858149281309	-4.91900133013113	8.69868785524137e-07	4.84829e-05	ENST00000433493	pseduogene	1.36182
ENSG00000168329	CX3CR1	7.08944155030311	-1.38048	0.338950336880529	-4.07280109732816	4.6451091383118e-05	0.00109804	ENST00000399220+ENST00000542107+ENST00000541347+ENST00000358309+ENST00000435290+ENST00000412814	protein_coding	1.67965
ENSG00000170345	FOS	19.6705167178864	-1.37545	0.33666611825309	-4.08550237423657	4.39815507895982e-05	0.00107016	ENST00000303562+ENST00000554617+ENST00000535987+ENST00000554212+ENST00000556324+ENST00000555242+ENST00000555686+ENST00000555672+ENST00000557139+ENST00000555347	protein_coding	6.80568
ENSG00000163132	MSX1	3.41650671270583	-1.37186	0.30033941508188	-4.56771142875623	4.93078219825521e-06	0.000193348	ENST00000382723+ENST00000468421	protein_coding	1.57612
ENSG00000139737	SLAIN1	89.5346757806916	-1.37081	0.211966672635865	-6.467090648174	9.99077228664022e-11	3.34107e-08	ENST00000466548+ENST00000422114+ENST00000418532+ENST00000442759+ENST00000446759+ENST00000488699+ENST00000377236+ENST00000267219+ENST00000351546+ENST00000465831+ENST00000441784+ENST00000314070+ENST00000462234+ENST00000496045+ENST00000474663+ENST00000481614+ENST00000358679	protein_coding	29.1398
ENSG00000140575	IQGAP1	29.8922590710167	-1.3668	0.239718306646469	-5.70171244835492	1.18609789839194e-08	1.59493e-06	ENST00000268182+ENST00000560738+ENST00000560418+ENST00000559809+ENST00000559682+ENST00000560373+ENST00000558003+ENST00000560733+ENST00000560020+ENST00000560218+ENST00000558491+ENST00000561132+ENST00000561461+ENST00000559031+ENST00000559674+ENST00000558957+ENST00000561086	protein_coding	9.33153
ENSG00000067066	SP100	3.61307165158229	-1.36612	0.32912396752891	-4.15077373093731	3.31353218538322e-05	0.000862394	ENST00000264052+ENST00000427101+ENST00000432979+ENST00000409824+ENST00000409341+ENST00000341950+ENST00000340126+ENST00000409112+ENST00000409897+ENST00000470940+ENST00000466710+ENST00000413284+ENST00000452345+ENST00000462751+ENST00000494508+ENST00000492546+ENST00000459786+ENST00000431952+ENST00000494901+ENST00000488180	protein_coding	2.20778
ENSG00000185201	IFITM2	24.3296365898694	-1.36435	0.305492718500208	-4.46607078928306	7.96692580729093e-06	0.000281286	ENST00000533141+ENST00000399817+ENST00000602569+ENST00000527146+ENST00000399815	protein_coding	34.2973
ENSG00000164125	FAM198B	16.6008176849754	-1.36313	0.300468241177561	-4.53669805841593	5.71418253129291e-06	0.000215485	ENST00000585682+ENST00000296530+ENST00000393807+ENST00000590648+ENST00000592586+ENST00000593260+ENST00000589306+ENST00000592057+ENST00000587787	protein_coding	2.86094
ENSG00000189067	LITAF	21.8237827159134	-1.36232	0.279649428008123	-4.87153502232827	1.1073452878595e-06	5.84125e-05	ENST00000571688+ENST00000413364+ENST00000339430+ENST00000381810+ENST00000570904+ENST00000571459+ENST00000575426+ENST00000573332+ENST00000572255+ENST00000576036+ENST00000574763+ENST00000571627+ENST00000570798+ENST00000574701+ENST00000571976+ENST00000574703+ENST00000574848+ENST00000571277+ENST00000576334	protein_coding	6.80565
ENSG00000154217	PITPNC1	28.1077426576919	-1.35127	0.234334214234622	-5.76641152365628	8.09771896689319e-09	1.17643e-06	ENST00000580974+ENST00000299954+ENST00000335257+ENST00000581322+ENST00000584471+ENST00000584554+ENST00000581923+ENST00000578527	protein_coding	4.62087
ENSG00000132669	RIN2	21.4892298211083	-1.34904	0.32669310558127	-4.12938958543731	3.6372762656941e-05	0.000922276	ENST00000255006+ENST00000459721+ENST00000467569+ENST00000488077+ENST00000440354+ENST00000465815+ENST00000484638	protein_coding	3.42494
ENSG00000225840	AC010970.2	37.8119243766032	-1.34862	0.260398149240487	-5.17908094361814	2.22981708873869e-07	1.66756e-05	ENST00000445125	pseduogene	41.9761
ENSG00000168077	SCARA3	11.9719902010807	-1.34861	0.302357715834973	-4.46030372040081	8.18435845727188e-06	0.000287247	ENST00000337221+ENST00000301904	protein_coding	2.5015
ENSG00000204117	RP4-640H8.2	9.73251465355039	-1.3448	0.190275414905576	-7.06766978161627	1.57556922065383e-12	1.23077e-09	ENST00000373508	lincRNA	3.45695
ENSG00000108622	ICAM2	3.0422623156119	-1.34381	0.344795794246072	-3.89741813577804	9.72236717166486e-05	0.00194491	ENST00000578892+ENST00000583684+ENST00000578379+ENST00000449662+ENST00000418105+ENST00000412356+ENST00000579788+ENST00000579687+ENST00000581417+ENST00000578313+ENST00000583366+ENST00000584084+ENST00000584403+ENST00000580011+ENST00000580389+ENST00000583186	protein_coding	4.43011
ENSG00000152661	GJA1	205.883722524305	-1.3425	0.236634269181878	-5.67332589535323	1.40051431773807e-08	1.81188e-06	ENST00000282561	protein_coding	50.9213
ENSG00000198959	TGM2	30.0636166772116	-1.34119	0.305642365983262	-4.38809721882225	1.14346663368089e-05	0.000376706	ENST00000361475+ENST00000469269+ENST00000536701+ENST00000536724+ENST00000468262+ENST00000474777+ENST00000373403+ENST00000453095	protein_coding	6.61608
ENSG00000258890	CEP95	16.1449090282174	-1.33981	0.266409206140828	-5.02913991280741	4.9268480077163e-07	3.18699e-05	ENST00000556440+ENST00000579860+ENST00000581056+ENST00000553412+ENST00000553956+ENST00000580188+ENST00000582724+ENST00000577960+ENST00000577476+ENST00000579117+ENST00000583457+ENST00000579478+ENST00000584857+ENST00000579637+ENST00000582698+ENST00000580285+ENST00000581885+ENST00000583676+ENST00000581980	protein_coding	12.6906
ENSG00000132541	HRSP12	74.972521659629	-1.3386	0.197790856053936	-6.76772970629383	1.30818855127004e-11	7.10011e-09	ENST00000254878+ENST00000522791+ENST00000520507+ENST00000521560+ENST00000519608+ENST00000519155	protein_coding	47.9076
ENSG00000172005	MAL	25.9944461922648	-1.33708	0.289361496139804	-4.62079388239555	3.82274420486535e-06	0.000157203	ENST00000489399+ENST00000309988+ENST00000349807+ENST00000354078+ENST00000353004	protein_coding	24.0493
ENSG00000079215	SLC1A3	149.232609376517	-1.33014	0.203736561142089	-6.52872589241671	6.6331515192174e-11	2.57187e-08	ENST00000265113+ENST00000513903+ENST00000512374+ENST00000504121+ENST00000506725+ENST00000416645+ENST00000505202+ENST00000513646+ENST00000381918+ENST00000502864+ENST00000514563+ENST00000509272+ENST00000505376+ENST00000506178	protein_coding	25.3491
ENSG00000163285	GABRG1	19.2239322128082	-1.32994	0.283936567985392	-4.68394692518024	2.81402902658267e-06	0.000123455	ENST00000295452	protein_coding	1.88009
ENSG00000183722	LHFP	20.0276418783826	-1.32908	0.266253160095656	-4.99177340046662	5.98274203756948e-07	3.59941e-05	ENST00000379589+ENST00000495922	protein_coding	6.07264
ENSG00000241334	RPL35AP33	0.690972432594143	-1.32655	0.303378032912132	-4.37260823427193	1.22770917220194e-05	0.000396356	ENST00000482557	pseduogene	1.43722
ENSG00000187951	ARHGAP11B	3.99726702657179	-1.32575	0.348126562822532	-3.80824917703304	0.000139954208134695	0.00257586	ENST00000567449+ENST00000564902+ENST00000563110+ENST00000428041+ENST00000566362+ENST00000568574+ENST00000566548+ENST00000602616+ENST00000562954	protein_coding	2.10858
ENSG00000115825	PRKD3	8.98038620040964	-1.32557	0.285433081695104	-4.644072184655	3.41608118665687e-06	0.000143816	ENST00000379066+ENST00000234179+ENST00000469275+ENST00000452104+ENST00000443977+ENST00000494667+ENST00000475912+ENST00000443187+ENST00000464552+ENST00000477132	protein_coding	2.04344
ENSG00000204136	GGTA1P	2.14129847970538	-1.3197	0.348045760576738	-3.79175429396383	0.000149586872933993	0.00269871	ENST00000495328+ENST00000481534+ENST00000488429+ENST00000481799+ENST00000522031+ENST00000373793	uncertain	1.85204
ENSG00000143546	S100A8	4.74459012182625	-1.31812	0.347763258828695	-3.79027313608291	0.000150481719319957	0.00271051	ENST00000368733+ENST00000368732+ENST00000477801	protein_coding	7.66755
ENSG00000111348	ARHGDIB	11.6887559645926	-1.31781	0.318584641977895	-4.1364621782509	3.52701456873417e-05	0.000899465	ENST00000228945+ENST00000536592+ENST00000541644+ENST00000539131+ENST00000541546+ENST00000545895+ENST00000535676+ENST00000541380+ENST00000542276	protein_coding	7.14725
ENSG00000125398	SOX9	20.7140712035869	-1.31728	0.275514400647783	-4.78117927620669	1.74269861418774e-06	8.21478e-05	ENST00000245479	protein_coding	3.28845
ENSG00000163386	NBPF10	5.20662860144084	-1.31662	0.319627902766699	-4.1192205471764	3.80156157258627e-05	0.000953025	ENST00000369339+ENST00000448873+ENST00000342960+ENST00000490598+ENST00000605176+ENST00000369338+ENST00000464433	protein_coding	6.47797
ENSG00000102760	RGCC	23.7222325403983	-1.31067	0.248393952467363	-5.27657573344223	1.31620132279542e-07	1.09011e-05	ENST00000379359+ENST00000487837	protein_coding	17.5698
ENSG00000162407	PPAP2B	39.8729532599494	-1.30064	0.252490676590202	-5.15123516305468	2.58776459559749e-07	1.8569e-05	ENST00000371250+ENST00000472957+ENST00000459962+ENST00000461655+ENST00000476206	protein_coding	7.95147
ENSG00000105855	ITGB8	60.4570749900513	-1.29965	0.236783942430697	-5.48875467260402	4.04777348306578e-08	4.40139e-06	ENST00000537992+ENST00000478974+ENST00000222573+ENST00000460204+ENST00000477859	protein_coding	4.716
ENSG00000221869	CEBPD	15.031638323211	-1.29572	0.295417820424876	-4.38605015044573	1.15427519192587e-05	0.000378859	ENST00000408965	protein_coding	4.34458
ENSG00000111783	RFX4	20.9219696128986	-1.29239	0.309852824688004	-4.17099120214788	3.03277572344985e-05	0.000799895	ENST00000392842+ENST00000546882+ENST00000549040+ENST00000539967+ENST00000357881+ENST00000536722+ENST00000536688+ENST00000552773+ENST00000551640+ENST00000229387+ENST00000552866+ENST00000552917	protein_coding	4.74121
ENSG00000198682	PAPSS2	7.25256914610705	-1.28966	0.339307206186585	-3.800870487878	0.000144188655113913	0.00262922	ENST00000361175+ENST00000456849+ENST00000465996+ENST00000427144+ENST00000482258	protein_coding	1.31303
ENSG00000101888	NXT2	2.31932432440987	-1.28836	0.347952006083116	-3.70269956760123	0.000213317439495869	0.00354675	ENST00000218004+ENST00000372107+ENST00000372106+ENST00000372103	protein_coding	1.29861
ENSG00000125462	C1orf61	310.655563141779	-1.28615	0.18717354649069	-6.87140904773465	6.35708180443384e-12	4.17307e-09	ENST00000608007+ENST00000400991+ENST00000368242+ENST00000497824+ENST00000471156+ENST00000465270+ENST00000488498+ENST00000462458+ENST00000486517+ENST00000310027+ENST00000465570+ENST00000368243+ENST00000498346+ENST00000497822+ENST00000492750+ENST00000357975+ENST00000464238+ENST00000482932+ENST00000484428+ENST00000489877+ENST00000476966+ENST00000463309+ENST00000464203+ENST00000469813+ENST00000495000…	protein_coding	380.837
ENSG00000115183	TANC1	9.03182737749494	-1.28333	0.31430070109522	-4.08312738094833	4.44336508340856e-05	0.0010747	ENST00000454300+ENST00000263635+ENST00000464096+ENST00000470074+ENST00000496406+ENST00000465963	protein_coding	1.51401
ENSG00000183549	ACSM5	3.50789188180433	-1.28296	0.348039650894301	-3.68624912131985	0.000227583578304678	0.00373144	ENST00000331849+ENST00000575584+ENST00000575070+ENST00000570305+ENST00000574748+ENST00000573920+ENST00000577024	protein_coding	1.26157
ENSG00000077713	SLC25A43	5.89933064903576	-1.28114	0.30728681771959	-4.1691864976893	3.05688779651019e-05	0.000805056	ENST00000217909+ENST00000336249+ENST00000488158+ENST00000493093+ENST00000484058	protein_coding	1.91816
ENSG00000147588	PMP2	62.8703728600614	-1.2804	0.215538926906494	-5.94044967161615	2.84241313674033e-09	5.11156e-07	ENST00000256103+ENST00000519260	protein_coding	11.8958
ENSG00000266001	AC018506.1	1.18086471796584	-1.2774	0.282226716117516	-4.52615569718963	6.00663332651322e-06	0.000225077	ENST00000578447	miRNA	8.73029
ENSG00000154734	ADAMTS1	16.2989006164816	-1.27592	0.348137499477885	-3.66497477987227	0.000247362957544801	0.00397125	ENST00000284984+ENST00000464589+ENST00000492656+ENST00000517777+ENST00000451462+ENST00000517452	protein_coding	2.58913
ENSG00000104447	TRPS1	21.9200282861224	-1.27296	0.265158309470948	-4.80074087458555	1.58079707730308e-06	7.63435e-05	ENST00000395715+ENST00000220888+ENST00000519076+ENST00000520276+ENST00000518018+ENST00000519674+ENST00000517323+ENST00000395713+ENST00000519815+ENST00000422939+ENST00000451156	protein_coding	1.78106
ENSG00000100234	TIMP3	39.0484080450403	-1.27009	0.248037293228025	-5.12054185556466	3.04658985565049e-07	2.1371e-05	ENST00000266085	protein_coding	6.19
ENSG00000198744	RP5-857K21.11	3178.79250806656	-1.26617	0.185656973478047	-6.81993084687303	9.10843450056229e-12	5.56682e-09	ENST00000416718	pseduogene	5950.52
ENSG00000065534	MYLK	27.0259812722298	-1.26529	0.26954357553425	-4.69419078395352	2.67664144585463e-06	0.000118899	ENST00000360772+ENST00000359169+ENST00000360304+ENST00000418370+ENST00000578202+ENST00000464489+ENST00000354792+ENST00000346322+ENST00000583087+ENST00000475616+ENST00000515434+ENST00000514895+ENST00000513111+ENST00000508240+ENST00000510775+ENST00000511058+ENST00000504946+ENST00000503644+ENST00000514623+ENST00000506361+ENST00000510571	protein_coding	3.48526
ENSG00000159461	AMFR	243.945832053243	-1.26158	0.160585061291868	-7.85617892069568	3.96029253538369e-15	6.38111e-12	ENST00000290649+ENST00000492830+ENST00000566757+ENST00000568325+ENST00000563285+ENST00000567738+ENST00000566334+ENST00000568762+ENST00000565445+ENST00000563664+ENST00000568657+ENST00000564283	protein_coding	62.7785
ENSG00000237887	RPL23AP32	8.03827336875706	-1.25983	0.306656538746966	-4.10827869211879	3.98618919131995e-05	0.000992292	ENST00000395315	pseduogene	14.3463
ENSG00000135547	HEY2	5.05115127396783	-1.25873	0.340319901952515	-3.69865302829758	0.000216746656922141	0.00358026	ENST00000368365+ENST00000368364	protein_coding	1.42181
ENSG00000148175	STOM	82.3905664539587	-1.25862	0.20441566758272	-6.15715135232886	7.40650595925594e-10	1.77396e-07	ENST00000286713+ENST00000538954+ENST00000347359	protein_coding	18.9006
ENSG00000135069	PSAT1	27.2998202159657	-1.25711	0.255049299517189	-4.92889675933259	8.26952563104087e-07	4.63826e-05	ENST00000376588+ENST00000347159	protein_coding	9.33997
ENSG00000174607	UGT8	24.912746264516	-1.25668	0.3138794422678	-4.0036883715093	6.23625015645333e-05	0.00136966	ENST00000310836+ENST00000507710+ENST00000394511	protein_coding	3.80032
ENSG00000169242	EFNA1	10.0903448018699	-1.2544	0.335241551595588	-3.74179234792607	0.000182712463202712	0.00314102	ENST00000368407+ENST00000368406+ENST00000469878+ENST00000474413+ENST00000497282	protein_coding	5.16273
ENSG00000136826	KLF4	3.43965061336694	-1.254	0.343961023764904	-3.64576081821161	0.000266601859623375	0.00420396	ENST00000374672+ENST00000493306+ENST00000497048+ENST00000411706+ENST00000420475	protein_coding	1.19725
ENSG00000162654	GBP4	2.76056173766631	-1.2453	0.346746882444432	-3.5913904972089	0.000328918372741696	0.00491962	ENST00000355754+ENST00000471938+ENST00000481397	protein_coding	1.76408
ENSG00000272428	RP11-704J17.5	3.04433470322008	-1.24496	0.346143134737856	-3.59667071657344	0.000322316077108189	0.00482494	ENST00000606160	lincRNA	5.61422
ENSG00000110436	SLC1A2	199.383426643784	-1.23981	0.169614251955199	-7.30955874806993	2.68021054983977e-13	2.50021e-10	ENST00000278379+ENST00000395753+ENST00000395750+ENST00000464522+ENST00000479543+ENST00000606205+ENST00000531628+ENST00000449068	protein_coding	13.5617
ENSG00000118777	ABCG2	11.8694477530806	-1.238	0.312162145042697	-3.96589425953791	7.31212758243996e-05	0.0015506	ENST00000515655+ENST00000237612+ENST00000503830+ENST00000505480	protein_coding	2.68592
ENSG00000092531	SNAP23	8.77998181682254	-1.23712	0.300745634058664	-4.11351082301994	3.89686761927631e-05	0.000974162	ENST00000568745+ENST00000561526+ENST00000568451+ENST00000568227+ENST00000563765+ENST00000249647+ENST00000564153+ENST00000349777+ENST00000567094+ENST00000568331+ENST00000563451+ENST00000566035+ENST00000568859+ENST00000568514+ENST00000397138+ENST00000566327+ENST00000563873+ENST00000563830+ENST00000568841+ENST00000563333+ENST00000566141	protein_coding	8.21259
ENSG00000137033	IL33	5.27862461884001	-1.23586	0.346879782149892	-3.56279872182631	0.000366922008742386	0.00533935	ENST00000417746+ENST00000456383+ENST00000381434+ENST00000463336	protein_coding	1.22451
ENSG00000083067	TRPM3	30.7410117956212	-1.23478	0.273109174529472	-4.52119721714684	6.14908660144818e-06	0.000229445	ENST00000377110+ENST00000377111+ENST00000377105+ENST00000360823+ENST00000377106+ENST00000357533+ENST00000423814+ENST00000408909+ENST00000358082+ENST00000396280+ENST00000396292+ENST00000396285+ENST00000377101+ENST00000396283+ENST00000361823+ENST00000354500+ENST00000377097+ENST00000437699	protein_coding	1.67785
ENSG00000135363	LMO2	11.3413815684385	-1.23292	0.322841273563648	-3.81896166809251	0.000134014583286963	0.00248981	ENST00000257818+ENST00000395833+ENST00000411482+ENST00000464025+ENST00000465614+ENST00000493667	protein_coding	5.71653
ENSG00000165392	WRN	7.47016872458398	-1.22781	0.293284159626283	-4.18640558177579	2.83406745398554e-05	0.000759656	ENST00000298139+ENST00000521620+ENST00000520169	protein_coding	1.41243
ENSG00000169908	TM4SF1	9.18325821893246	-1.22678	0.320110552507208	-3.83237660476281	0.000126911259870925	0.00239041	ENST00000305366+ENST00000472441+ENST00000493348+ENST00000493298	protein_coding	3.92294
ENSG00000105865	DUS4L	4.60703232862309	-1.22489	0.31446355716071	-3.89515859035184	9.81344999865016e-05	0.00195305	ENST00000498786+ENST00000265720+ENST00000422290+ENST00000402620+ENST00000431839+ENST00000443233+ENST00000436411+ENST00000458611+ENST00000467916+ENST00000471763+ENST00000497798+ENST00000485825	protein_coding	1.83387
ENSG00000231609	AC009501.4	17.0428759543347	-1.22395	0.25755319902963	-4.7522326750959	2.01182666101748e-06	9.38358e-05	ENST00000429952+ENST00000437346+ENST00000412297+ENST00000413549	antisense	7.32372
ENSG00000244754	N4BP2L2	80.6028203107288	-1.22207	0.19226017735161	-6.35634035735875	2.0661695575392e-10	6.19634e-08	ENST00000380121+ENST00000357505+ENST00000504114+ENST00000503296+ENST00000399396+ENST00000509076+ENST00000446957+ENST00000505213+ENST00000473025+ENST00000267068+ENST00000503814+ENST00000511143+ENST00000475731+ENST00000512755+ENST00000483088	protein_coding	36.1239
ENSG00000251580	RP11-539L10.3	5.02656767994023	-1.22192	0.322937236981162	-3.78376363176997	0.000154474535024336	0.00276836	ENST00000515205+ENST00000513179	lincRNA	13.3537
ENSG00000047365	ARAP2	15.6736225083804	-1.22055	0.316645439893205	-3.85463909384595	0.000115900475597182	0.00222078	ENST00000503225+ENST00000513032+ENST00000505837+ENST00000303965+ENST00000512804+ENST00000503904+ENST00000508066+ENST00000511416+ENST00000506189	protein_coding	1.4261
ENSG00000187193	MT1X	95.1964706084334	-1.2203	0.182526848585545	-6.68559694954515	2.29985203119954e-11	1.00123e-08	ENST00000394485+ENST00000568370+ENST00000564974+ENST00000562939	protein_coding	357.969
ENSG00000255928	RP11-456I15.2	2.03702575781587	-1.22007	0.332237816154438	-3.67229415774776	0.000240382757061669	0.00389803	ENST00000538624	antisense	7.02248
ENSG00000189221	MAOA	70.6952584980961	-1.21879	0.202074592073597	-6.03139691065442	1.62548404257008e-09	3.22207e-07	ENST00000338702+ENST00000542639+ENST00000497485+ENST00000490604	protein_coding	11.8572
ENSG00000157150	TIMP4	1.6514674861459	-1.21757	0.347366335615561	-3.50515743841751	0.000456337340502559	0.00629426	ENST00000287814	protein_coding	1.00708
ENSG00000104728	ARHGEF10	19.3058067424028	-1.21678	0.276592657677646	-4.39916489166664	1.08668237737623e-05	0.000362367	ENST00000349830+ENST00000520359+ENST00000398560+ENST00000518288+ENST00000262112+ENST00000398564+ENST00000382795+ENST00000520972+ENST00000522969+ENST00000523711+ENST00000522435+ENST00000524212+ENST00000519641+ENST00000523596+ENST00000523980+ENST00000521927	protein_coding	3.45404
ENSG00000154654	NCAM2	42.339545853862	-1.21438	0.200009969063534	-6.07159533267061	1.26645741753341e-09	2.67223e-07	ENST00000400546+ENST00000284894+ENST00000535285+ENST00000486367+ENST00000461281+ENST00000484983	protein_coding	3.69624
ENSG00000143458	GABPB2	11.7017686984365	-1.21397	0.297375457223485	-4.08228148309937	4.45957365426041e-05	0.00107539	ENST00000462520+ENST00000368917+ENST00000368918+ENST00000489549+ENST00000486076+ENST00000368916+ENST00000467551	protein_coding	1.18369
ENSG00000176971	FIBIN	7.64746596637265	-1.21317	0.335570528992486	-3.61524209699516	0.000300067071579664	0.00461265	ENST00000318627	protein_coding	1.51911
ENSG00000046653	GPM6B	333.913547113313	-1.21248	0.184432345880535	-6.574123935002	4.89404555594062e-11	2.01726e-08	ENST00000316715+ENST00000454189+ENST00000493677+ENST00000472735+ENST00000356942+ENST00000355135+ENST00000398361+ENST00000495211+ENST00000493085+ENST00000468080+ENST00000475307	protein_coding	60.3146
ENSG00000136160	EDNRB	50.1150331506987	-1.20598	0.241607226454234	-4.9915102451295	5.99090044953581e-07	3.59941e-05	ENST00000446573+ENST00000377211+ENST00000334286+ENST00000475537	protein_coding	12.0269
ENSG00000196678	ERI2	4.00560809814073	-1.20549	0.339833180084609	-3.54731268403274	0.000389182391105049	0.00557799	ENST00000300005+ENST00000562987+ENST00000564349+ENST00000357967+ENST00000569729+ENST00000562215+ENST00000389345+ENST00000568805+ENST00000563117+ENST00000567859+ENST00000563537+ENST00000567562+ENST00000565884+ENST00000562277+ENST00000566223+ENST00000568251	protein_coding	2.1841
ENSG00000155659	VSIG4	7.30112615856213	-1.20265	0.34366073010897	-3.49951615248526	0.00046610336420645	0.00640901	ENST00000374737+ENST00000427538+ENST00000455586+ENST00000412866	protein_coding	4.22231
ENSG00000222558	RNU6-1064P	1.2220318558388	-1.20235	0.273681435675286	-4.39323008408528	1.11678822536309e-05	0.00036998	ENST00000410626	snRNA	9.23539
ENSG00000066468	FGFR2	24.9027652510897	-1.20028	0.303749063963118	-3.95156531709781	7.76416741101524e-05	0.00162278	ENST00000369061+ENST00000357555+ENST00000358487+ENST00000478859+ENST00000356226+ENST00000369060+ENST00000604236+ENST00000369059+ENST00000467584+ENST00000429361+ENST00000457416+ENST00000346997+ENST00000351936+ENST00000360144+ENST00000369056+ENST00000369058+ENST00000336553+ENST00000463870+ENST00000490349+ENST00000359354+ENST00000491475+ENST00000491111	protein_coding	9.52854
ENSG00000186417	GLDN	9.76978287358822	-1.19569	0.317166629496359	-3.76991623115495	0.000163302349750893	0.00289148	ENST00000335449+ENST00000560215+ENST00000558286+ENST00000560690+ENST00000559317+ENST00000396399+ENST00000464150+ENST00000561194+ENST00000558426	protein_coding	1.97646
ENSG00000196873	CBWD3	0.966818219580668	-1.19327	0.314465658488214	-3.79459798652325	0.000147882871573982	0.00267457	ENST00000360171+ENST00000377349+ENST00000377342+ENST00000377344+ENST00000478048+ENST00000469687	protein_coding	2.54205
ENSG00000198719	DLL1	8.73282380671915	-1.1926	0.317033761386696	-3.76174750250793	0.000168730340483984	0.00296359	ENST00000366756	protein_coding	1.79266
ENSG00000002587	HS3ST1	43.384876581978	-1.18994	0.255939673994092	-4.64929306004455	3.3307467587879e-06	0.00014118	ENST00000002596+ENST00000510712+ENST00000514690	protein_coding	3.59699
ENSG00000138696	BMPR1B	15.6420913447987	-1.18756	0.290942378727511	-4.08177988648808	4.46921140711642e-05	0.00107625	ENST00000515059+ENST00000506363+ENST00000512312+ENST00000440890+ENST00000509540+ENST00000502683+ENST00000264568+ENST00000394931	protein_coding	1.69847
ENSG00000158270	COLEC12	5.49206440062886	-1.1873	0.335255404591829	-3.54147387590549	0.000397898258278866	0.00567822	ENST00000582147+ENST00000400256	protein_coding	1.18246
ENSG00000121691	CAT	5.94461275364803	-1.18713	0.334897143168059	-3.5447552920549	0.000392977740746863	0.00562158	ENST00000241052+ENST00000528104+ENST00000530343+ENST00000525707+ENST00000534710	protein_coding	4.92027
ENSG00000095739	BAMBI	3.01362468702133	-1.18507	0.344816475503804	-3.43681538295646	0.000588596651202424	0.00762037	ENST00000375533+ENST00000497699	protein_coding	1.29598
ENSG00000128016	ZFP36	9.94115116765836	-1.1834	0.328743023978429	-3.59976514565875	0.000318504717497555	0.00478405	ENST00000597629+ENST00000248673+ENST00000594045+ENST00000594442+ENST00000600033	protein_coding	3.80542
ENSG00000179178	TMEM125	5.34170285511603	-1.18104	0.335055086037814	-3.52492555593867	0.000423601816098043	0.00595394	ENST00000439858+ENST00000432792+ENST00000442284+ENST00000456751	protein_coding	2.35674
ENSG00000261355	RP11-698N11.4	17.131504868537	-1.17899	0.281589688729829	-4.18689875969918	2.82791887614412e-05	0.000759656	ENST00000570295	sense_overlapping	3.24318
ENSG00000133574	GIMAP4	5.61146888350782	-1.17514	0.344718259201394	-3.4089856906698	0.000652048998195124	0.00819639	ENST00000255945+ENST00000461940+ENST00000494750+ENST00000478135+ENST00000479232	protein_coding	2.04872
ENSG00000104313	EYA1	2.93117778357574	-1.17493	0.338224841241183	-3.47380055697093	0.000513142301175907	0.0068901	ENST00000340726+ENST00000465115+ENST00000388742+ENST00000388740+ENST00000303824+ENST00000388741+ENST00000388743+ENST00000496494+ENST00000419131+ENST00000493349+ENST00000422295	protein_coding	1.05067
ENSG00000151012	SLC7A11	25.468987763685	-1.17477	0.263262002547603	-4.46235048761459	8.10654889593339e-06	0.00028508	ENST00000280612+ENST00000509248	protein_coding	1.86326
ENSG00000196757	ZNF700	4.53292039885839	-1.17183	0.325175621985458	-3.60368513444695	0.000313737091945082	0.00474056	ENST00000254321+ENST00000482090	protein_coding	1.44963
ENSG00000185650	ZFP36L1	48.5725035222133	-1.17154	0.222977618352346	-5.25405030072585	1.48790215660645e-07	1.19328e-05	ENST00000555997+ENST00000439696+ENST00000336440+ENST00000557086+ENST00000557022+ENST00000553375+ENST00000408913	protein_coding	10.8577
ENSG00000158869	FCER1G	16.6117550375649	-1.17047	0.32996649018953	-3.54722472677811	0.000389312355073922	0.00557799	ENST00000490414+ENST00000367992+ENST00000289902	protein_coding	21.3493
ENSG00000185551	NR2F2	7.63405995196723	-1.17043	0.32487201111078	-3.6027323612853	0.00031488970237617	0.00474584	ENST00000421109+ENST00000394166+ENST00000559679+ENST00000394171+ENST00000453270	protein_coding	1.55678
ENSG00000139318	DUSP6	5.45612941046217	-1.17026	0.330655574872194	-3.53920469780648	0.000401334515846964	0.00570429	ENST00000279488+ENST00000308385+ENST00000547291+ENST00000547140+ENST00000548755	protein_coding	1.14631
ENSG00000091409	ITGA6	8.16632381804267	-1.16986	0.315761056120192	-3.70488241292338	0.000211488819062612	0.00352839	ENST00000412899+ENST00000409532+ENST00000264107+ENST00000343713+ENST00000375221+ENST00000264106+ENST00000409080+ENST00000458358+ENST00000442250+ENST00000497107+ENST00000416789+ENST00000469534+ENST00000470259+ENST00000475302	protein_coding	1.44024
ENSG00000140181	HERC2P2	23.4828876229326	-1.16937	0.243727974687515	-4.79784435772382	1.60382323895845e-06	7.7245e-05	ENST00000454333+ENST00000560464+ENST00000558398+ENST00000559650+ENST00000559970+ENST00000559248+ENST00000422607	uncertain	14.74
ENSG00000140299	BNIP2	33.1035991183947	-1.16739	0.239051441743376	-4.88343355975599	1.04254288913941e-06	5.58249e-05	ENST00000267859+ENST00000478981+ENST00000607373+ENST00000439052+ENST00000415213+ENST00000560776+ENST00000448414+ENST00000464390+ENST00000560458+ENST00000417312+ENST00000557987+ENST00000477543	protein_coding	4.6998
ENSG00000081189	MEF2C	5.89872891596046	-1.16404	0.334300836912327	-3.48200980821963	0.00049766546334435	0.0067441	ENST00000340208+ENST00000424173+ENST00000504921+ENST00000437473+ENST00000514028+ENST00000510942+ENST00000506554+ENST00000508569+ENST00000514015+ENST00000539796+ENST00000510980+ENST00000515715+ENST00000513252+ENST00000506716+ENST00000503554+ENST00000507984+ENST00000502983+ENST00000508610+ENST00000502831+ENST00000503075+ENST00000511086+ENST00000509373+ENST00000515093+ENST00000509349+ENST00000503955	protein_coding	1.03587
ENSG00000260549	MT1L	4.4411657947532	-1.16343	0.340603376922124	-3.41577744638989	0.000636002030829696	0.0080403	ENST00000565768+ENST00000566367	uncertain	7.80802
ENSG00000104368	PLAT	4.17499819977786	-1.16016	0.328226713798878	-3.53463564209454	0.000408337794018954	0.00578458	ENST00000270189+ENST00000220809+ENST00000429089+ENST00000352041+ENST00000519510+ENST00000429710+ENST00000524009+ENST00000521042+ENST00000524261+ENST00000521647+ENST00000520523+ENST00000521694+ENST00000522812	protein_coding	1.33238
ENSG00000143514	TP53BP2	18.789701332629	-1.15851	0.284241764353437	-4.0757918552724	4.58580252123547e-05	0.00109374	ENST00000343537+ENST00000391878+ENST00000391879+ENST00000483398+ENST00000498843+ENST00000494100+ENST00000464656+ENST00000489310+ENST00000490896+ENST00000481128+ENST00000464172+ENST00000496282+ENST00000473135+ENST00000465119+ENST00000472180	protein_coding	2.83923
ENSG00000011465	DCN	6.5844028589645	-1.15613	0.339704146270065	-3.40335630136919	0.000665634164195493	0.00831575	ENST00000052754+ENST00000425043+ENST00000393155+ENST00000303320+ENST00000228329+ENST00000548218+ENST00000552962+ENST00000547568+ENST00000441303+ENST00000420120+ENST00000546391+ENST00000456569+ENST00000550758+ENST00000547937+ENST00000552145+ENST00000550563+ENST00000549513+ENST00000546370+ENST00000546745+ENST00000550099+ENST00000551354+ENST00000548768	protein_coding	6.80628
ENSG00000182851	GPIHBP1	4.12194799676587	-1.15594	0.341997239325288	-3.37997832988458	0.000724915451226611	0.00889546	ENST00000330824	protein_coding	1.20068
ENSG00000136541	ERMN	39.9311743480373	-1.15527	0.267114897673547	-4.32499905665939	1.52532515074519e-05	0.000475129	ENST00000410096+ENST00000397283+ENST00000535935+ENST00000409395+ENST00000420719+ENST00000420317+ENST00000411762+ENST00000409216+ENST00000409925+ENST00000419116	protein_coding	7.25082
ENSG00000138448	ITGAV	72.2851608009685	-1.15305	0.207215039254111	-5.56452755412194	2.62863593454504e-08	3.0602e-06	ENST00000261023+ENST00000374907+ENST00000433736+ENST00000460641+ENST00000496477+ENST00000496854+ENST00000474571+ENST00000430709	protein_coding	7.24559
ENSG00000140262	TCF12	28.5252671648235	-1.15201	0.260418004952662	-4.42369085575077	9.70288362368478e-06	0.000330084	ENST00000438423+ENST00000267811+ENST00000452095+ENST00000560190+ENST00000559609+ENST00000558908+ENST00000333725+ENST00000557843+ENST00000557947+ENST00000561152+ENST00000569880+ENST00000561346+ENST00000559216+ENST00000560887+ENST00000561235+ENST00000560764+ENST00000543579+ENST00000537840+ENST00000343827+ENST00000559710+ENST00000560506+ENST00000559703+ENST00000561420+ENST00000558210+ENST00000561449…	protein_coding	4.67251
ENSG00000198019	FCGR1B	0.623333082646356	-1.15163	0.346165584993583	-3.32682830289931	0.000878404787699239	0.0101898	ENST00000369384+ENST00000369383+ENST00000369178+ENST00000466915+ENST00000472543+ENST00000471609	protein_coding	1.85385
ENSG00000139433	GLTP	21.7772110029674	-1.14997	0.249487585783069	-4.60931809435988	4.03991825923482e-06	0.000164953	ENST00000318348+ENST00000544393+ENST00000540772+ENST00000536390+ENST00000537066	protein_coding	7.19368
ENSG00000198502	HLA-DRB5	2.18857525393262	-1.1449	0.333475320524564	-3.43324656533969	0.000596399470383826	0.00767744	ENST00000374975	protein_coding	3.18953
ENSG00000214954	LRRC69	2.83136286823027	-1.14441	0.298459493700031	-3.83439342720024	0.000125874532358886	0.0023734	ENST00000518304+ENST00000520099+ENST00000343709+ENST00000448384+ENST00000522144+ENST00000518487+ENST00000521519	protein_coding	1.44012
ENSG00000179144	GIMAP7	3.11753806059207	-1.14181	0.348126725129985	-3.27986345991088	0.00103857337168123	0.011512	ENST00000313543	protein_coding	2.53353
ENSG00000171532	NEUROD2	9.0187170565078	-1.14096	0.216941924360362	-5.25929666666822	1.44607430516747e-07	1.1757e-05	ENST00000580874+ENST00000302584	protein_coding	1.50115
ENSG00000144182	LIPT1	4.9028479995439	-1.14059	0.301565915909178	-3.78221730651852	0.00015543757353113	0.00278	ENST00000393471+ENST00000340066+ENST00000393474+ENST00000393477+ENST00000393473+ENST00000449211+ENST00000434566+ENST00000480170+ENST00000415142+ENST00000436234	protein_coding	4.421
ENSG00000145794	MEGF10	13.1831871362416	-1.14001	0.299650417789396	-3.80447660888231	0.000142104338908428	0.00260731	ENST00000503335+ENST00000508365+ENST00000418761+ENST00000274473+ENST00000515002+ENST00000506709+ENST00000510513+ENST00000507158+ENST00000510828+ENST00000515622	protein_coding	1.25383
ENSG00000234084	RP3-388E23.2	1.16502336846949	-1.13907	0.347666835593438	-3.27631238189331	0.00105172163999462	0.0116286	ENST00000444302	antisense	1.42
ENSG00000228393	LINC01004	3.007684085967	-1.13871	0.341193746954366	-3.33742117371506	0.00084559703876042	0.00991884	ENST00000450686+ENST00000445184	antisense	3.01914
ENSG00000147488	ST18	16.7523724218528	-1.13788	0.333395635252404	-3.41298971322462	0.000642543675042163	0.00808913	ENST00000276480+ENST00000522251+ENST00000521824+ENST00000521582+ENST00000518053+ENST00000522861+ENST00000518501+ENST00000517580+ENST00000520257+ENST00000521549+ENST00000518037+ENST00000517456+ENST00000519118+ENST00000518545+ENST00000521119+ENST00000518453+ENST00000520279+ENST00000519201+ENST00000524183+ENST00000522102+ENST00000520811+ENST00000524078+ENST00000520716+ENST00000523652	protein_coding	3.79059
ENSG00000267107	AC011526.1	3.85433321050767	-1.13772	0.347954826273481	-3.26973744117995	0.00107647350763621	0.0117772	ENST00000588495+ENST00000599801+ENST00000595837+ENST00000594315+ENST00000597702+ENST00000598215+ENST00000595063	lincRNA	1.23258
ENSG00000247627	MTND4P12	964.842810381008	-1.13629	0.186437553822477	-6.0947438878565	1.09612799505839e-09	2.39849e-07	ENST00000498999	pseduogene	465.211
ENSG00000091513	TF	157.009203696489	-1.13373	0.234587828866052	-4.83283823822238	1.34600153780929e-06	6.84282e-05	ENST00000402696+ENST00000466911+ENST00000474287+ENST00000264998+ENST00000485977+ENST00000482271+ENST00000493011+ENST00000494430+ENST00000414694+ENST00000460531+ENST00000475382+ENST00000498622+ENST00000461695+ENST00000462495+ENST00000467842	protein_coding	99.7936
ENSG00000227295	ELL2P1	2.35006364303735	-1.1337	0.31045721835539	-3.65171360797785	0.000260496295788841	0.00414456	ENST00000413990	pseduogene	1.3058
ENSG00000264281	CTD-2031P19.4	1.27705942965248	-1.13251	0.257449861190089	-4.3989669758097	1.08767374514379e-05	0.000362367	ENST00000597044+ENST00000582508	pseduogene	6.20497
ENSG00000272048	RP11-458N5.1	42.4933479035082	-1.1312	0.184883754324865	-6.11842832023085	9.45027736620412e-10	2.17528e-07	ENST00000606328	lincRNA	81.1975
ENSG00000259943	RP1-39G22.7	10.3784350116013	-1.1289	0.30769398413702	-3.6688958719654	0.000243600265134432	0.00392506	ENST00000567508	antisense	4.91912
ENSG00000131097	HIGD1B	9.32083764927597	-1.1283	0.348113041738081	-3.2411805609895	0.00119035760738216	0.0126335	ENST00000591513+ENST00000590423+ENST00000253410+ENST00000587021+ENST00000586911	protein_coding	17.9718
ENSG00000240590	RP11-403P13.1	4.14157372203828	-1.12827	0.281715145338663	-4.0049934190721	6.20192077247757e-05	0.00136381	ENST00000466509	pseduogene	3.15025
ENSG00000163565	IFI16	7.00484206660729	-1.12796	0.336724904044209	-3.34978786363673	0.000808734723383932	0.00965253	ENST00000566111+ENST00000426592+ENST00000447473+ENST00000340979+ENST00000368131+ENST00000483916+ENST00000493884+ENST00000368132+ENST00000295809+ENST00000430894+ENST00000359709+ENST00000448393+ENST00000474473+ENST00000567661+ENST00000562225	protein_coding	2.32162
ENSG00000101972	STAG2	41.2218274420752	-1.12728	0.198110487206834	-5.69014297471134	1.26933045282342e-08	1.66649e-06	ENST00000394477+ENST00000218089+ENST00000455404+ENST00000483575+ENST00000354548+ENST00000458700+ENST00000371160+ENST00000435103+ENST00000371157+ENST00000371145+ENST00000371144+ENST00000458176+ENST00000466748+ENST00000471107+ENST00000428941+ENST00000435215+ENST00000394478+ENST00000469481+ENST00000475602	protein_coding	6.12866
ENSG00000205362	MT1A	1.40810980497081	-1.12666	0.34608950445454	-3.25541308458771	0.00113227547086685	0.0122294	ENST00000290705	protein_coding	3.06943
ENSG00000165359	DDX26B	8.88818119581219	-1.12662	0.295639050037966	-3.81080827778872	0.000138513162506833	0.0025573	ENST00000481908+ENST00000370752+ENST00000493637+ENST00000494957+ENST00000481429	protein_coding	6.78626
ENSG00000117525	F3	13.6580885932085	-1.12652	0.298945794335805	-3.76831045287761	0.000164356216691415	0.00290434	ENST00000334047+ENST00000370207+ENST00000478217+ENST00000480356	protein_coding	5.44098
ENSG00000169562	GJB1	14.9082493211783	-1.12585	0.32452651681887	-3.46920895516488	0.000521993296681585	0.00696148	ENST00000374029+ENST00000374022+ENST00000447581+ENST00000361726	protein_coding	5.80677
ENSG00000256185	RP11-612B6.2	1.32420508927374	-1.12522	0.34380579418711	-3.27283355966067	0.00106475156396672	0.011707	ENST00000537724	lincRNA	4.15093
ENSG00000105355	PLIN3	3.37402138821248	-1.12342	0.318531219249448	-3.52688735411078	0.000420475613369754	0.00591939	ENST00000221957+ENST00000592528+ENST00000589163+ENST00000585479+ENST00000589034+ENST00000589494+ENST00000587462	protein_coding	1.93067
ENSG00000196159	FAT4	21.5239561837486	-1.12127	0.24023663898323	-4.66735659561869	3.05099551110776e-06	0.000132215	ENST00000394329+ENST00000335110+ENST00000509444	protein_coding	1.03164
ENSG00000268171	AC068620.1	33.2943463322177	-1.12076	0.224069236460504	-5.00183808229298	5.67862759178788e-07	3.47062e-05	ENST00000598320	protein_coding	48.7886
ENSG00000187824	TMEM220	2.82602692865038	-1.12065	0.337456159375198	-3.32088797203902	0.000897315472075032	0.0103474	ENST00000580787+ENST00000341871+ENST00000455996+ENST00000580186+ENST00000581949+ENST00000578345	protein_coding	1.58375
ENSG00000148908	RGS10	2.08239777976272	-1.11968	0.348229764250188	-3.2153578182323	0.00130282016008325	0.0135591	ENST00000392865+ENST00000369103+ENST00000369101+ENST00000469575+ENST00000473563	protein_coding	2.23692
ENSG00000136449	MYCBPAP	1.93096464058185	-1.1186	0.341523198000674	-3.2753271251609	0.00105539686281198	0.011662	ENST00000323776+ENST00000470609+ENST00000576179+ENST00000419930+ENST00000452039+ENST00000458692+ENST00000436259+ENST00000437498+ENST00000468821+ENST00000459754+ENST00000488432+ENST00000485169+ENST00000477744+ENST00000573066	protein_coding	1.53917
ENSG00000157107	FCHO2	11.5379153023007	-1.114	0.287843421164558	-3.87016761689725	0.000108760549324035	0.00211368	ENST00000341845+ENST00000430046+ENST00000507345+ENST00000512348+ENST00000287761+ENST00000511264+ENST00000503302+ENST00000508431	protein_coding	1.71874
ENSG00000228253	MT-ATP8	4826.20141269971	-1.11171	0.179595731183955	-6.19004416486304	6.01473602788794e-10	1.50148e-07	ENST00000361851	protein_coding	19173.1
ENSG00000166068	SPRED1	36.258816594576	-1.11116	0.25148783048927	-4.41834233198688	9.94607970562238e-06	0.000337064	ENST00000299084+ENST00000561205+ENST00000561317	protein_coding	3.15808
ENSG00000232931	LINC00342	10.6462796930117	-1.10963	0.26045225210131	-4.26038176846757	2.04078015922629e-05	0.000598854	ENST00000448494+ENST00000412393	lincRNA	6.50283
ENSG00000169918	OTUD7A	3.29020938927109	-1.10691	0.333678581037307	-3.31729643100721	0.000908931247862359	0.0104344	ENST00000382902+ENST00000307050+ENST00000560536+ENST00000558371+ENST00000560598	protein_coding	1.1728
ENSG00000205364	MT1M	34.1989144980028	-1.10652	0.235549787015435	-4.69761191237791	2.63220965688859e-06	0.000117219	ENST00000379818+ENST00000570233	protein_coding	33.4112
ENSG00000176014	TUBB6	2.89721978446416	-1.10639	0.335300823630233	-3.2997025411291	0.000967873574713051	0.0109474	ENST00000590693+ENST00000317702+ENST00000590103+ENST00000591909+ENST00000417736+ENST00000586810+ENST00000586653+ENST00000590388+ENST00000587204+ENST00000592683+ENST00000590967+ENST00000591208+ENST00000591463+ENST00000586691	protein_coding	1.48251
ENSG00000113594	LIFR	86.5805143423058	-1.104	0.165757816058645	-6.66032925621906	2.73214808936232e-11	1.15297e-08	ENST00000263409+ENST00000453190+ENST00000508477+ENST00000506003+ENST00000503088+ENST00000506990+ENST00000512723+ENST00000511561+ENST00000507786	protein_coding	5.70695
ENSG00000101265	RASSF2	29.6339348582718	-1.10332	0.247544779512499	-4.45705984060735	8.30914142296368e-06	0.00029105	ENST00000379400+ENST00000478553+ENST00000379376	protein_coding	4.00264
ENSG00000182141	ZNF708	8.88184016100532	-1.10328	0.261993990380846	-4.21109379916418	2.54137189869285e-05	0.000703118	ENST00000356929+ENST00000598046+ENST00000601295+ENST00000602023	protein_coding	1.89928
ENSG00000147576	ADHFE1	7.5318435133453	-1.1027	0.317573493118669	-3.47227919195711	0.000516059342844774	0.00690834	ENST00000523113+ENST00000379385+ENST00000396623+ENST00000415254+ENST00000424777+ENST00000396621+ENST00000422166+ENST00000431959+ENST00000466920+ENST00000419955+ENST00000276576+ENST00000426810+ENST00000449512+ENST00000443372+ENST00000463261+ENST00000518781+ENST00000496501+ENST00000480040+ENST00000466739	protein_coding	3.38723
ENSG00000164379	FOXQ1	4.45131236772679	-1.10197	0.334653199526957	-3.2928654660765	0.000991719158681604	0.0111389	ENST00000296839	protein_coding	1.14915
ENSG00000165449	SLC16A9	13.8868259986465	-1.10144	0.245921378682271	-4.47882912404776	7.50535819845896e-06	0.000268753	ENST00000395347+ENST00000395348+ENST00000490066	protein_coding	2.70669
ENSG00000173905	GOLIM4	72.7299128731708	-1.09967	0.188656852869877	-5.82892670008898	5.57849982590449e-09	8.74985e-07	ENST00000470487+ENST00000309027+ENST00000479415	protein_coding	11.0836
ENSG00000157827	FMNL2	53.955335013195	-1.099	0.21980226674545	-4.99994367845148	5.73470636031323e-07	3.49285e-05	ENST00000288670+ENST00000492942+ENST00000475377+ENST00000497192	protein_coding	9.8668
ENSG00000117151	CTBS	7.21314105260959	-1.09806	0.302721657557011	-3.62729956002734	0.000286400949842469	0.00443721	ENST00000370630+ENST00000477677+ENST00000465118+ENST00000370625	protein_coding	1.84875
ENSG00000004799	PDK4	32.9331946711553	-1.09723	0.277525691331611	-3.95363378466226	7.69731929368842e-05	0.00161071	ENST00000005178+ENST00000473796+ENST00000468445+ENST00000498190+ENST00000473301	protein_coding	5.60684
ENSG00000105483	CARD8	7.88509393227296	-1.0972	0.304712200225177	-3.60077815622214	0.000317266202461307	0.00477354	ENST00000600800+ENST00000518450+ENST00000357778+ENST00000517510+ENST00000359009+ENST00000391898+ENST00000447740+ENST00000518622+ENST00000518979+ENST00000377461+ENST00000520753+ENST00000520153+ENST00000522773+ENST00000522051+ENST00000519646+ENST00000520015+ENST00000521613+ENST00000519940+ENST00000521415+ENST00000523579+ENST00000519302+ENST00000523668+ENST00000522068+ENST00000523750+ENST00000518596…	protein_coding	1.80046
ENSG00000091317	CMTM6	12.3333232419147	-1.09492	0.249965146636334	-4.38029021559595	1.18521349584594e-05	0.000386153	ENST00000205636+ENST00000478886+ENST00000495177	protein_coding	2.49705
ENSG00000167995	BEST1	9.0134018959759	-1.09269	0.31226838394841	-3.49920523802544	0.00046664723905329	0.00641152	ENST00000378043+ENST00000378042+ENST00000301774+ENST00000534553+ENST00000435278+ENST00000529265+ENST00000533521+ENST00000524926+ENST00000524877+ENST00000449131+ENST00000526988	protein_coding	2.27242
ENSG00000170989	S1PR1	63.3362360533369	-1.09239	0.219877232956511	-4.96819693196209	6.75783148212525e-07	4.00588e-05	ENST00000305352+ENST00000475821+ENST00000475289	protein_coding	22.4401
ENSG00000135821	GLUL	373.153381331669	-1.09174	0.163322614081947	-6.68456593616625	2.31610103883219e-11	1.00123e-08	ENST00000331872+ENST00000417584+ENST00000311223+ENST00000339526+ENST00000491322+ENST00000463851+ENST00000461447+ENST00000484996+ENST00000489818+ENST00000475808+ENST00000480604+ENST00000462444	protein_coding	68.9671
ENSG00000164929	BAALC	76.7699484667361	-1.09013	0.184840147656876	-5.89771309907269	3.68574104381156e-09	6.16284e-07	ENST00000309982+ENST00000438105+ENST00000297574+ENST00000330955+ENST00000306391+ENST00000519507+ENST00000517863+ENST00000523754+ENST00000521926	protein_coding	22.6866
ENSG00000171885	AQP4	171.841506934146	-1.08849	0.189388516100627	-5.7474067540338	9.06225453090449e-09	1.27476e-06	ENST00000383168+ENST00000581374+ENST00000440832+ENST00000583022+ENST00000584088+ENST00000578776+ENST00000383170	protein_coding	20.1887
ENSG00000126803	HSPA2	26.0683729927038	-1.088	0.291623243231145	-3.73084806095384	0.000190836294298294	0.00325856	ENST00000394709+ENST00000247207+ENST00000554883	protein_coding	6.71748
ENSG00000272807	RP11-260M2.1	8.32638865271629	-1.08783	0.298055959050831	-3.64973928195707	0.000262506610385103	0.00416614	ENST00000608095	antisense	8.9636
ENSG00000145555	MYO10	25.955814040708	-1.08466	0.26247190181215	-4.13248720720258	3.58858745896017e-05	0.000912541	ENST00000513610+ENST00000274203+ENST00000515803+ENST00000427430+ENST00000505695+ENST00000513882+ENST00000506343+ENST00000512061+ENST00000510401+ENST00000508318+ENST00000511972+ENST00000502436+ENST00000507288	protein_coding	2.6993
ENSG00000111961	SASH1	67.2165855599423	-1.08429	0.215266858151158	-5.03693864907449	4.73036313210035e-07	3.0711e-05	ENST00000367469+ENST00000367467+ENST00000470750	protein_coding	5.74802
ENSG00000141447	OSBPL1A	39.1015460445401	-1.08363	0.194768609250756	-5.56366474574371	2.64167232462406e-08	3.0602e-06	ENST00000319481+ENST00000399443+ENST00000357041+ENST00000578013+ENST00000578055+ENST00000585247+ENST00000584119+ENST00000578091+ENST00000579851+ENST00000581043+ENST00000582645+ENST00000582350+ENST00000399441+ENST00000582618+ENST00000581343+ENST00000579764	protein_coding	11.2816
ENSG00000104325	DECR1	14.1373313993714	-1.08302	0.265281440624378	-4.08252791901927	4.4548458220016e-05	0.00107539	ENST00000220764+ENST00000519328+ENST00000517314+ENST00000521603+ENST00000523447+ENST00000517597+ENST00000519410+ENST00000522161+ENST00000519007+ENST00000520859+ENST00000521668+ENST00000518725+ENST00000517761+ENST00000520227+ENST00000522583+ENST00000524326+ENST00000517301+ENST00000524332+ENST00000520148	protein_coding	15.0447
ENSG00000198252	STYX	9.60200867151084	-1.07975	0.285277833062348	-3.78492017111512	0.000153757926029261	0.00275848	ENST00000442123+ENST00000354586+ENST00000556861	protein_coding	1.42214
ENSG00000145476	CYP4V2	20.0012082228531	-1.0777	0.237270237115135	-4.54207513287301	5.57031802366775e-06	0.000211863	ENST00000378802+ENST00000507209+ENST00000513354+ENST00000502665	protein_coding	2.48072
ENSG00000135077	HAVCR2	4.34601108561043	-1.07649	0.34069074585194	-3.15973745114073	0.00157911366799625	0.015575	ENST00000307851+ENST00000522593+ENST00000524219+ENST00000521665+ENST00000522902+ENST00000517358	protein_coding	1.23448
ENSG00000125148	MT2A	211.149696403181	-1.07169	0.1875370914418	-5.71454934877401	1.09995126178198e-08	1.49966e-06	ENST00000245185+ENST00000563985+ENST00000562017+ENST00000561491+ENST00000567300	protein_coding	358.162
ENSG00000027697	IFNGR1	56.1660123823836	-1.07151	0.170349133387627	-6.29006667437424	3.17329647006823e-10	8.52174e-08	ENST00000367739+ENST00000543628+ENST00000458076+ENST00000367735+ENST00000414770+ENST00000478333	protein_coding	18.8465
ENSG00000174021	GNG5	9.00889919272531	-1.0708	0.28851703054482	-3.71140562295688	0.00020611151526883	0.00345939	ENST00000370645+ENST00000487806+ENST00000370641	protein_coding	9.45239
ENSG00000108798	ABI3	2.92631120193665	-1.07012	0.347327740098244	-3.08101731660213	0.00206294650857696	0.0190238	ENST00000225941+ENST00000419580+ENST00000573347+ENST00000571035	protein_coding	1.2314
ENSG00000099998	GGT5	11.0901369800366	-1.06976	0.336521452140526	-3.17886355317649	0.00147853673472013	0.0148306	ENST00000327365+ENST00000263112+ENST00000398292+ENST00000425408+ENST00000418439+ENST00000424217	protein_coding	6.52228
ENSG00000130775	THEMIS2	2.61850325632139	-1.06973	0.347634180790226	-3.07717477831509	0.00208972733152073	0.0191215	ENST00000328928+ENST00000373925+ENST00000373927+ENST00000427466+ENST00000467258+ENST00000442118+ENST00000373921+ENST00000466068+ENST00000482828+ENST00000456990+ENST00000492877	protein_coding	2.06756
ENSG00000188153	COL4A5	21.4825165904509	-1.06942	0.251950899233457	-4.24456535971805	2.19017524709533e-05	0.000630173	ENST00000477429+ENST00000361603+ENST00000328300+ENST00000470339+ENST00000483338+ENST00000505728+ENST00000489230+ENST00000510690+ENST00000515658+ENST00000504541	protein_coding	4.50749
ENSG00000172201	ID4	44.2990924422642	-1.06913	0.218740418322236	-4.88766756892766	1.02037635971677e-06	5.49701e-05	ENST00000378700	protein_coding	11.6486
ENSG00000214888	XXyac-YM21GA2.7	2.60890261658141	-1.06878	0.348263456702196	-3.06889241187066	0.00214853951594114	0.0195386	ENST00000399186	antisense	1.10571
ENSG00000113140	SPARC	441.060558954889	-1.06851	0.17439997688578	-6.12680367249602	8.96619937382172e-10	2.11425e-07	ENST00000231061+ENST00000520687+ENST00000538026+ENST00000537849+ENST00000521569+ENST00000524277+ENST00000539687+ENST00000521327+ENST00000522348	protein_coding	87.4513
ENSG00000149257	SERPINH1	9.09082297728028	-1.06742	0.28924622865701	-3.69033533956748	0.000223958619896345	0.00368223	ENST00000533603+ENST00000358171+ENST00000526242+ENST00000526397+ENST00000530284+ENST00000525492+ENST00000529643+ENST00000532356+ENST00000524558+ENST00000533449+ENST00000525611+ENST00000528760+ENST00000528990+ENST00000525876+ENST00000526638	protein_coding	6.8942
ENSG00000129534	MIS18BP1	2.30358470002558	-1.06739	0.342861275494581	-3.11317155764247	0.00185088393429113	0.017496	ENST00000310806+ENST00000470424+ENST00000496413+ENST00000469020+ENST00000554093+ENST00000454990+ENST00000555653+ENST00000453142+ENST00000494512+ENST00000492652+ENST00000451174	protein_coding	1.1456
ENSG00000197430	OPALIN	13.5115946648628	-1.06736	0.329035445835134	-3.24391535605213	0.00117898776140517	0.0125579	ENST00000419479+ENST00000393871+ENST00000371172+ENST00000393870+ENST00000536387	protein_coding	3.21224
ENSG00000119927	GPAM	23.0150283557423	-1.06608	0.296122622144948	-3.60012831417961	0.000318060185190423	0.00478142	ENST00000348367+ENST00000423155+ENST00000369425+ENST00000480130+ENST00000498541	protein_coding	2.09582
ENSG00000234377	RNF219-AS1	2.96913948424969	-1.06456	0.347773872694812	-3.06106150077752	0.00220553786851934	0.0199037	ENST00000607862+ENST00000605996+ENST00000606187+ENST00000606429+ENST00000606124+ENST00000607860+ENST00000560209+ENST00000606376+ENST00000430549+ENST00000444769+ENST00000606803+ENST00000607205+ENST00000560584+ENST00000607220	antisense	1.03915
ENSG00000165588	OTX2	3.97304737617251	-1.06339	0.343848505914069	-3.09261259901101	0.00198402950304637	0.0184981	ENST00000339475+ENST00000408990+ENST00000555006+ENST00000554788+ENST00000554845+ENST00000554559+ENST00000555804	protein_coding	2.66001
ENSG00000119139	TJP2	12.858560290698	-1.06262	0.261203944576366	-4.06816975285818	4.73838575363298e-05	0.00111383	ENST00000413932+ENST00000453658+ENST00000606364+ENST00000377259+ENST00000423935+ENST00000377245+ENST00000348208+ENST00000265384+ENST00000535702+ENST00000539225+ENST00000498204	protein_coding	2.31148
ENSG00000189058	APOD	119.092824262094	-1.06212	0.200162211831538	-5.30629847829302	1.11873715236846e-07	9.39739e-06	ENST00000343267+ENST00000458447+ENST00000421243+ENST00000453131+ENST00000463719	protein_coding	73.8902
ENSG00000008282	SYPL1	34.5921180389162	-1.06086	0.235573072420255	-4.50331397008826	6.69019317836582e-06	0.000246522	ENST00000455385+ENST00000011473+ENST00000464029+ENST00000470347+ENST00000460770+ENST00000483448	protein_coding	10.9319
ENSG00000114115	RBP1	11.0606154632182	-1.06065	0.294120338590933	-3.60617359265155	0.000310745300100423	0.00471949	ENST00000232219+ENST00000474490+ENST00000483943+ENST00000487424+ENST00000492918	protein_coding	12.1576
ENSG00000232682	RP11-388P9.2	3.82724407582988	-1.05872	0.306407475340642	-3.45528316840202	0.000549715151688977	0.0072386	ENST00000414383	antisense	3.52105
ENSG00000156384	SFR1	4.9864097348466	-1.05857	0.282281321973264	-3.75006133147923	0.000176791324945365	0.003066	ENST00000369729+ENST00000463224+ENST00000369727+ENST00000336358	protein_coding	2.89739
ENSG00000272505	RP11-981G7.6	4.95648495010005	-1.05752	0.333590776348083	-3.17009958521026	0.00152386700947792	0.0151736	ENST00000606115	lincRNA	1.24298
ENSG00000183077	AFMID	23.7871465207925	-1.05748	0.196698627267892	-5.37616427221183	7.60893756692902e-08	7.09794e-06	ENST00000409257+ENST00000591256+ENST00000327898+ENST00000591952+ENST00000588800+ENST00000588199+ENST00000589107+ENST00000592988+ENST00000589256+ENST00000586542+ENST00000586731+ENST00000591538+ENST00000587750+ENST00000589664+ENST00000585419	protein_coding	12.1383
ENSG00000214006	AL353671.4	0.903959277187471	-1.05624	0.347220460063931	-3.04198953114063	0.00235020068121167	0.0209637	ENST00000397218	pseduogene	2.94044
ENSG00000085563	ABCB1	4.38300507616968	-1.05477	0.34249858208023	-3.07963517828127	0.00207254294203279	0.0190726	ENST00000265724+ENST00000488737+ENST00000491360+ENST00000543898+ENST00000475929+ENST00000496821+ENST00000483831+ENST00000482527+ENST00000416177+ENST00000476862	protein_coding	1.79568
ENSG00000198914	POU3F3	18.9924629537515	-1.0533	0.218053163525993	-4.83047525911148	1.36207539368646e-06	6.89755e-05	ENST00000361360	protein_coding	2.82305
ENSG00000173209	AHSA2	30.8564548197448	-1.05237	0.231518237083578	-4.54552486889847	5.4798526255111e-06	0.000209773	ENST00000357022+ENST00000463681+ENST00000489653+ENST00000394457+ENST00000471542+ENST00000493310+ENST00000493628+ENST00000487904+ENST00000484217+ENST00000410073+ENST00000491217	protein_coding	21.2991
ENSG00000142856	ITGB3BP	14.6381057745487	-1.05203	0.238898802754752	-4.40366228166183	1.0643859592586e-05	0.00035662	ENST00000492655+ENST00000489099+ENST00000271002+ENST00000371092+ENST00000461681+ENST00000463803+ENST00000478538+ENST00000283568+ENST00000476508+ENST00000460394+ENST00000462285+ENST00000489863+ENST00000460251+ENST00000478138+ENST00000465781	protein_coding	16.4962
ENSG00000123119	NECAB1	54.3320451400533	-1.04985	0.214294777195188	-4.89907724409679	9.62877874686232e-07	5.23498e-05	ENST00000417640+ENST00000522729+ENST00000521954+ENST00000523962+ENST00000522820+ENST00000521366	protein_coding	8.89876
ENSG00000163884	KLF15	8.45246533956581	-1.0494	0.269417222978589	-3.89508703187693	9.81634765694415e-05	0.00195305	ENST00000296233+ENST00000509675	protein_coding	2.26462
ENSG00000152022	LIX1L	23.9029957896665	-1.04771	0.22145732106689	-4.73099768694463	2.2341906744458e-06	0.000102379	ENST00000369308	protein_coding	5.0864
ENSG00000137752	CASP1	1.80106832943214	-1.047	0.33604520908691	-3.11563905073011	0.00183546789276377	0.0174153	ENST00000532439+ENST00000436863+ENST00000533400+ENST00000527979+ENST00000526568+ENST00000527625+ENST00000393136+ENST00000353247+ENST00000446369+ENST00000415981+ENST00000594519+ENST00000593315+ENST00000598974+ENST00000525825+ENST00000534497+ENST00000531166+ENST00000529871+ENST00000528974+ENST00000526511+ENST00000528424+ENST00000532520	protein_coding	1.49432
ENSG00000164669	INTS4L1	7.89195771789646	-1.04452	0.304197044773417	-3.4337015499396	0.000595399370118581	0.00767481	ENST00000297235+ENST00000587624+ENST00000438455	uncertain	4.12155
ENSG00000066185	ZMYND12	6.69079824422488	-1.04423	0.322705021638498	-3.23586591818138	0.00121274335548738	0.0127944	ENST00000372565+ENST00000433602+ENST00000475426+ENST00000461083	protein_coding	3.33646
ENSG00000186951	PPARA	19.1379436528342	-1.04415	0.287327298828635	-3.63401301539212	0.000279046775875029	0.00435333	ENST00000440343+ENST00000415785+ENST00000262735+ENST00000396000+ENST00000420804+ENST00000460086+ENST00000407236+ENST00000496865+ENST00000481567+ENST00000402126+ENST00000493286+ENST00000484619+ENST00000434345	protein_coding	1.11229
ENSG00000244302	PEX5L-AS2	1.42477898476938	-1.04372	0.321956712196786	-3.24180184710293	0.00118776576778358	0.0126211	ENST00000462801	antisense	1.79906
ENSG00000129244	ATP1B2	141.31313576664	-1.04364	0.181217731818719	-5.75903628231205	8.4595519445212e-09	1.20917e-06	ENST00000577026+ENST00000250111+ENST00000577113	protein_coding	29.633
ENSG00000158636	C11orf30	18.9966622976683	-1.0432	0.237203077914243	-4.39789896005176	1.09303839544599e-05	0.000363471	ENST00000427574+ENST00000533988+ENST00000343878+ENST00000334736+ENST00000524490+ENST00000525959+ENST00000533972+ENST00000528826+ENST00000525038+ENST00000525919+ENST00000533248+ENST00000524767+ENST00000529032+ENST00000531998+ENST00000524451+ENST00000531641+ENST00000534573+ENST00000532719+ENST00000531793	protein_coding	5.80722
ENSG00000272579	RP11-101E13.5	13.1466606709535	-1.04317	0.247152048119115	-4.22077076139281	2.43468428168493e-05	0.000682298	ENST00000608166	antisense	26.5776
ENSG00000112893	MAN2A1	57.5506292319441	-1.04161	0.223685311773638	-4.65656943479915	3.21521875843655e-06	0.000137317	ENST00000261483+ENST00000502261+ENST00000508043+ENST00000513921+ENST00000505313+ENST00000503970	protein_coding	7.42671
ENSG00000138434	SSFA2	77.1014537128081	-1.04122	0.191365919840923	-5.4409996911204	5.29824060891707e-08	5.52388e-06	ENST00000480753+ENST00000431877+ENST00000320370+ENST00000409001+ENST00000428267+ENST00000440623+ENST00000454579+ENST00000495248+ENST00000470129+ENST00000416081+ENST00000470654+ENST00000491720+ENST00000409136+ENST00000491866+ENST00000467172+ENST00000451836	protein_coding	14.0501
ENSG00000127249	ATP13A4	2.73788946861902	-1.03901	0.341620775308424	-3.04141526009853	0.0023546883506576	0.0209827	ENST00000400270+ENST00000428352+ENST00000450950+ENST00000342695+ENST00000392443+ENST00000482964+ENST00000474776+ENST00000437904+ENST00000490925+ENST00000295548+ENST00000489140	protein_coding	1.28408
ENSG00000142512	SIGLEC10	3.47264593007713	-1.03788	0.348191903228851	-2.98077188510632	0.00287522880938644	0.0241291	ENST00000353836+ENST00000441969+ENST00000356298+ENST00000432469+ENST00000357375+ENST00000442846+ENST00000525998+ENST00000439889+ENST00000436984+ENST00000339313+ENST00000529627+ENST00000530476+ENST00000524527	protein_coding	1.35081
ENSG00000137970	RPL7P9	3.8435518305941	-1.03759	0.235532807066197	-4.40529347509907	1.05640757929615e-05	0.000354617	ENST00000468715	pseduogene	24.4764
ENSG00000171806	METTL18	6.98446199971218	-1.03719	0.3038971997842	-3.41296468328045	0.000642602692312789	0.00808913	ENST00000310392+ENST00000303469+ENST00000454472	protein_coding	3.81152
ENSG00000186522	2010-09-01	7.16511368449334	-1.03533	0.300926486098255	-3.4404678369019	0.000580709451632569	0.00756245	ENST00000397712+ENST00000356688+ENST00000397714+ENST00000334001+ENST00000437928+ENST00000545389+ENST00000415095+ENST00000468616+ENST00000483047+ENST00000486678+ENST00000425498+ENST00000493445+ENST00000423520+ENST00000461295+ENST00000411469+ENST00000442746	protein_coding	2.2615
ENSG00000137507	LRRC32	7.9690282878284	-1.03429	0.346587466280661	-2.98419944400519	0.00284321377112852	0.0239511	ENST00000260061+ENST00000407242+ENST00000404995+ENST00000464145+ENST00000421973	protein_coding	6.91983
ENSG00000125968	ID1	7.5588194093695	-1.03412	0.328846138037097	-3.14469406989883	0.00166260595012528	0.016218	ENST00000376112+ENST00000376105	protein_coding	5.12544
ENSG00000100767	PAPLN	5.74753262262272	-1.03382	0.335668781602091	-3.07987937418234	0.00207084447346161	0.0190726	ENST00000381166+ENST00000427855+ENST00000340738+ENST00000555123+ENST00000216658+ENST00000554301+ENST00000555445+ENST00000555035+ENST00000557061+ENST00000554314+ENST00000555700+ENST00000559759+ENST00000554527	protein_coding	1.47703
ENSG00000150712	MTMR12	27.7535885697118	-1.0323	0.209925550993094	-4.9174694586395	8.76701294553944e-07	4.87105e-05	ENST00000280285+ENST00000382142+ENST00000264934+ENST00000510216+ENST00000504049+ENST00000505419+ENST00000513622	protein_coding	3.96958
ENSG00000120699	EXOSC8	5.00411242753406	-1.03227	0.341160090381144	-3.02576748825268	0.00248002932636244	0.0218144	ENST00000489088+ENST00000389704+ENST00000474661+ENST00000490537+ENST00000488108+ENST00000488779+ENST00000464235+ENST00000470423+ENST00000239893+ENST00000495092+ENST00000481013	protein_coding	9.12424
ENSG00000196091	MYBPC1	38.3171610143552	-1.03208	0.254551159492333	-4.05451732390881	5.02379275148092e-05	0.00116091	ENST00000550514+ENST00000547405+ENST00000360610+ENST00000441232+ENST00000452455+ENST00000549145+ENST00000361685+ENST00000547509+ENST00000392934+ENST00000553190+ENST00000361466+ENST00000541119+ENST00000536007+ENST00000545503+ENST00000551300+ENST00000550270+ENST00000552198+ENST00000550312+ENST00000548834+ENST00000550501+ENST00000547627+ENST00000550812+ENST00000548298+ENST00000548532+ENST00000549608	protein_coding	9.51294
ENSG00000162947	AC007364.1	1.55794138127635	-1.03145	0.341832826562621	-3.0173989434448	0.00254954033208243	0.0221609	ENST00000295052+ENST00000433174	lincRNA	1.04293
ENSG00000161281	COX7A1	7.69529999068583	-1.02976	0.326812629750039	-3.15091588647653	0.0016275935557558	0.0159643	ENST00000292907+ENST00000481297+ENST00000437291+ENST00000589154	protein_coding	16.5681
ENSG00000074855	ANO8	14.6562663149219	-1.0296	0.199962839566706	-5.14897851706745	2.61908873779737e-07	1.8718e-05	ENST00000159087+ENST00000597643+ENST00000600711	protein_coding	3.07431
ENSG00000132530	XAF1	5.66401172758328	-1.02903	0.335207806451151	-3.06982018520527	0.00214187683226911	0.019498	ENST00000573760+ENST00000575369+ENST00000576341+ENST00000574394+ENST00000438512+ENST00000441631+ENST00000346752+ENST00000361842+ENST00000572546+ENST00000576459+ENST00000575267+ENST00000572107+ENST00000576724+ENST00000571217+ENST00000574907+ENST00000575147+ENST00000571135+ENST00000571673+ENST00000574962+ENST00000572495+ENST00000573518	protein_coding	1.20795
ENSG00000245694	CRNDE	6.83519505592847	-1.02765	0.320520236276941	-3.20618779518712	0.00134506175231473	0.0138846	ENST00000501177+ENST00000559598+ENST00000502066+ENST00000560029+ENST00000558031+ENST00000559432+ENST00000560912+ENST00000558952+ENST00000560208+ENST00000557792	lincRNA	8.50268
ENSG00000185634	SHC4	5.61931923265182	-1.02686	0.341538817423671	-3.00657634023567	0.00264207703738988	0.0226881	ENST00000332408+ENST00000396535+ENST00000537958+ENST00000557797+ENST00000558220+ENST00000559289	protein_coding	1.40152
ENSG00000162341	TPCN2	7.97095022315845	-1.02604	0.304108621665689	-3.37391510202077	0.000741072196240889	0.00903354	ENST00000294309+ENST00000535009+ENST00000542467+ENST00000534832+ENST00000442692	protein_coding	1.74355
ENSG00000101017	CD40	3.83143382392971	-1.02582	0.340629373513897	-3.01153644560842	0.00259929197722404	0.0223966	ENST00000372285+ENST00000372276+ENST00000466205+ENST00000489304+ENST00000477696+ENST00000461171	protein_coding	1.92229
ENSG00000011600	TYROBP	13.4102087212545	-1.02154	0.308694690744344	-3.30921880184711	0.0009355669218438	0.0106912	ENST00000424586+ENST00000587837+ENST00000544690+ENST00000585901+ENST00000262629+ENST00000586946+ENST00000588439+ENST00000589517+ENST00000585626	protein_coding	18.0712
ENSG00000151322	NPAS3	14.622597754597	-1.02149	0.275690543977616	-3.70520294925899	0.00021122154115006	0.00352839	ENST00000551492+ENST00000551634+ENST00000341321+ENST00000356141+ENST00000346562+ENST00000548645+ENST00000357798+ENST00000547068+ENST00000549770+ENST00000551008+ENST00000546849+ENST00000552696+ENST00000552874+ENST00000550662	protein_coding	1.73901
ENSG00000136158	SPRY2	18.7578243280808	-1.02105	0.298477509805218	-3.42087201600187	0.000624206995738022	0.00794118	ENST00000377104+ENST00000377102+ENST00000540649	protein_coding	6.4293
ENSG00000272216	LL22NC03-2H8.5	9.95668746608123	-1.02081	0.279649617930816	-3.65031693787273	0.000261916924565525	0.00416342	ENST00000606654	lincRNA	3.74119
ENSG00000163110	PDLIM5	30.8965735596243	-1.02079	0.226641815975664	-4.50399651291905	6.66873009697992e-06	0.000246243	ENST00000359265+ENST00000538141+ENST00000450793+ENST00000318007+ENST00000380180+ENST00000437932+ENST00000317968+ENST00000514830+ENST00000512274+ENST00000509333+ENST00000503974+ENST00000504489+ENST00000542407+ENST00000514743+ENST00000508216+ENST00000511767+ENST00000510099+ENST00000509357+ENST00000513341+ENST00000508531+ENST00000511586+ENST00000380176+ENST00000506632	protein_coding	4.71395
ENSG00000118690	ARMC2	5.68076439986805	-1.02062	0.318550243468612	-3.20395871488544	0.00135551912908714	0.0139682	ENST00000368972+ENST00000392644+ENST00000237512+ENST00000414610+ENST00000481850	protein_coding	1.73672
ENSG00000173715	C11orf80	4.22448081381601	-1.02006	0.290293382441589	-3.51389649621634	0.00044158484063813	0.00612893	ENST00000534325+ENST00000524551+ENST00000346672+ENST00000360962+ENST00000525908+ENST00000532565+ENST00000525449+ENST00000527634+ENST00000527368+ENST00000540737+ENST00000531400+ENST00000532727+ENST00000526260+ENST00000532089+ENST00000527352+ENST00000533143+ENST00000526718+ENST00000531415+ENST00000526270	protein_coding	4.08644
ENSG00000157191	NECAP2	10.7615960842776	-1.01869	0.283122145481077	-3.59805404692626	0.000320607004794643	0.00480341	ENST00000337132+ENST00000504551+ENST00000406746+ENST00000457722+ENST00000443980+ENST00000486390+ENST00000504858+ENST00000508680+ENST00000492095+ENST00000459640+ENST00000496239+ENST00000513161+ENST00000509727	protein_coding	6.90745
ENSG00000122367	LDB3	5.13656296016345	-1.01866	0.344304834842442	-2.95858563672862	0.0030905435708053	0.0254303	ENST00000352360+ENST00000458213+ENST00000429277+ENST00000372066+ENST00000310944+ENST00000372056+ENST00000263066+ENST00000361373+ENST00000542786+ENST00000477489	protein_coding	1.31165
ENSG00000125945	ZNF436	12.7601004641092	-1.01773	0.284269077329479	-3.58017335697332	0.000343366330374081	0.00507152	ENST00000314011+ENST00000374608	protein_coding	2.20929
ENSG00000272330	AC002044.4	1.51946189623193	-1.01707	0.261073237058068	-3.89573126019215	9.79028962467931e-05	0.00195305	ENST00000606707	sense_intronic	6.61647
ENSG00000177426	TGIF1	5.49974412790184	-1.01684	0.345432808900808	-2.94366973297079	0.00324345916443674	0.0263823	ENST00000552383+ENST00000401449+ENST00000547233+ENST00000550958+ENST00000548489+ENST00000549780+ENST00000549253+ENST00000343820+ENST00000407501+ENST00000405385+ENST00000546979+ENST00000551402+ENST00000577543+ENST00000551541+ENST00000345133+ENST00000330513+ENST00000549546+ENST00000400167+ENST00000549468+ENST00000551333+ENST00000472042+ENST00000551557	protein_coding	2.7529
ENSG00000176890	TYMS	1.91145463718506	-1.01603	0.34411234940074	-2.95261958781608	0.00315089996431839	0.0258071	ENST00000323274+ENST00000579128+ENST00000323224+ENST00000323250+ENST00000584122+ENST00000581920	protein_coding	1.70281
ENSG00000188643	S100A16	12.1455559533152	-1.01552	0.30854441199109	-3.29133579590569	0.000997128101929824	0.0111531	ENST00000368706+ENST00000368704+ENST00000368703+ENST00000368705+ENST00000474991	protein_coding	8.12692
ENSG00000155324	GRAMD3	23.8328290818724	-1.01518	0.289493511057536	-3.5067566346189	0.000453603796634582	0.00626143	ENST00000513040+ENST00000506445+ENST00000515200+ENST00000285689+ENST00000544396+ENST00000542322+ENST00000514932+ENST00000513913+ENST00000543198+ENST00000513978+ENST00000514099+ENST00000505720+ENST00000502348+ENST00000509882+ENST00000505441+ENST00000511134+ENST00000504859+ENST00000508523+ENST00000512579+ENST00000503702	protein_coding	6.12731
ENSG00000126016	AMOT	19.9784200832276	-1.01476	0.276423030008416	-3.671027548318	0.000241577297619242	0.00390685	ENST00000304758+ENST00000371959+ENST00000371962+ENST00000524145+ENST00000371958+ENST00000462114	protein_coding	2.2046
ENSG00000135750	KCNK1	13.8222514875531	-1.01458	0.254784552263623	-3.98212754380619	6.83011080341597e-05	0.00147451	ENST00000366621+ENST00000472190+ENST00000366620+ENST00000487728+ENST00000446915+ENST00000472869	protein_coding	5.12775
ENSG00000091986	CCDC80	2.6854526855168	-1.01429	0.347769369639535	-2.91655315319687	0.0035392241341748	0.0280291	ENST00000206423+ENST00000439685+ENST00000479368+ENST00000461431+ENST00000475181+ENST00000469554+ENST00000473959+ENST00000480275	protein_coding	1.23156
ENSG00000172380	GNG12	8.11375144299984	-1.01385	0.345256465095522	-2.93651004685742	0.00331928068113982	0.02679	ENST00000370982+ENST00000494936	protein_coding	1.17755
ENSG00000164169	PRMT10	14.6541965772661	-1.0128	0.250578267291348	-4.04185489552689	5.30300457981349e-05	0.00121435	ENST00000322396+ENST00000541232+ENST00000514886+ENST00000510269+ENST00000511687	protein_coding	5.25673
ENSG00000163946	FAM208A	41.3296463935238	-1.01273	0.175169632101598	-5.78141043509434	7.40769162933099e-09	1.09412e-06	ENST00000459993+ENST00000431842+ENST00000493960+ENST00000355628+ENST00000485156+ENST00000487036+ENST00000461863+ENST00000478052+ENST00000477406	protein_coding	6.78365
ENSG00000115468	EFHD1	40.8351395935569	-1.01271	0.244817821306549	-4.13657782975227	3.52523821759025e-05	0.000899465	ENST00000409613+ENST00000264059+ENST00000442845+ENST00000409708+ENST00000427698+ENST00000410095	protein_coding	17.5068
ENSG00000129657	SEC14L1	33.8353195192745	-1.01259	0.209744786169546	-4.82770215498102	1.38117456226834e-06	6.95453e-05	ENST00000564414+ENST00000568056+ENST00000561633+ENST00000564509+ENST00000569632+ENST00000561721+ENST00000392476+ENST00000589827+ENST00000430767+ENST00000586390+ENST00000588880+ENST00000585618+ENST00000413679+ENST00000436233+ENST00000443798+ENST00000588696+ENST00000587820+ENST00000586429+ENST00000591786+ENST00000591437+ENST00000588616+ENST00000431431+ENST00000590483+ENST00000589202+ENST00000587821…	protein_coding	9.24173
ENSG00000141639	MAPK4	28.1578438564008	-1.01203	0.26421345558697	-3.83033992780729	0.000127966356911836	0.00240517	ENST00000400384+ENST00000540640+ENST00000592595+ENST00000588540+ENST00000586735+ENST00000587823	protein_coding	4.20675
ENSG00000104626	ERI1	8.38786034167713	-1.01059	0.261923216762981	-3.85835421628278	0.000114153125667886	0.0021968	ENST00000523898+ENST00000250263+ENST00000519292+ENST00000521844+ENST00000520684+ENST00000520332+ENST00000518663+ENST00000522612+ENST00000522258	protein_coding	2.51542
ENSG00000107164	FUBP3	31.7907240686386	-1.01046	0.205662366574476	-4.91321123044652	8.95966574490723e-07	4.93171e-05	ENST00000467100+ENST00000319725+ENST00000465949+ENST00000487406+ENST00000472006+ENST00000492199	protein_coding	7.40409
ENSG00000228409	CCT6P1	1.38671537831069	-1.01027	0.34677913325243	-2.91329459871182	0.00357637029150959	0.0282099	ENST00000434500+ENST00000443108+ENST00000442266	uncertain	1.26902
ENSG00000198838	RYR3	55.3383652677192	-1.0102	0.188412760863301	-5.36163889801149	8.24702731199545e-08	7.53455e-06	ENST00000415757+ENST00000389232+ENST00000557931+ENST00000558060+ENST00000559917+ENST00000559333+ENST00000560791	protein_coding	2.78954
ENSG00000164938	TP53INP1	16.2387238199603	-1.00896	0.287068982386489	-3.51467795632594	0.000440287565928243	0.00612052	ENST00000342697+ENST00000448464+ENST00000378776	protein_coding	1.99693
ENSG00000168899	VAMP5	17.7918942585266	-1.00866	0.264391912068742	-3.81502171890606	0.000136170956484561	0.00252194	ENST00000306384+ENST00000462451	protein_coding	17.6602
ENSG00000133256	PDE6B	7.66301649071713	-1.00855	0.302608769780677	-3.33284683530112	0.000859622515143063	0.0100237	ENST00000255622+ENST00000496514+ENST00000465426+ENST00000487902+ENST00000474251+ENST00000476034+ENST00000488061+ENST00000429163+ENST00000467152+ENST00000460119+ENST00000471824+ENST00000461490	protein_coding	2.07825
ENSG00000132780	NASP	27.4851264258417	-1.00853	0.253654603035262	-3.97600910562479	7.00814430561377e-05	0.00149834	ENST00000437901+ENST00000437362+ENST00000464190+ENST00000527359+ENST00000528084+ENST00000402363+ENST00000537798+ENST00000453748+ENST00000525515+ENST00000527470+ENST00000529333+ENST00000531532+ENST00000530840+ENST00000528238+ENST00000350030+ENST00000534101+ENST00000470768+ENST00000372052+ENST00000351223+ENST00000530073+ENST00000481782+ENST00000531612+ENST00000527932+ENST00000534450+ENST00000472408	protein_coding	14.5028
ENSG00000236523	NPM1P40	2.55506367846565	-1.00851	0.291818559949045	-3.45593656252529	0.000548384365914192	0.00723345	ENST00000412758	pseduogene	2.29758
ENSG00000163430	FSTL1	5.98938209567277	-1.00801	0.334347602139693	-3.01485784803065	0.00257099722857524	0.0222176	ENST00000295633+ENST00000480823+ENST00000424703+ENST00000488318+ENST00000468098+ENST00000469005+ENST00000464690+ENST00000472536+ENST00000485968+ENST00000467994	protein_coding	1.06802
ENSG00000137845	ADAM10	38.8615868528731	-1.00605	0.212655419344112	-4.73088582183649	2.23542232200199e-06	0.000102379	ENST00000260408+ENST00000402627+ENST00000561288+ENST00000482945+ENST00000396136+ENST00000396140+ENST00000470269+ENST00000462061+ENST00000481164+ENST00000475898+ENST00000559053+ENST00000558733+ENST00000439637+ENST00000497846+ENST00000558004+ENST00000560608+ENST00000561149+ENST00000461408	protein_coding	6.10783
ENSG00000163660	CCNL1	30.8705427319382	-1.00275	0.215226144581984	-4.65904525702115	3.1767936002225e-06	0.000136333	ENST00000461804+ENST00000295926+ENST00000464316+ENST00000475298+ENST00000474539+ENST00000471247+ENST00000476744+ENST00000470121+ENST00000468977+ENST00000467849+ENST00000476367+ENST00000477127+ENST00000464679+ENST00000495471+ENST00000481173+ENST00000479052+ENST00000483789+ENST00000478454+ENST00000479596+ENST00000465947+ENST00000467081+ENST00000464575+ENST00000295925+ENST00000471044+ENST00000466101	protein_coding	9.4308
ENSG00000165757	KIAA1462	11.9202576108402	-1.00261	0.292733966124793	-3.4249748637926	0.000614856304023723	0.00784928	ENST00000375377+ENST00000464386+ENST00000465712	protein_coding	4.76279
ENSG00000099194	SCD	167.565050425713	-1.00087	0.190392044803259	-5.256906863953	1.46498456019431e-07	1.18024e-05	ENST00000370355	protein_coding	35.0171
ENSG00000019582	CD74	117.158126232252	-0.998836	0.219017965746399	-4.56051902753324	5.10273381252875e-06	0.000198335	ENST00000377795+ENST00000353334+ENST00000518797+ENST00000524315+ENST00000009530+ENST00000523208+ENST00000517752+ENST00000522246+ENST00000523813+ENST00000523836+ENST00000517791+ENST00000522153	protein_coding	59.4761
ENSG00000135094	SDS	3.54358310543515	-0.998575	0.303065016646053	-3.29491946106604	0.000984498916112681	0.0110763	ENST00000257549+ENST00000553112+ENST00000552280+ENST00000547342+ENST00000546639+ENST00000546785	protein_coding	1.52723
ENSG00000138193	PLCE1	11.6070924693	-0.998228	0.278097552357421	-3.58948950915836	0.000331326163877877	0.00494728	ENST00000260766+ENST00000371380+ENST00000371385+ENST00000371375+ENST00000464214	protein_coding	1.0358
ENSG00000169554	ZEB2	29.5320991126396	-0.997595	0.275747316471083	-3.61778569798309	0.000297134259883728	0.00457153	ENST00000558170+ENST00000409487+ENST00000419938+ENST00000303660+ENST00000539609+ENST00000427902+ENST00000392861+ENST00000497268+ENST00000440875+ENST00000409211+ENST00000431672+ENST00000472146+ENST00000465308+ENST00000560384+ENST00000461784+ENST00000476394+ENST00000434448+ENST00000479735+ENST00000453352+ENST00000435831+ENST00000444559+ENST00000484313+ENST00000493689+ENST00000465070+ENST00000470879…	protein_coding	7.44677
ENSG00000237133	AC020594.5	2.18530224155639	-0.99497	0.346754845203756	-2.86937636222661	0.00411282090059435	0.031269	ENST00000437680	antisense	4.89752
ENSG00000145864	GABRB2	52.6623111341063	-0.994748	0.214924342214342	-4.62836237720632	3.68568669262959e-06	0.000152629	ENST00000393959+ENST00000274547+ENST00000353437+ENST00000517901+ENST00000520240+ENST00000517547+ENST00000522758+ENST00000523730	protein_coding	5.45087
ENSG00000157483	MYO1E	4.55772605481857	-0.994454	0.310993293245137	-3.19767097487784	0.00138542255423744	0.014161	ENST00000288235+ENST00000559412+ENST00000559269+ENST00000560749+ENST00000558182+ENST00000560642+ENST00000559489+ENST00000558814+ENST00000558571+ENST00000558646	protein_coding	3.28999
ENSG00000187229	RP11-161I2.1	4.15161339046597	-0.993886	0.348177081394284	-2.85454091147932	0.00430990802470992	0.0324506	ENST00000524252	antisense	1.54397
ENSG00000256043	CTSO	5.52508460366819	-0.99328	0.337609795504628	-2.94209423425301	0.00326000706769182	0.0264679	ENST00000433477	protein_coding	1.53545
ENSG00000262951	RP11-670E13.2	2.37686879432226	-0.992589	0.335642707446227	-2.95728003212992	0.0031036610729194	0.0255145	ENST00000576602	lincRNA	3.17076
ENSG00000123689	G0S2	6.82843020345636	-0.992346	0.298805369839213	-3.32104491914298	0.000896811024610121	0.0103474	ENST00000367029	protein_coding	6.74119
ENSG00000263576	AL121748.1	1.4644585980009	-0.992147	0.249335800619107	-3.97915873421394	6.91595557862289e-05	0.00148342	ENST00000578452	miRNA	9.69874
ENSG00000168314	MOBP	88.114575696502	-0.99084	0.257791918794886	-3.84356668256229	0.000121259031518099	0.00230848	ENST00000451925+ENST00000354668+ENST00000383754+ENST00000447324+ENST00000415443+ENST00000420739+ENST00000428261+ENST00000311042+ENST00000441980+ENST00000436143+ENST00000452959+ENST00000396228+ENST00000424090+ENST00000442631+ENST00000479860	protein_coding	16.7887
ENSG00000166263	STXBP4	7.23464416048845	-0.99065	0.282271411350876	-3.50956465451485	0.000448840920771347	0.00621019	ENST00000461444+ENST00000299341+ENST00000376352+ENST00000405898+ENST00000434978+ENST00000464340+ENST00000398391+ENST00000463234+ENST00000468837	protein_coding	1.68702
ENSG00000186275	NBPF12	3.0549953838297	-0.989513	0.294111254762678	-3.36441586515676	0.000767058673104486	0.00926114	ENST00000446760+ENST00000442909+ENST00000309471+ENST00000439206+ENST00000446080+ENST00000438910+ENST00000447862+ENST00000414957+ENST00000438411+ENST00000537773	protein_coding	3.32745
ENSG00000234456	MAGI2-AS3	28.1940291948333	-0.988289	0.201064191019536	-4.91528901959411	8.86515762690722e-07	4.91019e-05	ENST00000429408+ENST00000426835+ENST00000446159+ENST00000414797+ENST00000422093+ENST00000451809+ENST00000448195+ENST00000424477+ENST00000435749+ENST00000448636+ENST00000452320+ENST00000442765	uncertain	13.8212
ENSG00000163191	S100A11	7.67836482768147	-0.988287	0.330222700867521	-2.99279062947024	0.00276439322059174	0.0233649	ENST00000478109+ENST00000271638	protein_coding	10.4908
ENSG00000135569	TAAR5	4.48330981481201	-0.987812	0.241376312015597	-4.09241601852737	4.26901875039644e-05	0.00104653	ENST00000258034	protein_coding	2.29341
ENSG00000237401	AC107070.1	4.17184284616551	-0.987394	0.254613236902044	-3.87801497044766	0.000105312238337734	0.00206021	ENST00000454455+ENST00000592948+ENST00000586530+ENST00000590981+ENST00000591066+ENST00000588264+ENST00000425949+ENST00000588796+ENST00000453880+ENST00000431730+ENST00000457371	lincRNA	4.29652
ENSG00000148482	SLC39A12	4.7171577912986	-0.987322	0.319867650712496	-3.08665908241789	0.00202419602261715	0.0187542	ENST00000377369+ENST00000377374+ENST00000377371+ENST00000539911	protein_coding	1.35413
ENSG00000164122	ASB5	13.8297335766808	-0.987172	0.286628724963899	-3.44408066493222	0.000573004719744405	0.0074786	ENST00000296525+ENST00000512254+ENST00000511879+ENST00000510578+ENST00000505299	protein_coding	3.46164
ENSG00000229770	CTA-796E4.4	1.67362951727862	-0.986745	0.345061511242553	-2.85962142987963	0.00424147000419419	0.0320033	ENST00000434510	antisense	3.65859
ENSG00000069122	GPR116	10.6317417456883	-0.986436	0.345617724932848	-2.85412585027784	0.00431554318254493	0.0324655	ENST00000456426+ENST00000362015+ENST00000283296+ENST00000265417+ENST00000545669+ENST00000498632+ENST00000478711	protein_coding	1.32049
ENSG00000082196	C1QTNF3	3.58598588844775	-0.985843	0.34207605675639	-2.88194039429214	0.0039523449135244	0.0304307	ENST00000382065+ENST00000231338+ENST00000508398+ENST00000513471+ENST00000508434+ENST00000513065	protein_coding	2.36011
ENSG00000163406	SLC15A2	10.3577108532692	-0.985762	0.276195143231513	-3.569079446323	0.000358237787341785	0.00524311	ENST00000489711+ENST00000295605+ENST00000469013+ENST00000489886+ENST00000489957+ENST00000465060+ENST00000469422	protein_coding	1.47034
ENSG00000134698	AGO4	13.611996972021	-0.985601	0.244212494517613	-4.03583190478714	5.44091621950609e-05	0.00123793	ENST00000373210+ENST00000488778+ENST00000496257	protein_coding	1.30862
ENSG00000169981	ZNF35	6.33292139132661	-0.985191	0.30924016839304	-3.18584524930896	0.00144331777441634	0.0146346	ENST00000396056+ENST00000415571+ENST00000432115+ENST00000542250+ENST00000296092+ENST00000399560+ENST00000453164	protein_coding	2.04746
ENSG00000130699	TAF4	11.3966370186417	-0.982926	0.26408017893806	-3.72207291764367	0.000197593939479812	0.00334814	ENST00000474089+ENST00000252996+ENST00000436129+ENST00000608458+ENST00000488539+ENST00000609041+ENST00000486599+ENST00000609045+ENST00000608887	protein_coding	2.17599
ENSG00000175787	ZNF169	9.58548593928847	-0.982059	0.263951517715276	-3.7206050432394	0.000198746053515867	0.00335803	ENST00000395395+ENST00000492115+ENST00000340911+ENST00000375354+ENST00000480716+ENST00000481550	protein_coding	2.71399
ENSG00000013297	CLDN11	90.4971044162371	-0.981977	0.203792511539825	-4.81851245419937	1.44632499078419e-06	7.22103e-05	ENST00000064724+ENST00000486975+ENST00000486429+ENST00000451576+ENST00000489485+ENST00000468358+ENST00000471373+ENST00000477531+ENST00000480067+ENST00000488989	protein_coding	31.791
ENSG00000180332	KCTD4	6.92440018978951	-0.981721	0.29589938104267	-3.31775235877664	0.000907449001017119	0.0104344	ENST00000379108+ENST00000405872	protein_coding	2.87892
ENSG00000163909	HEYL	6.00142386034586	-0.981177	0.337915618561082	-2.90361595400873	0.00368880344731227	0.0289166	ENST00000372852+ENST00000535435	protein_coding	1.03856
ENSG00000235655	H3F3AP4	0.662764767905586	-0.980612	0.313762107134057	-3.12533635128988	0.00177601858558727	0.0169924	ENST00000316450+ENST00000369387	pseduogene	4.75951
ENSG00000108733	PEX12	6.6376166847764	-0.980219	0.277332267643546	-3.53445636651396	0.000408614894556488	0.00578458	ENST00000225873+ENST00000586663+ENST00000585380	protein_coding	2.05639
ENSG00000204138	PHACTR4	18.0652292880622	-0.980192	0.247152721830899	-3.96593639494844	7.31083579724284e-05	0.0015506	ENST00000373839+ENST00000463428+ENST00000493669+ENST00000373836	protein_coding	2.21732
ENSG00000135164	DMTF1	41.0811131667854	-0.980176	0.210663755960916	-4.65279790569782	3.27461149477973e-06	0.000139183	ENST00000394702+ENST00000331242+ENST00000413276+ENST00000579677+ENST00000447863+ENST00000411766+ENST00000425406+ENST00000446796+ENST00000420131+ENST00000414630+ENST00000547146+ENST00000579850+ENST00000453049+ENST00000430405+ENST00000449088+ENST00000448598+ENST00000428819+ENST00000432937+ENST00000584619+ENST00000432366+ENST00000423590+ENST00000394703+ENST00000584457+ENST00000580710+ENST00000579592…	protein_coding	12.9938
ENSG00000164118	CEP44	14.9234638685515	-0.979104	0.278431939808646	-3.51649455819057	0.000437285622853224	0.00609312	ENST00000503780+ENST00000457424+ENST00000396791+ENST00000515299+ENST00000505124+ENST00000514712+ENST00000503053+ENST00000296519+ENST00000426172+ENST00000508483	protein_coding	2.79954
ENSG00000000971	CFH	5.41366077972932	-0.978518	0.327475705787461	-2.98806218359783	0.0028075242578302	0.0236955	ENST00000439155+ENST00000367429+ENST00000359637+ENST00000496761+ENST00000466229+ENST00000470918	protein_coding	1.2314
ENSG00000178573	MAF	17.617240119332	-0.978272	0.288014331460458	-3.39660963988542	0.000682262191125064	0.00848591	ENST00000569649+ENST00000326043+ENST00000393350	protein_coding	1.90117
ENSG00000079819	EPB41L2	14.2587678520287	-0.978006	0.278307946209656	-3.51411551296463	0.000441220899170314	0.00612868	ENST00000337057+ENST00000445890+ENST00000530481+ENST00000528282+ENST00000531410+ENST00000452150+ENST00000392427+ENST00000530757+ENST00000368128+ENST00000527411+ENST00000524581+ENST00000525271+ENST00000526782+ENST00000368126+ENST00000529208+ENST00000527659+ENST00000525193+ENST00000527017+ENST00000527423+ENST00000456097+ENST00000525198+ENST00000533912+ENST00000534166+ENST00000530148+ENST00000528179…	protein_coding	4.488
ENSG00000106066	CPVL	2.17043495044393	-0.977629	0.334002270764761	-2.92701288531786	0.00342234701425987	0.0273726	ENST00000265394+ENST00000396276+ENST00000432534+ENST00000409850+ENST00000455893+ENST00000448959+ENST00000458405+ENST00000447426+ENST00000488891+ENST00000449801+ENST00000455544+ENST00000437527	protein_coding	2.12416
ENSG00000188206	HNRNPU-AS1	1.94349756126665	-0.977155	0.305293990528067	-3.20070203247745	0.00137093221858925	0.0140697	ENST00000366527+ENST00000475997+ENST00000489705	uncertain	1.3223
ENSG00000163738	MTHFD2L	17.3271423255194	-0.975758	0.268688813127004	-3.63155308005298	0.000281720696329473	0.00438386	ENST00000429519+ENST00000490698+ENST00000475291+ENST00000429335+ENST00000433372+ENST00000423607+ENST00000461101+ENST00000359107+ENST00000484725+ENST00000331145+ENST00000395759+ENST00000325278+ENST00000492183+ENST00000461856+ENST00000465255+ENST00000490128	protein_coding	7.66246
ENSG00000006468	ETV1	7.75839107128391	-0.975182	0.331071760995715	-2.94553052737425	0.00322401331666927	0.0262724	ENST00000430479+ENST00000399357+ENST00000420159+ENST00000343495+ENST00000242066+ENST00000405192+ENST00000405358+ENST00000403527+ENST00000405218+ENST00000443137+ENST00000403685+ENST00000493831+ENST00000472931+ENST00000438956+ENST00000476720+ENST00000443608+ENST00000497115+ENST00000476355+ENST00000421381+ENST00000431887+ENST00000460438+ENST00000483075+ENST00000433547+ENST00000485475	protein_coding	2.25601
ENSG00000108239	TBC1D12	19.3004773993006	-0.97517	0.270658023988575	-3.60296115216401	0.00031461256315894	0.0047457	ENST00000225235+ENST00000485048+ENST00000457045	protein_coding	17.7867
ENSG00000136636	KCTD3	30.2419147695015	-0.974714	0.215258432465395	-4.52810836331353	5.95140611607193e-06	0.00022348	ENST00000259154+ENST00000448333+ENST00000452413+ENST00000495537+ENST00000465650	protein_coding	5.55783
ENSG00000107077	KDM4C	30.9152303893588	-0.973909	0.22986670181678	-4.23684301058305	2.2668451268423e-05	0.000646982	ENST00000535193+ENST00000543771+ENST00000438023+ENST00000401787+ENST00000381309+ENST00000381306+ENST00000442236+ENST00000489243+ENST00000536108+ENST00000480996+ENST00000496464+ENST00000428870+ENST00000494570+ENST00000420847+ENST00000495890+ENST00000490806+ENST00000466673	protein_coding	4.01023
ENSG00000167601	AXL	30.7816976502258	-0.973815	0.229456640682981	-4.24400440716119	2.19566036343269e-05	0.000630727	ENST00000301178+ENST00000359092+ENST00000599659+ENST00000594880+ENST00000593513	protein_coding	4.13496
ENSG00000101935	AMMECR1	12.602603369738	-0.973404	0.2599679539088	-3.74432395091281	0.000180880152335101	0.0031186	ENST00000262844+ENST00000372059+ENST00000372057+ENST00000473662+ENST00000496695	protein_coding	2.99933
ENSG00000115271	GCA	30.5512588922542	-0.972874	0.193595421733095	-5.02529664642677	5.02654944036415e-07	3.20854e-05	ENST00000473240+ENST00000446271+ENST00000429691+ENST00000437150+ENST00000481161+ENST00000453113+ENST00000487445+ENST00000479199+ENST00000233612+ENST00000414723	protein_coding	11.6527
ENSG00000180672	AC007362.1	6.81678940889897	-0.971965	0.326178372905925	-2.97985858626225	0.00288381480635992	0.0241668	ENST00000315950	pseduogene	2.24638
ENSG00000107968	MAP3K8	5.50070916945031	-0.971741	0.339626848754891	-2.86120063989309	0.00422039866555164	0.031896	ENST00000263056+ENST00000542547+ENST00000415139+ENST00000375322+ENST00000413724+ENST00000375321+ENST00000430603	protein_coding	2.06377
ENSG00000108654	DDX5	213.65355495532	-0.970682	0.137796794009948	-7.04430185630192	1.8639367878344e-12	1.37652e-09	ENST00000225792+ENST00000581230+ENST00000581693+ENST00000540698+ENST00000450599+ENST00000578804+ENST00000580026+ENST00000578758+ENST00000581237+ENST00000578491+ENST00000579461+ENST00000585317+ENST00000579996+ENST00000577787+ENST00000584549+ENST00000581551+ENST00000583201+ENST00000582326+ENST00000583894+ENST00000578400+ENST00000577922+ENST00000581697+ENST00000583562+ENST00000581806+ENST00000578190…	protein_coding	68.2017
ENSG00000126264	HCST	3.27705919748637	-0.967652	0.344503177077041	-2.80883449031495	0.00497212011394981	0.036058	ENST00000246551+ENST00000437550	protein_coding	5.21453
ENSG00000169967	MAP3K2	52.4177317837565	-0.966769	0.179733641294236	-5.37889788261507	7.49432000167491e-08	7.05181e-06	ENST00000409947+ENST00000344908+ENST00000409179	protein_coding	3.21298
ENSG00000162599	NFIA	58.9154017861092	-0.96584	0.220309358910993	-4.38401829302851	1.16509983221427e-05	0.000381001	ENST00000371191+ENST00000476646+ENST00000407417+ENST00000371189+ENST00000403491+ENST00000371187+ENST00000485903+ENST00000371185+ENST00000371184+ENST00000496712+ENST00000479364+ENST00000482020+ENST00000357977+ENST00000493627	protein_coding	4.06593
ENSG00000132386	SERPINF1	3.43070679689228	-0.965257	0.326550735695821	-2.95591679264125	0.00311741179426229	0.0255919	ENST00000254722+ENST00000571360+ENST00000571870+ENST00000576406+ENST00000573770+ENST00000571149+ENST00000570731+ENST00000577053+ENST00000570820+ENST00000573763+ENST00000572048+ENST00000572517	protein_coding	4.54406
ENSG00000166508	MCM7	15.3310183403749	-0.965218	0.226328774822361	-4.26467208850351	2.00195996027268e-05	0.000592366	ENST00000489841+ENST00000343023+ENST00000354230+ENST00000303887+ENST00000485286+ENST00000491245+ENST00000493352+ENST00000477372+ENST00000463722+ENST00000425308+ENST00000467516+ENST00000465688+ENST00000465738	protein_coding	5.79585
ENSG00000163378	EOGT	9.72816530780054	-0.962893	0.300186457140166	-3.20765094712008	0.00133823812090514	0.0138464	ENST00000383701+ENST00000295571+ENST00000496647+ENST00000540955+ENST00000403140+ENST00000540764+ENST00000480846+ENST00000424374+ENST00000456376	protein_coding	1.90662
ENSG00000182983	ZNF662	5.7871253412136	-0.96167	0.318441690163954	-3.01992581075763	0.00252836609670179	0.0220644	ENST00000440367+ENST00000541208+ENST00000328199+ENST00000475386+ENST00000422021+ENST00000430067	protein_coding	7.90972
ENSG00000114904	NEK4	28.2270845787938	-0.960152	0.212700742027624	-4.51409706559824	6.35870909339811e-06	0.000235286	ENST00000233027+ENST00000535191+ENST00000383721+ENST00000461689+ENST00000493199+ENST00000487068+ENST00000496822	protein_coding	5.45256
ENSG00000237973	hsa-mir-6723	1275.64383716109	-0.959504	0.314881760606454	-3.04718694020636	0.00230994002512014	0.0206775	ENST00000414273	pseduogene	942.843
ENSG00000105971	CAV2	7.01234362438276	-0.95908	0.346639191909694	-2.76679742818932	0.00566099191848209	0.0398982	ENST00000490906+ENST00000460222+ENST00000472470+ENST00000485561+ENST00000484871+ENST00000467035+ENST00000477018+ENST00000498493+ENST00000462876+ENST00000478226+ENST00000465451+ENST00000222693+ENST00000343213+ENST00000495841+ENST00000393480	protein_coding	1.69785
ENSG00000178996	SNX18	9.49480336698388	-0.958779	0.2776510305715	-3.45317845367324	0.00055402236285437	0.0072899	ENST00000343017+ENST00000326277+ENST00000381410	protein_coding	1.30543
ENSG00000054690	PLEKHH1	27.7187404989124	-0.95871	0.293242522246149	-3.26934192249167	0.00107797951479572	0.0117794	ENST00000329153+ENST00000558386+ENST00000561456+ENST00000558981+ENST00000557971+ENST00000561135+ENST00000417684+ENST00000561370+ENST00000558296+ENST00000560100+ENST00000558366+ENST00000559981+ENST00000561057+ENST00000559766+ENST00000559832+ENST00000559168+ENST00000558214	protein_coding	8.55264
ENSG00000102158	MAGT1	17.2760283873213	-0.957821	0.251704525644657	-3.80533686997974	0.000141611322409995	0.00260095	ENST00000358075+ENST00000476168+ENST00000373336	protein_coding	3.02412
ENSG00000080822	CLDND1	215.187835703896	-0.957109	0.141021572100864	-6.7869684400163	1.14514246317419e-11	6.54726e-09	ENST00000502288+ENST00000507874+ENST00000341181+ENST00000437922+ENST00000394180+ENST00000394181+ENST00000394185+ENST00000503004+ENST00000506885+ENST00000513873+ENST00000510545+ENST00000511081+ENST00000513287+ENST00000506927+ENST00000511667+ENST00000513452+ENST00000502299+ENST00000508902+ENST00000512147+ENST00000510541+ENST00000514537+ENST00000507411+ENST00000515620+ENST00000507944+ENST00000508659…	protein_coding	186.155
ENSG00000108510	MED13	51.0321970748091	-0.956659	0.176723786801947	-5.4133000119736	6.18736925030613e-08	6.17444e-06	ENST00000397786+ENST00000582786+ENST00000583958+ENST00000581994+ENST00000578132+ENST00000580896	protein_coding	3.75753
ENSG00000205581	HMGN1	20.3745621416774	-0.956616	0.206655959706373	-4.62902870658704	3.67384842612867e-06	0.000152495	ENST00000492280+ENST00000380749+ENST00000431390+ENST00000486741+ENST00000288344+ENST00000361263+ENST00000436324+ENST00000380748+ENST00000419378+ENST00000489072+ENST00000482192+ENST00000380747+ENST00000485550+ENST00000490032+ENST00000443046+ENST00000464078+ENST00000491183+ENST00000479586+ENST00000471260+ENST00000482733+ENST00000463631	protein_coding	17.3852
ENSG00000113300	CNOT6	16.6230356348651	-0.953431	0.247901195233008	-3.84601235438847	0.000120055712001896	0.00229049	ENST00000510148+ENST00000261951+ENST00000393356+ENST00000507016+ENST00000502447+ENST00000504343	protein_coding	1.88636
ENSG00000212907	MT-ND4L	24613.0827249514	-0.952749	0.182949932141104	-5.20770453978225	1.91191035645173e-07	1.47977e-05	ENST00000361335	protein_coding	52057.1
ENSG00000243256	RPL30P14	1.15496253739799	-0.952548	0.259865464839772	-3.66554240495815	0.000246814908402126	0.00396754	ENST00000482744	pseduogene	2.45003
ENSG00000196628	TCF4	43.7055875276176	-0.951613	0.232438122625489	-4.09404900236203	4.23904660135117e-05	0.00104062	ENST00000354452+ENST00000356073+ENST00000568673+ENST00000543082+ENST00000457482+ENST00000540999+ENST00000537578+ENST00000564999+ENST00000568740+ENST00000537856+ENST00000562680+ENST00000544241+ENST00000561992+ENST00000561831+ENST00000565018+ENST00000566279+ENST00000566286+ENST00000567880+ENST00000564228+ENST00000570287+ENST00000398339+ENST00000564403+ENST00000570177+ENST00000563760+ENST00000570146…	protein_coding	5.50376
ENSG00000123094	RASSF8	17.7915022130635	-0.951228	0.265762871063218	-3.57923451525257	0.000344602127057193	0.00508554	ENST00000381352+ENST00000405154+ENST00000535907+ENST00000538081+ENST00000542865+ENST00000541490+ENST00000542004+ENST00000542315+ENST00000282884+ENST00000541218+ENST00000537946+ENST00000545413+ENST00000539545+ENST00000538365	protein_coding	2.08753
ENSG00000105948	TTC26	9.29777179113142	-0.950841	0.298903111480827	-3.18110080577799	0.00146716567971739	0.0148003	ENST00000430935+ENST00000495038+ENST00000479132+ENST00000464848+ENST00000478836+ENST00000474035+ENST00000481482+ENST00000343187+ENST00000476296+ENST00000468866	protein_coding	2.42257
ENSG00000213853	EMP2	14.5779189532456	-0.949046	0.298484513367947	-3.17955008464399	0.00147503876440875	0.0148122	ENST00000359543+ENST00000566033+ENST00000536829+ENST00000342147	protein_coding	2.75278
ENSG00000198814	GK	3.61810203876625	-0.947843	0.290438412895845	-3.26349186008661	0.00110048345444733	0.011985	ENST00000378943+ENST00000378946+ENST00000378945+ENST00000427190+ENST00000481024+ENST00000479048+ENST00000487652+ENST00000471362+ENST00000378941+ENST00000425166+ENST00000488296+ENST00000378938	protein_coding	2.7045
ENSG00000100764	PSMC1	1.7203509567896	-0.947773	0.309167139797653	-3.06556906732766	0.00217256192868593	0.0196863	ENST00000261303+ENST00000553835+ENST00000554624+ENST00000555679+ENST00000557357+ENST00000543772+ENST00000555787	protein_coding	8.76715
ENSG00000272182	RP11-802O23.3	2.73879958230542	-0.947371	0.325568331806848	-2.90989796013565	0.00361546774599369	0.0284297	ENST00000607214	antisense	8.99628
ENSG00000125772	GPCPD1	32.6678579380223	-0.946219	0.215216299856326	-4.39659532466756	1.09962080588431e-05	0.000364975	ENST00000379019+ENST00000481038+ENST00000418646+ENST00000462080+ENST00000473797+ENST00000481690	protein_coding	5.70376
ENSG00000171659	GPR34	4.8652531094808	-0.945121	0.347279345956575	-2.72150130414678	0.00649861286889549	0.0440633	ENST00000378142+ENST00000378138	protein_coding	1.85926
ENSG00000169239	CA5B	4.95445193849997	-0.944507	0.312880233221381	-3.01874844026174	0.00253821194245212	0.0220959	ENST00000498004+ENST00000474624+ENST00000380319+ENST00000318636+ENST00000478923+ENST00000479740+ENST00000380313+ENST00000454127+ENST00000478341+ENST00000496188	protein_coding	1.23705
ENSG00000138496	PARP9	5.04022801474309	-0.943654	0.333503643321606	-2.8295163385943	0.00466184196232106	0.0345073	ENST00000477522+ENST00000360356+ENST00000492382+ENST00000489652+ENST00000471785+ENST00000462315+ENST00000466126	protein_coding	1.27205
ENSG00000036054	TBC1D23	27.0636807221986	-0.943411	0.219755172153969	-4.29300877392965	1.76268037935007e-05	0.000533462	ENST00000485687+ENST00000344949+ENST00000394144+ENST00000486274+ENST00000471098+ENST00000475134+ENST00000484231+ENST00000496167+ENST00000471273	protein_coding	8.70573
ENSG00000177917	ARL6IP6	7.69507033541799	-0.940474	0.285689668064647	-3.29194153783655	0.000994982928762539	0.0111531	ENST00000495469+ENST00000326446+ENST00000455875+ENST00000425034+ENST00000463690	protein_coding	3.81063
ENSG00000089472	HEPH	19.9297149286483	-0.939948	0.305824266407579	-3.07349022460431	0.00211570619130002	0.0193094	ENST00000519389+ENST00000374727+ENST00000458621+ENST00000429547+ENST00000441993+ENST00000419594+ENST00000343002+ENST00000425114+ENST00000336279+ENST00000471121	protein_coding	3.16263
ENSG00000100503	NIN	21.2932001134667	-0.938172	0.270594124745188	-3.4670826624673	0.0005261400606934	0.00698525	ENST00000389868+ENST00000245441+ENST00000476352+ENST00000530997+ENST00000555984+ENST00000382043+ENST00000389869+ENST00000382041+ENST00000324330+ENST00000530853+ENST00000453196+ENST00000485005+ENST00000480476+ENST00000453401+ENST00000474937+ENST00000486950+ENST00000486200+ENST00000496749+ENST00000463419	protein_coding	2.0664
ENSG00000237986	CELF2-AS2	4.52023012470993	-0.938022	0.348260858018478	-2.69344733151899	0.00707173174523526	0.0468734	ENST00000432370+ENST00000420634	antisense	9.37302
ENSG00000129270	MMP28	5.98559446669349	-0.934	0.308752997206623	-3.02507240764234	0.0024857360993091	0.0218321	ENST00000587687+ENST00000587639+ENST00000589103+ENST00000590643+ENST00000589061+ENST00000587923+ENST00000250144+ENST00000593125	protein_coding	3.58358
ENSG00000225975	AC074138.3	6.12036210977691	-0.933938	0.320215375219677	-2.91659263460554	0.0035387762229299	0.0280291	ENST00000433232+ENST00000425254+ENST00000590952	lincRNA	5.34947
ENSG00000198597	ZNF536	11.3736693633681	-0.932145	0.294829509941029	-3.16164102823918	0.00156882830467055	0.0154908	ENST00000590564+ENST00000585628+ENST00000591488+ENST00000355537+ENST00000592773	protein_coding	2.20429
ENSG00000273338	RP11-386I14.4	0.843425008473284	-0.931465	0.325225312075856	-2.86406179164023	0.0041824641311859	0.0316761	ENST00000608684	antisense	2.82748
ENSG00000081377	CDC14B	13.8393772504599	-0.930953	0.267387049134121	-3.48166889192771	0.00049829943124245	0.00674703	ENST00000474602+ENST00000265659+ENST00000375241+ENST00000412285+ENST00000375240+ENST00000375242+ENST00000463569+ENST00000481149+ENST00000375236+ENST00000452280+ENST00000415608+ENST00000480920+ENST00000496750+ENST00000463547+ENST00000484948	protein_coding	4.62947
ENSG00000242861	RP11-285F7.2	1.23991087693898	-0.929953	0.348071846945899	-2.67172717852261	0.00754619732164759	0.0491001	ENST00000424332	antisense	3.85826
ENSG00000118292	C1orf54	8.75086896480448	-0.929527	0.319911205597444	-2.90557832636509	0.00366575088391832	0.0287643	ENST00000369102+ENST00000369099+ENST00000369098	protein_coding	11.2757
ENSG00000169045	HNRNPH1	141.519632207826	-0.929424	0.159677668554656	-5.82062499389625	5.86279790538482e-09	9.03585e-07	ENST00000393432+ENST00000356731+ENST00000442819+ENST00000502904+ENST00000514332+ENST00000515481+ENST00000510411+ENST00000510678+ENST00000329433+ENST00000511300+ENST00000523449+ENST00000524179+ENST00000519033+ENST00000521720+ENST00000502632+ENST00000519958+ENST00000523136+ENST00000504549+ENST00000514731+ENST00000521173+ENST00000523921+ENST00000503105+ENST00000504779+ENST00000520415+ENST00000518548…	protein_coding	59.4999
ENSG00000198625	MDM4	64.6039684383816	-0.929244	0.19120477296733	-4.85994270796396	1.17419728233134e-06	6.10307e-05	ENST00000367182+ENST00000470797+ENST00000507825+ENST00000463049+ENST00000470908+ENST00000471783+ENST00000454264+ENST00000367183+ENST00000367180+ENST00000391947+ENST00000462012+ENST00000367179+ENST00000444261	protein_coding	8.48276
ENSG00000231767	MIR4426	6.0225723838716	-0.927411	0.227391730657852	-4.07847296330204	4.53324729194275e-05	0.00108577	ENST00000497083+ENST00000443181	pseduogene	15.1663
ENSG00000155962	CLIC2	6.49033458415539	-0.926898	0.32098049405145	-2.88770806460613	0.00388059856952202	0.0299824	ENST00000369449+ENST00000465553+ENST00000321926+ENST00000491205	protein_coding	1.953
ENSG00000095209	TMEM38B	12.8949603849793	-0.926401	0.278447041862709	-3.32702593590373	0.000877782032370053	0.0101898	ENST00000374692+ENST00000434214+ENST00000374688+ENST00000435034+ENST00000451560	protein_coding	2.69367
ENSG00000265666	CTD-2267D19.2	3.60402492724238	-0.925109	0.330580796975057	-2.79843542200714	0.00513508366627995	0.0369826	ENST00000581080	antisense	2.61714
ENSG00000170271	FAXDC2	12.3923129263886	-0.923889	0.298046593020942	-3.09981506554925	0.00193641506762753	0.0181401	ENST00000326080+ENST00000423554+ENST00000524250+ENST00000517938+ENST00000520581+ENST00000521518+ENST00000524363+ENST00000522825+ENST00000519501+ENST00000519258+ENST00000523997+ENST00000518651+ENST00000517448+ENST00000517874+ENST00000520968+ENST00000520461	protein_coding	2.85513
ENSG00000260017	RP11-1035H13.2	3.76770979391579	-0.92333	0.245584284931019	-3.75972559488987	0.000170099829791221	0.00297938	ENST00000569096	antisense	11.4818
ENSG00000002016	RAD52	8.99849302331888	-0.922715	0.291769240881309	-3.16248169039011	0.00156430572412305	0.0154633	ENST00000358495+ENST00000228345+ENST00000468231+ENST00000481052+ENST00000430095+ENST00000488642+ENST00000539046+ENST00000535376+ENST00000542297+ENST00000543912+ENST00000463750+ENST00000461568+ENST00000536177+ENST00000542584+ENST00000545564+ENST00000545967+ENST00000542785+ENST00000397230+ENST00000544742+ENST00000541619	protein_coding	2.34191
ENSG00000181744	C3orf58	9.27494324476087	-0.922488	0.287897827778611	-3.20421850567835	0.00135429651235206	0.0139637	ENST00000315691+ENST00000493396+ENST00000491798+ENST00000483808+ENST00000495414+ENST00000492452+ENST00000441925	protein_coding	1.73181
ENSG00000169379	ARL13B	8.64063440023894	-0.921691	0.302690083655429	-3.04499788197183	0.00232681948535929	0.020818	ENST00000535334+ENST00000303097+ENST00000478400+ENST00000394222+ENST00000539730+ENST00000471138+ENST00000460371+ENST00000335438+ENST00000486562+ENST00000475206+ENST00000492165	protein_coding	2.39119
ENSG00000261556	RP11-296I10.6	9.33080582637991	-0.92165	0.263199290584799	-3.50171954421632	0.000462265939808066	0.00636612	ENST00000573141+ENST00000581050+ENST00000565246+ENST00000568855	uncertain	15.9136
ENSG00000095637	SORBS1	138.04238723673	-0.920611	0.164471830348587	-5.59737527419837	2.1762130760539e-08	2.62389e-06	ENST00000371227+ENST00000306402+ENST00000371249+ENST00000347291+ENST00000353505+ENST00000393949+ENST00000371246+ENST00000371247+ENST00000607232+ENST00000371245+ENST00000277982+ENST00000361941+ENST00000371239+ENST00000354106+ENST00000371241+ENST00000474353+ENST00000371228+ENST00000472854+ENST00000465489+ENST00000486141+ENST00000492542+ENST00000482068	protein_coding	16.2374
ENSG00000099812	MISP	4.5756458075756	-0.92036	0.307691961288532	-2.99117352142884	0.00277907527291118	0.0234764	ENST00000215582	protein_coding	1.22572
ENSG00000214140	PRCD	5.5383054325448	-0.920221	0.336037079557027	-2.7384507688042	0.00617294018671248	0.0424067	ENST00000592432+ENST00000397633+ENST00000590555+ENST00000465808+ENST00000592014+ENST00000586148+ENST00000397630+ENST00000587813+ENST00000587289+ENST00000592340+ENST00000591317+ENST00000593023+ENST00000587063	protein_coding	5.61435
ENSG00000154678	PDE1C	21.8554918148778	-0.920123	0.278196405662607	-3.3074572714305	0.000941470731907002	0.0107241	ENST00000396193+ENST00000396191+ENST00000321453+ENST00000396184+ENST00000479980+ENST00000396182+ENST00000478736+ENST00000482681+ENST00000464881+ENST00000396189+ENST00000495221	protein_coding	1.94556
ENSG00000130023	ERMARD	11.9308137101281	-0.918897	0.256550359212921	-3.58174157478051	0.000341311328475985	0.00505646	ENST00000366772+ENST00000590711+ENST00000592367+ENST00000366773+ENST00000392095+ENST00000592315+ENST00000592745+ENST00000418781+ENST00000586341+ENST00000592580+ENST00000588437+ENST00000588451+ENST00000590017+ENST00000366771+ENST00000492738+ENST00000477995	protein_coding	8.80899
ENSG00000187398	LUZP2	68.5306383852062	-0.918724	0.202179687415132	-4.54409653356086	5.51713715150052e-06	0.000210745	ENST00000531187+ENST00000449567+ENST00000405855+ENST00000336930+ENST00000529015+ENST00000533227+ENST00000528970	protein_coding	13.8922
ENSG00000174839	DENND6A	18.2853231024326	-0.918191	0.232647061544177	-3.94671153042392	7.92319225678604e-05	0.00165155	ENST00000311128+ENST00000471531+ENST00000480710+ENST00000477344+ENST00000487662+ENST00000464875	protein_coding	3.38827
ENSG00000169213	RAB3B	29.9493847698819	-0.918039	0.305864128450077	-3.0014598365713	0.00268688481218208	0.0229395	ENST00000371655	protein_coding	1.98837
ENSG00000269728	RP11-145M9.4	8.51890284706218	-0.916819	0.338214912362011	-2.71075855848901	0.006712948765449	0.0449831	ENST00000595265	lincRNA	4.63283
ENSG00000077092	RARB	4.85783356490988	-0.916327	0.328208076081861	-2.791907783219	0.00523982870153967	0.0375618	ENST00000383772+ENST00000404969+ENST00000437042+ENST00000330688+ENST00000489694+ENST00000479097+ENST00000462272+ENST00000480001+ENST00000458646	protein_coding	1.37406
ENSG00000177990	DPY19L2	4.94352228296443	-0.914147	0.296136129034923	-3.08691597726226	0.00202244754254756	0.0187478	ENST00000324472+ENST00000541911+ENST00000413230+ENST00000439061+ENST00000306389+ENST00000541083+ENST00000536494+ENST00000538147+ENST00000542209	protein_coding	2.19152
ENSG00000074657	ZNF532	21.8884278555105	-0.913601	0.224403642070949	-4.07124002172093	4.67635337869143e-05	0.00110364	ENST00000336078+ENST00000591083+ENST00000590285+ENST00000586085+ENST00000591230+ENST00000591808+ENST00000588456+ENST00000589481+ENST00000588601+ENST00000589288+ENST00000588543+ENST00000590287+ENST00000592452+ENST00000587755+ENST00000591049+ENST00000590157+ENST00000589156+ENST00000586997+ENST00000586158+ENST00000589403+ENST00000585662+ENST00000592249+ENST00000589131+ENST00000586723+ENST00000588956…	protein_coding	5.18409
ENSG00000167315	ACAA2	13.6619658204645	-0.913531	0.298606407823013	-3.059315880596	0.00221843103543371	0.0200099	ENST00000285093+ENST00000589432+ENST00000587994+ENST00000591171+ENST00000586485+ENST00000585948+ENST00000586100	protein_coding	9.06637
ENSG00000177192	PUS1	11.2020623009282	-0.913402	0.255503097466989	-3.5749160591121	0.000350340279304183	0.00515429	ENST00000443358+ENST00000376649+ENST00000440818+ENST00000542167+ENST00000538037+ENST00000544662+ENST00000456665+ENST00000322060+ENST00000544213+ENST00000535067+ENST00000537484+ENST00000543754	protein_coding	8.48581
ENSG00000147862	NFIB	37.0847671782598	-0.912182	0.263043068234115	-3.46780651295214	0.000524724949992344	0.0069745	ENST00000380934+ENST00000380959+ENST00000380953+ENST00000397575+ENST00000397581+ENST00000397579+ENST00000543693+ENST00000380924+ENST00000380921+ENST00000493697+ENST00000606230	protein_coding	4.02286
ENSG00000118495	PLAGL1	9.37397344668277	-0.911846	0.304354520193197	-2.99599901029035	0.00273547321568473	0.0231979	ENST00000360537+ENST00000392307+ENST00000437412+ENST00000416623+ENST00000392309+ENST00000429150+ENST00000444202+ENST00000354765+ENST00000367572+ENST00000367571+ENST00000417959+ENST00000493898	protein_coding	2.81186
ENSG00000207770	MIR568	0.721216133587404	-0.911259	0.325475365039074	-2.79977889653461	0.00511376201209102	0.036889	ENST00000385036	miRNA	8.38469
ENSG00000117791	2002-03-01	8.81149410743495	-0.911071	0.279179028447819	-3.26339497791385	0.00110085976998296	0.011985	ENST00000469583+ENST00000359316+ENST00000366913+ENST00000425560+ENST00000496078+ENST00000472447	protein_coding	3.22528
ENSG00000139631	CSAD	20.6719761196668	-0.910452	0.22957365597296	-3.9658382933436	7.31384372488824e-05	0.0015506	ENST00000267085+ENST00000379843+ENST00000475890+ENST00000379850+ENST00000379846+ENST00000444623+ENST00000453446+ENST00000490923+ENST00000490589+ENST00000485004+ENST00000548698+ENST00000483632+ENST00000472908+ENST00000424845+ENST00000454442+ENST00000542115+ENST00000437073+ENST00000491654+ENST00000424990+ENST00000498635+ENST00000461392	protein_coding	9.13529
ENSG00000166532	RIMKLB	43.0175508813804	-0.909567	0.188903146216215	-4.81499065657267	1.47206777734181e-06	7.28797e-05	ENST00000538758+ENST00000544257+ENST00000541044+ENST00000539923+ENST00000537189+ENST00000535829+ENST00000357529+ENST00000299673+ENST00000538135+ENST00000542232+ENST00000504495+ENST00000510357	protein_coding	33.5123
ENSG00000255389	C6orf3	4.0645839437877	-0.909488	0.333595200541268	-2.72632367160111	0.00640441613522407	0.0436081	ENST00000531702	antisense	1.18018
ENSG00000132475	H3F3B	110.549333854368	-0.908443	0.152310753208565	-5.9644076468273	2.4552308612735e-09	4.53297e-07	ENST00000254810+ENST00000593254+ENST00000586518+ENST00000592643+ENST00000591890+ENST00000589949+ENST00000587560+ENST00000589599+ENST00000586607+ENST00000586270+ENST00000587171+ENST00000589417+ENST00000591893	protein_coding	55.9198
ENSG00000116815	CD58	4.22168098587198	-0.908053	0.336821990766473	-2.69594335880578	0.00701896007845031	0.0466807	ENST00000369489+ENST00000464088+ENST00000457047+ENST00000526981+ENST00000369487	protein_coding	2.62336
ENSG00000260565	ERVK13-1	6.49411957068908	-0.907294	0.266320729041142	-3.40677186667338	0.000657360467722196	0.00825146	ENST00000564340+ENST00000568395+ENST00000569465+ENST00000562807+ENST00000566343+ENST00000564160+ENST00000568970	lincRNA	3.3411
ENSG00000005893	LAMP2	94.6758609230981	-0.906142	0.174257794588351	-5.20000943674543	1.99278408441761e-07	1.52963e-05	ENST00000434600+ENST00000538785+ENST00000200639+ENST00000486593+ENST00000371335+ENST00000540603	protein_coding	14.1572
ENSG00000014123	UFL1	23.964574242314	-0.90491	0.200267927755234	-4.51849517603937	6.22806921514898e-06	0.000231904	ENST00000461673+ENST00000369278	protein_coding	5.08102
ENSG00000261600	RP11-575H3.1	2.97909586969257	-0.904162	0.327412747210752	-2.76153636569812	0.00575301093607189	0.0404308	ENST00000567067	lincRNA	5.2947
ENSG00000160124	CCDC58	7.43281685167384	-0.903388	0.203567375966589	-4.43778493909559	9.0889361736504e-06	0.000313359	ENST00000291458+ENST00000497726+ENST00000466854+ENST00000460810+ENST00000479899+ENST00000479414+ENST00000498466	protein_coding	14.4197
ENSG00000062370	ZNF112	6.72301401796803	-0.902477	0.313758640701476	-2.87634283812468	0.00402312483203516	0.030815	ENST00000354340+ENST00000337401+ENST00000536500+ENST00000587909+ENST00000590687+ENST00000592151+ENST00000588057	protein_coding	1.61388
ENSG00000116147	TNR	40.7367474867165	-0.901738	0.157748536737263	-5.71629786189866	1.08869836356598e-08	1.49582e-06	ENST00000367674+ENST00000263525+ENST00000422274	protein_coding	2.34561
ENSG00000165121	RP11-213G2.3	4.07557117448803	-0.901269	0.298889336405763	-3.01539225005096	0.00256647109700939	0.022211	ENST00000431724	pseduogene	2.34319
ENSG00000172340	SUCLG2	5.03119793047046	-0.900008	0.305928717928459	-2.94188774477186	0.00326218157614866	0.0264679	ENST00000493112+ENST00000307227+ENST00000460567+ENST00000492795	protein_coding	2.32271
ENSG00000150656	CNDP1	23.4721273708195	-0.898764	0.274695839502774	-3.27184987915047	0.00106846293008227	0.0117115	ENST00000358821+ENST00000585136+ENST00000582365+ENST00000584316+ENST00000584004+ENST00000582461+ENST00000578498	protein_coding	4.6106
ENSG00000265298	RP13-104F24.3	5.09702743316951	-0.898503	0.318793412367579	-2.81845039292671	0.00482560670848084	0.0354039	ENST00000583145	pseduogene	4.55164
ENSG00000183691	NOG	9.23674718575873	-0.897389	0.241190833869571	-3.72065943781039	0.000198703247607279	0.00335803	ENST00000332822	protein_coding	3.44764
ENSG00000185189	NRBP2	54.7729553613559	-0.897284	0.169009439446505	-5.30907884463484	1.10180665991348e-07	9.34374e-06	ENST00000533093+ENST00000529747+ENST00000442628+ENST00000423469+ENST00000327830+ENST00000527545+ENST00000530123+ENST00000533846+ENST00000532940+ENST00000531729+ENST00000530347	protein_coding	11.2735
ENSG00000145685	LHFPL2	14.900774786067	-0.896301	0.286668278871477	-3.12661227515004	0.00176832968866332	0.0169324	ENST00000515007+ENST00000380345+ENST00000502722+ENST00000503686+ENST00000512759+ENST00000510949+ENST00000515349+ENST00000514587	protein_coding	2.04014
ENSG00000171408	PDE7B	12.0294955940082	-0.89622	0.314870630423892	-2.84631134040484	0.0044228928339735	0.0330347	ENST00000308191+ENST00000446774	protein_coding	1.78544
ENSG00000013441	CLK1	101.874537921739	-0.895262	0.196592043430957	-4.5539077946542	5.2658443839462e-06	0.000203337	ENST00000321356+ENST00000461981+ENST00000464454+ENST00000473565+ENST00000432425+ENST00000472679+ENST00000409769+ENST00000409403+ENST00000434813+ENST00000461326+ENST00000496205+ENST00000492793+ENST00000481641+ENST00000482590	protein_coding	111.589
ENSG00000182185	RAD51B	3.51086378016735	-0.894293	0.268198018460513	-3.3344501938898	0.0008546820506818	0.00998851	ENST00000487861+ENST00000479335+ENST00000487270+ENST00000471583+ENST00000488612+ENST00000485181+ENST00000553334+ENST00000390683+ENST00000553734+ENST00000555907+ENST00000553595+ENST00000474051+ENST00000497460+ENST00000492236+ENST00000554244+ENST00000478014+ENST00000469165+ENST00000460526+ENST00000468382+ENST00000557045+ENST00000554183+ENST00000554575+ENST00000555782+ENST00000556251	protein_coding	2.89554
ENSG00000116679	IVNS1ABP	37.8696197181876	-0.894232	0.201019589036982	-4.44848241524141	8.64791275907282e-06	0.000301724	ENST00000367498+ENST00000480769+ENST00000459929+ENST00000392007+ENST00000475046+ENST00000494880+ENST00000468217+ENST00000491112+ENST00000422754+ENST00000367497	protein_coding	8.98037
ENSG00000109586	GALNT7	19.203445523609	-0.893135	0.244440295404703	-3.65379695882711	0.000258390626937112	0.00412216	ENST00000265000+ENST00000512285+ENST00000502407+ENST00000505308+ENST00000506317+ENST00000503213+ENST00000515862	protein_coding	3.53233
ENSG00000147027	TMEM47	25.6973860865738	-0.892719	0.262078936988466	-3.40629925644651	0.000658499566591224	0.00825406	ENST00000275954	protein_coding	4.07752
ENSG00000112319	EYA4	26.2746246494652	-0.892035	0.276799618258018	-3.22267509909148	0.00126999516982255	0.0132642	ENST00000452339+ENST00000367895+ENST00000430974+ENST00000355167+ENST00000441015+ENST00000355286+ENST00000531901+ENST00000525849+ENST00000431403+ENST00000531861+ENST00000421413+ENST00000525614+ENST00000497350+ENST00000532518	protein_coding	3.6755
ENSG00000227695	DNMBP-AS1	1.17588914853082	-0.891647	0.334250910680482	-2.66759728216016	0.00763957687266695	0.0495803	ENST00000427093+ENST00000434409	antisense	1.24798
ENSG00000196865	NHLRC2	24.614922506472	-0.891411	0.251959650350036	-3.53791075197337	0.000403306353011618	0.00572773	ENST00000369301+ENST00000468890	protein_coding	1.93718
ENSG00000247092	SNHG10	3.71786496554997	-0.890991	0.310423072856492	-2.87024893609565	0.00410148761673704	0.0312018	ENST00000500370+ENST00000554169+ENST00000553559+ENST00000555866	antisense	14.0292
ENSG00000060749	QSER1	12.8672822059559	-0.890951	0.273544241410703	-3.25706259996641	0.00112571603825444	0.0121734	ENST00000399302+ENST00000527250+ENST00000527788+ENST00000528155+ENST00000524678+ENST00000528034	protein_coding	1.59971
ENSG00000135744	AGT	37.1828315237992	-0.890649	0.22961675401225	-3.87884951243056	0.000104951652852229	0.00205543	ENST00000366667	protein_coding	10.9866
ENSG00000158079	PTPDC1	18.5177640946443	-0.889938	0.239730135898063	-3.71224846554317	0.000205426175648487	0.00345116	ENST00000375360+ENST00000288976+ENST00000467049	protein_coding	2.95168
ENSG00000155111	CDK19	15.506931361335	-0.889677	0.272679957575543	-3.26271395899897	0.00110350838450827	0.0119991	ENST00000323817+ENST00000368911+ENST00000413605+ENST00000457688+ENST00000463016+ENST00000460913+ENST00000468997+ENST00000497709	protein_coding	2.61743
ENSG00000196660	SLC30A10	8.01354300948253	-0.888267	0.28827817902404	-3.0812837850574	0.00206110106405099	0.0190166	ENST00000484239+ENST00000356609+ENST00000484079+ENST00000366926+ENST00000536446+ENST00000536992	protein_coding	2.58423
ENSG00000115355	CCDC88A	133.985976151007	-0.888127	0.125694061444201	-7.06578190923804	1.59714088057941e-12	1.23077e-09	ENST00000263630+ENST00000336838+ENST00000436346+ENST00000422883+ENST00000444458+ENST00000412148+ENST00000413716+ENST00000426576+ENST00000456975+ENST00000474059+ENST00000476903+ENST00000468534+ENST00000430086+ENST00000471947	protein_coding	14.9821
ENSG00000187837	HIST1H1C	3.95718250054387	-0.886985	0.328233610526861	-2.70229668399153	0.00688622856667658	0.0459704	ENST00000343677	protein_coding	3.33068
ENSG00000107798	LIPA	47.6626795077756	-0.886449	0.220557636533711	-4.01912617003246	5.84143852342528e-05	0.0013089	ENST00000371837+ENST00000336233+ENST00000456827+ENST00000428800+ENST00000282673+ENST00000487618+ENST00000489359+ENST00000463623	protein_coding	15.2243
ENSG00000116729	WLS	18.1262513777307	-0.885948	0.275691420951095	-3.21354918621941	0.00131105340573165	0.0136288	ENST00000540432+ENST00000354777+ENST00000262348+ENST00000370976+ENST00000498615+ENST00000491811+ENST00000497187+ENST00000534713+ENST00000530486+ENST00000533537+ENST00000370973+ENST00000471243+ENST00000491076+ENST00000527864+ENST00000370971	protein_coding	4.71988
ENSG00000011426	ANLN	45.0041575007808	-0.885136	0.240974240536703	-3.67315609321527	0.000239573036021537	0.00388845	ENST00000265748+ENST00000396068+ENST00000424865+ENST00000418118+ENST00000460598+ENST00000429082+ENST00000441696+ENST00000452877+ENST00000495714+ENST00000428612+ENST00000446635+ENST00000457743+ENST00000491782	protein_coding	7.79597
ENSG00000163376	KBTBD8	13.4522309681675	-0.884491	0.268972396245503	-3.28840957194269	0.00100755145873795	0.011243	ENST00000295568+ENST00000417314+ENST00000460576+ENST00000469661+ENST00000484414+ENST00000460784	protein_coding	2.31484
ENSG00000134222	PSRC1	9.02992430088239	-0.884292	0.298642449798484	-2.96104001632321	0.00306602100103687	0.0253107	ENST00000369907+ENST00000409267+ENST00000369904+ENST00000369909+ENST00000438534+ENST00000409138+ENST00000492431+ENST00000369903+ENST00000474126+ENST00000429031+ENST00000418914+ENST00000459765+ENST00000471740	protein_coding	4.09046
ENSG00000023697	DERA	2.79547218710497	-0.883705	0.325704156644385	-2.71321305758888	0.00666342489830747	0.0447528	ENST00000428559+ENST00000526521+ENST00000524480+ENST00000531803+ENST00000532964+ENST00000528821+ENST00000533447+ENST00000526530+ENST00000530274+ENST00000532573	protein_coding	1.30642
ENSG00000197557	TTC30A	11.0607031316886	-0.882976	0.277540079969482	-3.18143572738124	0.00146547036010947	0.0147986	ENST00000355689	protein_coding	1.33672
ENSG00000105866	SP4	12.074487984334	-0.881658	0.274828901052626	-3.2080266045611	0.00133649134532443	0.0138364	ENST00000222584+ENST00000432066+ENST00000448246+ENST00000440636	protein_coding	1.556
ENSG00000257307	RP11-317N8.4	1.73674317279427	-0.881057	0.284983011256169	-3.09161319880473	0.00199072063606051	0.0185355	ENST00000550416	pseduogene	1.76692
ENSG00000158711	ELK4	16.8916884770828	-0.880982	0.274199669794754	-3.21292013709997	0.00131392819579639	0.0136507	ENST00000357992+ENST00000289703+ENST00000468523	protein_coding	1.08159
ENSG00000129151	BBOX1	9.56231377509176	-0.879206	0.323820419247107	-2.7151033750602	0.00662550855458801	0.0445826	ENST00000529202+ENST00000533566+ENST00000531832+ENST00000263182+ENST00000528583+ENST00000525090+ENST00000527505+ENST00000534323	protein_coding	3.78292
ENSG00000198712	MT-CO2	106757.911415031	-0.878973	0.172410730482088	-5.09813619464859	3.43014000270202e-07	2.37484e-05	ENST00000361739	protein_coding	135662
ENSG00000176381	PRR18	5.18000824240808	-0.878813	0.322597355488409	-2.72417866626408	0.00644616241048791	0.0438082	ENST00000322583+ENST00000529616	protein_coding	1.39511
ENSG00000114315	HES1	5.78594670703774	-0.878517	0.313512398318393	-2.80217777542669	0.00507588943660102	0.0367055	ENST00000232424+ENST00000476918	protein_coding	2.67882
ENSG00000203724	C1orf53	4.9961669756208	-0.878339	0.298926312984897	-2.93831365810213	0.00330002970694644	0.0267076	ENST00000367393+ENST00000436652+ENST00000542800	protein_coding	11.4564
ENSG00000268205	CTC-444N24.11	81.682470371669	-0.878315	0.185282629946719	-4.74040594177576	2.13290450522296e-06	9.84469e-05	ENST00000593427	lincRNA	12.5269
ENSG00000143952	VPS54	12.2229994318939	-0.876505	0.279775575808897	-3.13288426878886	0.00173097679105738	0.0166829	ENST00000409558+ENST00000354504+ENST00000272322+ENST00000416400	protein_coding	2.07672
ENSG00000144749	LRIG1	21.7956961458959	-0.876	0.250031439792564	-3.50356114610443	0.000459081244533783	0.00632718	ENST00000383703+ENST00000273261+ENST00000496559+ENST00000495037+ENST00000491821+ENST00000497721+ENST00000498287+ENST00000475366+ENST00000495671	protein_coding	4.9252
ENSG00000144909	OSBPL11	23.1652398839597	-0.875132	0.238393817122962	-3.67095203149099	0.000241648693231626	0.00390685	ENST00000296220	protein_coding	3.58678
ENSG00000129116	PALLD	39.4986851471225	-0.874423	0.214158387895081	-4.08306471978157	4.44456383906224e-05	0.0010747	ENST00000335742+ENST00000261509+ENST00000505667+ENST00000511948+ENST00000333488+ENST00000508898+ENST00000512127+ENST00000513245+ENST00000503457+ENST00000504519+ENST00000507735+ENST00000510998+ENST00000393726+ENST00000511611+ENST00000507325+ENST00000513187+ENST00000507699+ENST00000511682+ENST00000503290	protein_coding	8.5403
ENSG00000269996	RP11-343N15.5	3.27798621370292	-0.873952	0.283974477943053	-3.07757147372174	0.00208694784898244	0.0191158	ENST00000602412	lincRNA	4.33943
ENSG00000225972	MTND1P23	7.38002458130266	-0.872857	0.203016225978094	-4.29944272317775	1.71228119846447e-05	0.000522349	ENST00000416931	pseduogene	34.3718
ENSG00000143995	MEIS1	8.01196786126643	-0.872584	0.288230073229765	-3.02738827588474	0.00246676881955064	0.0217301	ENST00000496248+ENST00000560281+ENST00000491706+ENST00000407092+ENST00000272369+ENST00000488550+ENST00000490726+ENST00000398506+ENST00000444274+ENST00000495021+ENST00000437869+ENST00000466811+ENST00000409622+ENST00000498705+ENST00000606455+ENST00000475239+ENST00000409517+ENST00000542964+ENST00000450027	protein_coding	1.70531
ENSG00000186088	GSAP	18.8105866606376	-0.871136	0.233687694354538	-3.72778010832971	0.000193173807567913	0.00329213	ENST00000257626+ENST00000449779+ENST00000491796+ENST00000482866+ENST00000441833+ENST00000474686+ENST00000440473+ENST00000415112+ENST00000426477+ENST00000489920+ENST00000334003+ENST00000434084+ENST00000430584	protein_coding	6.50063
ENSG00000149212	SESN3	110.147100847667	-0.870403	0.160939287005038	-5.40826844930096	6.36369917811701e-08	6.26612e-06	ENST00000536441+ENST00000278499+ENST00000393234+ENST00000416495+ENST00000542176+ENST00000537480	protein_coding	7.92707
ENSG00000008405	CRY1	12.8597346663646	-0.87013	0.296926743147346	-2.93045285266316	0.00338468351137897	0.0271571	ENST00000008527+ENST00000552790+ENST00000549356+ENST00000546722+ENST00000550633	protein_coding	3.12917
ENSG00000049245	VAMP3	28.8086980841582	-0.870055	0.237778121680908	-3.65910541335619	0.000253097222733014	0.00404499	ENST00000054666+ENST00000470357+ENST00000487194	protein_coding	8.45148
ENSG00000168461	RAB31	65.1658758050175	-0.870006	0.183399441380279	-4.74377593728578	2.09770867746971e-06	9.72091e-05	ENST00000578921+ENST00000578734+ENST00000581109+ENST00000583137+ENST00000435762+ENST00000578737+ENST00000583921+ENST00000580361+ENST00000577796+ENST00000577371+ENST00000580795+ENST00000577284	protein_coding	21.5726
ENSG00000025423	HSD17B6	4.75823413199961	-0.869353	0.313363648439175	-2.77426237345113	0.00553270368461241	0.0391307	ENST00000555805+ENST00000555159+ENST00000554643+ENST00000554150+ENST00000556650+ENST00000556481+ENST00000554155+ENST00000322165+ENST00000556875+ENST00000553476	protein_coding	2.13878
ENSG00000181449	SOX2	26.674010121176	-0.869201	0.257277060267403	-3.37846119285514	0.000728927198411062	0.00893465	ENST00000431565+ENST00000325404	protein_coding	6.71855
ENSG00000130150	MOSPD2	13.4199793228464	-0.869149	0.243726170732997	-3.56608939003245	0.000362347821001474	0.00529016	ENST00000380492+ENST00000482354+ENST00000461777+ENST00000497603+ENST00000495110+ENST00000460386	protein_coding	2.2461
ENSG00000112851	ERBB2IP	70.6588158227543	-0.868302	0.167163465839747	-5.19433010029791	2.05458306425618e-07	1.56289e-05	ENST00000284037+ENST00000380943+ENST00000507490+ENST00000416865+ENST00000380935+ENST00000380936+ENST00000380939+ENST00000380938+ENST00000511297+ENST00000506030+ENST00000508515+ENST00000507128+ENST00000515185+ENST00000511671+ENST00000512354+ENST00000505822+ENST00000503913+ENST00000509946+ENST00000506744	protein_coding	7.52328
ENSG00000148700	ADD3	65.0947203373702	-0.867277	0.17782221370134	-4.87721380788791	1.07594791515783e-06	5.74401e-05	ENST00000468251+ENST00000360162+ENST00000356080+ENST00000277900+ENST00000487085+ENST00000459738+ENST00000497125+ENST00000495661+ENST00000475954+ENST00000496517+ENST00000468345+ENST00000473669+ENST00000486014+ENST00000484622+ENST00000488104+ENST00000488837+ENST00000472568+ENST00000492162+ENST00000488799+ENST00000479805	protein_coding	10.3577
ENSG00000271916	RP11-884K10.6	0.850344063965685	-0.867076	0.302628203318562	-2.86515375257943	0.00416806812892817	0.0315839	ENST00000607740	antisense	1.8977
ENSG00000105854	PON2	97.9896615291009	-0.867051	0.146016742063016	-5.93802739839769	2.88471842606788e-09	5.11287e-07	ENST00000536183+ENST00000455123+ENST00000433091+ENST00000222572+ENST00000483292+ENST00000446142+ENST00000459842+ENST00000469926+ENST00000491069+ENST00000490778+ENST00000493290+ENST00000478801+ENST00000460873+ENST00000493469+ENST00000471883+ENST00000469716	protein_coding	51.3992
ENSG00000123700	KCNJ2	11.6362513889378	-0.866937	0.321480304854176	-2.69670415426704	0.00700294561236646	0.0466267	ENST00000535240+ENST00000243457	protein_coding	1.39279
ENSG00000096060	FKBP5	23.0017385268051	-0.866572	0.259506714678393	-3.33930300158793	0.000839888984038937	0.00987803	ENST00000539068+ENST00000536438+ENST00000357266+ENST00000540787+ENST00000542713	protein_coding	3.75777
ENSG00000201950	SNORD113-9	1.20263054764983	-0.866399	0.305328046900594	-2.8375994289341	0.00454541872035613	0.0337932	ENST00000365080	snoRNA	15.4101
ENSG00000122707	RECK	19.9666606551033	-0.865922	0.260603091869927	-3.3227636776757	0.000891303896216896	0.0103106	ENST00000377966+ENST00000475774+ENST00000479053	protein_coding	2.90664
ENSG00000111540	RAB5B	12.2741531412512	-0.865355	0.196352479001205	-4.40715119067548	1.04739080471355e-05	0.000352257	ENST00000553116+ENST00000360299+ENST00000549505+ENST00000546810+ENST00000548068+ENST00000549915+ENST00000448789+ENST00000551459+ENST00000549034+ENST00000550283	protein_coding	10.0621
ENSG00000043591	ADRB1	15.0712757786754	-0.86532	0.271752802039719	-3.18421906500262	0.00145145123400822	0.0146835	ENST00000369295	protein_coding	3.41577
ENSG00000085719	CPNE3	85.0991333796441	-0.864868	0.152394826598956	-5.67518132027009	1.38541830579942e-08	1.80553e-06	ENST00000198765+ENST00000521271+ENST00000523072+ENST00000523001+ENST00000520814+ENST00000517771+ENST00000523469+ENST00000522240+ENST00000517391+ENST00000517862+ENST00000517354+ENST00000517490+ENST00000523588+ENST00000523489	protein_coding	12.4559
ENSG00000164144	ARFIP1	19.1092999848364	-0.86357	0.222398582961818	-3.88298288450795	0.000103182833619364	0.00203645	ENST00000451320+ENST00000429148+ENST00000353617+ENST00000405727+ENST00000356064+ENST00000510831+ENST00000511289+ENST00000513361+ENST00000514499+ENST00000510497+ENST00000509413	protein_coding	13.9326
ENSG00000143258	USP21	40.7063505100516	-0.862626	0.224784290252844	-3.83757306818693	0.000124256267891416	0.00234539	ENST00000492950+ENST00000368002+ENST00000289865+ENST00000479344+ENST00000368001+ENST00000486299+ENST00000487163+ENST00000482385+ENST00000493054+ENST00000485277	protein_coding	22.2798
ENSG00000240038	AMY2B	17.3214786007305	-0.862603	0.205407305849879	-4.19947391081293	2.67535852180234e-05	0.000730633	ENST00000477657+ENST00000361355+ENST00000435302+ENST00000453959+ENST00000491397+ENST00000462971+ENST00000481821	protein_coding	24.9372
ENSG00000186001	LRCH3	28.1205766225442	-0.862585	0.205085755919178	-4.20597427657222	2.5995980261585e-05	0.000714345	ENST00000443727+ENST00000438796+ENST00000441090+ENST00000414675+ENST00000334859+ENST00000425562+ENST00000493726+ENST00000536618+ENST00000494069+ENST00000461674+ENST00000452660+ENST00000433298+ENST00000481048+ENST00000466845+ENST00000471667+ENST00000483442+ENST00000473177+ENST00000428136+ENST00000466054+ENST00000476664	protein_coding	13.1649
ENSG00000230590	FTX	10.8775827038573	-0.862099	0.276051098953497	-3.1229700080527	0.00179035991089047	0.0170696	ENST00000603672+ENST00000602812+ENST00000430772+ENST00000602576+ENST00000602776+ENST00000602420+ENST00000429124+ENST00000418855+ENST00000455395+ENST00000423992	lincRNA	3.96255
ENSG00000103479	RBL2	10.8987526209315	-0.861875	0.287111000564553	-3.00188681276576	0.00268311918061081	0.0229294	ENST00000567964+ENST00000262133+ENST00000544405+ENST00000379935+ENST00000544545+ENST00000561512+ENST00000562850+ENST00000562837+ENST00000564605	protein_coding	2.67354
ENSG00000131023	LATS1	34.1945878850406	-0.861758	0.244967731712836	-3.51784102595287	0.000435072919869801	0.00607662	ENST00000543571+ENST00000253339+ENST00000441107+ENST00000542747+ENST00000392273+ENST00000458696+ENST00000542720	protein_coding	5.30805
ENSG00000270189	RP11-258C19.7	18.4784229312011	-0.860355	0.249513788495201	-3.44812521826359	0.000564492270434782	0.00739472	ENST00000603385	lincRNA	6.92496
ENSG00000259001	RPPH1	14.5014921342473	-0.859879	0.281317736656818	-3.05661100424631	0.00223854576707454	0.0201503	ENST00000554988+ENST00000516869	uncertain	29.6932
ENSG00000118308	LRMP	5.91180946722504	-0.858927	0.31921393282226	-2.69075590187021	0.00712903358753526	0.0471122	ENST00000557270+ENST00000556485+ENST00000555165+ENST00000555141+ENST00000550945+ENST00000361433+ENST00000354454+ENST00000557489+ENST00000536173+ENST00000548766+ENST00000556887+ENST00000554942+ENST00000547044+ENST00000549437+ENST00000554272+ENST00000557472+ENST00000555885+ENST00000555877+ENST00000553398+ENST00000555194	protein_coding	2.51789
ENSG00000121417	ZNF211	5.60866533616686	-0.858667	0.29878645116745	-2.87384743184733	0.00405504797867206	0.0309658	ENST00000420680+ENST00000407202+ENST00000347302+ENST00000540556+ENST00000254182+ENST00000541801+ENST00000391703+ENST00000544273+ENST00000535785+ENST00000299871+ENST00000240731+ENST00000542008+ENST00000541072+ENST00000540780	protein_coding	1.75406
ENSG00000101639	CEP192	11.4468638055687	-0.857201	0.259735749361049	-3.30028045420299	0.000965882528354592	0.0109389	ENST00000325971+ENST00000506447+ENST00000589596+ENST00000507064+ENST00000513432+ENST00000430049+ENST00000511820+ENST00000510237+ENST00000585938+ENST00000589993+ENST00000507254+ENST00000540847+ENST00000508150+ENST00000508539+ENST00000513183	protein_coding	6.37755
ENSG00000103489	XYLT1	43.8718155761883	-0.857156	0.194213879340057	-4.41346266848803	1.01730266752826e-05	0.000343441	ENST00000261381+ENST00000575674+ENST00000568226+ENST00000563403	protein_coding	3.29775
ENSG00000198899	MT-ATP6	40599.0417504869	-0.856408	0.187784093430833	-4.56059725010122	5.10083319877629e-06	0.000198335	ENST00000361899	protein_coding	83103.8
ENSG00000088387	DOCK9	95.1152100458154	-0.856309	0.155084642863539	-5.52155951651861	3.36003960819295e-08	3.74549e-06	ENST00000376460+ENST00000400228+ENST00000339416+ENST00000419908+ENST00000451563+ENST00000340449+ENST00000448493+ENST00000481051+ENST00000449796+ENST00000450257+ENST00000472874+ENST00000461998+ENST00000442173+ENST00000473165+ENST00000427887+ENST00000479769	protein_coding	20.3583
ENSG00000077809	GTF2I	21.5343825185339	-0.856028	0.220578521526107	-3.88083259120249	0.000104099480509364	0.00204217	ENST00000485000+ENST00000324896+ENST00000416070+ENST00000346152+ENST00000353920+ENST00000443166+ENST00000432143+ENST00000490431+ENST00000484840+ENST00000491325+ENST00000481621+ENST00000483301+ENST00000464793+ENST00000462915+ENST00000438130+ENST00000473333+ENST00000476035+ENST00000482232+ENST00000464471+ENST00000460938+ENST00000473759	protein_coding	23.3019
ENSG00000165655	ZNF503	133.24443374603	-0.855292	0.126406323719931	-6.76621425086339	1.32195741904077e-11	7.10011e-09	ENST00000372524+ENST00000535216	protein_coding	35.1434
ENSG00000162496	DHRS3	15.3446098525801	-0.855225	0.285085558857043	-2.99988796924989	0.00270078923675168	0.0230028	ENST00000376223+ENST00000464917+ENST00000430996+ENST00000482265	protein_coding	5.90684
ENSG00000205213	LGR4	19.1099352566957	-0.854851	0.227575044757962	-3.75634554891016	0.000172412594855479	0.00300346	ENST00000389858+ENST00000379214+ENST00000489910+ENST00000530658+ENST00000527773+ENST00000480977	protein_coding	2.49056
ENSG00000119138	KLF9	92.7148854352549	-0.854502	0.156713087086372	-5.45265038609382	4.96245736101994e-08	5.23539e-06	ENST00000377126	protein_coding	12.1034
ENSG00000166033	HTRA1	90.8900959625652	-0.853738	0.188122995802529	-4.53819022265586	5.67390680611911e-06	0.000214423	ENST00000368984+ENST00000420892	protein_coding	47.5692
ENSG00000249307	LINC01088	16.331029110483	-0.852853	0.296472628946827	-2.87666696839528	0.00401899509408475	0.0307967	ENST00000509088+ENST00000510667+ENST00000513153+ENST00000515597+ENST00000507761+ENST00000507476+ENST00000512130+ENST00000511241+ENST00000505149+ENST00000511895+ENST00000437737	antisense	16.8875
ENSG00000139597	N4BP2L1	15.9421006882599	-0.852533	0.280938877999206	-3.03458612504738	0.00240865972707465	0.0213562	ENST00000380130+ENST00000380139+ENST00000530622+ENST00000459716+ENST00000380133+ENST00000495479+ENST00000343281+ENST00000472298+ENST00000464470	protein_coding	13.5658
ENSG00000203396	RP11-217O12.1	16454.7739919667	-0.852334	0.209696814573449	-4.06460292462741	4.81143035043782e-05	0.00112368	ENST00000269395	pseduogene	9975.74
ENSG00000183793	NPIPA5	2.92603505843576	-0.851468	0.291246311001787	-2.92353372007563	0.00346082738199321	0.0275313	ENST00000360151+ENST00000543801+ENST00000432570+ENST00000534094	protein_coding	16.283
ENSG00000164181	ELOVL7	35.6093919492216	-0.851274	0.159520750404365	-5.33644794980307	9.47850649470933e-08	8.44206e-06	ENST00000508821+ENST00000425382+ENST00000438340+ENST00000505959+ENST00000504455+ENST00000507047+ENST00000511799+ENST00000514809	protein_coding	6.37385
ENSG00000176105	YES1	8.44803791180356	-0.850141	0.315919685813889	-2.69100274268716	0.00712376091918494	0.0471122	ENST00000584307+ENST00000577961+ENST00000314574+ENST00000577611+ENST00000581960	protein_coding	1.40345
ENSG00000150093	ITGB1	6.82866194036043	-0.84921	0.211894941793707	-4.00769423997147	6.13144288483147e-05	0.00135752	ENST00000423113+ENST00000396033+ENST00000302278+ENST00000374956+ENST00000488427+ENST00000494395+ENST00000484088+ENST00000480226+ENST00000474568+ENST00000488494+ENST00000534049+ENST00000437302+ENST00000475184+ENST00000528877+ENST00000417122+ENST00000464001+ENST00000493758+ENST00000472147+ENST00000414670+ENST00000439974	protein_coding	2.87953
ENSG00000109920	FNBP4	21.7354428491564	-0.84544	0.243058647068602	-3.47833632931439	0.000504536445255402	0.00681586	ENST00000263773+ENST00000526109+ENST00000532646+ENST00000530207+ENST00000525792+ENST00000531394+ENST00000525316+ENST00000529156+ENST00000528388+ENST00000534003+ENST00000527894+ENST00000544590+ENST00000533707+ENST00000540172+ENST00000542975+ENST00000524696	protein_coding	4.4144
ENSG00000113805	CNTN3	10.3939083813731	-0.845102	0.289032447364993	-2.9239014586851	0.00345674157685937	0.0275235	ENST00000263665+ENST00000477856	protein_coding	1.43059
ENSG00000165566	AMER2	44.9406536359877	-0.844241	0.174174290206265	-4.84710311194956	1.25277323102372e-06	6.43599e-05	ENST00000357816+ENST00000381853+ENST00000515384	protein_coding	4.2588
ENSG00000099860	GADD45B	17.1714537716836	-0.843142	0.233959315816215	-3.60379699966054	0.00031360202321104	0.00474056	ENST00000586759+ENST00000215631+ENST00000592937+ENST00000585359+ENST00000587345+ENST00000593043+ENST00000587887	protein_coding	9.16138
ENSG00000155052	CNTNAP5	9.12148746771853	-0.842972	0.2921250128983	-2.88565562307405	0.00390599298420275	0.0301392	ENST00000431078+ENST00000423939+ENST00000470921	protein_coding	1.30879
ENSG00000171791	BCL2	19.6871785039302	-0.842912	0.281441676094766	-2.99497916042315	0.0027446359282742	0.0232422	ENST00000398117+ENST00000333681+ENST00000590515+ENST00000589955+ENST00000444484	protein_coding	1.64426
ENSG00000145721	LIX1	12.3117178344544	-0.842528	0.24886552282978	-3.38547543928286	0.000710550678412458	0.00875786	ENST00000274382+ENST00000512378	protein_coding	2.2687
ENSG00000103811	CTSH	13.9858968014008	-0.842346	0.309574742890741	-2.72097924823301	0.00650888473894957	0.0441161	ENST00000220166+ENST00000527715+ENST00000525807+ENST00000533777+ENST00000534237+ENST00000534533+ENST00000527138+ENST00000529612+ENST00000529861+ENST00000528741+ENST00000529263+ENST00000528191+ENST00000534038+ENST00000530010+ENST00000530929+ENST00000534268+ENST00000528436	protein_coding	7.95119
ENSG00000182109	RP11-69E11.4	4.71293378814192	-0.84232	0.280305356816755	-3.00500736330633	0.00265574420172274	0.0227834	ENST00000440190+ENST00000417869+ENST00000431553+ENST00000450157+ENST00000458207+ENST00000331856+ENST00000441741	antisense	9.70302
ENSG00000184743	ATL3	28.9904265443429	-0.842166	0.201745420204071	-4.17440086560421	2.98771281136104e-05	0.000790362	ENST00000398868+ENST00000332645+ENST00000538786+ENST00000540699+ENST00000535789	protein_coding	2.89531
ENSG00000134748	PRPF38A	20.9669047684995	-0.842115	0.222099629425976	-3.79160877599625	0.000149674565670534	0.00269871	ENST00000257181+ENST00000487160+ENST00000474048	protein_coding	4.28895
ENSG00000130208	APOC1	111.242827089566	-0.842075	0.206122301546035	-4.08531881568195	4.40163365388616e-05	0.00107016	ENST00000588750+ENST00000588802+ENST00000592535+ENST00000252491+ENST00000592885+ENST00000589781+ENST00000589078+ENST00000592176+ENST00000586638+ENST00000590334	protein_coding	181.903
ENSG00000268713	CTC-444N24.8	10.4293881440537	-0.841871	0.28899630103633	-2.91308677935869	0.00357875133271498	0.0282161	ENST00000600047	lincRNA	5.44188
ENSG00000198727	MT-CYB	130094.90421419	-0.841774	0.174185470610643	-4.83263047935754	1.34740744302754e-06	6.84282e-05	ENST00000361789	protein_coding	67270.2
ENSG00000178904	DPY19L3	19.3607034010967	-0.840764	0.248937265016044	-3.37741253038075	0.000731712207678658	0.00895327	ENST00000587077+ENST00000392250+ENST00000592503+ENST00000586987+ENST00000342179+ENST00000586427+ENST00000585597+ENST00000588648+ENST00000592142+ENST00000592832+ENST00000590651+ENST00000608291	protein_coding	2.56827
ENSG00000174628	IQCK	26.5352110341777	-0.840634	0.211219670977804	-3.97990452517774	6.89429511744862e-05	0.00148115	ENST00000320394+ENST00000308214+ENST00000568126+ENST00000564955+ENST00000564186+ENST00000568300+ENST00000541926+ENST00000564515+ENST00000433597+ENST00000561839+ENST00000561935+ENST00000566312+ENST00000568387+ENST00000562762+ENST00000568236+ENST00000568061	protein_coding	12.1472
ENSG00000005700	IBTK	50.3149545884071	-0.840622	0.180029698951595	-4.66934967957942	3.02154694244982e-06	0.00013126	ENST00000306270+ENST00000505222+ENST00000508381+ENST00000445419+ENST00000503400+ENST00000503631+ENST00000510291+ENST00000471036+ENST00000369751	protein_coding	10.933
ENSG00000165338	HECTD2	20.9132131966067	-0.840352	0.22558813836644	-3.7251594828212	0.000195191777613456	0.00331377	ENST00000446394+ENST00000371681+ENST00000298068+ENST00000536715+ENST00000498446+ENST00000371667	protein_coding	4.19339
ENSG00000265452	MIR3682	2.36925519057106	-0.840348	0.309635149235196	-2.71399555227945	0.0066477058729486	0.0446811	ENST00000581338	miRNA	17.2637
ENSG00000188313	PLSCR1	18.9328079654029	-0.839488	0.229275827034837	-3.6614781194908	0.000250764280902164	0.00401495	ENST00000342435+ENST00000448205+ENST00000493432+ENST00000463777+ENST00000487389+ENST00000468985+ENST00000448787+ENST00000488253+ENST00000489775+ENST00000483300+ENST00000478267+ENST00000470496+ENST00000484560+ENST00000462666+ENST00000486631+ENST00000472349+ENST00000494568+ENST00000490745+ENST00000469266+ENST00000477974	protein_coding	10.1201
ENSG00000114166	KAT2B	42.5530492539821	-0.839469	0.225216416748697	-3.72738946321471	0.000193473368952761	0.00329407	ENST00000263754+ENST00000426228+ENST00000469085+ENST00000468111+ENST00000468400	protein_coding	6.00764
ENSG00000127946	HIP1	16.1412238384192	-0.837426	0.285247103892974	-2.93579283128713	0.00332696431524056	0.0268398	ENST00000336926+ENST00000434438+ENST00000404944+ENST00000420909+ENST00000485723+ENST00000479835	protein_coding	3.27656
ENSG00000134569	LRP4	23.6727317519115	-0.837312	0.290882017588894	-2.87852704950121	0.00399537015735951	0.0306289	ENST00000378623+ENST00000529604+ENST00000527656+ENST00000529921+ENST00000534404	protein_coding	4.15142
ENSG00000126860	EVI2A	16.200956439061	-0.834813	0.299643834742702	-2.78601813081166	0.00533598870601354	0.038089	ENST00000462804+ENST00000247270+ENST00000461237	protein_coding	10.1418
ENSG00000026025	VIM	20.4555888579361	-0.834796	0.312659968251926	-2.6699813359887	0.00758554632867278	0.04932	ENST00000544301+ENST00000478317+ENST00000478746+ENST00000497849+ENST00000487938+ENST00000224237+ENST00000485947+ENST00000469543+ENST00000421459+ENST00000495528	protein_coding	10.5429
ENSG00000137502	RAB30	181.165387262277	-0.834749	0.1315631096344	-6.34485354080708	2.22637147137839e-10	6.27538e-08	ENST00000533486+ENST00000534141+ENST00000260056+ENST00000533014+ENST00000527633+ENST00000531021+ENST00000534301+ENST00000525117+ENST00000532548+ENST00000524635+ENST00000526205+ENST00000534103+ENST00000530224+ENST00000533276+ENST00000528379	protein_coding	12.5306
ENSG00000120162	MOB3B	25.4250129372952	-0.834373	0.257075992807502	-3.24562594157438	0.00117192714378745	0.0125053	ENST00000262244+ENST00000603061	protein_coding	2.52298
ENSG00000184465	WDR27	12.6340272347674	-0.832432	0.244424805618724	-3.40567874008341	0.000659997940208011	0.008267	ENST00000423258+ENST00000333572+ENST00000448612+ENST00000479310+ENST00000546525+ENST00000441385+ENST00000467418+ENST00000420344+ENST00000486490+ENST00000476322+ENST00000496752+ENST00000546953+ENST00000474018+ENST00000464249	protein_coding	7.36845
ENSG00000075420	FNDC3B	11.1773897770426	-0.830022	0.290937982107736	-2.85291656260723	0.0043319994138468	0.0325616	ENST00000392699+ENST00000415807+ENST00000421757+ENST00000469491+ENST00000336824+ENST00000423424+ENST00000416957+ENST00000478016+ENST00000443501+ENST00000483344+ENST00000494000+ENST00000490832+ENST00000476794	protein_coding	1.90382
ENSG00000112312	GMNN	27.4083377002767	-0.829599	0.229864677777777	-3.60907518721596	0.000307290544532201	0.00468536	ENST00000356509+ENST00000230056+ENST00000468943+ENST00000378054+ENST00000476555+ENST00000378059	protein_coding	14.7996
ENSG00000069974	RAB27A	9.3819846327649	-0.828327	0.286795903477826	-2.88821026282451	0.00387440786090441	0.0299607	ENST00000396307+ENST00000336787+ENST00000564609+ENST00000569493+ENST00000566877+ENST00000567380+ENST00000565972+ENST00000563262+ENST00000568803+ENST00000567639+ENST00000565776+ENST00000561545	protein_coding	1.96876
ENSG00000117115	PADI2	51.0127645256157	-0.827566	0.210500096589555	-3.93143023663216	8.44420009617039e-05	0.00173223	ENST00000375486+ENST00000479534+ENST00000466151+ENST00000444885+ENST00000375481	protein_coding	7.19944
ENSG00000131375	CAPN7	28.6018766029121	-0.827448	0.190519641930191	-4.34310966655691	1.40479963438837e-05	0.000447016	ENST00000418994+ENST00000457023+ENST00000253693+ENST00000415565+ENST00000443567+ENST00000463417+ENST00000472400	protein_coding	6.32336
ENSG00000120903	CHRNA2	15.0367137435187	-0.826644	0.264992084300903	-3.11950422056634	0.00181155665553507	0.0172346	ENST00000407991+ENST00000520933+ENST00000520600+ENST00000523695+ENST00000523529+ENST00000240132+ENST00000522008+ENST00000524096+ENST00000518712+ENST00000520650+ENST00000521921+ENST00000520208	protein_coding	2.91113
ENSG00000092421	SEMA6A	14.3404856051586	-0.826542	0.273946460385801	-3.01716739381513	0.00255148872334623	0.0221609	ENST00000343348+ENST00000257414+ENST00000282394+ENST00000515129+ENST00000513137+ENST00000503865+ENST00000510263+ENST00000506114+ENST00000514316+ENST00000503402+ENST00000510024+ENST00000502996+ENST00000503962+ENST00000515009+ENST00000509665+ENST00000512156	protein_coding	2.26426
ENSG00000149311	ATM	49.9542254388683	-0.82397	0.171047311349734	-4.81720766982056	1.45581150081344e-06	7.24798e-05	ENST00000527805+ENST00000278616+ENST00000527891+ENST00000532931+ENST00000530958+ENST00000452508+ENST00000526567+ENST00000601453+ENST00000533526+ENST00000525012+ENST00000419286+ENST00000533733+ENST00000524792+ENST00000531525+ENST00000531957+ENST00000533690+ENST00000534625+ENST00000529588+ENST00000532765+ENST00000525537+ENST00000527389+ENST00000533979+ENST00000525056+ENST00000525178+ENST00000527181	protein_coding	5.5999
ENSG00000175455	CCDC14	16.83341774099	-0.821561	0.252912096328345	-3.24840574910341	0.00116053649496391	0.0124211	ENST00000463996+ENST00000479903+ENST00000488653+ENST00000495381+ENST00000409657+ENST00000433542+ENST00000409697+ENST00000483247+ENST00000435910+ENST00000477268+ENST00000438440+ENST00000417438+ENST00000478956+ENST00000310351+ENST00000485727+ENST00000489746+ENST00000419247+ENST00000487498+ENST00000485949+ENST00000471054+ENST00000426152+ENST00000434954	protein_coding	3.82332
ENSG00000162944	RFTN2	12.9643673965024	-0.821325	0.286844368874067	-2.86331306941814	0.00419236105532018	0.0317273	ENST00000295049+ENST00000494346+ENST00000454447+ENST00000429081	protein_coding	1.6567
ENSG00000135775	COG2	19.8545906414899	-0.821286	0.245512937466204	-3.34518233731954	0.000822284928063236	0.0097421	ENST00000494371+ENST00000366669+ENST00000535166+ENST00000468893+ENST00000473671+ENST00000366668+ENST00000534989+ENST00000546013+ENST00000482012+ENST00000490900+ENST00000478710	protein_coding	4.66788
ENSG00000138593	SECISBP2L	89.8989983442435	-0.820554	0.11841280335974	-6.92960441507911	4.22019041906881e-12	2.87687e-09	ENST00000561428+ENST00000559471+ENST00000261847+ENST00000380927+ENST00000559122+ENST00000559198+ENST00000561203+ENST00000557940+ENST00000559424+ENST00000558461+ENST00000557923	protein_coding	9.84802
ENSG00000126773	PCNXL4	40.5258137571482	-0.818535	0.176071776235917	-4.64887346756391	3.33752868006977e-06	0.00014118	ENST00000317623+ENST00000406854+ENST00000391611+ENST00000406949+ENST00000556907+ENST00000555569+ENST00000404681+ENST00000483571+ENST00000553513+ENST00000554534+ENST00000535349+ENST00000555740+ENST00000555929+ENST00000556360+ENST00000553898	protein_coding	12.4107
ENSG00000163347	CLDN1	51.0170724046027	-0.818313	0.186621377419214	-4.38488508951134	1.16047020986238e-05	0.000380188	ENST00000295522+ENST00000490800	protein_coding	17.0694
ENSG00000157259	GATAD1	25.7426549311594	-0.81823	0.196118193688071	-4.17212821284616	3.01767741939634e-05	0.000797099	ENST00000287957+ENST00000493878+ENST00000465247	protein_coding	5.36105
ENSG00000171988	JMJD1C	42.3612805940823	-0.817631	0.168536244766738	-4.85136838143841	1.22612566077645e-06	6.3174e-05	ENST00000399262+ENST00000467356+ENST00000399251+ENST00000402544+ENST00000542921+ENST00000327520+ENST00000497922+ENST00000490669+ENST00000483298+ENST00000469152+ENST00000489372	protein_coding	12.5135
ENSG00000260426	RP5-912I13.1	17.9965540076273	-0.813369	0.28375114254088	-2.8664886010713	0.00415053106203199	0.0314914	ENST00000569431	sense_overlapping	5.70955
ENSG00000150275	PCDH15	22.815856596513	-0.811999	0.220341249587656	-3.68518685409494	0.000228534913788557	0.00373323	ENST00000414778+ENST00000373965+ENST00000495484+ENST00000476074+ENST00000409834+ENST00000395438+ENST00000395445+ENST00000414367+ENST00000395432+ENST00000395433+ENST00000361849+ENST00000373956+ENST00000448885+ENST00000395430+ENST00000320301+ENST00000463095+ENST00000437009+ENST00000373955+ENST00000373957+ENST00000395446+ENST00000395440+ENST00000395442+ENST00000458638	protein_coding	2.06731
ENSG00000134900	TPP2	23.6750531112638	-0.811322	0.187378190667517	-4.32986116916889	1.49203375764147e-05	0.000469712	ENST00000376065+ENST00000376052+ENST00000490010+ENST00000496126+ENST00000493770+ENST00000490420+ENST00000466153+ENST00000482393	protein_coding	3.86632
ENSG00000169756	LIMS1	8.44200941495845	-0.810428	0.249350885699568	-3.25015001546778	0.00115344145597752	0.0123751	ENST00000544547+ENST00000428064+ENST00000332345+ENST00000393310+ENST00000410093+ENST00000449684+ENST00000409441+ENST00000422797+ENST00000338045+ENST00000474038+ENST00000462817+ENST00000496653+ENST00000542845+ENST00000393314+ENST00000414829+ENST00000434274+ENST00000480744	protein_coding	1.84621
ENSG00000255717	SNHG1	20.7280701384347	-0.810053	0.248616924955731	-3.25823581613077	0.00112107204722448	0.012138	ENST00000537068+ENST00000537925+ENST00000540725+ENST00000539921+ENST00000538654+ENST00000537869+ENST00000539975+ENST00000535076+ENST00000545440+ENST00000542112+ENST00000544550+ENST00000545920+ENST00000540865+ENST00000541615+ENST00000541578+ENST00000538266+ENST00000545688+ENST00000535689+ENST00000537024+ENST00000539303+ENST00000541416+ENST00000537965+ENST00000545308+ENST00000540904+ENST00000544983…	lincRNA	17.7337
ENSG00000134884	ARGLU1	111.700983440535	-0.809174	0.147930961621406	-5.46994268600161	4.50181134245932e-08	4.80818e-06	ENST00000400198+ENST00000472226+ENST00000375926+ENST00000360629	protein_coding	30.627
ENSG00000082269	FAM135A	35.5604485536688	-0.808938	0.180989441309008	-4.46953204898945	7.83909130074708e-06	0.00027788	ENST00000514185+ENST00000418814+ENST00000370479+ENST00000505769+ENST00000515323+ENST00000508844+ENST00000515280+ENST00000507085+ENST00000457062+ENST00000361499+ENST00000194672+ENST00000505868+ENST00000393299+ENST00000425415+ENST00000507049+ENST00000505675	protein_coding	12.7938
ENSG00000165424	ZCCHC24	12.6987666001271	-0.808914	0.291047991385249	-2.77931574637415	0.00544735472574527	0.038697	ENST00000372336+ENST00000372333	protein_coding	1.63107
ENSG00000271614	LINC00936	6.20361016709206	-0.808687	0.300747992497007	-2.68891995812828	0.00716836051286951	0.0472664	ENST00000605386	lincRNA	1.30719
ENSG00000115760	BIRC6	88.4389621243021	-0.808262	0.132456883928154	-6.10207412403877	1.04700795777791e-09	2.34901e-07	ENST00000421745+ENST00000466527+ENST00000444173+ENST00000431454+ENST00000483194+ENST00000462504+ENST00000497023+ENST00000496555+ENST00000461788+ENST00000471232+ENST00000470250+ENST00000465130	protein_coding	17.9801
ENSG00000119397	CNTRL	9.44934392035871	-0.808065	0.290176874004517	-2.78473137603647	0.00535720843803812	0.0382251	ENST00000373865+ENST00000373855+ENST00000238341+ENST00000468952+ENST00000373851+ENST00000373850+ENST00000373847+ENST00000431571+ENST00000373845+ENST00000373844+ENST00000491018	protein_coding	1.63529
ENSG00000168395	ING5	30.885583051586	-0.807489	0.194072796149747	-4.16075093557634	3.1720287118023e-05	0.000830444	ENST00000492488+ENST00000313552+ENST00000482774+ENST00000406941+ENST00000493261+ENST00000445620+ENST00000489509+ENST00000484145+ENST00000493578+ENST00000474238+ENST00000486061	protein_coding	4.93197
ENSG00000035928	RFC1	32.0538200231386	-0.807479	0.229676444806	-3.51572280361661	0.000438558608941843	0.00610606	ENST00000381897+ENST00000349703+ENST00000510783+ENST00000502991+ENST00000504974+ENST00000514572+ENST00000505077+ENST00000504554+ENST00000502706+ENST00000509084+ENST00000512881+ENST00000512726+ENST00000418436+ENST00000504849+ENST00000512275+ENST00000503784	protein_coding	4.65953
ENSG00000206418	RAB12	79.1187230741762	-0.8069	0.148416730291757	-5.43671911706696	5.42705886309358e-08	5.6251e-06	ENST00000329286+ENST00000580987	protein_coding	27.5851
ENSG00000101596	SMCHD1	41.6966331791093	-0.806246	0.165650325418395	-4.86715397256112	1.13216821775925e-06	5.93685e-05	ENST00000320876+ENST00000261598+ENST00000581226+ENST00000585229+ENST00000577880+ENST00000577300+ENST00000584897+ENST00000581711+ENST00000581383+ENST00000609587+ENST00000581631+ENST00000583441+ENST00000583344+ENST00000583800	protein_coding	4.53062
ENSG00000185432	METTL7A	54.8199410049044	-0.805941	0.236716902331303	-3.40465977996836	0.000662465323399025	0.00829204	ENST00000548553+ENST00000550502+ENST00000332160+ENST00000547104+ENST00000546513+ENST00000550097	protein_coding	16.0265
ENSG00000116001	TIA1	38.0009428326809	-0.805444	0.192499979539428	-4.18412741889107	2.86263522544765e-05	0.000762968	ENST00000415783+ENST00000433529+ENST00000282574+ENST00000445587+ENST00000486392+ENST00000495774+ENST00000454815+ENST00000468787+ENST00000482876+ENST00000497672+ENST00000477415+ENST00000496096+ENST00000484065+ENST00000416149+ENST00000474699+ENST00000474809+ENST00000477044+ENST00000361692+ENST00000496452+ENST00000481650	protein_coding	6.82311
ENSG00000214300	SPDYE3	4.20993994589586	-0.805162	0.251792762508201	-3.19771531965899	0.0013852095444271	0.014161	ENST00000437326+ENST00000332397+ENST00000380765	protein_coding	3.61871
ENSG00000187244	BCAM	3.35354661399255	-0.804421	0.286230419644613	-2.81039531273953	0.00494806832072192	0.0359277	ENST00000589651+ENST00000270233+ENST00000588303+ENST00000591520+ENST00000588603+ENST00000590108+ENST00000590196+ENST00000589558+ENST00000588714+ENST00000590624	protein_coding	2.49693
ENSG00000234444	ZNF736	8.13333461254175	-0.80318	0.291844282655785	-2.75208383158704	0.00592173597526801	0.0413053	ENST00000493036+ENST00000465343+ENST00000492322+ENST00000438373+ENST00000355095+ENST00000488621+ENST00000606716+ENST00000423484	protein_coding	3.40302
ENSG00000225206	MIR137HG	11.944845000658	-0.803104	0.253156616159736	-3.17235907981764	0.00151205922191896	0.0150984	ENST00000424528+ENST00000602852+ENST00000602984+ENST00000385223+ENST00000413670+ENST00000538428+ENST00000580305	lincRNA	3.31238
ENSG00000047188	YTHDC2	57.8335751278928	-0.803085	0.166830254847339	-4.81378417667434	1.48098749591995e-06	7.2914e-05	ENST00000161863+ENST00000503857+ENST00000515883+ENST00000514720+ENST00000506333+ENST00000512600+ENST00000507567	protein_coding	7.6132
ENSG00000118762	PKD2	13.337082764022	-0.802461	0.268021251713292	-2.99402183819199	0.00275326237233173	0.0233041	ENST00000237596+ENST00000506727+ENST00000506367+ENST00000508588+ENST00000511337+ENST00000512858+ENST00000502363	protein_coding	2.01628
ENSG00000213240	NOTCH2NL	7.09729828575355	-0.802168	0.276081636468341	-2.9055454511816	0.00366613599701696	0.0287643	ENST00000344859+ENST00000362074+ENST00000479995+ENST00000369340	protein_coding	8.01783
ENSG00000186376	ZNF75D	5.57375308038033	-0.802042	0.28473388543904	-2.8168135316445	0.00485026764117883	0.0354792	ENST00000494295+ENST00000370766+ENST00000370764+ENST00000469456	protein_coding	1.53452
ENSG00000229325	ACAP2-IT1	4.79226474776894	-0.801743	0.298220325539986	-2.68842612819625	0.00717897180293591	0.0473187	ENST00000419899	sense_intronic	5.11132
ENSG00000133657	ATP13A3	97.0745635252578	-0.800569	0.16649558595211	-4.80834720035734	1.5218328480286e-06	7.4511e-05	ENST00000439040+ENST00000429136+ENST00000256031+ENST00000461660+ENST00000497567+ENST00000484023+ENST00000485194+ENST00000492983+ENST00000457986+ENST00000446356	protein_coding	12.9233
ENSG00000173369	C1QB	32.7360209320583	-0.798755	0.284203234682691	-2.81050724727749	0.00494634749427094	0.0359277	ENST00000510260+ENST00000509305+ENST00000314933+ENST00000432749	protein_coding	20.5179
ENSG00000070018	LRP6	39.5105630080991	-0.797939	0.222721904274036	-3.58267153922866	0.000340098138150018	0.00504427	ENST00000261349+ENST00000538239+ENST00000540527+ENST00000543091+ENST00000540415+ENST00000545658+ENST00000535731	protein_coding	4.89512
ENSG00000165476	REEP3	24.8075208115029	-0.79586	0.241728767943336	-3.29236676053357	0.000993479599322371	0.0111516	ENST00000373758+ENST00000298249	protein_coding	2.8715
ENSG00000258297	RP11-658F2.8	6.71014572603201	-0.793805	0.289265206701538	-2.74421149899968	0.00606564444332455	0.0419623	ENST00000550837+ENST00000548810	antisense	7.37266
ENSG00000129317	PUS7L	13.0398295670215	-0.792621	0.262231362604702	-3.02260337535778	0.00250610469899755	0.0219349	ENST00000416848+ENST00000344862+ENST00000551923+ENST00000431332+ENST00000550784+ENST00000547156+ENST00000553166+ENST00000549868	protein_coding	5.02936
ENSG00000163428	LRRC58	23.1127890185095	-0.791061	0.247790284046192	-3.19246109527199	0.00141065946419019	0.0143775	ENST00000295628	protein_coding	1.94393
ENSG00000138035	PNPT1	24.4848572812201	-0.788312	0.176457911028186	-4.46742056263464	7.91683943966574e-06	0.000280076	ENST00000447944+ENST00000415374+ENST00000260604+ENST00000481066+ENST00000415489+ENST00000429805	protein_coding	5.82616
ENSG00000134987	WDR36	67.1837666214313	-0.787914	0.186699806391152	-4.2202210882602	2.4406284457954e-05	0.000682298	ENST00000506538+ENST00000513710+ENST00000505303+ENST00000515784+ENST00000504122	protein_coding	6.70507
ENSG00000153922	CHD1	15.154262074466	-0.787902	0.265544854213978	-2.96711309742735	0.0030061035951501	0.0249439	ENST00000514344+ENST00000512392+ENST00000284049+ENST00000512844+ENST00000513064+ENST00000505657+ENST00000511067+ENST00000508756+ENST00000414220+ENST00000511628+ENST00000505982	protein_coding	3.32153
ENSG00000224660	SH3BP5-AS1	9.56745844433344	-0.786588	0.278452784214749	-2.82485088820596	0.00473026236414635	0.0349039	ENST00000420195+ENST00000413977+ENST00000436602	antisense	1.9029
ENSG00000101166	SLMO2	90.2831730741214	-0.786176	0.148128041751995	-5.30740912651	1.11194409660921e-07	9.38481e-06	ENST00000355937+ENST00000371033+ENST00000463057+ENST00000466051	protein_coding	22.9796
ENSG00000120798	NR2C1	21.8185488733418	-0.785098	0.213207390976581	-3.68232049209033	0.000231120600949618	0.00377116	ENST00000333003+ENST00000552861+ENST00000551647+ENST00000549617+ENST00000546416+ENST00000547594+ENST00000552484+ENST00000545833+ENST00000393101+ENST00000552791+ENST00000330677+ENST00000548252+ENST00000546367+ENST00000548966+ENST00000552417+ENST00000551386+ENST00000549482+ENST00000547469	protein_coding	10.0645
ENSG00000146587	RBAK	25.8213615477248	-0.782028	0.253534340638831	-3.08450344638219	0.00203892247753573	0.0188611	ENST00000353796+ENST00000396912+ENST00000476992	protein_coding	2.82992
ENSG00000140632	GLYR1	10.3077471854824	-0.781587	0.216334208401601	-3.61286748587595	0.000302829484176533	0.00464304	ENST00000321919+ENST00000436648+ENST00000588732+ENST00000589389+ENST00000381983+ENST00000591451+ENST00000587936+ENST00000591846+ENST00000588297+ENST00000586095+ENST00000587297+ENST00000586901+ENST00000587875+ENST00000591159	protein_coding	4.56216
ENSG00000170385	SLC30A1	33.2372243254802	-0.780957	0.249337219742047	-3.1321311066146	0.00173542360212092	0.0167076	ENST00000367001	protein_coding	3.6577
ENSG00000153207	AHCTF1	14.1833866953863	-0.780349	0.205154715717131	-3.8037092128801	0.000142545498099522	0.00261	ENST00000326225+ENST00000366508+ENST00000470300+ENST00000391829+ENST00000498601+ENST00000483900+ENST00000477526+ENST00000478568	protein_coding	4.28505
ENSG00000101144	BMP7	13.5398719481872	-0.78009	0.257793531018851	-3.02602700038251	0.00247790174665034	0.0218091	ENST00000395863+ENST00000395864+ENST00000476877+ENST00000460817+ENST00000450594+ENST00000433911+ENST00000463939+ENST00000530870+ENST00000524700	protein_coding	2.59292
ENSG00000224237	MINOS1P3	2.38565214191009	-0.779028	0.25153770694161	-3.09706267743048	0.00195448544272688	0.0182707	ENST00000457048	pseduogene	8.95566
ENSG00000167766	ZNF83	31.2305616373478	-0.77534	0.233722470352726	-3.31735219483613	0.000908749836157449	0.0104344	ENST00000600714+ENST00000601257+ENST00000301096+ENST00000536937+ENST00000544146+ENST00000597597+ENST00000594682+ENST00000545872+ENST00000541777+ENST00000595939+ENST00000596930+ENST00000597161+ENST00000598536+ENST00000601140+ENST00000595171+ENST00000601237+ENST00000596440+ENST00000602232+ENST00000600457+ENST00000598190+ENST00000391789	protein_coding	10.087
ENSG00000162607	USP1	25.9816788039431	-0.775137	0.201858552180933	-3.84000049558379	0.000123034062001517	0.00232875	ENST00000452143+ENST00000442679+ENST00000371146+ENST00000339950	protein_coding	5.4113
ENSG00000150938	CRIM1	27.9146137617365	-0.773497	0.215622613313059	-3.58727287380776	0.000334154580360967	0.00497848	ENST00000280527+ENST00000426856+ENST00000428774+ENST00000481321+ENST00000413985+ENST00000473403+ENST00000497236+ENST00000477491	protein_coding	3.20885
ENSG00000170949	ZNF160	12.7392554257126	-0.773428	0.21993312131966	-3.51665188897431	0.000437026534065842	0.00609312	ENST00000599056+ENST00000418871+ENST00000429604+ENST00000601421+ENST00000599247+ENST00000601982+ENST00000355147+ENST00000599637+ENST00000597112+ENST00000602095+ENST00000596966+ENST00000594760+ENST00000600924+ENST00000599980+ENST00000596388+ENST00000599729	protein_coding	3.61994
ENSG00000077063	CTTNBP2	29.9538519186359	-0.773344	0.206264554093198	-3.74928220450949	0.000177341435406282	0.00306953	ENST00000160373+ENST00000446636+ENST00000441556+ENST00000445366+ENST00000435233+ENST00000482124+ENST00000416239+ENST00000467088+ENST00000434890+ENST00000487820+ENST00000454375+ENST00000412853	protein_coding	4.27521
ENSG00000187984	ANKRD19P	20.1072081211048	-0.7723	0.188064793126281	-4.1065622090514	4.01591340981298e-05	0.000996891	ENST00000473204+ENST00000465736+ENST00000375504+ENST00000460854+ENST00000338192+ENST00000464387+ENST00000492083	uncertain	13.3403
ENSG00000159147	DONSON	17.0433581396306	-0.771308	0.229811827701148	-3.35626034302179	0.000790041599784237	0.00949979	ENST00000439593+ENST00000303113+ENST00000453626+ENST00000457359+ENST00000303071+ENST00000417871+ENST00000460557+ENST00000442660+ENST00000444517+ENST00000437395+ENST00000432378+ENST00000440810+ENST00000462566	protein_coding	7.12157
ENSG00000157734	SNX22	12.774842650816	-0.77126	0.235518138814734	-3.27473865729627	0.00105759764071034	0.011679	ENST00000557789+ENST00000325881+ENST00000558466+ENST00000561334+ENST00000560607+ENST00000560945+ENST00000560997	protein_coding	4.07985
ENSG00000135338	LCA5	8.89873346212028	-0.771126	0.270518226391156	-2.85055157108633	0.0043643472273931	0.0327354	ENST00000392959+ENST00000369846+ENST00000467898	protein_coding	1.48845
ENSG00000198886	MT-ND4	179423.214764666	-0.77109	0.184162731739176	-4.18700483253799	2.82659809652046e-05	0.000759656	ENST00000361381	protein_coding	75821.9
ENSG00000112541	PDE10A	12.0019300072479	-0.771005	0.277723579797754	-2.7761600832725	0.00550051181085459	0.0389808	ENST00000366882+ENST00000354448+ENST00000539869+ENST00000580695+ENST00000535229	protein_coding	1.0925
ENSG00000267512	CTC-250I14.3	2.06462778050436	-0.770557	0.202980315152542	-3.79621512304503	0.000146922017822197	0.00266262	ENST00000591825	antisense	192.289
ENSG00000124193	SRSF6	68.6706239239024	-0.769771	0.161335055905053	-4.7712546897321	1.83081861652838e-06	8.60728e-05	ENST00000244020+ENST00000483871	protein_coding	13.6957
ENSG00000141458	NPC1	26.4381870090914	-0.76937	0.222626615166311	-3.45587588247085	0.000548507828118399	0.00723345	ENST00000591107+ENST00000590723+ENST00000593280+ENST00000586150+ENST00000269228+ENST00000588867+ENST00000412552+ENST00000591051+ENST00000587163+ENST00000591955+ENST00000591075+ENST00000540608+ENST00000586718+ENST00000590301+ENST00000587223	protein_coding	6.68854
ENSG00000198690	FAN1	10.5205499489843	-0.768531	0.233225061165804	-3.29523166720891	0.000983405714243754	0.0110736	ENST00000561594+ENST00000362065+ENST00000561607+ENST00000565466+ENST00000565280+ENST00000562892+ENST00000568145+ENST00000562881	protein_coding	2.42795
ENSG00000169604	ANTXR1	16.998900664097	-0.767849	0.268338939929507	-2.86148876750193	0.00421656444800761	0.0318833	ENST00000303714+ENST00000409829+ENST00000463335+ENST00000409349+ENST00000482235+ENST00000481119+ENST00000497197	protein_coding	1.99264
ENSG00000196338	NLGN3	31.3492866205332	-0.767845	0.17944388779377	-4.27902581262208	1.8771309504325e-05	0.00056105	ENST00000536169+ENST00000374051+ENST00000395855+ENST00000358741+ENST00000476589	protein_coding	7.06955
ENSG00000080298	RFX3	36.719222325491	-0.767293	0.221024127157394	-3.47153712000833	0.000517487781479148	0.00691701	ENST00000382004+ENST00000302303+ENST00000358730+ENST00000449234+ENST00000458034+ENST00000457373+ENST00000451859+ENST00000420720+ENST00000442560+ENST00000449190+ENST00000381984	protein_coding	4.65674
ENSG00000167977	KCTD5	11.8091573339007	-0.767088	0.237303760536492	-3.23251474284491	0.00122705804053842	0.0128994	ENST00000301738+ENST00000570005+ENST00000564246+ENST00000564195+ENST00000569689	protein_coding	3.33582
ENSG00000171100	MTM1	15.7138084211427	-0.766365	0.265910301760356	-2.88204427735641	0.00395104208899387	0.0304307	ENST00000370396+ENST00000543350+ENST00000542741+ENST00000424519+ENST00000370393+ENST00000306167+ENST00000490530+ENST00000413012	protein_coding	3.04308
ENSG00000157741	UBN2	53.3172400087498	-0.765895	0.187963921390628	-4.0746935028769	4.60749888514754e-05	0.00109374	ENST00000486663+ENST00000288561+ENST00000473989+ENST00000483726+ENST00000609762	protein_coding	2.79194
ENSG00000109046	WSB1	142.644093449042	-0.765548	0.151629185872864	-5.04881757397799	4.44552988147917e-07	2.92909e-05	ENST00000581440+ENST00000262394+ENST00000578312+ENST00000583742+ENST00000467843+ENST00000579733+ENST00000583193+ENST00000427287+ENST00000581185+ENST00000584354+ENST00000583786+ENST00000581089+ENST00000348811+ENST00000582208+ENST00000584114+ENST00000487603+ENST00000583096	protein_coding	28.8618
ENSG00000142544	CTU1	3.9474497675479	-0.76537	0.271841282423025	-2.81550330172975	0.00487008965119721	0.0355362	ENST00000421832	protein_coding	1.37155
ENSG00000198756	COLGALT2	22.1516645954666	-0.764948	0.244763530880756	-3.12525448538532	0.0017765129687261	0.0169924	ENST00000546159+ENST00000486375+ENST00000361927+ENST00000367521+ENST00000367520	protein_coding	5.25164
ENSG00000146757	ZNF92	11.0910696607599	-0.764857	0.249367984414066	-3.06718243991528	0.00216086926664099	0.0196105	ENST00000328747+ENST00000488849+ENST00000431504+ENST00000357512+ENST00000450302	protein_coding	2.72977
ENSG00000132321	IQCA1	29.997131093165	-0.763906	0.210657221207837	-3.6262998311139	0.000287511499737149	0.00445053	ENST00000409907+ENST00000254653+ENST00000309507+ENST00000431676+ENST00000409100+ENST00000479783+ENST00000479471+ENST00000418802+ENST00000467572+ENST00000465621	protein_coding	7.00871
ENSG00000136682	CBWD2	6.16109478175154	-0.763904	0.252973575093754	-3.01969999086737	0.00253025181992937	0.02207	ENST00000259199+ENST00000433343+ENST00000416503+ENST00000358604+ENST00000463627+ENST00000456188+ENST00000490323+ENST00000492566+ENST00000490446+ENST00000479583+ENST00000468417	protein_coding	12.6675
ENSG00000196867	ZFP28	38.9251813432619	-0.763243	0.159524071515667	-4.78450122966532	1.71412448249308e-06	8.14508e-05	ENST00000301318+ENST00000591844+ENST00000594386+ENST00000589836+ENST00000588163	protein_coding	8.67276
ENSG00000020577	SAMD4A	66.0063791866133	-0.762274	0.149902809117717	-5.08512453748652	3.67384924505863e-07	2.48532e-05	ENST00000554335+ENST00000251091+ENST00000555112+ENST00000392067+ENST00000357634+ENST00000555091+ENST00000557692+ENST00000557013+ENST00000555192+ENST00000556069+ENST00000553988+ENST00000555719+ENST00000554587	protein_coding	7.13701
ENSG00000012983	MAP4K5	45.9920993334389	-0.762148	0.185404752616725	-4.11072342566722	3.94421416914591e-05	0.000984609	ENST00000554990+ENST00000013125+ENST00000557124+ENST00000557210+ENST00000554091+ENST00000557578+ENST00000555216+ENST00000557390+ENST00000554066+ENST00000554273	protein_coding	8.10715
ENSG00000121039	RDH10	11.740765250755	-0.762032	0.263101485601314	-2.89634159093916	0.00377541195761569	0.0294134	ENST00000240285+ENST00000518870+ENST00000521928+ENST00000519380+ENST00000521013	protein_coding	2.16541
ENSG00000146006	LRRTM2	94.3833914085423	-0.761607	0.169885044576406	-4.48307054179625	7.35765935020743e-06	0.000265055	ENST00000274711+ENST00000521094+ENST00000518785+ENST00000523537	protein_coding	41.2174
ENSG00000113742	CPEB4	162.19914190245	-0.760151	0.134740314412977	-5.6416016702361	1.68475507194063e-08	2.11777e-06	ENST00000265085+ENST00000334035+ENST00000520867+ENST00000519835+ENST00000518141+ENST00000522344+ENST00000519152+ENST00000522336+ENST00000517880+ENST00000519467	protein_coding	14.6253
ENSG00000183773	AIFM3	14.5510396071313	-0.75948	0.268889803887066	-2.82450421663538	0.00473538252007803	0.0349271	ENST00000399167+ENST00000399163+ENST00000417515+ENST00000441376+ENST00000467926+ENST00000472575+ENST00000479523+ENST00000434714+ENST00000426113+ENST00000468124+ENST00000405089+ENST00000484206+ENST00000335375+ENST00000496097+ENST00000333607+ENST00000440238+ENST00000465606+ENST00000483107+ENST00000486003+ENST00000495869	protein_coding	7.0286
ENSG00000115109	EPB41L5	29.7118840607937	-0.757264	0.231412818541304	-3.27235030346478	0.00106657336703198	0.0117094	ENST00000263713+ENST00000443902+ENST00000331393+ENST00000443124+ENST00000452780+ENST00000466241+ENST00000489017+ENST00000461128+ENST00000495030+ENST00000488691	protein_coding	3.28693
ENSG00000173226	IQCB1	13.3859851334612	-0.75662	0.230798585710279	-3.27826997431033	0.00104445450514312	0.0115699	ENST00000310864+ENST00000393650+ENST00000349820+ENST00000460108+ENST00000498104+ENST00000462442+ENST00000471726	protein_coding	4.22099
ENSG00000146433	TMEM181	101.188271005292	-0.755563	0.140959116141236	-5.36015648500683	8.31498947136846e-08	7.55769e-06	ENST00000367090	protein_coding	12.1302
ENSG00000245970	KB-1208A12.3	2.6125983278191	-0.754147	0.248288867756559	-3.03737672700586	0.0023864699362281	0.0212019	ENST00000501016	antisense	1.64011
ENSG00000169826	CSGALNACT2	23.1632604369421	-0.753541	0.22012519851963	-3.42323776950211	0.00061879924549145	0.00789036	ENST00000374464+ENST00000374466	protein_coding	4.52833
ENSG00000197045	GMFB	795.881969548226	-0.753418	0.193874713077427	-3.88610837404031	0.000101864045518395	0.002015	ENST00000554908+ENST00000358056+ENST00000554163+ENST00000554247+ENST00000553333+ENST00000554682+ENST00000553566+ENST00000553952	protein_coding	111.558
ENSG00000124786	SLC35B3	15.8734069394905	-0.752158	0.271794826185328	-2.76737460217756	0.00565097805989279	0.0398718	ENST00000379660+ENST00000339306+ENST00000426876	protein_coding	4.6078
ENSG00000215386	LINC00478	16.0616398868582	-0.751727	0.274385028794979	-2.73967862226992	0.00614992868589128	0.0422814	ENST00000458468+ENST00000602580+ENST00000602935+ENST00000400178+ENST00000456342+ENST00000428669+ENST00000419952+ENST00000445461+ENST00000602901+ENST00000602505+ENST00000602339+ENST00000602892+ENST00000418813+ENST00000435697+ENST00000453910+ENST00000602620+ENST00000441820+ENST00000602280+ENST00000602323	lincRNA	11.5608
ENSG00000088930	XRN2	35.2900134147443	-0.751391	0.182304670124878	-4.12162254244662	3.76213260143637e-05	0.00094814	ENST00000377191+ENST00000430571+ENST00000539513	protein_coding	7.38944
ENSG00000154263	ABCA10	14.0548178302238	-0.751298	0.251983350094326	-2.98153635503009	0.00286805991402229	0.0241031	ENST00000522787+ENST00000521538+ENST00000416101+ENST00000269081+ENST00000522406+ENST00000524231+ENST00000519732+ENST00000523419+ENST00000518929+ENST00000588514+ENST00000432313+ENST00000523512+ENST00000524273+ENST00000423818+ENST00000521526	protein_coding	6.34711
ENSG00000135905	DOCK10	46.7541179940382	-0.751295	0.156378229967973	-4.80434770691404	1.5525682062947e-06	7.55981e-05	ENST00000258390+ENST00000409592+ENST00000535663+ENST00000492251+ENST00000422684+ENST00000489831+ENST00000472652+ENST00000492369+ENST00000543715+ENST00000471810+ENST00000474102+ENST00000435582+ENST00000458608	protein_coding	6.70482
ENSG00000089335	ZNF302	49.1186788184191	-0.751236	0.145257054445803	-5.17176966281705	2.31887320261928e-07	1.71865e-05	ENST00000512455+ENST00000509528+ENST00000502743+ENST00000506901+ENST00000457781+ENST00000505242+ENST00000505163+ENST00000423823+ENST00000507959+ENST00000510002+ENST00000446502+ENST00000505365+ENST00000509196	protein_coding	23.758
ENSG00000112062	MAPK14	45.6614045616907	-0.751068	0.173714409126436	-4.32357917275756	1.53518008761158e-05	0.00047736	ENST00000229795+ENST00000229794+ENST00000468133+ENST00000310795+ENST00000491957+ENST00000496250+ENST00000474429+ENST00000472333+ENST00000490379	protein_coding	7.43026
ENSG00000177119	ANO6	13.6485994858339	-0.750785	0.253731046855294	-2.95897980515995	0.0030865932791565	0.0254099	ENST00000426898+ENST00000425752+ENST00000423947+ENST00000435642+ENST00000320560+ENST00000550630+ENST00000441606+ENST00000551667	protein_coding	1.4929
ENSG00000109381	ELF2	15.1190182398753	-0.75001	0.22609438900301	-3.31724207017517	0.000909108127622852	0.0104344	ENST00000515489+ENST00000394235+ENST00000379549+ENST00000265495+ENST00000379550+ENST00000358635+ENST00000510408+ENST00000420916+ENST00000512627+ENST00000514577+ENST00000504314+ENST00000514606+ENST00000511184+ENST00000511006	protein_coding	6.70986
ENSG00000143149	ALDH9A1	39.9448833349934	-0.749303	0.173837296224825	-4.31036816109093	1.62982974325097e-05	0.000501512	ENST00000354775+ENST00000463610+ENST00000538148+ENST00000491436+ENST00000461664+ENST00000471457	protein_coding	10.9901
ENSG00000066557	LRRC40	32.8520901150782	-0.74911	0.189190781865188	-3.95954818089191	7.50916943111657e-05	0.0015788	ENST00000370952	protein_coding	7.56852
ENSG00000131013	PPIL4	20.6554078491009	-0.748414	0.225424500199694	-3.32001937521148	0.000900112008697114	0.0103729	ENST00000253329+ENST00000340881	protein_coding	6.3618
ENSG00000189308	LIN54	26.1948441003351	-0.748343	0.230540761070051	-3.24603195481466	0.00117025703009577	0.012495	ENST00000505905+ENST00000395282+ENST00000395283+ENST00000340417+ENST00000510877+ENST00000446851+ENST00000442461+ENST00000510557+ENST00000508171+ENST00000506560+ENST00000505397+ENST00000509748	protein_coding	4.07431
ENSG00000053900	ANAPC4	29.7379931701358	-0.747549	0.219456737592445	-3.40636345564045	0.000658344724175093	0.00825406	ENST00000315368+ENST00000510092+ENST00000505080+ENST00000505991+ENST00000507809+ENST00000507925+ENST00000503805+ENST00000505842+ENST00000504256+ENST00000515848+ENST00000506973	protein_coding	9.55943
ENSG00000108924	HLF	12.967993883874	-0.747535	0.280217829004576	-2.66769370241594	0.00763738499465695	0.0495803	ENST00000226067+ENST00000430986+ENST00000573945+ENST00000575345+ENST00000570962+ENST00000572002+ENST00000573020+ENST00000573422+ENST00000575868+ENST00000575307+ENST00000572234	protein_coding	1.61865
ENSG00000131844	MCCC2	21.2977009310065	-0.747273	0.237157258590844	-3.15095972960221	0.00162734926055596	0.0159643	ENST00000512218+ENST00000340941+ENST00000509358+ENST00000323375+ENST00000507169+ENST00000505787+ENST00000510895+ENST00000505435+ENST00000509539	protein_coding	4.62699
ENSG00000111879	FAM184A	53.4379959885144	-0.746953	0.155766202823306	-4.79534926303804	1.62391643217848e-06	7.80008e-05	ENST00000521043+ENST00000338891+ENST00000517987+ENST00000352896+ENST00000475529+ENST00000481884+ENST00000482219+ENST00000368475+ENST00000368472+ENST00000521531+ENST00000522284+ENST00000448815	protein_coding	35.4053
ENSG00000164778	EN2	34.6192932901049	-0.746716	0.219129124100303	-3.40765393843212	0.00065523937260199	0.00823066	ENST00000297375	protein_coding	7.66939
ENSG00000125730	C3	49.1894224496445	-0.745777	0.243542669107814	-3.06220192008294	0.00219715184862141	0.0198599	ENST00000245907+ENST00000601475+ENST00000599899+ENST00000602229+ENST00000599668+ENST00000601008+ENST00000596548+ENST00000596179+ENST00000596238+ENST00000598805+ENST00000594005+ENST00000602053+ENST00000600763+ENST00000594270+ENST00000597442+ENST00000595577+ENST00000594936+ENST00000600744	protein_coding	42.2105
ENSG00000118412	CASP8AP2	15.2199790498895	-0.744909	0.209617459307904	-3.55366080242927	0.000379908863840055	0.00549226	ENST00000552401+ENST00000419040+ENST00000444163+ENST00000551025+ENST00000547893+ENST00000237177+ENST00000548224	processed_transcript	6.74086
ENSG00000260838	RP11-531A24.3	48.7003520738791	-0.742967	0.203610920616806	-3.64895678539231	0.000263307387970599	0.00417056	ENST00000564832+ENST00000596434	lincRNA	14.0228
ENSG00000149177	PTPRJ	41.0064557912325	-0.742538	0.234580785941215	-3.16538368148972	0.00154878572970672	0.0153562	ENST00000418331+ENST00000440289+ENST00000527952+ENST00000534219+ENST00000526550+ENST00000527026	protein_coding	5.10442
ENSG00000138772	ANXA3	17.274369703559	-0.741481	0.246444352067699	-3.0087137609357	0.00262356167282318	0.0225619	ENST00000264908+ENST00000512884+ENST00000512542+ENST00000503570+ENST00000510502+ENST00000512373+ENST00000514171+ENST00000508214+ENST00000505805+ENST00000503776	protein_coding	8.05995
ENSG00000113971	NPHP3	18.7832785891788	-0.739961	0.265112872605991	-2.79111851666187	0.00525262351763124	0.0376	ENST00000471702+ENST00000474871+ENST00000326682+ENST00000493732+ENST00000490993+ENST00000465756+ENST00000337331+ENST00000512094+ENST00000515289+ENST00000469232+ENST00000476742+ENST00000471145+ENST00000343113+ENST00000383282	protein_coding	5.3907
ENSG00000144559	TAMM41	12.0225227812585	-0.737995	0.242470996730806	-3.04364057470788	0.00233734210890876	0.0208911	ENST00000273037+ENST00000455809+ENST00000498127+ENST00000457498+ENST00000486090+ENST00000414736+ENST00000444133+ENST00000460246+ENST00000411947+ENST00000417723+ENST00000494388	protein_coding	8.54036
ENSG00000082258	CCNT2	42.6291234269135	-0.737925	0.184210716601773	-4.00587686366866	6.17878332130828e-05	0.00136041	ENST00000419781+ENST00000446247+ENST00000537343+ENST00000452839+ENST00000264157+ENST00000295238+ENST00000475094+ENST00000464932+ENST00000417175+ENST00000452521+ENST00000438691	protein_coding	4.64111
ENSG00000147065	MSN	19.2497291470195	-0.736907	0.235383299875151	-3.1306661034186	0.00174410335906186	0.0167729	ENST00000609672+ENST00000609205+ENST00000439474+ENST00000429601+ENST00000447323+ENST00000360270	protein_coding	3.51468
ENSG00000174718	KIAA1551	14.9609955261988	-0.736797	0.261506795227148	-2.81750718945975	0.00483980311251911	0.035427	ENST00000541981+ENST00000540924+ENST00000312561+ENST00000535596+ENST00000397578+ENST00000535606+ENST00000543763+ENST00000381054	protein_coding	8.82123
ENSG00000184226	PCDH9	164.229629966605	-0.736758	0.127226039729289	-5.79093893246992	6.99940246937591e-09	1.0425e-06	ENST00000544246+ENST00000377865+ENST00000456367+ENST00000328454+ENST00000377861	protein_coding	18.2369
ENSG00000092621	PHGDH	18.8031551223681	-0.736522	0.261417229902292	-2.81741950376651	0.00484112481088165	0.035427	ENST00000493622+ENST00000496756+ENST00000369409+ENST00000462324+ENST00000369407+ENST00000469443+ENST00000482968	protein_coding	8.8521
ENSG00000223547	ZNF844	10.9694795291573	-0.735906	0.232648457678167	-3.163168380132	0.0015606203932909	0.0154441	ENST00000439326+ENST00000550826+ENST00000441304	protein_coding	1.28489
ENSG00000186231	KLHL32	8.93462332654852	-0.735862	0.257633322185689	-2.85623844638769	0.0042869304938167	0.0323051	ENST00000369261+ENST00000544166+ENST00000536676+ENST00000539200+ENST00000369254+ENST00000447886	protein_coding	1.66625
ENSG00000198948	MFAP3L	50.5182689829068	-0.735768	0.161714723128984	-4.54978834361445	5.36999026699126e-06	0.000206505	ENST00000393704+ENST00000361618+ENST00000512698+ENST00000502832+ENST00000507601+ENST00000393702+ENST00000506110+ENST00000504999+ENST00000506764+ENST00000510306+ENST00000514683	protein_coding	7.01566
ENSG00000123066	MED13L	28.5477598762599	-0.733871	0.195299254852996	-3.75767334884468	0.000171500555121327	0.00299475	ENST00000552023+ENST00000281928+ENST00000548784+ENST00000552447+ENST00000548694+ENST00000552340+ENST00000549786+ENST00000549755+ENST00000551197+ENST00000548743	protein_coding	2.27142
ENSG00000165507	C10orf10	51.1139847449091	-0.733573	0.181670788495062	-4.03792377068524	5.39263696259854e-05	0.00122852	ENST00000496638+ENST00000298295+ENST00000448778	protein_coding	16.301
ENSG00000140416	TPM1	32.9282474070364	-0.73227	0.163202941085566	-4.48686542584927	7.22786962726761e-06	0.000261442	ENST00000288398+ENST00000560975+ENST00000358278+ENST00000560445+ENST00000403994+ENST00000357980+ENST00000558314+ENST00000561425+ENST00000558347+ENST00000267996+ENST00000559397+ENST00000559556+ENST00000560970+ENST00000559831+ENST00000561266+ENST00000334895+ENST00000404484+ENST00000558868+ENST00000560959+ENST00000317516+ENST00000559281+ENST00000560615+ENST00000560679+ENST00000558264+ENST00000558400…	protein_coding	24.9513
ENSG00000131876	SNRPA1	8.79039611081612	-0.732215	0.193336378663913	-3.78725712220226	0.000152319455428941	0.00274082	ENST00000254193+ENST00000558036+ENST00000559309+ENST00000560307+ENST00000560433+ENST00000394082+ENST00000540017+ENST00000560496+ENST00000559686+ENST00000560383+ENST00000558059+ENST00000560987+ENST00000560856+ENST00000558020+ENST00000561187	protein_coding	13.1161
ENSG00000146414	SHPRH	11.7928458519972	-0.732152	0.272224996872493	-2.68951067297748	0.00715568587924671	0.0472355	ENST00000417762+ENST00000367505+ENST00000367503+ENST00000438092+ENST00000275233+ENST00000433355+ENST00000519632+ENST00000523276+ENST00000520752+ENST00000521977	protein_coding	1.5279
ENSG00000002549	LAP3	28.4339800462974	-0.731949	0.210638552642074	-3.47490364962023	0.000511036868583498	0.00686703	ENST00000226299+ENST00000508497+ENST00000512397+ENST00000606142+ENST00000509583+ENST00000507960+ENST00000508014+ENST00000513105+ENST00000504614+ENST00000503467	protein_coding	13.2009
ENSG00000198721	ECI2	26.5386208406892	-0.731456	0.228732647894137	-3.19786437396804	0.00138449378457223	0.014161	ENST00000380118+ENST00000380125+ENST00000413766+ENST00000496241+ENST00000380120+ENST00000361538+ENST00000464057+ENST00000478266+ENST00000465828+ENST00000464583+ENST00000495548+ENST00000489086	protein_coding	15.7892
ENSG00000130147	SH3BP4	11.682052314339	-0.731345	0.259851568171683	-2.81447221240964	0.0048857401381636	0.0356211	ENST00000392011+ENST00000484097+ENST00000416021+ENST00000409212+ENST00000344528+ENST00000444916+ENST00000446904+ENST00000462602+ENST00000493436+ENST00000454947+ENST00000489601	protein_coding	1.72472
ENSG00000154258	ABCA9	19.9583973158628	-0.731159	0.238098388571437	-3.0708283120912	0.00213465858020009	0.0194623	ENST00000340001+ENST00000453985+ENST00000370732+ENST00000482072+ENST00000460872+ENST00000492580+ENST00000461623+ENST00000495634+ENST00000585714	protein_coding	3.13033
ENSG00000257103	LSM14A	52.5771065185554	-0.729562	0.176233322578915	-4.13974782562789	3.47687810488794e-05	0.0008956	ENST00000589878+ENST00000540746+ENST00000544216+ENST00000433627+ENST00000586157+ENST00000588582+ENST00000585887+ENST00000590416	protein_coding	11.3655
ENSG00000115808	STRN	29.7430217894539	-0.729225	0.205369005295787	-3.55080322787534	0.000384057439005136	0.00554771	ENST00000263918+ENST00000379213+ENST00000495595	protein_coding	2.46981
ENSG00000108055	SMC3	22.5626794396258	-0.729103	0.167230802784259	-4.35985968291872	1.30145869989774e-05	0.000417881	ENST00000361804+ENST00000462899	protein_coding	4.27248
ENSG00000011114	BTBD7	24.8745445288594	-0.729087	0.21365894797949	-3.41238633290054	0.000643967770371146	0.00810056	ENST00000334746+ENST00000355125+ENST00000554565+ENST00000393170+ENST00000553975+ENST00000554644+ENST00000298896+ENST00000555525+ENST00000554968	protein_coding	2.94383
ENSG00000107290	SETX	57.0886449048388	-0.727969	0.147035507086103	-4.95097346367775	7.38431732146631e-07	4.28625e-05	ENST00000224140+ENST00000436441+ENST00000477049+ENST00000393220+ENST00000372169+ENST00000464133+ENST00000474172	protein_coding	4.75054
ENSG00000155849	ELMO1	134.057869359858	-0.727966	0.19003365345661	-3.83072111645092	0.000127768256041149	0.002404	ENST00000341056+ENST00000310758+ENST00000396045+ENST00000396040+ENST00000442504+ENST00000497024+ENST00000487843+ENST00000448602+ENST00000464262+ENST00000420636+ENST00000472359+ENST00000433246+ENST00000487336+ENST00000424212+ENST00000455119+ENST00000455879+ENST00000463390+ENST00000453399+ENST00000445322+ENST00000479447	protein_coding	47.4495
ENSG00000119280	C1orf198	23.6829747946711	-0.727556	0.255390257561963	-2.84879919052134	0.00438845694877102	0.0328606	ENST00000470540+ENST00000366663+ENST00000427697+ENST00000523410+ENST00000522201+ENST00000519360+ENST00000521263	protein_coding	4.3918
ENSG00000075142	SRI	126.490257373166	-0.727085	0.114599709018048	-6.34456254438011	2.23058354617709e-10	6.27538e-08	ENST00000265729+ENST00000419179+ENST00000472930+ENST00000490437+ENST00000394641+ENST00000431660+ENST00000457606+ENST00000486860+ENST00000488015+ENST00000489079	protein_coding	45.9812
ENSG00000254132	MTND6P3	4.36831859608411	-0.727034	0.264288920328479	-2.75090669357397	0.00594305686424837	0.0413726	ENST00000520612	pseduogene	5.27859
ENSG00000007952	NOX1	6.12189147354604	-0.726733	0.230600005202012	-3.15148528390706	0.00162442348196281	0.0159508	ENST00000372966+ENST00000372964+ENST00000427768+ENST00000217885+ENST00000372960	protein_coding	3.65072
ENSG00000272379	RP1-257A7.5	14.9295154321188	-0.726062	0.251419867603061	-2.88784733203409	0.00387888088931651	0.0299822	ENST00000606393	lincRNA	22.5269
ENSG00000225475	RP11-377K22.2	1.05265943342755	-0.725442	0.25176341342397	-2.88144439978506	0.0039585706891861	0.0304654	ENST00000442812	pseduogene	10.5424
ENSG00000164292	RHOBTB3	54.6538480545095	-0.724917	0.200571414840426	-3.61425664832908	0.000301210578353275	0.00462622	ENST00000510226+ENST00000515852+ENST00000504949+ENST00000506959+ENST00000506817+ENST00000379982+ENST00000512878+ENST00000502541+ENST00000510623+ENST00000504179+ENST00000510313+ENST00000507186+ENST00000511558+ENST00000503737+ENST00000513091+ENST00000514198	protein_coding	15.4663
ENSG00000168385	2002-09-01	108.97185488112	-0.724382	0.133058202322696	-5.4440955204945	5.2069274922684e-08	5.4608e-06	ENST00000391973+ENST00000428282+ENST00000492978+ENST00000360051+ENST00000407017+ENST00000445030+ENST00000428524+ENST00000469434+ENST00000391971+ENST00000495463+ENST00000482304+ENST00000475474+ENST00000401990+ENST00000461048+ENST00000457335+ENST00000436795+ENST00000462147+ENST00000434955+ENST00000466211+ENST00000402092+ENST00000473479+ENST00000464128+ENST00000441533+ENST00000467971+ENST00000425899…	protein_coding	25.1935
ENSG00000044115	CTNNA1	51.9000686704955	-0.723058	0.175172250588113	-4.12769919914284	3.66410983534199e-05	0.000926429	ENST00000517980+ENST00000522227+ENST00000524127+ENST00000523912+ENST00000520339+ENST00000355078+ENST00000521724+ENST00000302763+ENST00000519309+ENST00000519113+ENST00000520158+ENST00000518825+ENST00000518910+ENST00000518585+ENST00000521941+ENST00000518919+ENST00000523275+ENST00000522730+ENST00000517534+ENST00000520400+ENST00000518381+ENST00000522013+ENST00000520260+ENST00000523298+ENST00000520865…	protein_coding	15.6563
ENSG00000162695	SLC30A7	19.5940564427717	-0.722632	0.22094447673624	-3.27064915196035	0.00107300941858615	0.0117468	ENST00000370112+ENST00000357650+ENST00000370111	protein_coding	1.86755
ENSG00000115128	SF3B14	50.0131269296924	-0.721836	0.140368889979595	-5.14242324378024	2.71217261094545e-07	1.93054e-05	ENST00000233468+ENST00000478050	protein_coding	43.9056
ENSG00000175265	GOLGA8A	50.5610623410061	-0.719282	0.208392465737555	-3.45157156990176	0.000557331922846966	0.00732257	ENST00000473125+ENST00000543376+ENST00000432566+ENST00000360553+ENST00000359187+ENST00000569781+ENST00000565885	protein_coding	24.0359
ENSG00000155380	SLC16A1	50.6589911196928	-0.719128	0.15677528305693	-4.58699734335036	4.49666400902344e-06	0.000179502	ENST00000369626+ENST00000538576+ENST00000458229+ENST00000433570+ENST00000443580+ENST00000429288+ENST00000481750+ENST00000478835	protein_coding	8.90272
ENSG00000169302	STK32A	29.8538621637727	-0.719006	0.197029586263075	-3.64922684052241	0.00026303076525014	0.00416991	ENST00000397936+ENST00000306304+ENST00000541094+ENST00000398521+ENST00000503975+ENST00000398523+ENST00000503384+ENST00000515832+ENST00000506091+ENST00000510953	protein_coding	3.49752
ENSG00000164465	DCBLD1	17.2756496293555	-0.719	0.212690750944239	-3.38049552760217	0.000723552526192953	0.00888721	ENST00000525483+ENST00000528138+ENST00000533950+ENST00000528162+ENST00000368503+ENST00000296955+ENST00000338728+ENST00000533453+ENST00000481630+ENST00000424717+ENST00000478345+ENST00000534777+ENST00000487076	protein_coding	4.11604
ENSG00000127947	PTPN12	41.9376955516779	-0.718708	0.199334672779093	-3.60553188016009	0.000311514243623451	0.00472308	ENST00000248594+ENST00000460731+ENST00000523952+ENST00000433369+ENST00000415482+ENST00000435495+ENST00000418110+ENST00000522115+ENST00000440186+ENST00000447995+ENST00000481154+ENST00000494248+ENST00000464313+ENST00000407343+ENST00000520947+ENST00000519553	protein_coding	7.97071
ENSG00000135525	MAP7	32.8835472016664	-0.718364	0.178111555181941	-4.03322486596879	5.50165873163389e-05	0.00124695	ENST00000354570+ENST00000454590+ENST00000544465+ENST00000438100+ENST00000432797	protein_coding	5.24676
ENSG00000112237	CCNC	66.7559063442333	-0.718059	0.149082951526316	-4.81650440402291	1.46094942043443e-06	7.25318e-05	ENST00000520429+ENST00000326298+ENST00000369220+ENST00000520371+ENST00000523961+ENST00000523799+ENST00000486428+ENST00000523985+ENST00000518714+ENST00000484049+ENST00000524049+ENST00000519617+ENST00000521017+ENST00000523639+ENST00000369217+ENST00000482541+ENST00000523310+ENST00000523541	protein_coding	20.7125
ENSG00000122970	IFT81	11.6082572640898	-0.717627	0.246155078446257	-2.91534551197067	0.00355294960353643	0.0280751	ENST00000552912+ENST00000361948+ENST00000242591+ENST00000546374+ENST00000550156+ENST00000551273+ENST00000549009+ENST00000551055+ENST00000550748	protein_coding	3.66038
ENSG00000184675	AMER1	12.0093568243775	-0.716901	0.266088316735092	-2.69422229880012	0.0070553091752257	0.0468272	ENST00000330258+ENST00000374869+ENST00000403336	protein_coding	1.32453
ENSG00000066027	PPP2R5A	37.6327438694116	-0.716844	0.221010428639589	-3.24348547509589	0.0011807683088176	0.0125661	ENST00000261461+ENST00000537030+ENST00000498129+ENST00000479259+ENST00000498123	protein_coding	7.80711
ENSG00000171723	GPHN	40.1808010090644	-0.715166	0.174208661910826	-4.10522631861336	4.03919235944487e-05	0.00100127	ENST00000478722+ENST00000315266+ENST00000459628+ENST00000543237+ENST00000556633+ENST00000555668+ENST00000305960+ENST00000553936+ENST00000557654+ENST00000556020+ENST00000544752+ENST00000555456+ENST00000556501+ENST00000555527+ENST00000555503+ENST00000557678+ENST00000556240	protein_coding	47.4942
ENSG00000183255	PTTG1IP	69.787968818839	-0.714761	0.189198727554485	-3.77783335595283	0.000158198673359318	0.00281517	ENST00000330938+ENST00000397887+ENST00000445724+ENST00000397886+ENST00000474737+ENST00000494690+ENST00000480234	protein_coding	17.8602
ENSG00000225170	RP5-828K20.1	3.30130745494188	-0.712739	0.211582032961536	-3.36861833591465	0.000755459596820543	0.00915853	ENST00000413920	pseduogene	2.04075
ENSG00000224631	RP11-51O6.1	20.3226310114307	-0.711673	0.133825950428339	-5.31789721815605	1.04973335419867e-07	8.98815e-06	ENST00000591758+ENST00000444907+ENST00000492222	uncertain	63.0282
ENSG00000125703	ATG4C	18.021409938538	-0.711385	0.246068330547408	-2.89100771090237	0.00384008698227897	0.0297603	ENST00000371120+ENST00000317868+ENST00000443289+ENST00000371118+ENST00000414558	protein_coding	3.95856
ENSG00000181751	C5orf30	129.764305793396	-0.710267	0.124645059098828	-5.69831586807266	1.20996719453282e-08	1.60088e-06	ENST00000319933+ENST00000515669+ENST00000510890	protein_coding	28.8292
ENSG00000116017	ARID3A	7.6829798630093	-0.710204	0.246191406240912	-2.88476156531935	0.00391710208818734	0.0301987	ENST00000585895+ENST00000263620+ENST00000592916+ENST00000592216+ENST00000587532+ENST00000585733+ENST00000590251+ENST00000590749	protein_coding	1.06492
ENSG00000156469	MTERFD1	15.8834558905864	-0.71011	0.244011893605643	-2.91014556663131	0.00361260455679006	0.0284198	ENST00000523821+ENST00000522822+ENST00000524341+ENST00000287025+ENST00000517720	protein_coding	12.2502
ENSG00000104267	CA2	41.7555956644953	-0.709796	0.198479295881786	-3.57617022718334	0.000348664660092195	0.00513693	ENST00000285379+ENST00000520127+ENST00000520996+ENST00000518231+ENST00000522742	protein_coding	16.3929
ENSG00000137942	FNBP1L	47.6176538452346	-0.709181	0.18549582477633	-3.82316203844271	0.000131751134230239	0.00245032	ENST00000260506+ENST00000370256+ENST00000271234+ENST00000370253+ENST00000604705+ENST00000424449+ENST00000603526	protein_coding	8.69741
ENSG00000187239	FNBP1	68.4983459517446	-0.708658	0.137042006554968	-5.17109862597129	2.32721691289498e-07	1.71865e-05	ENST00000420781+ENST00000446176+ENST00000443566+ENST00000449089+ENST00000355681+ENST00000478129+ENST00000462766+ENST00000482107+ENST00000491905	protein_coding	25.2398
ENSG00000130449	ZSWIM6	96.2313168490599	-0.707143	0.137275247308301	-5.15128140400238	2.58712653129348e-07	1.8569e-05	ENST00000252744	protein_coding	11.4853
ENSG00000186395	KRT10	46.9653149066893	-0.706922	0.157836716905653	-4.47881629674281	7.50580915405067e-06	0.000268753	ENST00000269576	protein_coding	16.1241
ENSG00000107938	EDRF1	13.667692043525	-0.706738	0.235816268698435	-2.99698455429571	0.00272664527960263	0.0231451	ENST00000481600+ENST00000419769+ENST00000368815+ENST00000356792+ENST00000525091+ENST00000337623+ENST00000530795+ENST00000368813+ENST00000469725+ENST00000525524+ENST00000527655+ENST00000368812+ENST00000525358	protein_coding	8.25582
ENSG00000139132	FGD4	23.4416601652286	-0.705303	0.204738421788106	-3.44489875517973	0.000571273325636818	0.00746149	ENST00000534526+ENST00000550091+ENST00000531134+ENST00000472289+ENST00000494275+ENST00000497153+ENST00000493087+ENST00000551984+ENST00000427716+ENST00000473513+ENST00000266482+ENST00000395740+ENST00000479023+ENST00000546442+ENST00000583694+ENST00000525053+ENST00000494977+ENST00000381025	protein_coding	2.00684
ENSG00000125247	TMTC4	383.499696583606	-0.704156	0.224179371460596	-3.14103691420834	0.00168350811705901	0.0163204	ENST00000376234+ENST00000342624+ENST00000328767+ENST00000489713+ENST00000462211+ENST00000478272+ENST00000496511+ENST00000440120+ENST00000480433+ENST00000475272+ENST00000423847	protein_coding	175.208
ENSG00000144619	CNTN4	135.294611678152	-0.703897	0.108125309720393	-6.51001501280067	7.51432947412805e-11	2.57187e-08	ENST00000422330+ENST00000427741+ENST00000455083+ENST00000418658+ENST00000490876+ENST00000397461+ENST00000438282+ENST00000430505+ENST00000434053+ENST00000427331+ENST00000480113+ENST00000358480+ENST00000473058+ENST00000473173+ENST00000397459+ENST00000448906+ENST00000473845+ENST00000475817+ENST00000484686	protein_coding	38.333
ENSG00000130032	PRRG3	44.8221304672045	-0.703022	0.158431058453535	-4.43740106666462	9.1051547698572e-06	0.000313359	ENST00000448726+ENST00000538575+ENST00000370354+ENST00000370353+ENST00000448324	protein_coding	7.34178
ENSG00000157106	SMG1	53.4799342993855	-0.702933	0.165248238619659	-4.25380219235894	2.10170976872304e-05	0.00061167	ENST00000389467+ENST00000446231+ENST00000565324+ENST00000561940+ENST00000563448+ENST00000562668+ENST00000569764+ENST00000563235+ENST00000566328+ENST00000568038+ENST00000561947+ENST00000565224+ENST00000568239+ENST00000532700+ENST00000569122+ENST00000563836+ENST00000567737	protein_coding	3.12464
ENSG00000173068	BNC2	43.5619238524875	-0.702887	0.162387838147328	-4.3284447378694	1.50166000518679e-05	0.000471069	ENST00000380672+ENST00000484726+ENST00000418777+ENST00000411752+ENST00000380667+ENST00000545497+ENST00000380666+ENST00000603713+ENST00000486514+ENST00000603313+ENST00000468187+ENST00000471301	protein_coding	2.55337
ENSG00000181804	SLC9A9	12.682365212735	-0.702465	0.241101268364882	-2.91356975503662	0.00357321996993023	0.0281976	ENST00000316549+ENST00000483124+ENST00000474727+ENST00000474151+ENST00000498717	protein_coding	3.39219
ENSG00000210191	MT-TL2	21.2789575914302	-0.70166	0.218054405371413	-3.21782140132307	0.00129168220377687	0.013459	ENST00000387456	Mt_tRNA	468.464
ENSG00000185305	ARL15	14.6793164104097	-0.700437	0.248464955416689	-2.81905890512001	0.00481646783780552	0.0353786	ENST00000502271+ENST00000504924+ENST00000510591+ENST00000507646+ENST00000505630+ENST00000505383	protein_coding	3.29663
ENSG00000172943	PHF8	15.9881615172117	-0.699743	0.20391036658577	-3.43162152347472	0.000599984249850388	0.00771707	ENST00000357988+ENST00000338154+ENST00000338946+ENST00000396282+ENST00000470103+ENST00000443302+ENST00000322659+ENST00000494928+ENST00000413386+ENST00000448003+ENST00000490635+ENST00000425862+ENST00000437224+ENST00000415025+ENST00000453905+ENST00000445025+ENST00000433120+ENST00000462182	protein_coding	2.71637
ENSG00000130340	SNX9	26.2207144948989	-0.699126	0.203263776338865	-3.43950302226758	0.000582783277577278	0.00757276	ENST00000392185	protein_coding	4.62196
ENSG00000115159	GPD2	54.6167660796373	-0.698142	0.174684091309768	-3.99659578153905	6.42598884681175e-05	0.00140135	ENST00000415049+ENST00000310454+ENST00000409125+ENST00000438166+ENST00000495851+ENST00000540309+ENST00000409861+ENST00000409674+ENST00000416888+ENST00000430992+ENST00000464846+ENST00000492005+ENST00000496190	protein_coding	6.12659
ENSG00000198042	MAK16	19.4924678685712	-0.697944	0.193260907971062	-3.61140753631675	0.000304539663415917	0.00466386	ENST00000360128+ENST00000520763+ENST00000517567+ENST00000518389+ENST00000519089	protein_coding	4.51625
ENSG00000128915	NARG2	16.7273051922198	-0.696797	0.247394274951677	-2.81654642288441	0.00485430270265535	0.0354896	ENST00000439632+ENST00000261520+ENST00000558181+ENST00000558121+ENST00000561124+ENST00000561328+ENST00000561144+ENST00000561114+ENST00000558512+ENST00000558451+ENST00000560895+ENST00000561446+ENST00000560668+ENST00000561087+ENST00000558654+ENST00000560072+ENST00000560406+ENST00000560520	protein_coding	3.21176
ENSG00000062650	WAPAL	26.0502552155634	-0.695613	0.179640062919293	-3.87225728807879	0.000107832035241062	0.00210024	ENST00000298767+ENST00000484070+ENST00000372075+ENST00000263070+ENST00000495124+ENST00000489996	protein_coding	6.29793
ENSG00000241710	RN7SL10P	3.21830702264497	-0.694984	0.217231211752146	-3.19928321464262	0.00137769755724354	0.0141228	ENST00000490073	misc_RNA	7.94284
ENSG00000184402	SS18L1	51.6158891139448	-0.694924	0.155208047769537	-4.47737239136312	7.5567369006641e-06	0.000269488	ENST00000421564+ENST00000331758+ENST00000450482+ENST00000370848+ENST00000491916+ENST00000492466	protein_coding	10.4179
ENSG00000160199	PKNOX1	20.4159246706979	-0.694714	0.214684576790892	-3.23597417928658	0.00121228349617494	0.0127944	ENST00000291547+ENST00000418336+ENST00000432907+ENST00000480179+ENST00000456957+ENST00000560448+ENST00000607049+ENST00000557820+ENST00000474336+ENST00000607150+ENST00000558955	protein_coding	4.58196
ENSG00000177853	ZNF518A	15.3270040977423	-0.69455	0.251551364308574	-2.76106491590263	0.00576132235806376	0.0404731	ENST00000534948+ENST00000567632+ENST00000488700+ENST00000316045+ENST00000478086+ENST00000539666+ENST00000563195+ENST00000484770+ENST00000371192+ENST00000442635	uncertain	9.20737
ENSG00000126226	PCID2	14.0767114682903	-0.693964	0.239392592334363	-2.8988528827741	0.00374530584306529	0.0292431	ENST00000337344+ENST00000375479+ENST00000375477+ENST00000246505+ENST00000375459+ENST00000493650+ENST00000463102+ENST00000462653+ENST00000375457+ENST00000473462+ENST00000475433+ENST00000480971+ENST00000484641+ENST00000491548+ENST00000462853	protein_coding	10.4051
ENSG00000106009	BRAT1	32.3944945370717	-0.69317	0.181299948740583	-3.82333304233156	0.000131659753067213	0.00245032	ENST00000340611+ENST00000469750+ENST00000467558+ENST00000493232+ENST00000473879+ENST00000421712	protein_coding	10.297
ENSG00000166292	TMEM100	16.0892224795654	-0.693115	0.250310057621871	-2.76902699203912	0.0056223977076069	0.0396859	ENST00000424486+ENST00000575734+ENST00000571679+ENST00000575685+ENST00000570586+ENST00000575806	protein_coding	6.07525
ENSG00000118181	RPS25	26.0491922654295	-0.693002	0.195271245809028	-3.54891995972305	0.0003868146388609	0.00557269	ENST00000527673+ENST00000527791+ENST00000532567+ENST00000527853+ENST00000524864+ENST00000528547	protein_coding	70.2368
ENSG00000196268	ZNF493	18.1102480230708	-0.692631	0.243739209468843	-2.8416891964854	0.00448752163333603	0.0333908	ENST00000596302+ENST00000392288+ENST00000355504+ENST00000594390+ENST00000596815+ENST00000339914+ENST00000599461+ENST00000599517+ENST00000598152	protein_coding	12.1287
ENSG00000151287	TEX30	10.0303951409632	-0.692516	0.252954846253659	-2.73770538658162	0.00618694736811254	0.04247	ENST00000376027+ENST00000376029+ENST00000376032+ENST00000376021+ENST00000376022+ENST00000376019+ENST00000487260	protein_coding	8.34692
ENSG00000165029	ABCA1	31.1899835285691	-0.692362	0.227731405188413	-3.04025529310279	0.00236377690949363	0.0210214	ENST00000374736+ENST00000494467+ENST00000423487+ENST00000374733	protein_coding	1.83835
ENSG00000018625	ATP1A2	225.028269409326	-0.691537	0.182048627966015	-3.79864105202942	0.000145491621270675	0.00264588	ENST00000472488+ENST00000478587+ENST00000361216+ENST00000392233+ENST00000468587+ENST00000447527+ENST00000463989+ENST00000459972	protein_coding	29.1731
ENSG00000164066	INTU	39.1955968267937	-0.691026	0.202183826195817	-3.41781281993693	0.000631265046853942	0.00800325	ENST00000504491+ENST00000335251+ENST00000503626+ENST00000296461+ENST00000503952+ENST00000504276+ENST00000506283+ENST00000512995+ENST00000510766	protein_coding	3.79611
ENSG00000110367	DDX6	38.1741010681055	-0.690561	0.204109315075984	-3.38329011042002	0.000716229302411641	0.00880947	ENST00000264018+ENST00000534980+ENST00000529162+ENST00000526070+ENST00000525082+ENST00000531971+ENST00000533239	protein_coding	7.49429
ENSG00000089057	SLC23A2	265.8473258554	-0.690458	0.101379941852153	-6.81060248535753	9.71908455942099e-12	5.74204e-09	ENST00000379333+ENST00000338244+ENST00000424750+ENST00000423430+ENST00000468355+ENST00000496331	protein_coding	26.5606
ENSG00000138468	SENP7	340.828223332603	-0.689427	0.224213736553864	-3.07486670490064	0.00210596651670389	0.0192502	ENST00000394095+ENST00000358203+ENST00000314261+ENST00000394094+ENST00000394091+ENST00000394085+ENST00000348610+ENST00000460107+ENST00000366089	protein_coding	44.3608
ENSG00000114744	COMMD2	26.7551260228701	-0.689241	0.181464113964935	-3.79822213415314	0.000145737686741533	0.00264657	ENST00000473414+ENST00000491617+ENST00000463077+ENST00000483708+ENST00000469896+ENST00000483146+ENST00000490008	protein_coding	6.46976
ENSG00000100345	MYH9	46.7934353191978	-0.687958	0.176414651081533	-3.89966752095723	9.63248712750946e-05	0.00192911	ENST00000216181+ENST00000475726+ENST00000486218+ENST00000459960+ENST00000495928+ENST00000473022+ENST00000477189+ENST00000472210+ENST00000463027+ENST00000401701+ENST00000456729	protein_coding	4.03058
ENSG00000215835	RP11-9L18.2	8.84646230215738	-0.687871	0.220167280671375	-3.12431235560899	0.00178221154456544	0.0170377	ENST00000400979	pseduogene	3.49925
ENSG00000165813	C10orf118	48.5372507576906	-0.687537	0.151115682371565	-4.5497418017481	5.37117810526554e-06	0.000206505	ENST00000369287+ENST00000543782+ENST00000428953+ENST00000497592+ENST00000490661+ENST00000369286+ENST00000369285	protein_coding	5.11934
ENSG00000104067	TJP1	82.5879365982524	-0.687535	0.157430810490142	-4.36722159431658	1.25837042142207e-05	0.00040478	ENST00000346128+ENST00000400011+ENST00000356107+ENST00000400007+ENST00000545208+ENST00000561307+ENST00000462916+ENST00000485381+ENST00000495972+ENST00000558447+ENST00000473741+ENST00000579042	protein_coding	13.6039
ENSG00000107104	KANK1	23.0206042146369	-0.680863	0.239520196103984	-2.8426138545046	0.00447452461187619	0.0333181	ENST00000382303+ENST00000467541+ENST00000475690+ENST00000489369+ENST00000354485+ENST00000382297+ENST00000382293+ENST00000382289+ENST00000382286	protein_coding	6.07399
ENSG00000078070	MCCC1	14.9060365486363	-0.680787	0.225689978682681	-3.01647097862107	0.00255735696966235	0.0221863	ENST00000492597+ENST00000265594+ENST00000497830+ENST00000497959+ENST00000464601+ENST00000539926+ENST00000495767+ENST00000476176+ENST00000489909+ENST00000490284+ENST00000487634+ENST00000466650+ENST00000486226+ENST00000473955	protein_coding	6.50191
ENSG00000245526	LINC00461	24.8422589076748	-0.680099	0.202080722983617	-3.36548242444312	0.000764099349029809	0.00923799	ENST00000506978+ENST00000506664+ENST00000506014+ENST00000508885+ENST00000509405+ENST00000513805+ENST00000502301+ENST00000500197+ENST00000505030+ENST00000511014+ENST00000504246+ENST00000509783+ENST00000515885+ENST00000513026+ENST00000513893+ENST00000509265+ENST00000384838	lincRNA	7.17801
ENSG00000110315	RNF141	91.0794615637728	-0.680043	0.155478138704949	-4.37388070858784	1.22057094098459e-05	0.00039477	ENST00000265981+ENST00000534281+ENST00000528665+ENST00000533412+ENST00000530156	protein_coding	15.9911
ENSG00000151726	ACSL1	29.9569054027693	-0.679961	0.219929772844309	-3.09171648866651	0.00199002813663739	0.0185355	ENST00000454703+ENST00000515030+ENST00000513001+ENST00000281455+ENST00000503407+ENST00000507295+ENST00000437665+ENST00000506733+ENST00000504342+ENST00000513317+ENST00000504900+ENST00000505492	protein_coding	9.47411
ENSG00000139746	RBM26	92.5909397154994	-0.679342	0.130228916715059	-5.21652101239271	1.82314902432156e-07	1.4235e-05	ENST00000449987+ENST00000438737+ENST00000267229+ENST00000438724+ENST00000461008+ENST00000472143	protein_coding	18.4072
ENSG00000076242	MLH1	30.648944114635	-0.678775	0.192353575224461	-3.52879051272219	0.000417463455215706	0.00588166	ENST00000231790+ENST00000457004+ENST00000432299+ENST00000442249+ENST00000454028+ENST00000456676+ENST00000458205+ENST00000539477+ENST00000476172+ENST00000435176+ENST00000441265+ENST00000492474+ENST00000429117+ENST00000536378+ENST00000466900+ENST00000485889+ENST00000455445+ENST00000447829+ENST00000458009+ENST00000413212+ENST00000413740+ENST00000450420	protein_coding	10.2582
ENSG00000170525	PFKFB3	50.7818508225675	-0.678166	0.157903231545329	-4.29482112726702	1.74834242911607e-05	0.000531709	ENST00000536985+ENST00000379789+ENST00000540253+ENST00000379785+ENST00000477914+ENST00000490474+ENST00000467491+ENST00000461744+ENST00000317350+ENST00000379782+ENST00000360521+ENST00000379775+ENST00000450232+ENST00000487989+ENST00000414237+ENST00000475881+ENST00000441697	protein_coding	8.5301
ENSG00000083290	ULK2	57.4370126072058	-0.677473	0.157190369458651	-4.30988635023015	1.63338466181437e-05	0.000501735	ENST00000570983+ENST00000361658+ENST00000395544+ENST00000571454+ENST00000575432+ENST00000571137+ENST00000580130+ENST00000574854+ENST00000571177+ENST00000574732+ENST00000580118	protein_coding	7.03482
ENSG00000176046	NUPR1	53.2383339831234	-0.677285	0.236905061413601	-2.8588897075418	0.00425126565729294	0.0320636	ENST00000324873+ENST00000567646+ENST00000395641	protein_coding	40.118
ENSG00000142864	SERBP1	47.8454953544068	-0.676856	0.148082352918897	-4.57080535109256	4.85853412440211e-06	0.000191361	ENST00000370994+ENST00000370995+ENST00000361219+ENST00000370990+ENST00000493607+ENST00000462814+ENST00000484880+ENST00000490406	protein_coding	8.2439
ENSG00000180376	CCDC66	8.68062265748721	-0.676757	0.239054859412805	-2.83096951825465	0.00464071434524077	0.0344583	ENST00000422222+ENST00000460838+ENST00000439445+ENST00000394672+ENST00000326595+ENST00000459746+ENST00000472582+ENST00000434467+ENST00000471681+ENST00000341455+ENST00000422788+ENST00000442522+ENST00000469966+ENST00000538560+ENST00000436465+ENST00000484623+ENST00000487739+ENST00000473322+ENST00000482673+ENST00000494672+ENST00000484441+ENST00000468108+ENST00000480884+ENST00000476142	protein_coding	4.53956
ENSG00000186787	SPIN2B	9.47943127241512	-0.676613	0.185551963506777	-3.64648738671177	0.000265849521031365	0.00419957	ENST00000460948+ENST00000374912+ENST00000275988+ENST00000374910+ENST00000333933+ENST00000434397	protein_coding	32.2649
ENSG00000011405	PIK3C2A	49.9753108643977	-0.676407	0.157902605805217	-4.28369701364212	1.83813186054342e-05	0.000552187	ENST00000531428+ENST00000265970+ENST00000540361+ENST00000533645+ENST00000532035+ENST00000503729	protein_coding	5.02832
ENSG00000164331	ANKRA2	24.09518443296	-0.676293	0.208192171034531	-3.24840665331039	0.00116053280655374	0.0124211	ENST00000296785+ENST00000505301+ENST00000515249+ENST00000504641+ENST00000515804+ENST00000506130+ENST00000514916+ENST00000509433	protein_coding	9.69638
ENSG00000100647	KIAA0247	21.3962552037695	-0.675884	0.197557853727599	-3.42119440635609	0.000623467481934344	0.00794118	ENST00000342745+ENST00000553497+ENST00000556993	protein_coding	2.63182
ENSG00000186063	AIDA	13.0444401943758	-0.674999	0.168102926371895	-4.01539368425851	5.93466471220272e-05	0.00132309	ENST00000474863+ENST00000340020+ENST00000355727+ENST00000495670+ENST00000541237+ENST00000470437+ENST00000497112	protein_coding	15.7653
ENSG00000102531	FNDC3A	112.298179571715	-0.674868	0.135029022546965	-4.99794505457463	5.79444892743657e-07	3.51715e-05	ENST00000492622+ENST00000378383+ENST00000484074+ENST00000541916+ENST00000398316+ENST00000497644	protein_coding	11.9907
ENSG00000206527	PTPLB	24.4026787404042	-0.674291	0.207126133304784	-3.25545922852017	0.00113209149637431	0.0122294	ENST00000471236+ENST00000383657+ENST00000493515+ENST00000480081+ENST00000469317	protein_coding	4.10781
ENSG00000125846	ZNF133	17.3805651708304	-0.673938	0.251451890874122	-2.68018771757387	0.00735808842019545	0.0482125	ENST00000377671+ENST00000360010+ENST00000396026+ENST00000402618+ENST00000401790+ENST00000538547+ENST00000434018+ENST00000535822+ENST00000316358+ENST00000425686+ENST00000462170	protein_coding	5.86844
ENSG00000113580	NR3C1	40.1446826112761	-0.673666	0.184311555206384	-3.65503866945863	0.000257143216302667	0.00410595	ENST00000343796+ENST00000394464+ENST00000415690+ENST00000424646+ENST00000504572+ENST00000394466+ENST00000231509+ENST00000416954+ENST00000503201+ENST00000504336+ENST00000514699+ENST00000502892+ENST00000508760+ENST00000510170+ENST00000502500+ENST00000503701+ENST00000505058	protein_coding	4.99244
ENSG00000064787	BCAS1	34.9622697249661	-0.673033	0.244503760288606	-2.75264792215531	0.00591154334847868	0.0412505	ENST00000448484+ENST00000371440+ENST00000395961+ENST00000371435+ENST00000434986+ENST00000422805+ENST00000411563	protein_coding	6.99506
ENSG00000114423	CBLB	16.3092017593507	-0.672787	0.233687958216374	-2.87899723308532	0.00398941834242334	0.0306097	ENST00000264122+ENST00000394030+ENST00000476370+ENST00000407712+ENST00000394027+ENST00000405772+ENST00000403724+ENST00000545639+ENST00000443752+ENST00000447441+ENST00000438603	protein_coding	2.60127
ENSG00000187391	MAGI2	61.9952464527255	-0.67178	0.155278961040343	-4.32627729700643	1.51650492995242e-05	0.000473214	ENST00000354212+ENST00000419488+ENST00000522391+ENST00000519748+ENST00000522342+ENST00000524268+ENST00000524316+ENST00000520379+ENST00000536571+ENST00000535697+ENST00000517762	protein_coding	6.32765
ENSG00000176222	ZNF404	26.4985711694072	-0.670883	0.21151946704391	-3.17173216360892	0.00151532691735212	0.015114	ENST00000587539+ENST00000324394+ENST00000588094	protein_coding	10.2882
ENSG00000110911	SLC11A2	50.7054604973951	-0.669975	0.145828509551438	-4.59426341216539	4.34280523408787e-06	0.000174539	ENST00000551215+ENST00000262051+ENST00000546636+ENST00000547198+ENST00000394904+ENST00000262052+ENST00000550782+ENST00000547688+ENST00000541174+ENST00000545993+ENST00000546743+ENST00000548554+ENST00000551231+ENST00000550061+ENST00000547510+ENST00000546488+ENST00000547579+ENST00000550714+ENST00000547732+ENST00000549110+ENST00000548193+ENST00000549625+ENST00000549193+ENST00000550995+ENST00000550329…	protein_coding	10.2769
ENSG00000138029	HADHB	108.530091665174	-0.669807	0.137594919359183	-4.86796548759088	1.12753014654213e-06	5.93007e-05	ENST00000448743+ENST00000317799+ENST00000479347+ENST00000405867+ENST00000537713+ENST00000545822+ENST00000425035+ENST00000412805+ENST00000494615	protein_coding	39.5593
ENSG00000114805	PLCH1	73.4598668737477	-0.668833	0.169833736169296	-3.93816074043569	8.21085844822693e-05	0.00169598	ENST00000494598+ENST00000460012+ENST00000414191+ENST00000334686+ENST00000340059+ENST00000447496+ENST00000469040	protein_coding	8.59453
ENSG00000117625	RCOR3	61.2179484201604	-0.667172	0.163688589828893	-4.07585955161687	4.58446845254753e-05	0.00109374	ENST00000534478+ENST00000533469+ENST00000367006+ENST00000452621+ENST00000528926+ENST00000419091+ENST00000528408+ENST00000472734+ENST00000529572+ENST00000367005+ENST00000534460+ENST00000529763+ENST00000485186+ENST00000486666+ENST00000528066+ENST00000526255	protein_coding	11.4186
ENSG00000088448	ANKRD10	75.4433757303911	-0.666771	0.177026861272188	-3.76649454812398	0.000165555697458458	0.00291734	ENST00000267339+ENST00000375758+ENST00000485844+ENST00000603993+ENST00000489973+ENST00000310847+ENST00000465753+ENST00000475809+ENST00000494859+ENST00000464579+ENST00000463156+ENST00000460846	protein_coding	18.7561
ENSG00000134697	GNL2	12.0811570831212	-0.666687	0.216611976925236	-3.07779342586614	0.00208539420080737	0.0191158	ENST00000373062+ENST00000490029+ENST00000462812+ENST00000479255+ENST00000538069+ENST00000469191+ENST00000489146+ENST00000463351+ENST00000488496	protein_coding	18.1638
ENSG00000244921	CTB-36O1.7	5.77436190555994	-0.666581	0.213440164270603	-3.1230338226479	0.00178997176729011	0.0170696	ENST00000501056	pseduogene	4.93559
ENSG00000102317	RBM3	40.6327843901284	-0.666486	0.187837632428236	-3.5482029809113	0.00038786918548065	0.0055755	ENST00000472897+ENST00000488216+ENST00000466764+ENST00000490127+ENST00000376759+ENST00000489344+ENST00000491240+ENST00000485213+ENST00000430348+ENST00000376755+ENST00000491236+ENST00000354480	protein_coding	19.0535
ENSG00000117519	CNN3	124.361191894316	-0.665874	0.129204463759839	-5.15364562492909	2.55470513240912e-07	1.84815e-05	ENST00000370206+ENST00000538964+ENST00000394202+ENST00000545882+ENST00000461018+ENST00000487539+ENST00000415017+ENST00000474409	protein_coding	37.7025
ENSG00000122786	CALD1	27.2607680635032	-0.664372	0.227869648109397	-2.91557948924088	0.00355028655417403	0.0280666	ENST00000417172+ENST00000436461+ENST00000361388+ENST00000422748+ENST00000454108+ENST00000475772+ENST00000430085+ENST00000361675+ENST00000482470+ENST00000361901+ENST00000498254+ENST00000445569+ENST00000489019+ENST00000435928+ENST00000393118+ENST00000443197+ENST00000495522+ENST00000424922+ENST00000543443+ENST00000496024+ENST00000478075+ENST00000472096+ENST00000466704+ENST00000473714+ENST00000480638…	protein_coding	5.89109
ENSG00000021300	PLEKHB1	106.979685335629	-0.663147	0.173758997289501	-3.81647433878809	0.000135372146876971	0.00251239	ENST00000398492+ENST00000354190+ENST00000536527+ENST00000227214+ENST00000398494+ENST00000543085+ENST00000544532+ENST00000538227+ENST00000535582+ENST00000546251+ENST00000539157+ENST00000545798+ENST00000541760+ENST00000543524+ENST00000541597+ENST00000535129+ENST00000542389+ENST00000540431+ENST00000426191+ENST00000540157+ENST00000545106+ENST00000544282	protein_coding	131.61
ENSG00000198964	SGMS1	42.1047940813944	-0.663048	0.201457075470695	-3.29126312787828	0.000997385735770435	0.0111531	ENST00000361781+ENST00000429490+ENST00000602619+ENST00000361543+ENST00000602565+ENST00000492601+ENST00000609445+ENST00000498514+ENST00000608287	protein_coding	7.42254
ENSG00000162702	ZNF281	57.7214799014041	-0.662649	0.15410476785508	-4.29999042635716	1.70805488015916e-05	0.000521958	ENST00000294740+ENST00000367353+ENST00000367352	protein_coding	8.03074
ENSG00000039319	ZFYVE16	69.7028332851087	-0.662457	0.182980403584605	-3.6203688026151	0.000294183392253253	0.00453401	ENST00000338008+ENST00000510158+ENST00000505560+ENST00000512558+ENST00000509562+ENST00000510995+ENST00000512442+ENST00000511050+ENST00000511829+ENST00000509558+ENST00000507548+ENST00000512907+ENST00000513789	protein_coding	7.65266
ENSG00000125962	ARMCX5	32.4341242834792	-0.662284	0.161384170745862	-4.10377455956648	4.0646355853191e-05	0.00100476	ENST00000541409+ENST00000537008+ENST00000246174+ENST00000536530+ENST00000473968+ENST00000604957+ENST00000477663+ENST00000479502+ENST00000372742	protein_coding	10.0667
ENSG00000134243	SORT1	187.739512651835	-0.661849	0.121866796783355	-5.43092314187114	5.60632778426506e-08	5.76181e-06	ENST00000256637+ENST00000485149+ENST00000538502+ENST00000466471+ENST00000493736+ENST00000482236+ENST00000483508+ENST00000495777+ENST00000471996	protein_coding	18.083
ENSG00000152377	SPOCK1	74.6476216640156	-0.661841	0.230201901253976	-2.87504404740074	0.00403971137444083	0.0309124	ENST00000394945+ENST00000515091+ENST00000282223+ENST00000509978+ENST00000508642+ENST00000510689+ENST00000510405+ENST00000505690+ENST00000503916+ENST00000509293	protein_coding	9.65479
ENSG00000118961	C2orf43	13.1610622006776	-0.66151	0.215751198904079	-3.06607776382813	0.00216886898568048	0.0196629	ENST00000403006+ENST00000381090+ENST00000470099+ENST00000237822+ENST00000435420+ENST00000440866+ENST00000541941+ENST00000432947+ENST00000412261+ENST00000402479+ENST00000419825	protein_coding	3.3989
ENSG00000157800	SLC37A3	48.8861830139356	-0.661361	0.177801780397015	-3.71965505810937	0.000199495044498353	0.00336748	ENST00000477571+ENST00000326232+ENST00000447932+ENST00000340308+ENST00000473060+ENST00000498469+ENST00000491357+ENST00000492027+ENST00000477006+ENST00000460560+ENST00000485734+ENST00000485139+ENST00000469636+ENST00000485538+ENST00000429996+ENST00000487319+ENST00000485861+ENST00000484416+ENST00000490760+ENST00000464865+ENST00000473707+ENST00000464834+ENST00000461089+ENST00000469193+ENST00000462881…	protein_coding	14.8569
ENSG00000162664	ZNF326	32.7922183795877	-0.661116	0.183731433361254	-3.598272173907	0.000320338289498868	0.00480341	ENST00000394583+ENST00000340281+ENST00000361911+ENST00000370447+ENST00000455342	protein_coding	3.59362
ENSG00000163075	PCDP1	12.2307592653249	-0.660842	0.219571798345788	-3.00968619780067	0.00261517728101041	0.0225007	ENST00000295220+ENST00000602047+ENST00000413057+ENST00000463985+ENST00000442513+ENST00000413369+ENST00000594033+ENST00000598644+ENST00000594371+ENST00000488358+ENST00000475569+ENST00000594141+ENST00000597189+ENST00000599827+ENST00000443972+ENST00000600951+ENST00000434869+ENST00000464578	protein_coding	7.74437
ENSG00000127334	DYRK2	28.6603416672052	-0.65941	0.230558371347114	-2.8600565584378	0.00423565459768125	0.0319731	ENST00000543747+ENST00000344096+ENST00000393555+ENST00000319833+ENST00000542503+ENST00000537632	protein_coding	2.229
ENSG00000227081	RP11-543P15.1	3.65463028857138	-0.658224	0.189390311338766	-3.47548778037776	0.000509925223435132	0.00686567	ENST00000536809+ENST00000495392	pseduogene	38.6952
ENSG00000137504	CREBZF	62.8706159251473	-0.658053	0.172023006946284	-3.82538002408068	0.000130570511929965	0.00244117	ENST00000490820+ENST00000398294+ENST00000528561+ENST00000260058+ENST00000531515+ENST00000534224+ENST00000525639+ENST00000527529+ENST00000527447+ENST00000528889	protein_coding	10.776
ENSG00000166797	FAM96A	37.7383157905396	-0.657088	0.177523509194507	-3.70141266701454	0.000214402452244295	0.00355443	ENST00000300030+ENST00000558779+ENST00000380290+ENST00000559705+ENST00000557835+ENST00000559950	protein_coding	43.0689
ENSG00000198799	LRIG2	42.2750696476436	-0.656002	0.193841260275828	-3.3842248270861	0.000713795280062631	0.00878563	ENST00000361127+ENST00000466069+ENST00000470000+ENST00000492207+ENST00000466161	protein_coding	2.8498
ENSG00000198722	UNC13B	30.4311583723817	-0.655933	0.21829808090953	-3.0047602133901	0.0026579029757441	0.0227841	ENST00000396787+ENST00000378495+ENST00000378496+ENST00000485086+ENST00000481299	protein_coding	3.23135
ENSG00000134851	TMEM165	84.2517667374188	-0.655714	0.147674530280129	-4.44026586043273	8.98478111362436e-06	0.000310422	ENST00000381334+ENST00000506198+ENST00000542052+ENST00000508404+ENST00000514070+ENST00000511710+ENST00000502797+ENST00000514904+ENST00000508561+ENST00000608091+ENST00000509575+ENST00000506103+ENST00000515591	protein_coding	29.9561
ENSG00000135951	TSGA10	9.79720946922656	-0.655195	0.236798765271177	-2.76688380216634	0.00565949232869854	0.0398982	ENST00000393483+ENST00000355053+ENST00000410001+ENST00000539964+ENST00000393482+ENST00000409564+ENST00000489546+ENST00000478090+ENST00000488960+ENST00000542655+ENST00000489926+ENST00000497915+ENST00000471174+ENST00000476849+ENST00000494483+ENST00000462782+ENST00000464459+ENST00000465216+ENST00000489348+ENST00000483914+ENST00000498097	protein_coding	5.60549
ENSG00000122591	FAM126A	144.885335309665	-0.653835	0.111774495252291	-5.8495873198811	4.92794127120652e-09	7.94026e-07	ENST00000432176+ENST00000440481+ENST00000409923+ENST00000498833+ENST00000477349+ENST00000409763+ENST00000467005+ENST00000465661	protein_coding	15.8142
ENSG00000156256	USP16	37.0843940191103	-0.652001	0.144339022621617	-4.51715206094195	6.26768973475911e-06	0.00023289	ENST00000399976+ENST00000399975+ENST00000474835+ENST00000334352+ENST00000399973+ENST00000535828+ENST00000485067	protein_coding	8.89506
ENSG00000271303	SRXN1	1.93448635557403	-0.65079	0.218926454603075	-2.97264243125452	0.00295248187225523	0.0246142	ENST00000381962	protein_coding	2.90452
ENSG00000204852	TCTN1	12.3836074693966	-0.650289	0.242245660644897	-2.68441921805702	0.00726559391350685	0.0477831	ENST00000551590+ENST00000550703+ENST00000552318+ENST00000490514+ENST00000498072+ENST00000397656+ENST00000495659+ENST00000397655+ENST00000481720+ENST00000546643+ENST00000478122+ENST00000471804+ENST00000377654+ENST00000547868+ENST00000397659+ENST00000464809+ENST00000480648+ENST00000551555+ENST00000552762+ENST00000482281+ENST00000463313+ENST00000547461+ENST00000549123+ENST00000552038+ENST00000460357…	protein_coding	11.9882
ENSG00000175354	PTPN2	16.8422245359917	-0.649948	0.23278808527645	-2.79201688637369	0.00523806224493949	0.0375618	ENST00000327283+ENST00000589444+ENST00000591115+ENST00000591901+ENST00000353319+ENST00000585666+ENST00000587703+ENST00000309660+ENST00000591497+ENST00000591305+ENST00000587497+ENST00000592776+ENST00000589216+ENST00000592059+ENST00000589086	protein_coding	7.62166
ENSG00000120837	NFYB	52.7710622261923	-0.649684	0.163846170839678	-3.96520421391375	7.3333137070617e-05	0.00155288	ENST00000240055+ENST00000551727+ENST00000550189+ENST00000551446+ENST00000550881	protein_coding	9.90373
ENSG00000154845	PPP4R1	20.1549347905571	-0.649662	0.221930651016245	-2.92732108088124	0.00341895714982336	0.0273713	ENST00000400555+ENST00000400556+ENST00000582594+ENST00000285124+ENST00000579609+ENST00000578329+ENST00000578010+ENST00000584754+ENST00000577667+ENST00000583438+ENST00000583988+ENST00000578557+ENST00000580583+ENST00000578875+ENST00000578178+ENST00000583903+ENST00000579638+ENST00000584074+ENST00000579415+ENST00000581250+ENST00000580745+ENST00000582933+ENST00000580182+ENST00000582240+ENST00000581835…	protein_coding	4.03359
ENSG00000169715	MT1E	62.5175811303276	-0.648383	0.18395453861161	-3.5246891219548	0.000423980045008527	0.00595453	ENST00000306061+ENST00000568293+ENST00000330439	protein_coding	129.2
ENSG00000116473	RAP1A	52.3906787344827	-0.648311	0.157330191822704	-4.12070383605874	3.77716718261552e-05	0.000948919	ENST00000356415+ENST00000433097+ENST00000436150+ENST00000369709+ENST00000545460+ENST00000494982	protein_coding	10.9231
ENSG00000163629	PTPN13	62.7069687774609	-0.648213	0.136031169845554	-4.76518071671391	1.88684459640602e-06	8.82386e-05	ENST00000436978+ENST00000427191+ENST00000502971+ENST00000411767+ENST00000316707+ENST00000507902+ENST00000511467+ENST00000508063+ENST00000511105	protein_coding	5.49632
ENSG00000137154	RPS6	123.420268299096	-0.647668	0.135449838467982	-4.78161075461042	1.73896150484634e-06	8.21478e-05	ENST00000380394+ENST00000498815+ENST00000380384+ENST00000315377+ENST00000380381	protein_coding	130.246
ENSG00000120802	TMPO	28.7692548565604	-0.647471	0.194160727594611	-3.33471739381348	0.000853861285894229	0.00998851	ENST00000556029+ENST00000343315+ENST00000266732+ENST00000393053+ENST00000261210+ENST00000546828+ENST00000548911+ENST00000549938+ENST00000552831+ENST00000547214+ENST00000556678+ENST00000548223+ENST00000551987	protein_coding	6.7561
ENSG00000119878	CRIPT	56.0745412086791	-0.647384	0.160272687071434	-4.03926333614267	5.36193392519029e-05	0.0012231	ENST00000486447+ENST00000238892	protein_coding	19.1512
ENSG00000122008	POLK	35.2900736110024	-0.647237	0.1595460371652	-4.05674269305855	4.97618513640842e-05	0.00115594	ENST00000241436+ENST00000352007+ENST00000506928+ENST00000505774+ENST00000514296+ENST00000514141+ENST00000515295+ENST00000508867+ENST00000380481+ENST00000509126+ENST00000508526+ENST00000505975+ENST00000504026+ENST00000511527+ENST00000503479+ENST00000510815+ENST00000507073+ENST00000505069+ENST00000502567	protein_coding	7.63196
ENSG00000106278	PTPRZ1	92.6240439176704	-0.646856	0.152867598026783	-4.2314820366947	2.32156537999061e-05	0.000660472	ENST00000393386+ENST00000471837+ENST00000449182+ENST00000483028+ENST00000489114+ENST00000483995+ENST00000468641+ENST00000470504+ENST00000474500	protein_coding	8.15749
ENSG00000198039	ZNF273	33.939232443371	-0.645973	0.18912569214319	-3.41557314369959	0.000636479332037458	0.0080406	ENST00000476730+ENST00000465954+ENST00000471926+ENST00000527278+ENST00000319636+ENST00000489672+ENST00000395375+ENST00000476120+ENST00000545510	protein_coding	12.1175
ENSG00000250305	KIAA1456	27.7084469246291	-0.64578	0.193372899852572	-3.33955909341304	0.000839114962140655	0.00987548	ENST00000447063+ENST00000525249+ENST00000524591+ENST00000528335+ENST00000400069+ENST00000528753+ENST00000532376+ENST00000529706+ENST00000529978	protein_coding	3.63078
ENSG00000120159	CAAP1	19.1486147458811	-0.64578	0.230087731003681	-2.80666711819756	0.00500569399490387	0.0362718	ENST00000333916+ENST00000535437+ENST00000520187+ENST00000483493+ENST00000495958+ENST00000517946	protein_coding	5.12121
ENSG00000164330	EBF1	78.252847558068	-0.64557	0.193130673077744	-3.34265808352908	0.000829800754082399	0.00979839	ENST00000313708+ENST00000518836+ENST00000519739+ENST00000519890+ENST00000518323+ENST00000380654+ENST00000517373+ENST00000522192+ENST00000523464+ENST00000523315	protein_coding	13.2532
ENSG00000144369	FAM171B	274.523183728746	-0.645154	0.15997788119661	-4.03277159703782	5.51228498011806e-05	0.00124776	ENST00000304698	protein_coding	29.5325
ENSG00000135093	USP30	21.9495736255184	-0.64486	0.199301666350241	-3.2355978231628	0.00121388283292685	0.0127988	ENST00000392784+ENST00000257548+ENST00000536723+ENST00000536393+ENST00000539121+ENST00000377883+ENST00000467307+ENST00000479219+ENST00000491362+ENST00000470117	protein_coding	6.1608
ENSG00000118418	HMGN3	79.4928122237025	-0.644687	0.128461535775801	-5.01852464980353	5.2069813120096e-07	3.25455e-05	ENST00000275036+ENST00000344726	protein_coding	75.941
ENSG00000069667	RORA	61.6811411955563	-0.64434	0.139335694798946	-4.62436988552914	3.7573885378228e-06	0.000155235	ENST00000335670+ENST00000261523+ENST00000309157+ENST00000449337+ENST00000559587+ENST00000551975+ENST00000560004+ENST00000559343+ENST00000558234+ENST00000557822+ENST00000559145+ENST00000561093+ENST00000560300+ENST00000558904	protein_coding	5.0063
ENSG00000152382	TADA1	40.513928464337	-0.643895	0.176491737005905	-3.64830357310346	0.000263977614143553	0.00417745	ENST00000367874+ENST00000467021	protein_coding	14.9545
ENSG00000075975	MKRN2	28.0016431525142	-0.643656	0.203259313378223	-3.1666727565167	0.00154193728115929	0.0153277	ENST00000170447+ENST00000411987+ENST00000448482	protein_coding	6.6302
ENSG00000070214	SLC44A1	95.8828561488861	-0.643457	0.178445624306231	-3.6059000902318	0.000311072811735695	0.00472042	ENST00000374724+ENST00000374720+ENST00000470972+ENST00000374723+ENST00000607692+ENST00000343170+ENST00000607701+ENST00000436716	protein_coding	7.36764
ENSG00000135457	TFCP2	30.3931240674453	-0.643383	0.174815532160681	-3.68035556932485	0.00023290895207607	0.00379071	ENST00000257915+ENST00000307660+ENST00000549867+ENST00000546822+ENST00000548115+ENST00000548108	protein_coding	6.14319
ENSG00000213463	SYNJ2BP	8.52406016996987	-0.642682	0.241144469251005	-2.66513419051169	0.00769576074122222	0.0498719	ENST00000256366+ENST00000554216	protein_coding	3.33918
ENSG00000101901	ALG13	19.9667913364898	-0.642665	0.223152840465191	-2.87993073249608	0.0039776254993321	0.0305457	ENST00000487141+ENST00000251943+ENST00000371979+ENST00000473389+ENST00000486353+ENST00000394780+ENST00000489033+ENST00000471924+ENST00000468657+ENST00000482742+ENST00000482374+ENST00000492038+ENST00000495283+ENST00000470704+ENST00000436609+ENST00000490774+ENST00000470971+ENST00000460092+ENST00000486578+ENST00000461669+ENST00000474121+ENST00000485371+ENST00000487243	protein_coding	5.97946
ENSG00000186166	CCDC84	18.8447885519311	-0.641267	0.219545991834346	-2.92087646110705	0.00349048206266983	0.0277325	ENST00000334418+ENST00000524670+ENST00000526463+ENST00000532132+ENST00000534656+ENST00000580556+ENST00000528088+ENST00000583842+ENST00000527356+ENST00000533787	protein_coding	8.64049
ENSG00000095564	BTAF1	30.2127338458401	-0.640303	0.228759705482564	-2.79901960706877	0.0051258024861009	0.0369458	ENST00000265990+ENST00000471217+ENST00000476401+ENST00000544642	protein_coding	2.64099
ENSG00000173852	DPY19L1	21.2942166284471	-0.640028	0.224484745813185	-2.85109879759899	0.0043568429780657	0.0326929	ENST00000310974+ENST00000428054+ENST00000446375+ENST00000493989+ENST00000462134+ENST00000463538+ENST00000481923	protein_coding	3.44785
ENSG00000067798	NAV3	23.5834095147953	-0.639686	0.205967339254325	-3.10576441014492	0.00189787857578246	0.0178735	ENST00000549464+ENST00000266692+ENST00000228327+ENST00000397909+ENST00000536525+ENST00000549369+ENST00000551277+ENST00000550503+ENST00000547725+ENST00000550673+ENST00000552895+ENST00000550788+ENST00000548948+ENST00000552300+ENST00000541270+ENST00000551162+ENST00000547884	protein_coding	2.58912
ENSG00000121871	SLITRK3	35.5777117179656	-0.638882	0.197201102491274	-3.23974678552612	0.00119635889158746	0.0126896	ENST00000475390+ENST00000241274+ENST00000497724	protein_coding	5.29393
ENSG00000117174	ZNHIT6	39.6557530938711	-0.638189	0.19198591514621	-3.32414539471302	0.000886899440664792	0.0102741	ENST00000431532+ENST00000370574	protein_coding	5.26072
ENSG00000186854	TRABD2A	2.95673312554734	-0.637199	0.217395041471534	-2.93106347620236	0.00337803749465343	0.0271161	ENST00000335459+ENST00000479944+ENST00000409520+ENST00000496500+ENST00000495990+ENST00000409133+ENST00000460991+ENST00000436322+ENST00000474298+ENST00000489999	protein_coding	3.47837
ENSG00000154767	XPC	15.5799998828719	-0.635879	0.18464997574845	-3.44369730186642	0.000573817743899776	0.0074837	ENST00000285021+ENST00000476581+ENST00000449060+ENST00000427795+ENST00000477324+ENST00000455144+ENST00000452172+ENST00000511155	protein_coding	3.48632
ENSG00000164463	CREBRF	141.500125286616	-0.635018	0.12739098690281	-4.98479361332777	6.20279869026396e-07	3.71414e-05	ENST00000540014+ENST00000296953+ENST00000522692+ENST00000520420+ENST00000520464+ENST00000523161+ENST00000517882	protein_coding	11.4937
ENSG00000109790	KLHL5	30.9474341258566	-0.634211	0.202146223515423	-3.1373871938993	0.00170460854280195	0.0164618	ENST00000261425+ENST00000508137+ENST00000359687+ENST00000504108+ENST00000261426+ENST00000381930+ENST00000514399+ENST00000515612	protein_coding	7.58196
ENSG00000112249	ASCC3	25.5942908079396	-0.633035	0.218145469874586	-2.90189394865416	0.00370914084019634	0.0290219	ENST00000369162+ENST00000518006+ENST00000324696+ENST00000522650+ENST00000468245+ENST00000324723+ENST00000369143	protein_coding	2.88832
ENSG00000183426	NPIPA1	9.38163881201145	-0.63301	0.225005347345238	-2.81331128406329	0.0049034158398975	0.0356912	ENST00000472413+ENST00000541836+ENST00000545831+ENST00000328085+ENST00000424549+ENST00000545479+ENST00000534720+ENST00000537062	protein_coding	96.3616
ENSG00000233929	MT1XP1	14.211934943116	-0.632519	0.184192505301843	-3.43401113052755	0.000594719774647249	0.00767481	ENST00000421314	pseduogene	70.2344
ENSG00000117114	LPHN2	43.7808296440758	-0.630335	0.191395453909336	-3.29336403094678	0.000989962101967245	0.0111262	ENST00000473719+ENST00000370730+ENST00000370728+ENST00000370723+ENST00000370725+ENST00000370727+ENST00000370721+ENST00000492666+ENST00000469377+ENST00000359929+ENST00000335786+ENST00000271029+ENST00000394879+ENST00000370717+ENST00000319517+ENST00000370713+ENST00000370715+ENST00000449420+ENST00000468283+ENST00000402328+ENST00000464775+ENST00000472424+ENST00000498776+ENST00000464551	protein_coding	8.35704
ENSG00000164109	MAD2L1	16.9178630893646	-0.62983	0.223626763485692	-2.81643358557237	0.00485600818461301	0.0354896	ENST00000296509+ENST00000333047+ENST00000504707+ENST00000512484+ENST00000511295	protein_coding	8.01207
ENSG00000144401	METTL21A	26.0299844727857	-0.629799	0.194986635310973	-3.22995813750801	0.00123808344790037	0.0129691	ENST00000432416+ENST00000458426+ENST00000425132+ENST00000411432+ENST00000448007+ENST00000272839+ENST00000406927+ENST00000426075+ENST00000442521+ENST00000461419+ENST00000471128+ENST00000448823+ENST00000477919	protein_coding	13.635
ENSG00000138801	PAPSS1	77.6586329286716	-0.629131	0.153265132568398	-4.10485625067658	4.04566370173821e-05	0.00100147	ENST00000514815+ENST00000265174+ENST00000511304+ENST00000502431+ENST00000514489+ENST00000506544+ENST00000512641+ENST00000504987	protein_coding	20.3852
ENSG00000137871	ZNF280D	29.4766318150804	-0.628952	0.199346554510639	-3.15506600480275	0.00160461799126843	0.0157738	ENST00000559237+ENST00000558067+ENST00000267807+ENST00000559446+ENST00000559182+ENST00000560388+ENST00000560002+ENST00000559000+ENST00000396245+ENST00000558002+ENST00000560121+ENST00000561126+ENST00000558320+ENST00000559352+ENST00000560298+ENST00000559920+ENST00000561122+ENST00000560587	protein_coding	6.37825
ENSG00000169813	HNRNPF	33.5892558873954	-0.628736	0.211970972272288	-2.96614117009384	0.00301562032913304	0.0249761	ENST00000443950+ENST00000544000+ENST00000356053+ENST00000357065+ENST00000337970+ENST00000477108+ENST00000498176	protein_coding	8.61598
ENSG00000121481	RNF2	35.2866710197631	-0.628384	0.168149423314741	-3.73705695978911	0.000186186757509498	0.00319146	ENST00000367510+ENST00000367509+ENST00000498201+ENST00000453650	protein_coding	6.77554
ENSG00000267976	AP000695.1	1.89362009775187	-0.628283	0.204276394207713	-3.07564986871677	0.00210044339079252	0.0192096	ENST00000595927	protein_coding	1.74911
ENSG00000182621	PLCB1	111.272992220789	-0.628154	0.115674449478202	-5.43036226060843	5.6239772169742e-08	5.76181e-06	ENST00000378641+ENST00000338037+ENST00000378637+ENST00000404098+ENST00000475958+ENST00000487210+ENST00000494924+ENST00000439627+ENST00000437439	protein_coding	11.4059
ENSG00000184588	PDE4B	85.0988057557691	-0.627787	0.147106744897123	-4.26756360411355	1.97619436302522e-05	0.000586701	ENST00000329654+ENST00000341517+ENST00000371049+ENST00000423207+ENST00000532040+ENST00000526666+ENST00000412480+ENST00000371048+ENST00000490695+ENST00000491340+ENST00000528771+ENST00000371045+ENST00000526197+ENST00000531025+ENST00000480109+ENST00000534463+ENST00000524999+ENST00000483863+ENST00000531358	protein_coding	18.6806
ENSG00000077616	NAALAD2	45.1225633606183	-0.627707	0.172920823713237	-3.6300262262028	0.000283392424072556	0.00439829	ENST00000525497+ENST00000534061+ENST00000527493+ENST00000529090+ENST00000524501+ENST00000321955+ENST00000525171+ENST00000375944+ENST00000526637+ENST00000532691	protein_coding	11.1961
ENSG00000185088	RPS27L	89.2301090853845	-0.62708	0.126933836295889	-4.94020997775121	7.80384867977381e-07	4.44744e-05	ENST00000559763+ENST00000330964+ENST00000482846+ENST00000455271+ENST00000462430+ENST00000411926+ENST00000439025	protein_coding	70.1195
ENSG00000135838	NPL	21.1715347635162	-0.626613	0.210215050746289	-2.98081863790906	0.00287478991099255	0.0241291	ENST00000488424+ENST00000460690+ENST00000463899+ENST00000367555+ENST00000479721+ENST00000367554+ENST00000471010+ENST00000367553+ENST00000367550+ENST00000258317+ENST00000367552+ENST00000460179	protein_coding	9.71888
ENSG00000100784	RPS6KA5	22.5190110563272	-0.625779	0.227248587829955	-2.75371895049973	0.00589223429688825	0.0411481	ENST00000261991+ENST00000536315+ENST00000556178+ENST00000418736+ENST00000554206+ENST00000556304+ENST00000556594	protein_coding	3.68693
ENSG00000164163	ABCE1	45.9427988994268	-0.621758	0.161445102061687	-3.85120332604629	0.000117538859341578	0.00224731	ENST00000296577+ENST00000507193+ENST00000502803+ENST00000502586+ENST00000504292+ENST00000515678+ENST00000509593+ENST00000510321+ENST00000506506+ENST00000504683	protein_coding	12.0948
ENSG00000100697	DICER1	54.9013183401572	-0.621323	0.154491295630947	-4.02173781270719	5.77703417687486e-05	0.0012961	ENST00000526495+ENST00000343455+ENST00000393063+ENST00000527416+ENST00000527414+ENST00000556045+ENST00000541352+ENST00000527554+ENST00000532939+ENST00000554367+ENST00000556681+ENST00000532458+ENST00000529206+ENST00000529720+ENST00000531162	protein_coding	4.71921
ENSG00000210196	MT-TP	351.577771007024	-0.621267	0.193761598788332	-3.20634707505504	0.00134431737255529	0.0138846	ENST00000387461	Mt_tRNA	4025.76
ENSG00000113578	FGF1	53.0457033138258	-0.619933	0.191889238237907	-3.23067937602082	0.00123496386562236	0.0129441	ENST00000359370+ENST00000378046+ENST00000337706+ENST00000360966+ENST00000489937+ENST00000494344+ENST00000407758+ENST00000494579+ENST00000419524+ENST00000441680+ENST00000394496+ENST00000411960	protein_coding	8.94204
ENSG00000128567	PODXL	30.2227364187235	-0.619556	0.208855179670226	-2.96643916786664	0.00301269953364794	0.0249753	ENST00000446198+ENST00000537928+ENST00000541194+ENST00000484346+ENST00000322985+ENST00000378555+ENST00000490761+ENST00000487965+ENST00000482581+ENST00000465001	protein_coding	3.13374
ENSG00000164111	ANXA5	38.8977297748479	-0.619106	0.183725872923847	-3.36972608034843	0.000752429393626995	0.00913384	ENST00000296511+ENST00000506395+ENST00000501272+ENST00000515017+ENST00000509648+ENST00000515717+ENST00000511552+ENST00000509016+ENST00000513428+ENST00000513523+ENST00000513728	protein_coding	17.6386
ENSG00000138050	THUMPD2	14.2152957944529	-0.618971	0.223254721198824	-2.77249002126852	0.00556292249579218	0.0393131	ENST00000460072+ENST00000505747+ENST00000378727+ENST00000530522+ENST00000530095+ENST00000260619+ENST00000454352+ENST00000510781+ENST00000527689+ENST00000403537+ENST00000531687	protein_coding	5.19123
ENSG00000122557	HERPUD2	18.8135428600385	-0.618935	0.197284186871802	-3.13727680207	0.0017052505336314	0.0164618	ENST00000396081+ENST00000311350+ENST00000426180+ENST00000438224+ENST00000413517+ENST00000427455+ENST00000603731	protein_coding	5.04232
ENSG00000154511	FAM69A	49.319873960059	-0.618817	0.197027668527463	-3.14076417062297	0.0016850766059597	0.0163204	ENST00000370310	protein_coding	12.5846
ENSG00000109787	KLF3	35.839289234429	-0.618197	0.221430131534822	-2.79183979525945	0.00524092974644759	0.0375618	ENST00000261438+ENST00000514033+ENST00000482150	protein_coding	5.12245
ENSG00000147274	RBMX	41.2804187244994	-0.617795	0.153140358455708	-4.03417743620182	5.47939028422084e-05	0.00124509	ENST00000561733+ENST00000431446+ENST00000496459+ENST00000568578+ENST00000419968+ENST00000570135+ENST00000464781+ENST00000320676+ENST00000562646+ENST00000565438+ENST00000567262+ENST00000563370+ENST00000565907	protein_coding	17.6505
ENSG00000075711	DLG1	73.1553635195535	-0.616104	0.143471292115656	-4.29426375658597	1.75274004337751e-05	0.000531945	ENST00000314062+ENST00000357674+ENST00000346964+ENST00000469371+ENST00000419354+ENST00000452595+ENST00000422288+ENST00000448528+ENST00000443183+ENST00000392382+ENST00000450955+ENST00000475394+ENST00000470629+ENST00000419227+ENST00000392381+ENST00000471733+ENST00000493937+ENST00000447466+ENST00000477312+ENST00000453607+ENST00000456699+ENST00000392380+ENST00000485409+ENST00000419553+ENST00000469073…	protein_coding	10.8557
ENSG00000170919	TPT1-AS1	18.8217938323429	-0.615479	0.163377947111358	-3.76720707572766	0.000165084064836555	0.00291429	ENST00000517509+ENST00000412946+ENST00000520590+ENST00000521336+ENST00000524062+ENST00000522859+ENST00000520924+ENST00000521507+ENST00000523445+ENST00000520622+ENST00000523506+ENST00000520310+ENST00000522845+ENST00000434849+ENST00000520585+ENST00000522673+ENST00000519454+ENST00000520432+ENST00000330825+ENST00000379050	uncertain	19.4434
ENSG00000168297	PXK	76.7569477458693	-0.614294	0.115155446224175	-5.33447721078224	9.58202205819233e-08	8.47462e-06	ENST00000356151+ENST00000468776+ENST00000383716+ENST00000302779+ENST00000463280+ENST00000383715+ENST00000484288+ENST00000479241+ENST00000536660+ENST00000477308+ENST00000491164+ENST00000479134+ENST00000459676+ENST00000495557+ENST00000493474	protein_coding	18.7999
ENSG00000110422	HIPK3	76.4382121560099	-0.613926	0.142139913980655	-4.31916600650276	1.56619941049762e-05	0.000484456	ENST00000525975+ENST00000379016+ENST00000303296+ENST00000456517+ENST00000531504+ENST00000534262	protein_coding	6.77979
ENSG00000169760	NLGN1	73.5893169061018	-0.612201	0.146546980155753	-4.17750618976927	2.94722646074635e-05	0.000781986	ENST00000423427+ENST00000413821+ENST00000457714+ENST00000361589+ENST00000415045+ENST00000401917+ENST00000545397+ENST00000482120+ENST00000466350+ENST00000469564+ENST00000469727+ENST00000490929	protein_coding	7.40045
ENSG00000122691	TWIST1	12.1112733275157	-0.611374	0.226442476262497	-2.69990650357291	0.00693589649240112	0.0462672	ENST00000443687+ENST00000354571+ENST00000242261	protein_coding	6.57026
ENSG00000116044	NFE2L2	53.3763638736358	-0.610963	0.185595669832286	-3.29190330174502	0.000995118211534114	0.0111531	ENST00000458603+ENST00000397062+ENST00000397063+ENST00000464747+ENST00000446151+ENST00000448782+ENST00000586532+ENST00000421929+ENST00000423513+ENST00000449627+ENST00000430047+ENST00000588123+ENST00000477534+ENST00000462023	protein_coding	16.9799
ENSG00000081386	ZNF510	13.9336654170068	-0.610562	0.227058877088446	-2.68900464516493	0.00716654219457632	0.0472664	ENST00000223428+ENST00000375231+ENST00000472201+ENST00000374641	protein_coding	2.42594
ENSG00000231799	RP13-93L13.2	3.69434472503995	-0.609852	0.211360024567638	-2.88537220158474	0.00390951153272845	0.0301533	ENST00000438325	pseduogene	2.1362
ENSG00000151500	THYN1	23.6920683515223	-0.609824	0.223333711268787	-2.7305519838065	0.00632283605275319	0.0432186	ENST00000392594+ENST00000341541+ENST00000392595+ENST00000352327+ENST00000531135+ENST00000533975+ENST00000533781+ENST00000525677	protein_coding	17.9015
ENSG00000132424	PNISR	118.543423621003	-0.609802	0.15345039443364	-3.97393314374618	7.0695414699836e-05	0.00150965	ENST00000369239+ENST00000438806+ENST00000481229+ENST00000460600+ENST00000478777+ENST00000476159+ENST00000463021+ENST00000492294+ENST00000498075+ENST00000466057	protein_coding	57.9988
ENSG00000148053	NTRK2	266.280491781816	-0.609419	0.135869174032592	-4.48533465102982	7.279958342149e-06	0.00026279	ENST00000376213+ENST00000376214+ENST00000395882+ENST00000277120+ENST00000304053+ENST00000376208+ENST00000323115+ENST00000359847+ENST00000395866	protein_coding	23.2638
ENSG00000164548	TRA2A	102.344886005963	-0.609299	0.153679442092666	-3.9647387884747	7.34763620199552e-05	0.00155405	ENST00000297071+ENST00000392502+ENST00000497730+ENST00000475970+ENST00000482395+ENST00000538367+ENST00000486934+ENST00000494255+ENST00000474586+ENST00000490942+ENST00000448549	protein_coding	38.5056
ENSG00000201672	SNORD113-4	10.0883752987842	-0.609167	0.197788606874876	-3.07988918897924	0.00207077623478792	0.0190726	ENST00000364802	snoRNA	112.472
ENSG00000186020	ZNF529	53.2036676784886	-0.608214	0.158395447139431	-3.83984528881494	0.000123111867978378	0.00232875	ENST00000452073+ENST00000334116+ENST00000591340+ENST00000590656+ENST00000586115+ENST00000585983+ENST00000585960+ENST00000586458+ENST00000587286	protein_coding	10.5463
ENSG00000118260	CREB1	33.0702795049741	-0.606866	0.209181325771157	-2.90114649901498	0.00371800012417279	0.0290683	ENST00000430624+ENST00000432329+ENST00000353267+ENST00000445803+ENST00000421139+ENST00000536726+ENST00000494094+ENST00000374397+ENST00000452474+ENST00000414681+ENST00000539789+ENST00000480189+ENST00000464407+ENST00000448277+ENST00000457101+ENST00000418081+ENST00000455757+ENST00000494983+ENST00000446449+ENST00000451164	protein_coding	8.28741
ENSG00000179454	KLHL28	48.7798592426661	-0.606125	0.160611618755871	-3.77385710311683	0.000160742854734739	0.00285472	ENST00000396128+ENST00000355081+ENST00000579157+ENST00000556500+ENST00000556239+ENST00000557468+ENST00000553817	protein_coding	5.16622
ENSG00000148985	PGAP2	14.0031897222705	-0.604853	0.222662773292607	-2.71645121698598	0.00659859187945431	0.044469	ENST00000528216+ENST00000300730+ENST00000396986+ENST00000532535+ENST00000396991+ENST00000396993+ENST00000492246+ENST00000465237+ENST00000477358+ENST00000532523+ENST00000459679+ENST00000464229+ENST00000490830+ENST00000464261+ENST00000464906+ENST00000524661+ENST00000485602+ENST00000475884+ENST00000489571+ENST00000464441+ENST00000532017+ENST00000465307+ENST00000493547+ENST00000495026+ENST00000534498…	protein_coding	6.30851
ENSG00000006831	ADIPOR2	49.8208582576269	-0.604334	0.190245315306714	-3.17660590316727	0.00149009373468058	0.0149211	ENST00000537545+ENST00000357103+ENST00000543456+ENST00000535774+ENST00000544470+ENST00000540974+ENST00000537190	protein_coding	7.68051
ENSG00000151151	IPMK	16.7510709579686	-0.60349	0.191643241706652	-3.14902882210531	0.00163814037912979	0.0160411	ENST00000373935	protein_coding	2.0359
ENSG00000070444	MNT	55.0995172368853	-0.602859	0.131480248077275	-4.58517122593682	4.53614540357145e-06	0.000180671	ENST00000174618+ENST00000575374+ENST00000572892+ENST00000571232+ENST00000573384+ENST00000575394+ENST00000574559+ENST00000571836+ENST00000575402	protein_coding	9.72749
ENSG00000148672	GLUD1	247.048370189367	-0.602763	0.0949983582755397	-6.34498342033437	2.22449401781538e-10	6.27538e-08	ENST00000277865+ENST00000537649+ENST00000544149+ENST00000487058+ENST00000465164+ENST00000474574	protein_coding	85.9565
ENSG00000136536	2007-03-01	46.7969675546742	-0.602141	0.192768544049574	-3.12364727218538	0.00178624448744209	0.0170587	ENST00000539065+ENST00000409175+ENST00000259050+ENST00000421037+ENST00000473749+ENST00000409591+ENST00000461582+ENST00000420397+ENST00000478396	protein_coding	9.35392
ENSG00000182054	IDH2	31.2333620993375	-0.600435	0.200099263929542	-3.00068801627709	0.00269370398538697	0.0229535	ENST00000330062+ENST00000539790+ENST00000560061+ENST00000559482+ENST00000540499	protein_coding	9.79108
ENSG00000179981	TSHZ1	36.1202056266247	-0.60006	0.188670761953539	-3.18046126065016	0.00147040797661613	0.0148053	ENST00000322038+ENST00000580243+ENST00000560918+ENST00000560661+ENST00000584217	protein_coding	5.11565
ENSG00000154548	SRSF12	13.8099771327739	-0.599546	0.225042168758959	-2.66414879555412	0.0077183414124272	0.0499634	ENST00000452027+ENST00000524221+ENST00000488604+ENST00000475068+ENST00000517387	protein_coding	3.23183
ENSG00000100711	ZFYVE21	44.1240141488384	-0.598048	0.183729336909405	-3.25504736612575	0.00113373455743048	0.0122303	ENST00000216602+ENST00000311141+ENST00000554255+ENST00000553512+ENST00000554630+ENST00000556610+ENST00000555501+ENST00000553724+ENST00000555163+ENST00000556795+ENST00000602552+ENST00000554757	protein_coding	27.6169
ENSG00000164418	GRIK2	29.0593832101053	-0.597857	0.220664647549239	-2.70934861959705	0.00674154615926955	0.0451236	ENST00000369138+ENST00000413795+ENST00000421544+ENST00000358361+ENST00000318991+ENST00000369137+ENST00000369134+ENST00000455610+ENST00000436862+ENST00000487395+ENST00000487161	protein_coding	5.187
ENSG00000182253	SYNM	80.5472371973351	-0.597836	0.155193460967581	-3.85220024894196	0.000117061230188968	0.0022406	ENST00000560674+ENST00000561323+ENST00000328642+ENST00000336292+ENST00000558420+ENST00000561306	protein_coding	13.6635
ENSG00000147180	ZNF711	27.2031795742977	-0.597121	0.199321246349235	-2.99576974090005	0.00273753061919911	0.0232042	ENST00000395402+ENST00000373165+ENST00000276123+ENST00000360700+ENST00000542798	protein_coding	4.78084
ENSG00000146457	WTAP	109.790204357418	-0.59653	0.125171765852584	-4.76569050162122	1.88207975251375e-06	8.82386e-05	ENST00000358372+ENST00000494513+ENST00000337387+ENST00000462110	protein_coding	36.203
ENSG00000089006	SNX5	63.3029116387073	-0.596392	0.154690150418952	-3.855395725107	0.00011554257307231	0.00221872	ENST00000377768+ENST00000490175+ENST00000377759+ENST00000483485+ENST00000606570+ENST00000484809+ENST00000491090+ENST00000476648+ENST00000463050+ENST00000431277+ENST00000419004+ENST00000494401+ENST00000474883+ENST00000475716+ENST00000469704+ENST00000606602+ENST00000606557+ENST00000481323+ENST00000486039	protein_coding	29.579
ENSG00000121057	AKAP1	39.2201749677631	-0.596123	0.170415657797562	-3.49805408805101	0.000468666075255621	0.00643427	ENST00000575322+ENST00000337714+ENST00000314126+ENST00000571629+ENST00000575186+ENST00000570423+ENST00000573085+ENST00000572814+ENST00000574683+ENST00000572557+ENST00000481416+ENST00000539273+ENST00000576591+ENST00000572156+ENST00000576295+ENST00000573326+ENST00000575032+ENST00000572560	protein_coding	9.63451
ENSG00000173786	CNP	179.142909372722	-0.595338	0.126856820216515	-4.69298821547269	2.69243005826563e-06	0.000119302	ENST00000393892+ENST00000472031+ENST00000591072+ENST00000591945+ENST00000587679+ENST00000592446+ENST00000393888+ENST00000441615+ENST00000589772+ENST00000585452+ENST00000592105+ENST00000486438+ENST00000592861	protein_coding	55.7481
ENSG00000078142	PIK3C3	66.059582998801	-0.595296	0.149566079078886	-3.98015626801521	6.88699809797245e-05	0.00148115	ENST00000262039+ENST00000398870+ENST00000586545+ENST00000590220+ENST00000585528+ENST00000591011+ENST00000589550+ENST00000593098+ENST00000590013+ENST00000596052+ENST00000597477+ENST00000589056+ENST00000587402+ENST00000588631+ENST00000587261+ENST00000588156+ENST00000587328	protein_coding	8.18297
ENSG00000261185	RP11-317P15.5	59.7544053116841	-0.594991	0.180268004098105	-3.30059259268809	0.000964808716266022	0.010937	ENST00000570153	lincRNA	29.334
ENSG00000198818	SFT2D1	24.0581077135534	-0.594647	0.206813381321295	-2.87528441099253	0.00403663707597155	0.0309051	ENST00000361731+ENST00000487841+ENST00000479490+ENST00000478705+ENST00000488773+ENST00000494682	protein_coding	14.7666
ENSG00000167904	TMEM68	20.2690858661857	-0.59437	0.198051634779932	-3.00108625429327	0.00269018350744973	0.0229434	ENST00000522470+ENST00000334667+ENST00000434581+ENST00000519784+ENST00000517576+ENST00000523073+ENST00000519780+ENST00000522090+ENST00000520061+ENST00000524121+ENST00000522030+ENST00000519460+ENST00000523423+ENST00000520414+ENST00000521229+ENST00000522576+ENST00000523180	protein_coding	7.43266
ENSG00000097033	SH3GLB1	34.6940893783232	-0.593002	0.199547050087659	-2.97173801927642	0.00296119243616294	0.0246636	ENST00000370558+ENST00000535010+ENST00000482504+ENST00000602603	protein_coding	4.4342
ENSG00000175497	DPP10	71.7270675305275	-0.592944	0.145371096537777	-4.07883046766495	4.52628278666811e-05	0.00108577	ENST00000410059+ENST00000436732+ENST00000461250+ENST00000409163+ENST00000393146+ENST00000393147+ENST00000310323+ENST00000486885+ENST00000419287+ENST00000429914+ENST00000488208+ENST00000473362+ENST00000492708	protein_coding	8.06379
ENSG00000119900	OGFRL1	165.986160831762	-0.592785	0.110011741321113	-5.38837887417057	7.10960530637439e-08	6.81662e-06	ENST00000370435+ENST00000467503	protein_coding	13.9718
ENSG00000092020	PPP2R3C	27.3346909806552	-0.592433	0.185376828637242	-3.19583115641578	0.00139428677861983	0.0142352	ENST00000261475+ENST00000553273+ENST00000554222+ENST00000555219+ENST00000557074+ENST00000557217+ENST00000554899+ENST00000555614+ENST00000555726+ENST00000554361+ENST00000554265+ENST00000557773+ENST00000555630+ENST00000554488+ENST00000557288+ENST00000554563+ENST00000555644+ENST00000557278+ENST00000553282+ENST00000556254	protein_coding	28.1827
ENSG00000011376	LARS2	21.1457637388422	-0.591887	0.203960842296926	-2.90196427289594	0.0037083082977405	0.0290219	ENST00000265537+ENST00000415258+ENST00000414984+ENST00000431023+ENST00000430399+ENST00000467936+ENST00000485461+ENST00000474585	protein_coding	3.48363
ENSG00000168615	ADAM9	36.835098676365	-0.591511	0.168133356241025	-3.51810609771966	0.000434638550360341	0.00607534	ENST00000466936+ENST00000487273+ENST00000481513+ENST00000379917+ENST00000468065+ENST00000481873+ENST00000481058+ENST00000484143+ENST00000463437	protein_coding	7.5928
ENSG00000091844	RGS17	62.3749489876787	-0.591451	0.169972510398413	-3.47968691009995	0.000502000063507699	0.00678677	ENST00000367225+ENST00000206262	protein_coding	6.16346
ENSG00000164073	MFSD8	17.5954074062783	-0.591035	0.213726254705837	-2.76538303655805	0.00568559905221416	0.0400364	ENST00000296468+ENST00000503928+ENST00000515130+ENST00000513559+ENST00000504126+ENST00000505284+ENST00000509826+ENST00000541133+ENST00000508441	protein_coding	4.85987
ENSG00000180182	MED14	24.2339564213716	-0.589849	0.203834757410515	-2.89376187296017	0.00380656723939087	0.0296282	ENST00000324817+ENST00000416199+ENST00000433003+ENST00000472736+ENST00000496531+ENST00000482034+ENST00000492219+ENST00000495865+ENST00000463072	protein_coding	6.38457
ENSG00000149308	NPAT	29.3702822021028	-0.58981	0.21744944092912	-2.71239883634576	0.0066798167259573	0.0448351	ENST00000278612+ENST00000530926+ENST00000530859+ENST00000527296+ENST00000610253+ENST00000531384	protein_coding	5.40446
ENSG00000164176	EDIL3	158.907198413588	-0.58936	0.140341133203715	-4.1994826777721	2.67525494481707e-05	0.000730633	ENST00000296591+ENST00000380138+ENST00000510271+ENST00000507663	protein_coding	23.5015
ENSG00000180581	SRP9P1	8.79606044390201	-0.589002	0.157130707683144	-3.74848649526276	0.000177904915038392	0.00307628	ENST00000318333+ENST00000445874	pseduogene	20.76
ENSG00000169432	SCN9A	66.2110979844882	-0.588982	0.16449582723622	-3.58052547732914	0.000342903904602572	0.00506891	ENST00000409672+ENST00000303354+ENST00000375387+ENST00000409435+ENST00000452182+ENST00000454569+ENST00000472119	protein_coding	4.96813
ENSG00000135040	NAA35	22.7273909094985	-0.588411	0.1756794260711	-3.34934363363487	0.000810032634099387	0.00965548	ENST00000361671+ENST00000416045+ENST00000376040	protein_coding	5.62349
ENSG00000261786	RP4-555D20.2	105.157192963124	-0.588291	0.175120793805556	-3.35934397800952	0.000781277538498781	0.00941455	ENST00000568686	lincRNA	13.0306
ENSG00000136051	KIAA1033	33.5377543329935	-0.588193	0.175648085647513	-3.34869986308602	0.000811916974539062	0.009658	ENST00000548195+ENST00000332180+ENST00000311317+ENST00000550053+ENST00000547404+ENST00000550613+ENST00000548534+ENST00000550786+ENST00000552203+ENST00000551224+ENST00000551290+ENST00000547171+ENST00000550036	protein_coding	5.61483
ENSG00000170632	ARMC10	40.7842376673223	-0.588135	0.110267099631895	-5.33373244934128	9.62142582954648e-08	8.47462e-06	ENST00000541300+ENST00000425331+ENST00000454559+ENST00000441711+ENST00000323716+ENST00000428183+ENST00000323735+ENST00000306450+ENST00000434153+ENST00000431642+ENST00000479145	protein_coding	22.1537
ENSG00000249119	MTND6P4	2080.35397954838	-0.587236	0.17416232684513	-3.37177561333726	0.0007468526944219	0.00908526	ENST00000506002	pseduogene	2716.77
ENSG00000247556	OIP5-AS1	333.766107121156	-0.58667	0.0991272873089119	-5.91834636429535	3.251945743259e-09	5.65073e-07	ENST00000558945+ENST00000558457+ENST00000500949+ENST00000561275+ENST00000560706+ENST00000559368+ENST00000560545+ENST00000561226+ENST00000557993+ENST00000501665	lincRNA	30.1666
ENSG00000148634	HERC4	74.1530658481432	-0.586604	0.124629867769024	-4.7067718228159	2.51670333911048e-06	0.000113213	ENST00000395198+ENST00000412272+ENST00000277817+ENST00000473533+ENST00000427635+ENST00000373700+ENST00000395187+ENST00000480158+ENST00000460168+ENST00000463478+ENST00000513996+ENST00000395185+ENST00000505760+ENST00000492996+ENST00000506515+ENST00000515753	protein_coding	12.9706

## Sheet: padj<0.05 RPKMcontrol>1
ensemblID.	refseq.Name	baseMean	log2FoldChange	lfcSE	stat	pvalue	padj	txID.	biotype.consensus.	Control_RPKM_AVERAGE
ENSG00000198712	MT-CO2	106757.911415031	-0.878973	0.172410730482088	-5.09813619464859	3.43014000270202e-07	2.37484e-05	ENST00000361739	protein_coding	135662
ENSG00000198899	MT-ATP6	40599.0417504869	-0.856408	0.187784093430833	-4.56059725010122	5.10083319877629e-06	0.000198335	ENST00000361899	protein_coding	83103.8
ENSG00000198886	MT-ND4	179423.214764666	-0.77109	0.184162731739176	-4.18700483253799	2.82659809652046e-05	0.000759656	ENST00000361381	protein_coding	75821.9
ENSG00000198727	MT-CYB	130094.90421419	-0.841774	0.174185470610643	-4.83263047935754	1.34740744302754e-06	6.84282e-05	ENST00000361789	protein_coding	67270.2
ENSG00000212907	MT-ND4L	24613.0827249514	-0.952749	0.182949932141104	-5.20770453978225	1.91191035645173e-07	1.47977e-05	ENST00000361335	protein_coding	52057.1
ENSG00000198888	MT-ND1	41405.5109328951	-0.565711	0.168820576637994	-3.35095900816671	0.000805322224163403	0.00962381	ENST00000361390	protein_coding	34789.7
ENSG00000198840	MT-ND3	12059.3779734312	-0.505902	0.175607010589502	-2.88087674581646	0.00396570686937117	0.0304837	ENST00000361227	protein_coding	20351.1
ENSG00000228253	MT-ATP8	4826.20141269971	-1.11171	0.179595731183955	-6.19004416486304	6.01473602788794e-10	1.50148e-07	ENST00000361851	protein_coding	19173.1
ENSG00000203396	RP11-217O12.1	16454.7739919667	-0.852334	0.209696814573449	-4.06460292462741	4.81143035043782e-05	0.00112368	ENST00000269395	pseduogene	9975.74
ENSG00000198786	MT-ND5	27220.2674265947	-0.537478	0.164185622379885	-3.27360176753278	0.0010618614604717	0.0116928	ENST00000361567	protein_coding	9250.93
ENSG00000198744	RP5-857K21.11	3178.79250806656	-1.26617	0.185656973478047	-6.81993084687303	9.10843450056229e-12	5.56682e-09	ENST00000416718	pseduogene	5950.52
ENSG00000210196	MT-TP	351.577771007024	-0.621267	0.193761598788332	-3.20634707505504	0.00134431737255529	0.0138846	ENST00000387461	Mt_tRNA	4025.76
ENSG00000154277	UCHL1	4498.83521799732	0.258209	0.0773744265622959	3.33714184599572	0.000846447369802618	0.00992224	ENST00000514924+ENST00000503431+ENST00000284440+ENST00000381760+ENST00000512419+ENST00000505232+ENST00000504818+ENST00000508768+ENST00000512788+ENST00000472501+ENST00000514764+ENST00000510566	protein_coding	3125.74
ENSG00000102804	TSC22D1	493.940730752337	-0.537302	0.107552215699607	-4.99573572584575	5.86118802537673e-07	3.54552e-05	ENST00000458659+ENST00000501704+ENST00000261489+ENST00000496314+ENST00000487881+ENST00000496838+ENST00000486464+ENST00000460842+ENST00000493016+ENST00000472477+ENST00000437455	protein_coding	3034.09
ENSG00000249119	MTND6P4	2080.35397954838	-0.587236	0.17416232684513	-3.37177561333726	0.0007468526944219	0.00908526	ENST00000506002	pseduogene	2716.77
ENSG00000080824	HSP90AA1	5439.46408256598	0.471014	0.0796608451353509	5.91273939978935	3.36464295778728e-09	5.73413e-07	ENST00000216281+ENST00000334701+ENST00000441629+ENST00000554401+ENST00000557089+ENST00000560130+ENST00000553585+ENST00000555662+ENST00000556554+ENST00000557234+ENST00000558600	protein_coding	2582.21
ENSG00000149925	ALDOA	1907.13280536846	0.451427	0.102406565176927	4.40817936317779	1.04243201707048e-05	0.000351256	ENST00000338110+ENST00000395248+ENST00000566897+ENST00000575627+ENST00000568435+ENST00000562240+ENST00000566280+ENST00000567249+ENST00000562302+ENST00000562168+ENST00000569545+ENST00000563060+ENST00000564521+ENST00000412304+ENST00000563987+ENST00000564546+ENST00000564595+ENST00000567555+ENST00000569798+ENST00000395240+ENST00000566012+ENST00000566846+ENST00000562679+ENST00000564688+ENST00000566146…	protein_coding	1589.82
ENSG00000169020	ATP5I	308.385178265475	0.301109	0.0953911950187797	3.15656988876039	0.00159636626534975	0.0157189	ENST00000304312+ENST00000515202+ENST00000505852+ENST00000506525+ENST00000515116	protein_coding	1294.35
ENSG00000220205	VAMP2	2766.88682293076	0.252529	0.0745843741601256	3.38581900119898	0.000709661740161634	0.00875299	ENST00000316509+ENST00000404970+ENST00000488857+ENST00000481878	protein_coding	1266.18
ENSG00000173267	SNCG	1125.86337804035	0.65509	0.132553356447395	4.94208560975965	7.72912607569504e-07	4.43337e-05	ENST00000465679+ENST00000348795+ENST00000372017+ENST00000483064	protein_coding	1074.8
ENSG00000225630	MTND2P28	785.295166865426	-1.99821	0.30697324058083	-6.50939239138981	7.54553850680993e-11	2.57187e-08	ENST00000457540	pseduogene	1022.43
ENSG00000166165	CKB	1111.76725063586	0.208339	0.0586798673425232	3.55042772979772	0.000384605716867698	0.0055511	ENST00000348956+ENST00000554989+ENST00000554282+ENST00000553528+ENST00000553652+ENST00000553610+ENST00000555039+ENST00000555366+ENST00000557569+ENST00000554426+ENST00000553878+ENST00000557287+ENST00000555659+ENST00000554705+ENST00000555770+ENST00000557530+ENST00000553994	protein_coding	992.075
ENSG00000167552	TUBA1A	1475.33526863836	0.194005	0.0650431048800351	2.98272199212374	0.00285697375443156	0.0240442	ENST00000301071+ENST00000295766+ENST00000550767+ENST00000547939+ENST00000546918+ENST00000552924+ENST00000548363+ENST00000550254+ENST00000550811	protein_coding	983.866
ENSG00000143933	CALM2	1323.38464664307	-0.229643	0.0837151543921023	-2.74314971278281	0.00608529341882504	0.0420362	ENST00000272298+ENST00000460218+ENST00000432899+ENST00000482532+ENST00000456319+ENST00000409563+ENST00000484408+ENST00000489742	protein_coding	955.992
ENSG00000237973	hsa-mir-6723	1275.64383716109	-0.959504	0.314881760606454	-3.04718694020636	0.00230994002512014	0.0206775	ENST00000414273	pseduogene	942.843
ENSG00000126247	CAPNS1	813.508591003028	-0.37571	0.0922500426169131	-4.07273527610917	4.64642251408416e-05	0.00109804	ENST00000246533+ENST00000589146+ENST00000587718+ENST00000592483+ENST00000590874+ENST00000588815+ENST00000591041+ENST00000588780+ENST00000590049+ENST00000586851+ENST00000590211+ENST00000592354+ENST00000586963+ENST00000589162	protein_coding	918.61
ENSG00000087086	FTL	881.473569100971	-0.444168	0.142443481807943	-3.11820580453002	0.00181955697386961	0.0172921	ENST00000331825	protein_coding	817.507
ENSG00000096384	HSP90AB1	2541.89554244256	0.228384	0.0551646987563669	4.1400405629229	3.47244414739809e-05	0.0008956	ENST00000353801+ENST00000371646+ENST00000371554	protein_coding	790.031
ENSG00000251562	MALAT1	4089.46529853543	-0.497396	0.137734883235014	-3.61125918443978	0.00030471394749677	0.00466386	ENST00000534336+ENST00000544868+ENST00000508832	lincRNA	703.008
ENSG00000104904	OAZ1	934.15025058081	0.252606	0.0596507303919879	4.2347447987504	2.28811406471346e-05	0.000652002	ENST00000582888+ENST00000592787+ENST00000602676+ENST00000322297+ENST00000583542+ENST00000581150+ENST00000593012+ENST00000588673+ENST00000586054+ENST00000589361+ENST00000592727+ENST00000590943+ENST00000589739	protein_coding	699.648
ENSG00000167468	GPX4	662.03837145362	0.403278	0.0973489154500689	4.14260314317053	3.43385852052792e-05	0.000888492	ENST00000354171+ENST00000589115+ENST00000593032+ENST00000588919+ENST00000585362+ENST00000587648+ENST00000592940+ENST00000585480+ENST00000587932	protein_coding	696.767
ENSG00000172757	CFL1	1163.59958848463	0.325766	0.0766697422326987	4.24894553736186	2.14779124034e-05	0.000619991	ENST00000527752+ENST00000530157+ENST00000525710+ENST00000525451+ENST00000530945+ENST00000308162+ENST00000526975+ENST00000527344+ENST00000531407+ENST00000524553+ENST00000534769+ENST00000531413+ENST00000532134+ENST00000530413+ENST00000534784	protein_coding	647.285
ENSG00000111669	TPI1	721.259930577654	0.229185	0.0560750980114481	4.08710634791478	4.3678693009825e-05	0.00106487	ENST00000229270+ENST00000396705+ENST00000488464+ENST00000535434+ENST00000493987+ENST00000462761+ENST00000495834+ENST00000482209+ENST00000474253	protein_coding	618.689
ENSG00000131143	COX4I1	604.517393479557	0.360723	0.0935744732065181	3.85492721363294	0.000115764065780339	0.00222057	ENST00000565078+ENST00000570123+ENST00000568339+ENST00000566115+ENST00000567241+ENST00000568794+ENST00000253452+ENST00000562336+ENST00000563774+ENST00000561569+ENST00000566405+ENST00000564544+ENST00000566617+ENST00000564903+ENST00000564648+ENST00000567266+ENST00000569997+ENST00000562929	protein_coding	599.564
ENSG00000166681	NGFRAP1	617.326742678946	0.377514	0.115988588393188	3.25475257927728	0.00113491191704157	0.0122355	ENST00000361298+ENST00000372645+ENST00000372635+ENST00000372634+ENST00000299872	protein_coding	593.216
ENSG00000115310	RTN4	2983.68950472947	0.156797	0.058449881123322	2.68258676423429	0.00730551986786618	0.0479407	ENST00000404909+ENST00000394611+ENST00000357732+ENST00000317610+ENST00000337526+ENST00000357376+ENST00000405240+ENST00000394609+ENST00000486085+ENST00000491592+ENST00000485749+ENST00000354474+ENST00000402434+ENST00000438462+ENST00000427710+ENST00000461004	protein_coding	555.478
ENSG00000104435	STMN2	1993.68833984691	0.210927	0.065128471932013	3.23862355421314	0.0012010798591717	0.0127016	ENST00000220876+ENST00000518111+ENST00000518491	protein_coding	541.362
ENSG00000133169	BEX1	749.267633183263	0.314163	0.103004582693452	3.04999396826036	0.00228845962145428	0.0205163	ENST00000372728	protein_coding	538.273
ENSG00000255114	RP11-110I1.6	0.885266220508024	-1.52696	0.307192360610804	-4.97068476575011	6.67168478693722e-07	3.96809e-05	ENST00000531886	antisense	514.754
ENSG00000005486	RHBDD2	1115.2588511621	0.283053	0.0783886764540194	3.61088805876435	0.000305150355851374	0.00466651	ENST00000466232+ENST00000468644+ENST00000318622+ENST00000454791+ENST00000468304+ENST00000006777+ENST00000428119+ENST00000476218+ENST00000467406	protein_coding	502.33
ENSG00000117410	ATP6V0B	1204.71611259921	0.281986	0.0708691879022308	3.97896339260607	6.92163963566009e-05	0.00148342	ENST00000472505+ENST00000472174+ENST00000532642+ENST00000236067+ENST00000471859+ENST00000472277+ENST00000461670+ENST00000468183+ENST00000473485+ENST00000496131+ENST00000498208+ENST00000532072+ENST00000498664	protein_coding	499.464
ENSG00000168159	RNF187	354.67863212504	0.66302	0.0902153482499263	7.34929859054107	1.9924963998485e-13	1.96194e-10	ENST00000305943+ENST00000482739+ENST00000484293+ENST00000493597	protein_coding	481.251
ENSG00000133112	TPT1	364.766295659269	-0.28707	0.0883835891968903	-3.24800513927717	0.00116217171497575	0.0124311	ENST00000379056+ENST00000528619+ENST00000529421+ENST00000484604+ENST00000490277+ENST00000533567+ENST00000530705+ENST00000530245+ENST00000379060+ENST00000379055+ENST00000309246+ENST00000527226+ENST00000442760	protein_coding	475.043
ENSG00000210191	MT-TL2	21.2789575914302	-0.70166	0.218054405371413	-3.21782140132307	0.00129168220377687	0.013459	ENST00000387456	Mt_tRNA	468.464
ENSG00000133318	RTN3	1543.40494551287	0.161977	0.0520272764215437	3.11331752029193	0.00184996871022371	0.017496	ENST00000341307+ENST00000356000+ENST00000542238+ENST00000538995+ENST00000339997+ENST00000377819+ENST00000540798+ENST00000537981+ENST00000536011+ENST00000543123+ENST00000543552+ENST00000545432+ENST00000338850+ENST00000354497	protein_coding	467.426
ENSG00000129559	NEDD8	213.177178804098	0.327109	0.0781386361575769	4.18626997691213	2.83576030159537e-05	0.000759656	ENST00000250495+ENST00000396828+ENST00000527046+ENST00000531430+ENST00000560427+ENST00000526430+ENST00000524927+ENST00000533242	protein_coding	466.339
ENSG00000105568	PPP2R1A	848.388424647812	0.235088	0.0693254525572475	3.39108431953198	0.000696166793248349	0.00862254	ENST00000322088+ENST00000490868+ENST00000454220+ENST00000444322+ENST00000477989+ENST00000468280+ENST00000462990+ENST00000495876+ENST00000473455+ENST00000462047+ENST00000473820+ENST00000391791	protein_coding	466.285
ENSG00000247627	MTND4P12	964.842810381008	-1.13629	0.186437553822477	-6.0947438878565	1.09612799505839e-09	2.39849e-07	ENST00000498999	pseduogene	465.211
ENSG00000105404	RABAC1	377.47388663483	0.582794	0.0779408334437457	7.47738962449022	7.58133941514138e-14	7.90422e-11	ENST00000222008+ENST00000601891+ENST00000600292+ENST00000598057+ENST00000601028+ENST00000595226+ENST00000601078+ENST00000596171+ENST00000601476+ENST00000599219	protein_coding	453.653
ENSG00000089220	PEBP1	1077.40321661071	0.30569	0.059701705237123	5.12029472937374	3.05058510678377e-07	2.1371e-05	ENST00000261313+ENST00000542939	protein_coding	449.487
ENSG00000092841	MYL6	442.448079448055	0.470598	0.0849271488970862	5.54119355491161	3.00416934266415e-08	3.45753e-06	ENST00000550697+ENST00000548580+ENST00000550184+ENST00000348108+ENST00000293422+ENST00000552297+ENST00000549017+ENST00000549566+ENST00000547703+ENST00000547649+ENST00000536128+ENST00000548725+ENST00000547408+ENST00000551589+ENST00000550639+ENST00000546630+ENST00000548400+ENST00000549392+ENST00000548293+ENST00000546845+ENST00000551954	protein_coding	430.442
ENSG00000111674	ENO2	1421.39107631658	0.465233	0.0809066316993902	5.75024022473722	8.91167343134495e-09	1.2636e-06	ENST00000537688+ENST00000541477+ENST00000229277+ENST00000537838+ENST00000536199+ENST00000544774+ENST00000538763+ENST00000539713+ENST00000542509+ENST00000545045+ENST00000535366+ENST00000441285+ENST00000535275+ENST00000543975+ENST00000534977	protein_coding	424.533
ENSG00000108309	RUNDC3A	651.410213794531	0.284405	0.0790396549441187	3.59826081080952	0.000320352282735184	0.00480341	ENST00000590834+ENST00000426726+ENST00000590941+ENST00000225441+ENST00000587483+ENST00000593079+ENST00000588564	protein_coding	416.288
ENSG00000127445	PIN1	436.673792408181	0.27986	0.0824207157531865	3.39550158761646	0.000685029765779687	0.00850839	ENST00000592184+ENST00000247970+ENST00000587625+ENST00000586025+ENST00000590540+ENST00000588695+ENST00000586352+ENST00000585442+ENST00000589058+ENST00000380889+ENST00000591777	protein_coding	413.679
ENSG00000100097	LGALS1	345.360514386226	0.480078	0.121302992846395	3.95767752734137	7.56820359050655e-05	0.00158558	ENST00000215909+ENST00000464120+ENST00000425542+ENST00000480207+ENST00000454173+ENST00000489315+ENST00000472321	protein_coding	392.481
ENSG00000067225	PKM	1294.47204904568	0.33223	0.0892654665173361	3.72181563844169	0.00019779541970561	0.00334835	ENST00000319622+ENST00000564440+ENST00000389093+ENST00000568883+ENST00000335181+ENST00000565184+ENST00000565143+ENST00000449901+ENST00000567118+ENST00000565154+ENST00000568459+ENST00000561609+ENST00000570166+ENST00000563986+ENST00000569857+ENST00000564993+ENST00000563275+ENST00000568743+ENST00000562784+ENST00000564178+ENST00000562997+ENST00000567087+ENST00000564276+ENST00000566809+ENST00000569050	protein_coding	381.658
ENSG00000125462	C1orf61	310.655563141779	-1.28615	0.18717354649069	-6.87140904773465	6.35708180443384e-12	4.17307e-09	ENST00000608007+ENST00000400991+ENST00000368242+ENST00000497824+ENST00000471156+ENST00000465270+ENST00000488498+ENST00000462458+ENST00000486517+ENST00000310027+ENST00000465570+ENST00000368243+ENST00000498346+ENST00000497822+ENST00000492750+ENST00000357975+ENST00000464238+ENST00000482932+ENST00000484428+ENST00000489877+ENST00000476966+ENST00000463309+ENST00000464203+ENST00000469813+ENST00000495000…	protein_coding	380.837
ENSG00000042753	AP2S1	406.466264195009	0.425374	0.0763290727349999	5.57290070915742	2.50532374369654e-08	2.94069e-06	ENST00000352203+ENST00000593442+ENST00000599990+ENST00000601498+ENST00000263270+ENST00000597020+ENST00000600964+ENST00000598027+ENST00000601649+ENST00000597421	protein_coding	363.929
ENSG00000125148	MT2A	211.149696403181	-1.07169	0.1875370914418	-5.71454934877401	1.09995126178198e-08	1.49966e-06	ENST00000245185+ENST00000563985+ENST00000562017+ENST00000561491+ENST00000567300	protein_coding	358.162
ENSG00000187193	MT1X	95.1964706084334	-1.2203	0.182526848585545	-6.68559694954515	2.29985203119954e-11	1.00123e-08	ENST00000394485+ENST00000568370+ENST00000564974+ENST00000562939	protein_coding	357.969
ENSG00000162188	GNG3	280.503570571294	0.439071	0.0781910058399274	5.61536814915638	1.96144176151183e-08	2.41421e-06	ENST00000294117	protein_coding	355.11
ENSG00000184524	CEND1	1051.54998424029	0.500825	0.0966544694296041	5.18160333030622	2.19986663808822e-07	1.65214e-05	ENST00000330106+ENST00000524587	protein_coding	348.403
ENSG00000136156	ITM2B	1005.38362352233	-0.313853	0.0810671629561294	-3.87151631082534	0.000108160418198426	0.00210432	ENST00000378565+ENST00000378549+ENST00000607866+ENST00000463839	protein_coding	333.047
ENSG00000127561	SYNGR3	1064.11726536048	-0.208748	0.0655452660250413	-3.18479238339385	0.00144857893821539	0.0146628	ENST00000563869+ENST00000248121+ENST00000568896+ENST00000562045+ENST00000564642	protein_coding	330.766
ENSG00000136448	NMT1	203.886494467706	0.655704	0.108734120121599	6.03034267785375	1.63612376274164e-09	3.22207e-07	ENST00000592782+ENST00000588975+ENST00000258960+ENST00000543908+ENST00000590114+ENST00000585561+ENST00000592654+ENST00000588455+ENST00000590310+ENST00000587014+ENST00000591931+ENST00000587120+ENST00000587670	protein_coding	327.807
ENSG00000135404	CD63	229.97416236526	0.3547	0.0926457239973671	3.82856227033665	0.000128894020926716	0.00241748	ENST00000548898+ENST00000552067+ENST00000548117+ENST00000420846+ENST00000552692+ENST00000546939+ENST00000548160+ENST00000549117+ENST00000257857+ENST00000550050+ENST00000552754+ENST00000550776+ENST00000555199+ENST00000552164+ENST00000551173+ENST00000546457	protein_coding	326.197
ENSG00000165646	SLC18A2	1910.61216941528	-0.209721	0.0559245345794312	-3.75006543062028	0.000176788434953467	0.003066	ENST00000497497+ENST00000298472	protein_coding	325.753
ENSG00000266045	RP11-466P24.7	1054.32775270947	-0.225297	0.0672366525497842	-3.35079976261336	0.000805785450128696	0.00962381	ENST00000581282	lincRNA	325.709
ENSG00000161203	AP2M1	1066.00909472296	0.22608	0.0602406133405758	3.75294397722265	0.00017476992380768	0.00303688	ENST00000382456+ENST00000484469+ENST00000292807+ENST00000411763+ENST00000487958+ENST00000427072+ENST00000448139+ENST00000466598+ENST00000460862+ENST00000455925+ENST00000439647+ENST00000432591+ENST00000472560+ENST00000431779+ENST00000490151+ENST00000468048+ENST00000461733+ENST00000476434+ENST00000463935+ENST00000480260+ENST00000442686	protein_coding	324.58
ENSG00000197746	PSAP	1580.22540413536	0.366601	0.0593514941782568	6.17677783496759	6.54230312105857e-10	1.6105e-07	ENST00000394936+ENST00000394934+ENST00000495196+ENST00000493143	protein_coding	318.385
ENSG00000103145	HCFC1R1	312.767028217714	0.399334	0.101381512593318	3.93891971508486	8.18493110861748e-05	0.00169439	ENST00000248089+ENST00000396916+ENST00000576921+ENST00000574151+ENST00000573095+ENST00000572355+ENST00000575214+ENST00000574980+ENST00000354679+ENST00000573842	protein_coding	317.427
ENSG00000173812	EIF1	604.634956980302	-0.235278	0.0600436520443861	-3.91845412338129	8.91186865633508e-05	0.0018114	ENST00000462917+ENST00000591776+ENST00000469257+ENST00000482111+ENST00000310837+ENST00000469308+ENST00000586699	protein_coding	315.981
ENSG00000104695	PPP2CB	366.234759356213	-0.300044	0.0725109348448367	-4.13791717549059	3.50472830915405e-05	0.000897656	ENST00000523023+ENST00000221138+ENST00000518532+ENST00000522113+ENST00000520334+ENST00000518564+ENST00000523804+ENST00000518243+ENST00000520056+ENST00000520500	protein_coding	314.016
ENSG00000211445	GPX3	900.121182594628	0.259997	0.0858511782782922	3.02846029609979	0.00245803374484139	0.0216747	ENST00000388825+ENST00000521722+ENST00000521650+ENST00000517973+ENST00000519214+ENST00000521632+ENST00000520597+ENST00000520059	protein_coding	311.799
ENSG00000168653	NDUFS5	272.930331922009	0.54236	0.110010029806722	4.93009581151322	8.2189297447027e-07	4.62452e-05	ENST00000372967+ENST00000372969	protein_coding	311.608
ENSG00000171951	SCG2	1342.30218497856	0.241614	0.0825641444844551	2.92637450992036	0.00342937828383636	0.0274041	ENST00000305409+ENST00000421386+ENST00000433889	protein_coding	310.801
ENSG00000166922	SCG5	394.021113493901	0.262559	0.0907611360360072	2.89286218541066	0.00381748760207594	0.0296629	ENST00000413748+ENST00000300175+ENST00000494364+ENST00000497208+ENST00000471027+ENST00000470349+ENST00000498069+ENST00000498607+ENST00000475752	protein_coding	309.936
ENSG00000160014	CALM3	455.281888351055	0.351178	0.11157929794526	3.14734290546594	0.00164761614217992	0.0161086	ENST00000391918+ENST00000291295+ENST00000597743+ENST00000477244+ENST00000602169+ENST00000594523+ENST00000597868+ENST00000599839+ENST00000596362+ENST00000482455+ENST00000598871+ENST00000486500+ENST00000595072	protein_coding	305.088
ENSG00000221983	UBA52	395.212708772104	0.291985	0.0643120310228453	4.54012967118761	5.62196419708784e-06	0.000213138	ENST00000596304+ENST00000430157+ENST00000596273+ENST00000598814+ENST00000442744+ENST00000595683+ENST00000599256+ENST00000595158+ENST00000598780+ENST00000599551+ENST00000597451+ENST00000599595+ENST00000596272+ENST00000594527	protein_coding	304.699
ENSG00000104960	PTOV1	114.173767579597	0.265573	0.0969118406661556	2.7403520180312	0.00613734123942409	0.042244	ENST00000601612+ENST00000594151+ENST00000600603+ENST00000601638+ENST00000598632+ENST00000221557+ENST00000601501+ENST00000594165+ENST00000598325+ENST00000391842+ENST00000599732+ENST00000601675+ENST00000602040+ENST00000594640+ENST00000600793+ENST00000600105+ENST00000597793+ENST00000595934+ENST00000596424+ENST00000601093+ENST00000597730+ENST00000596095	protein_coding	297.83
ENSG00000125971	DYNLRB1	325.680818940606	0.33786	0.077726128315612	4.34680368728445	1.3813574885064e-05	0.000441861	ENST00000357156+ENST00000480759+ENST00000417166+ENST00000300469+ENST00000374846	protein_coding	296.973
ENSG00000131966	ACTR10	314.909168182611	-0.306152	0.0848179060270704	-3.60952632674883	0.000306756641236527	0.00468488	ENST00000545307+ENST00000254286+ENST00000555229+ENST00000555337+ENST00000556748+ENST00000556312+ENST00000556243+ENST00000554402+ENST00000556694+ENST00000557711+ENST00000557583+ENST00000554790+ENST00000556449+ENST00000555965+ENST00000553907+ENST00000554642	protein_coding	296.684
ENSG00000131711	MAP1B	5820.97379823619	0.39537	0.0786482813564934	5.02706003130814	4.98056476094715e-07	3.19839e-05	ENST00000296755+ENST00000512974+ENST00000513526+ENST00000504183+ENST00000511641+ENST00000504492	protein_coding	286.987
ENSG00000101460	MAP1LC3A	406.496012896807	0.890298	0.139779861888759	6.36928551095611	1.89910797159879e-10	5.90523e-08	ENST00000374837+ENST00000360668+ENST00000397709+ENST00000476428	protein_coding	284.567
ENSG00000243449	C4orf48	190.626949010613	0.376753	0.114655435819881	3.2859558767504	0.00101636929382215	0.0113154	ENST00000382878+ENST00000409248+ENST00000409860	protein_coding	281.88
ENSG00000181061	HIGD1A	379.762081123039	-0.349655	0.0713910400659213	-4.89774012512875	9.69451295527902e-07	5.23858e-05	ENST00000431549+ENST00000321331+ENST00000418900+ENST00000470543+ENST00000430190+ENST00000452906	protein_coding	281.058
ENSG00000108107	RPL28	224.603879731508	0.291661	0.105068550361206	2.77591399123531	0.00550467684073211	0.0389948	ENST00000344063+ENST00000558815+ENST00000428193+ENST00000431533+ENST00000560583+ENST00000560055+ENST00000560881+ENST00000559463+ENST00000426763+ENST00000558131+ENST00000558752+ENST00000458349	protein_coding	278.535
ENSG00000122705	CLTA	356.719205602066	0.216709	0.0749677895765299	2.89068924797765	0.00384398010766138	0.0297774	ENST00000540080+ENST00000538225+ENST00000433436+ENST00000345519+ENST00000464497+ENST00000470744+ENST00000242285+ENST00000396603+ENST00000466396+ENST00000493185	protein_coding	276.132
ENSG00000166848	TERF2IP	855.077835963969	-0.186165	0.0621268350113985	-2.99653844516277	0.0027306380390599	0.0231679	ENST00000300086+ENST00000569234+ENST00000564671	protein_coding	276.039
ENSG00000147416	ATP6V1B2	1553.17661603358	0.291379	0.0683874316436919	4.2607155032619	2.03773489332196e-05	0.000598854	ENST00000276390+ENST00000523482+ENST00000523478+ENST00000520830+ENST00000519667+ENST00000521442	protein_coding	271.526
ENSG00000132437	DDC	250.458360589287	0.441037	0.103279227124859	4.27033256083515	1.95181708758913e-05	0.000580436	ENST00000357936+ENST00000426377+ENST00000444733+ENST00000431062+ENST00000495320+ENST00000444124+ENST00000430300+ENST00000494914+ENST00000380984+ENST00000489162+ENST00000420203	protein_coding	269.089
ENSG00000116661	FBXO2	632.813520165702	0.457674	0.0880153323855711	5.1999344864494	1.99358782397083e-07	1.52963e-05	ENST00000354287+ENST00000471501+ENST00000466919+ENST00000465901+ENST00000475961	protein_coding	268.348
ENSG00000102109	PCSK1N	478.111871284355	0.457316	0.147852899809678	3.09304597672494	0.00198113439660188	0.0184809	ENST00000218230+ENST00000478242	protein_coding	267.819
ENSG00000104722	NEFM	952.235872667387	0.264023	0.0867372395383904	3.04393828034857	0.00233503040042682	0.020881	ENST00000221166+ENST00000523467+ENST00000518131+ENST00000437366+ENST00000521540+ENST00000433454	protein_coding	261.667
ENSG00000054356	PTPRN	546.203419065893	0.481026	0.089313404374055	5.38582525167387	7.21130005081598e-08	6.86105e-06	ENST00000295718+ENST00000409251+ENST00000462351+ENST00000460801+ENST00000443981+ENST00000423636+ENST00000497977+ENST00000486480+ENST00000489650+ENST00000412847+ENST00000446182+ENST00000440552+ENST00000476930+ENST00000442029+ENST00000451506+ENST00000606213+ENST00000468454+ENST00000484986+ENST00000477819	protein_coding	259.602
ENSG00000109472	CPE	992.822535729627	-0.21837	0.079293611467419	-2.75394021786767	0.00588825226684094	0.0411481	ENST00000513982+ENST00000402744+ENST00000431967+ENST00000511992+ENST00000480404	protein_coding	256.951
ENSG00000128245	YWHAH	738.486201967316	0.360489	0.065525267029832	5.50153096562089	3.76507468757909e-08	4.14486e-06	ENST00000248975+ENST00000397492+ENST00000443669+ENST00000479649+ENST00000471374+ENST00000420430	protein_coding	254.631
ENSG00000213741	RPS29	56.8876954961857	-0.538678	0.10271000846122	-5.24465411110782	1.56575784329716e-07	1.23891e-05	ENST00000396020+ENST00000245458+ENST00000557111+ENST00000557367+ENST00000554075+ENST00000557519+ENST00000556230	protein_coding	252.864
ENSG00000169738	DCXR	212.194534586848	0.284907	0.0928517546303798	3.06840732196789	0.00215203068609377	0.0195603	ENST00000577532+ENST00000306869+ENST00000580320+ENST00000579334+ENST00000579004+ENST00000580750+ENST00000579842+ENST00000577286+ENST00000578885+ENST00000582074+ENST00000581584+ENST00000578273+ENST00000582900+ENST00000579821+ENST00000585085+ENST00000577996+ENST00000577712+ENST00000579155+ENST00000582613+ENST00000584318+ENST00000585164	protein_coding	249.741
ENSG00000074800	ENO1	704.377317038036	0.279941	0.0638182280991121	4.38653676724988	1.15169704518509e-05	0.000378714	ENST00000234590+ENST00000464920+ENST00000497492+ENST00000486051+ENST00000492343+ENST00000489867	protein_coding	242.808
ENSG00000142669	SH3BGRL3	251.363628519309	0.439367	0.151906058324539	2.89236113550065	0.00382358165479937	0.0296713	ENST00000270792+ENST00000319041	protein_coding	241.347
ENSG00000160307	S100B	313.841847767953	-1.55172	0.199315579207977	-7.78521908438979	6.95925076048082e-15	9.48814e-12	ENST00000367071+ENST00000291700+ENST00000397648	protein_coding	240.763
ENSG00000110717	NDUFS8	181.288591214367	0.511666	0.106560897750077	4.80162935269867	1.57379795036825e-06	7.62131e-05	ENST00000432321+ENST00000313468+ENST00000531796+ENST00000453471+ENST00000526446+ENST00000528492+ENST00000532399+ENST00000526339+ENST00000531228+ENST00000525628+ENST00000529645+ENST00000525419+ENST00000524810+ENST00000526542+ENST00000531282	protein_coding	237.565
ENSG00000254429	CTD-2562J17.7	191.379165837985	-0.222098	0.0799581990109343	-2.77768042929144	0.00547484344146549	0.0388455	ENST00000529215	antisense	237.203
ENSG00000184515	BEX5	330.311479266895	0.547634	0.120463885134229	4.54604399403376	5.46636151401354e-06	0.00020971	ENST00000543160+ENST00000333643+ENST00000484837	protein_coding	235.609
ENSG00000057757	PITHD1	511.803497615633	0.392177	0.066152241210121	5.92840225320718	3.05896412900845e-09	5.36803e-07	ENST00000246151+ENST00000415372+ENST00000374524	protein_coding	235.608
ENSG00000140988	RPS2	41.1303233868025	-0.353727	0.0946954387813223	-3.73541739096093	0.000187404093138877	0.00320923	ENST00000343262+ENST00000526522+ENST00000533161+ENST00000531065+ENST00000530225+ENST00000527871+ENST00000527109+ENST00000533872+ENST00000532746+ENST00000533186+ENST00000526586+ENST00000529806+ENST00000534461+ENST00000527302+ENST00000526908+ENST00000527826+ENST00000563194	protein_coding	234.604
ENSG00000141002	TCF25	220.179114680459	0.432992	0.0844922846027411	5.12463483448723	2.98114948943612e-07	2.1051e-05	ENST00000561585+ENST00000561958+ENST00000263346+ENST00000563032+ENST00000565196+ENST00000564652+ENST00000568412+ENST00000563406+ENST00000565404+ENST00000566751+ENST00000562256+ENST00000263347+ENST00000568409+ENST00000568870+ENST00000562184+ENST00000563636+ENST00000570116+ENST00000566158+ENST00000562193+ENST00000563484+ENST00000566283+ENST00000567171+ENST00000564957+ENST00000565860	protein_coding	234.286
ENSG00000166710	B2M	264.869699843245	-1.88265	0.231105183003289	-8.14629429654601	3.75246237088464e-16	7.99341e-13	ENST00000558401+ENST00000559720+ENST00000561424+ENST00000559916+ENST00000544417+ENST00000349264+ENST00000557901+ENST00000559907+ENST00000560681+ENST00000561139+ENST00000559220+ENST00000560556	protein_coding	229.579
ENSG00000105696	TMEM59L	664.362678497399	0.357012	0.0629939000045489	5.66740076920031	1.44979966296295e-08	1.86205e-06	ENST00000600490+ENST00000262817+ENST00000594859+ENST00000598660+ENST00000594709	protein_coding	229.047
ENSG00000162734	PEA15	917.539846155055	0.298362	0.052919241551764	5.63805430727736	1.71982276117901e-08	2.14663e-06	ENST00000360472+ENST00000368077+ENST00000368076+ENST00000488858	protein_coding	226.277
ENSG00000171130	ATP6V0E2	508.146810793335	0.304778	0.0690394472718668	4.41454766821067	1.01221411234032e-05	0.000342376	ENST00000456496+ENST00000421974+ENST00000479613+ENST00000464683+ENST00000471877+ENST00000606024+ENST00000464662+ENST00000425642+ENST00000483478+ENST00000490092+ENST00000495408	protein_coding	224.743
ENSG00000175416	CLTB	437.77507250592	0.254823	0.0607026370275349	4.19788669891015	2.69417356393528e-05	0.000732976	ENST00000345807+ENST00000310418+ENST00000508425+ENST00000510734+ENST00000502877+ENST00000507821+ENST00000509319	protein_coding	224.344
ENSG00000197102	DYNC1H1	695.374700177405	0.403196	0.0791993888111482	5.09089818670495	3.56371352947871e-07	2.43964e-05	ENST00000360184+ENST00000555204+ENST00000554854+ENST00000556791+ENST00000553423+ENST00000555800+ENST00000556139+ENST00000556499+ENST00000555102+ENST00000556229+ENST00000555062	protein_coding	222.921
ENSG00000105393	BABAM1	166.603258888331	0.279758	0.0819211329678792	3.41496199291996	0.000637909120114816	0.00804719	ENST00000598188+ENST00000594247+ENST00000359435+ENST00000599474+ENST00000447614+ENST00000601043+ENST00000595393+ENST00000599057+ENST00000601171+ENST00000596335+ENST00000601436+ENST00000448635+ENST00000595632+ENST00000601938+ENST00000602066+ENST00000598567+ENST00000598382+ENST00000601232	protein_coding	217.836
ENSG00000108953	YWHAE	441.165940654251	0.277685	0.0934076399491065	2.97282960258038	0.00295068211225257	0.0246108	ENST00000264335+ENST00000466227+ENST00000571732+ENST00000573026+ENST00000496706+ENST00000573196+ENST00000575977+ENST00000469398+ENST00000486241+ENST00000489287+ENST00000576854+ENST00000498643+ENST00000572108	protein_coding	212.168
ENSG00000154096	THY1	1117.48281624013	0.544159	0.0898061529662879	6.05926558851553	1.36744447891334e-09	2.81821e-07	ENST00000284240+ENST00000528522+ENST00000584021+ENST00000528295+ENST00000524970+ENST00000527590+ENST00000580275+ENST00000524659+ENST00000532974+ENST00000533840	protein_coding	211.448
ENSG00000182013	PNMAL1	329.237508437685	0.311484	0.0772185105503548	4.03379817899022	5.48824601453336e-05	0.0012455	ENST00000438932+ENST00000313683+ENST00000602246	protein_coding	211.107
ENSG00000138078	PREPL	1161.06272468415	-0.289838	0.0686208355641261	-4.22376742516884	2.40251983006396e-05	0.000676151	ENST00000425263+ENST00000426481+ENST00000541738+ENST00000409957+ENST00000409411+ENST00000409936+ENST00000409272+ENST00000260648+ENST00000410081+ENST00000378520+ENST00000378511+ENST00000420756+ENST00000444696+ENST00000540817+ENST00000438314+ENST00000477410	protein_coding	209.969
ENSG00000108298	RPL19	164.253346947131	-0.349902	0.11585724091876	-3.02011474705581	0.00252678936000644	0.0220615	ENST00000225430+ENST00000579374+ENST00000580333+ENST00000579260+ENST00000582193+ENST00000585199+ENST00000577741+ENST00000577759	protein_coding	207.113
ENSG00000145920	CPLX2	1814.41245950271	0.358448	0.0818943170643529	4.37695674694213	1.2034784496383e-05	0.000391384	ENST00000359546+ENST00000506642+ENST00000515502+ENST00000509837+ENST00000393745+ENST00000512824+ENST00000514150+ENST00000502265+ENST00000515094+ENST00000515025	protein_coding	204.105
ENSG00000164924	YWHAZ	455.952273546341	-0.244715	0.0832701396801186	-2.93881061017947	0.00329474335383401	0.0266892	ENST00000395957+ENST00000395958+ENST00000457309+ENST00000395956+ENST00000353245+ENST00000523848+ENST00000521309+ENST00000522542+ENST00000522819+ENST00000395953+ENST00000395948+ENST00000395951+ENST00000419477+ENST00000521607+ENST00000480304+ENST00000518736+ENST00000517727+ENST00000521328+ENST00000418997+ENST00000437293+ENST00000523131+ENST00000523938+ENST00000492736	protein_coding	203.015
ENSG00000105372	RPS19	146.844368179356	-0.428217	0.12470876357712	-3.4337389401185	0.000595317252331871	0.00767481	ENST00000598742+ENST00000600467+ENST00000601492+ENST00000598466+ENST00000221975+ENST00000593863+ENST00000598261+ENST00000598399	protein_coding	202.984
ENSG00000101182	PSMA7	236.177670359877	0.482151	0.0821638871175493	5.8681592115269	4.40660011217483e-09	7.23172e-07	ENST00000370873+ENST00000442551+ENST00000484488+ENST00000370861+ENST00000486193+ENST00000370858	protein_coding	200.153
ENSG00000159720	ATP6V0D1	579.200315312467	0.708333	0.0757231488200123	9.3542522504499	8.41931235382194e-21	7.46119e-17	ENST00000568620+ENST00000290949+ENST00000563305+ENST00000565835+ENST00000602876+ENST00000426604+ENST00000540149+ENST00000567694+ENST00000561852+ENST00000563064+ENST00000564615+ENST00000567170+ENST00000566322+ENST00000564191+ENST00000564788+ENST00000568101+ENST00000561658+ENST00000568298	protein_coding	199.904
ENSG00000151914	DST	656.484530406019	-0.363312	0.0673519776504617	-5.3942251245646	6.88198902529041e-08	6.66538e-06	ENST00000244364+ENST00000312431+ENST00000446842+ENST00000421834+ENST00000370769+ENST00000370754+ENST00000370788+ENST00000523292+ENST00000466429+ENST00000518464+ENST00000482156+ENST00000361203+ENST00000523597+ENST00000524216+ENST00000523943+ENST00000492944+ENST00000517840+ENST00000487754+ENST00000459869+ENST00000340834+ENST00000524186+ENST00000520144+ENST00000518398+ENST00000439203+ENST00000520645…	protein_coding	195.996
ENSG00000110321	EIF4G2	894.239493464755	-0.16164	0.0500137885464757	-3.23191521332194	0.00122963535300351	0.0129112	ENST00000526148+ENST00000525681+ENST00000339995+ENST00000532383+ENST00000396525+ENST00000532120+ENST00000525606+ENST00000534470+ENST00000528839+ENST00000534272+ENST00000531180+ENST00000530564+ENST00000531416+ENST00000531647+ENST00000532082+ENST00000532349+ENST00000524932+ENST00000527015+ENST00000534605+ENST00000532152+ENST00000527419+ENST00000531507+ENST00000525972+ENST00000528562+ENST00000532570…	protein_coding	194.286
ENSG00000267512	CTC-250I14.3	2.06462778050436	-0.770557	0.202980315152542	-3.79621512304503	0.000146922017822197	0.00266262	ENST00000591825	antisense	192.289
ENSG00000172020	GAP43	493.536410324785	0.328142	0.106623660834339	3.07757457255635	0.00208692615006917	0.0191158	ENST00000305124+ENST00000393780	protein_coding	191.719
ENSG00000152082	MZT2B	64.9654000576499	0.27739	0.0935155199184739	2.96624466470647	0.00301460564435709	0.0249761	ENST00000425361+ENST00000457492+ENST00000281871+ENST00000409255+ENST00000485869+ENST00000480182+ENST00000491178+ENST00000455239	protein_coding	190.246
ENSG00000080822	CLDND1	215.187835703896	-0.957109	0.141021572100864	-6.7869684400163	1.14514246317419e-11	6.54726e-09	ENST00000502288+ENST00000507874+ENST00000341181+ENST00000437922+ENST00000394180+ENST00000394181+ENST00000394185+ENST00000503004+ENST00000506885+ENST00000513873+ENST00000510545+ENST00000511081+ENST00000513287+ENST00000506927+ENST00000511667+ENST00000513452+ENST00000502299+ENST00000508902+ENST00000512147+ENST00000510541+ENST00000514537+ENST00000507411+ENST00000515620+ENST00000507944+ENST00000508659…	protein_coding	186.155
ENSG00000087191	PSMC5	181.913964911499	0.445545	0.110986431870539	4.01440648154394	5.95955663866346e-05	0.00132531	ENST00000579708+ENST00000310144+ENST00000581842+ENST00000584320+ENST00000580864+ENST00000579147+ENST00000585123+ENST00000581764+ENST00000585242+ENST00000578570+ENST00000375812+ENST00000581882+ENST00000579031+ENST00000582130+ENST00000584536+ENST00000584880+ENST00000580063+ENST00000583283+ENST00000580265+ENST00000584657+ENST00000582420	protein_coding	185.801
ENSG00000130208	APOC1	111.242827089566	-0.842075	0.206122301546035	-4.08531881568195	4.40163365388616e-05	0.00107016	ENST00000588750+ENST00000588802+ENST00000592535+ENST00000252491+ENST00000592885+ENST00000589781+ENST00000589078+ENST00000592176+ENST00000586638+ENST00000590334	protein_coding	181.903
ENSG00000126432	PRDX5	273.719298561004	0.853305	0.117414197388097	7.2674783605959	3.6625998450186e-13	3.2458e-10	ENST00000265462+ENST00000347941+ENST00000352435	protein_coding	178.165
ENSG00000174917	C19orf70	161.020392022053	0.302997	0.104755794581986	2.89241384022961	0.0038229402143032	0.0296713	ENST00000585605+ENST00000309324+ENST00000587950+ENST00000590389+ENST00000587589+ENST00000590075	protein_coding	177.808
ENSG00000018189	RUFY3	707.858187402442	-0.174054	0.0494859966229626	-3.51723960900044	0.00043605995695625	0.00608561	ENST00000514898+ENST00000417478+ENST00000503876+ENST00000381006+ENST00000226328+ENST00000536664+ENST00000513597+ENST00000502653+ENST00000504805+ENST00000512103+ENST00000507333+ENST00000503025+ENST00000512331+ENST00000515479+ENST00000515442+ENST00000513593	protein_coding	176.27
ENSG00000128463	EMC4	188.68612463876	-0.236176	0.0861201501762293	-2.74240271631597	0.00609915136186304	0.0421119	ENST00000267750+ENST00000249209+ENST00000560911+ENST00000557941+ENST00000561372+ENST00000559078+ENST00000558205+ENST00000557879+ENST00000558102+ENST00000559421+ENST00000558810+ENST00000561246+ENST00000560947	protein_coding	175.428
ENSG00000125247	TMTC4	383.499696583606	-0.704156	0.224179371460596	-3.14103691420834	0.00168350811705901	0.0163204	ENST00000376234+ENST00000342624+ENST00000328767+ENST00000489713+ENST00000462211+ENST00000478272+ENST00000496511+ENST00000440120+ENST00000480433+ENST00000475272+ENST00000423847	protein_coding	175.208
ENSG00000100138	NHP2L1	429.214708327407	0.215777	0.068298206316833	3.15933073809414	0.0015813192441154	0.015588	ENST00000355257+ENST00000215956+ENST00000401959+ENST00000463675+ENST00000402458+ENST00000488571+ENST00000469028+ENST00000469522	protein_coding	174.017
ENSG00000129682	FGF13	518.917036430822	-0.271123	0.0984761860442533	-2.75318295286451	0.00590189042164301	0.0411993	ENST00000305414+ENST00000315930+ENST00000441825+ENST00000541469+ENST00000370603+ENST00000436198+ENST00000455663+ENST00000448673+ENST00000421460	protein_coding	172.897
ENSG00000125814	NAPB	1110.31754484261	0.214526	0.0565012310245622	3.79684482129391	0.000146549462714211	0.00265859	ENST00000377026+ENST00000398425+ENST00000432543+ENST00000472855+ENST00000468128+ENST00000487502	protein_coding	171.227
ENSG00000116675	DNAJC6	1368.36195752633	-0.212517	0.0643083879720624	-3.3046607177718	0.000950914376138853	0.0108108	ENST00000463018+ENST00000263441+ENST00000483402+ENST00000494710+ENST00000395325+ENST00000371069+ENST00000472787+ENST00000498720	protein_coding	171.096
ENSG00000135472	FAIM2	1154.9675466381	0.299025	0.0862189526033023	3.46820547682028	0.000523946502091975	0.00697179	ENST00000320634+ENST00000550890+ENST00000550195+ENST00000552669+ENST00000552863+ENST00000550635+ENST00000547871	protein_coding	167.142
ENSG00000105649	RAB3A	310.144445590478	0.510892	0.137742758907895	3.70903105895967	0.000208053908228317	0.00348539	ENST00000222256+ENST00000464076+ENST00000481914+ENST00000515410	protein_coding	165.941
ENSG00000105402	NAPA	216.866935826815	0.358258	0.113979259773214	3.14318474232766	0.00167120327857414	0.016266	ENST00000263354+ENST00000597778+ENST00000594217+ENST00000597271+ENST00000595227+ENST00000594001+ENST00000593761+ENST00000593905+ENST00000594155+ENST00000601208+ENST00000598615+ENST00000602082+ENST00000602174+ENST00000595826+ENST00000597118+ENST00000596892+ENST00000594288+ENST00000594740+ENST00000597274+ENST00000601927+ENST00000593785+ENST00000597160	protein_coding	165.343
ENSG00000120265	PCMT1	485.020945223194	0.336776	0.0855215098858803	3.93790446114239	8.2196307245429e-05	0.00169598	ENST00000367384+ENST00000464889+ENST00000367378+ENST00000484601+ENST00000367380+ENST00000494411+ENST00000460828+ENST00000544496+ENST00000486585+ENST00000495487+ENST00000480010	protein_coding	163.046
ENSG00000130748	TMEM160	160.041325684137	-0.371393	0.123110455315836	-3.01674645029438	0.00255503427173678	0.022177	ENST00000253047	protein_coding	159.498
ENSG00000140990	NDUFB10	182.091081054856	0.398372	0.10852505772987	3.67078322495174	0.000241808359001212	0.00390685	ENST00000268668+ENST00000543683+ENST00000565031+ENST00000569148+ENST00000570172	protein_coding	159.189
ENSG00000183978	COA3	215.570653527224	0.305542	0.0921656310211289	3.31513800669684	0.000915978910458662	0.0105012	ENST00000586680+ENST00000328434	protein_coding	159.164
ENSG00000167815	PRDX2	193.984786594659	0.605204	0.156903274733125	3.85718159810656	0.000114701946696988	0.00220496	ENST00000301522+ENST00000334482+ENST00000466174+ENST00000498785+ENST00000478908+ENST00000477555+ENST00000435703	protein_coding	157.356
ENSG00000175264	CHST1	167.670545000652	0.264247	0.073361932092856	3.60196792791504	0.000315817335025777	0.00475577	ENST00000308064+ENST00000533673+ENST00000531322	protein_coding	155.491
ENSG00000118785	SPP1	379.019467422057	-0.442666	0.138914653787682	-3.18660262281251	0.00143954408211608	0.0146131	ENST00000237623+ENST00000395080+ENST00000360804+ENST00000508233+ENST00000509334+ENST00000513981+ENST00000504310+ENST00000509659+ENST00000508002+ENST00000505146	protein_coding	154.853
ENSG00000237289	CKMT1B	59.6484451676455	0.488057	0.121976898881811	4.00122673371885	6.30149399225234e-05	0.00138227	ENST00000300283+ENST00000453782+ENST00000437924+ENST00000475589+ENST00000450086+ENST00000481666+ENST00000449946+ENST00000417289+ENST00000441322+ENST00000413657+ENST00000498538+ENST00000495545+ENST00000437534+ENST00000453733+ENST00000428981+ENST00000411560	protein_coding	154.729
ENSG00000107105	ELAVL2	837.74753187116	-0.466841	0.0696112749332257	-6.70640450846006	1.99478278861847e-11	9.30409e-09	ENST00000223951+ENST00000380110+ENST00000544538+ENST00000397312+ENST00000380117+ENST00000423281+ENST00000440102+ENST00000462649	protein_coding	154.051
ENSG00000197956	S100A6	164.452242878424	0.386848	0.1043888818815	3.70583566885027	0.000210694881347557	0.00352298	ENST00000368720+ENST00000368719+ENST00000496817+ENST00000462776+ENST00000462951	protein_coding	153.611
ENSG00000171530	TBCA	77.8942730880097	-0.338874	0.104858310367895	-3.23172856489705	0.00123043875430757	0.012912	ENST00000380377+ENST00000306388+ENST00000517679+ENST00000518218+ENST00000520361+ENST00000517881+ENST00000518338+ENST00000522370+ENST00000520039	protein_coding	152.643
ENSG00000214253	FIS1	169.13511351632	0.505259	0.0954126546434076	5.2955107553903	1.18684207798086e-07	9.92245e-06	ENST00000449367+ENST00000482199+ENST00000474120+ENST00000442303+ENST00000473527+ENST00000223136+ENST00000463406+ENST00000435848+ENST00000480497	protein_coding	151.077
ENSG00000166562	SEC11C	119.679840749742	0.348955	0.113076075569809	3.08602041025854	0.00202854897162133	0.0187847	ENST00000587834+ENST00000509791+ENST00000299714+ENST00000585864+ENST00000593132+ENST00000592774+ENST00000588875+ENST00000591406	protein_coding	147.878
ENSG00000127022	CANX	958.360642390457	-0.18624	0.0608822184520874	-3.05902186711424	0.00222060940610896	0.0200194	ENST00000514383+ENST00000502296+ENST00000504734+ENST00000415618+ENST00000452673+ENST00000247461+ENST00000502498+ENST00000507307+ENST00000504579+ENST00000502673+ENST00000513246+ENST00000512607+ENST00000514032+ENST00000509563+ENST00000510810+ENST00000503126+ENST00000506654+ENST00000508787+ENST00000506298+ENST00000505090+ENST00000503303	protein_coding	147.34
ENSG00000123560	PLP1	593.821478453213	-1.84305	0.235874046473008	-7.81368760984841	5.55386452382562e-15	8.20306e-12	ENST00000434483+ENST00000429977+ENST00000455268+ENST00000422393+ENST00000433491+ENST00000418604+ENST00000443502+ENST00000361621+ENST00000303958+ENST00000465975+ENST00000494475+ENST00000464776+ENST00000480325+ENST00000485931+ENST00000495678+ENST00000479569+ENST00000485688+ENST00000478642+ENST00000461231+ENST00000476160+ENST00000466486+ENST00000494119+ENST00000496836	protein_coding	146.428
ENSG00000130520	LSM4	254.632099213421	0.258336	0.0869880934698927	2.96978887917764	0.00298004475138473	0.0247973	ENST00000593829+ENST00000252816+ENST00000600289+ENST00000594828+ENST00000597776+ENST00000593564	protein_coding	144.784
ENSG00000106976	DNM1	797.936600855303	0.472277	0.106348755187531	4.4408287190059	8.96131018790568e-06	0.000310422	ENST00000372923+ENST00000341179+ENST00000475805+ENST00000393594+ENST00000486160+ENST00000441149+ENST00000482638+ENST00000463998+ENST00000479174+ENST00000493925	protein_coding	143.423
ENSG00000106211	HSPB1	182.031097663075	0.707691	0.127968658228285	5.53018975332714	3.19884574613591e-08	3.58838e-06	ENST00000248553+ENST00000447574+ENST00000429938	protein_coding	142.874
ENSG00000167642	SPINT2	214.595665476468	0.364628	0.103628323833486	3.51860852851597	0.000433816334580666	0.00606864	ENST00000590510+ENST00000301244+ENST00000587090+ENST00000587516+ENST00000590210+ENST00000592007+ENST00000454580+ENST00000585357+ENST00000589749+ENST00000590738+ENST00000587334	protein_coding	140.548
ENSG00000159363	ATP13A2	366.26922057088	0.4152	0.104083512511514	3.98910484403181	6.63231046344484e-05	0.00144058	ENST00000452699+ENST00000341676+ENST00000326735+ENST00000466561+ENST00000502418+ENST00000503552+ENST00000463860+ENST00000502860+ENST00000509392+ENST00000506174+ENST00000510069+ENST00000511957+ENST00000508222+ENST00000509619	protein_coding	140.216
ENSG00000187189	TSPYL4	897.692138360368	-0.315315	0.110927464080805	-2.8425289579795	0.00447571649642957	0.0333181	ENST00000420283	protein_coding	139.471
ENSG00000139112	GABARAPL1	428.266861897214	0.345509	0.0799383745966827	4.32219559934951	1.5448413799851e-05	0.000478893	ENST00000539408+ENST00000542722+ENST00000545859+ENST00000266458+ENST00000421801+ENST00000541453+ENST00000545047+ENST00000543602+ENST00000540424+ENST00000537201+ENST00000545887+ENST00000541960+ENST00000544284+ENST00000546017+ENST00000535576+ENST00000545290+ENST00000539289+ENST00000539170	protein_coding	139.181
ENSG00000226608	FTLP3	83.5055620946881	-0.556286	0.177068160784139	-3.14164929976917	0.00167999131309104	0.0163157	ENST00000544072+ENST00000427242	pseduogene	136.742
ENSG00000198832	SELM	180.655003624343	0.452216	0.102046410066042	4.43147708515125	9.35897602855178e-06	0.000320229	ENST00000402395+ENST00000400299+ENST00000490967+ENST00000465536+ENST00000491958+ENST00000495533+ENST00000460642+ENST00000469262+ENST00000465447	protein_coding	135.852
ENSG00000111678	C12orf57	58.0382657507619	0.394724	0.133398815557645	2.95897569063097	0.00308663449050367	0.0254099	ENST00000538392+ENST00000542222+ENST00000545581+ENST00000544681+ENST00000229281+ENST00000540506+ENST00000537087	protein_coding	135.83
ENSG00000132563	REEP2	536.510188978555	0.592962	0.11095349797767	5.34423835893663	9.07980226796124e-08	8.21074e-06	ENST00000378339+ENST00000254901+ENST00000506158+ENST00000464751+ENST00000507511+ENST00000503379+ENST00000510467+ENST00000512126+ENST00000507635+ENST00000504163	protein_coding	135.588
ENSG00000173486	FKBP2	137.814775406126	0.421469	0.136422981308333	3.08942806947946	0.00200542260971751	0.0186388	ENST00000536642+ENST00000309366+ENST00000541388+ENST00000449942+ENST00000535135+ENST00000394540	protein_coding	135.302
ENSG00000125868	DSTN	750.577898155352	0.444539	0.0748417510620932	5.93971749904296	2.85513649723249e-09	5.11156e-07	ENST00000246069+ENST00000474024+ENST00000449141	protein_coding	134.873
ENSG00000100285	NEFH	797.707399284493	0.27395	0.0889963911455586	3.07821561643927	0.00208244182678115	0.0191158	ENST00000310624	protein_coding	134.556
ENSG00000109180	OCIAD1	277.001806996723	-0.269542	0.0845612601400155	-3.18753970895273	0.0014348875411798	0.0145825	ENST00000504654+ENST00000509122+ENST00000505922+ENST00000509664+ENST00000514981+ENST00000507210+ENST00000508996+ENST00000511662+ENST00000396448+ENST00000264312+ENST00000512236+ENST00000509164+ENST00000381473+ENST00000511102+ENST00000444354+ENST00000509963+ENST00000510824+ENST00000507546+ENST00000513641+ENST00000425583+ENST00000508293+ENST00000513391+ENST00000512981+ENST00000503016+ENST00000509246…	protein_coding	133.389
ENSG00000167671	UBXN6	249.674243871432	0.260164	0.0957721193773311	2.71648766745324	0.00659786532379778	0.044469	ENST00000591919+ENST00000301281+ENST00000588238+ENST00000394765+ENST00000587009+ENST00000590466+ENST00000587324+ENST00000593024+ENST00000592358+ENST00000592515	protein_coding	132.882
ENSG00000101654	RNMT	180.569494540755	-0.264133	0.0876056588393757	-3.01502114389025	0.00256961341628541	0.0222173	ENST00000543302+ENST00000383314+ENST00000535051+ENST00000588457+ENST00000592764+ENST00000591746+ENST00000589866+ENST00000262173+ENST00000588417+ENST00000593007+ENST00000591922	protein_coding	132.834
ENSG00000174684	B3GNT1	473.053770563327	0.3948	0.0899182655877005	4.39064876493566	1.13012964964145e-05	0.000373006	ENST00000311181	protein_coding	132.228
ENSG00000071082	RPL31	50.8535151843247	-0.470898	0.158883378049027	-2.96379432101255	0.00303871316560923	0.0251204	ENST00000264258+ENST00000409000+ENST00000409028+ENST00000409038+ENST00000409650+ENST00000409733+ENST00000409320+ENST00000419276+ENST00000409711+ENST00000456292+ENST00000441435	protein_coding	132.225
ENSG00000021300	PLEKHB1	106.979685335629	-0.663147	0.173758997289501	-3.81647433878809	0.000135372146876971	0.00251239	ENST00000398492+ENST00000354190+ENST00000536527+ENST00000227214+ENST00000398494+ENST00000543085+ENST00000544532+ENST00000538227+ENST00000535582+ENST00000546251+ENST00000539157+ENST00000545798+ENST00000541760+ENST00000543524+ENST00000541597+ENST00000535129+ENST00000542389+ENST00000540431+ENST00000426191+ENST00000540157+ENST00000545106+ENST00000544282	protein_coding	131.61
ENSG00000006015	C19orf60	100.860181502421	0.537065	0.110192697326287	4.87387495498672	1.09430270523183e-06	5.78968e-05	ENST00000598375+ENST00000358607+ENST00000450195+ENST00000600997+ENST00000601736+ENST00000597371+ENST00000595490+ENST00000595077	protein_coding	130.676
ENSG00000137154	RPS6	123.420268299096	-0.647668	0.135449838467982	-4.78161075461042	1.73896150484634e-06	8.21478e-05	ENST00000380394+ENST00000498815+ENST00000380384+ENST00000315377+ENST00000380381	protein_coding	130.246
ENSG00000172301	COPRS	197.492496743973	0.2403	0.0807002093053998	2.97768248902846	0.00290436687366009	0.0242816	ENST00000302362+ENST00000496655+ENST00000378634+ENST00000579984+ENST00000579741	protein_coding	129.887
ENSG00000100591	AHSA1	139.581932846962	0.329656	0.0949951156556951	3.47024576208496	0.000519982348847368	0.00694511	ENST00000555133+ENST00000216479+ENST00000535854+ENST00000554156+ENST00000555517+ENST00000556963+ENST00000556866+ENST00000553374+ENST00000555457+ENST00000555729+ENST00000555473+ENST00000556369+ENST00000557476	protein_coding	129.564
ENSG00000169715	MT1E	62.5175811303276	-0.648383	0.18395453861161	-3.5246891219548	0.000423980045008527	0.00595453	ENST00000306061+ENST00000568293+ENST00000330439	protein_coding	129.2
ENSG00000173692	PSMD1	257.569351135191	0.219271	0.0748343549408779	2.9300783610633	0.00338876535927148	0.0271776	ENST00000373635+ENST00000308696+ENST00000431051+ENST00000440838+ENST00000409643+ENST00000444007+ENST00000447633+ENST00000488354+ENST00000467792+ENST00000477120+ENST00000481003+ENST00000491229	protein_coding	128.625
ENSG00000031698	SARS	339.499152510303	0.354457	0.0783372373046756	4.52475321426913	6.04660199929516e-06	0.000226097	ENST00000234677+ENST00000482384+ENST00000477544+ENST00000369923+ENST00000471705+ENST00000468588	protein_coding	128.356
ENSG00000223572	CKMT1A	51.087193742839	0.533239	0.114530928411276	4.65585008803351	3.22646645357769e-06	0.000137466	ENST00000434505+ENST00000411750+ENST00000457648+ENST00000413453+ENST00000415044+ENST00000483604+ENST00000479938	protein_coding	127.92
ENSG00000099800	TIMM13	174.724319090076	0.322108	0.101430911436617	3.17564022184674	0.00149506246346808	0.014954	ENST00000215570+ENST00000591871	protein_coding	127.903
ENSG00000065559	MAP2K4	404.869204465464	-0.352597	0.0889863955249165	-3.9623710225024	7.42090982446297e-05	0.00156581	ENST00000353533+ENST00000582183+ENST00000415385+ENST00000602305+ENST00000602375+ENST00000602811+ENST00000602537+ENST00000602686+ENST00000538465+ENST00000582897+ENST00000581941+ENST00000579089+ENST00000582377+ENST00000585076+ENST00000536413	protein_coding	127.239
ENSG00000197043	ANXA6	335.666391456073	0.296549	0.0923676753100414	3.21053307637372	0.00132489019887174	0.013742	ENST00000522664+ENST00000354546+ENST00000356496+ENST00000377751+ENST00000523714+ENST00000521512+ENST00000517486+ENST00000519644+ENST00000520054+ENST00000517707+ENST00000517677+ENST00000521749+ENST00000517757+ENST00000520378+ENST00000523164+ENST00000519610	protein_coding	125.807
ENSG00000142089	IFITM3	93.4526613273357	-1.39558	0.257786818879907	-5.41368155799884	6.17419288746245e-08	6.17444e-06	ENST00000399808+ENST00000531688+ENST00000602735+ENST00000526811	protein_coding	125.687
ENSG00000107372	ZFAND5	762.526897346236	-0.527197	0.0841482295864499	-6.26510133259198	3.72583040900778e-10	9.57052e-08	ENST00000237937+ENST00000376960+ENST00000376962+ENST00000488164+ENST00000343431+ENST00000471197+ENST00000376956+ENST00000487330	protein_coding	123.057
ENSG00000065154	OAT	316.722969932716	-0.257219	0.0864108957527206	-2.97669732881934	0.00291371506948944	0.0243368	ENST00000539214+ENST00000368845+ENST00000471127+ENST00000467675+ENST00000483711+ENST00000476917+ENST00000490096+ENST00000492376	protein_coding	122.689
ENSG00000177700	POLR2L	165.656119953849	0.440727	0.0854919377978879	5.1551906746338	2.53372974565033e-07	1.84048e-05	ENST00000534030+ENST00000322028	protein_coding	122.33
ENSG00000142507	PSMB6	145.895842637393	0.466964	0.117818384332897	3.96341797408135	7.38842571386857e-05	0.00156082	ENST00000270586+ENST00000575079+ENST00000571309+ENST00000575643	protein_coding	122.171
ENSG00000150361	KLHL1	653.939506029632	-0.314308	0.0950178280073273	-3.3078893050545	0.000940019575366946	0.0107145	ENST00000377844+ENST00000545028	protein_coding	122.156
ENSG00000130414	NDUFA10	294.926108304926	0.350641	0.0863285526421883	4.06169921962799	4.87168192772121e-05	0.00113613	ENST00000419408+ENST00000252711+ENST00000476216+ENST00000404554+ENST00000485344+ENST00000443626+ENST00000444548+ENST00000448880+ENST00000307300+ENST00000471378+ENST00000414580+ENST00000407129+ENST00000497536	protein_coding	120.988
ENSG00000130540	SULT4A1	459.526251509963	0.225922	0.0598881946061402	3.7723902923432	0.000161691068222465	0.00286868	ENST00000330884+ENST00000422525+ENST00000432404+ENST00000540422+ENST00000249130+ENST00000475131	protein_coding	119.629
ENSG00000162910	MRPL55	130.715261124136	0.489192	0.11911483389001	4.10689219989268	4.01018269862436e-05	0.000996865	ENST00000336300+ENST00000336520+ENST00000295008+ENST00000465397+ENST00000366746+ENST00000366747+ENST00000348259+ENST00000366744+ENST00000366742+ENST00000366739+ENST00000366740+ENST00000366741+ENST00000366738+ENST00000366736+ENST00000366735+ENST00000366734+ENST00000366733+ENST00000366732+ENST00000459783+ENST00000465268+ENST00000391867+ENST00000430433+ENST00000411464+ENST00000366731+ENST00000457264…	protein_coding	119.346
ENSG00000104833	TUBB4A	343.31457706499	0.625939	0.164682437490226	3.80088248905717	0.00014418167100233	0.00262922	ENST00000264071+ENST00000540257+ENST00000594276+ENST00000594075+ENST00000600216+ENST00000595324+ENST00000601152+ENST00000598006+ENST00000596291+ENST00000597686+ENST00000596926+ENST00000594290+ENST00000601640+ENST00000598635	protein_coding	119.25
ENSG00000121769	FABP3	152.402591223284	0.470522	0.118173406077915	3.98162033200824	6.84470534548124e-05	0.00147586	ENST00000373713+ENST00000497275+ENST00000498148+ENST00000482018	protein_coding	118.964
ENSG00000087085	ACHE	469.087413262343	0.860939	0.12855199725114	6.69720684601191	2.1244082413568e-11	9.65462e-09	ENST00000428317+ENST00000241069+ENST00000419336+ENST00000302913+ENST00000412389+ENST00000442452+ENST00000430554+ENST00000440755+ENST00000454485+ENST00000426415+ENST00000411582+ENST00000441605+ENST00000445236+ENST00000497647	protein_coding	117.643
ENSG00000156261	CCT8	167.613594916651	-0.302055	0.0907697894603466	-3.32770759169634	0.000875637226854667	0.0101836	ENST00000432178+ENST00000286788+ENST00000470450+ENST00000496121+ENST00000540844+ENST00000542732+ENST00000480359+ENST00000475205+ENST00000431234+ENST00000484403+ENST00000481059+ENST00000494296	protein_coding	117.439
ENSG00000254584	RP1-17K7.2	132.016172967296	-1.65342	0.263648029346661	-6.27130657744553	3.58030867117585e-10	9.33197e-08	ENST00000531962+ENST00000531627	antisense	116.146
ENSG00000158806	NPM2	113.473694821371	0.400676	0.110696122844255	3.61960286002104	0.000295055508510186	0.0045435	ENST00000521157+ENST00000520125+ENST00000397940+ENST00000522813+ENST00000518119+ENST00000520180+ENST00000289820+ENST00000381530+ENST00000522953+ENST00000520456+ENST00000519373+ENST00000524322	protein_coding	116.056
ENSG00000167792	NDUFV1	176.447291922659	0.597102	0.110154051656375	5.42060478109298	5.93977453116104e-08	6.0158e-06	ENST00000322776+ENST00000532303+ENST00000532244+ENST00000528328+ENST00000529927+ENST00000415352+ENST00000532343+ENST00000524838+ENST00000524876+ENST00000528548+ENST00000529867+ENST00000533075+ENST00000534139+ENST00000525086+ENST00000530103+ENST00000530014+ENST00000532260+ENST00000530638+ENST00000526138+ENST00000528377+ENST00000528314+ENST00000526770+ENST00000526169+ENST00000533919+ENST00000527355…	protein_coding	115.495
ENSG00000127824	TUBA4A	275.088040502679	0.567272	0.114706941988091	4.94539857461447	7.59882267325386e-07	4.38702e-05	ENST00000392088+ENST00000248437+ENST00000498660+ENST00000398989+ENST00000427737+ENST00000456818+ENST00000462806+ENST00000447205+ENST00000475683+ENST00000425551	protein_coding	115.387
ENSG00000100554	ATP6V1D	210.394542858723	0.54546	0.108695715343841	5.01823179420657	5.21492334082254e-07	3.25455e-05	ENST00000554087+ENST00000553974+ENST00000553408+ENST00000555625+ENST00000216442+ENST00000555474+ENST00000555431+ENST00000554236+ENST00000555723+ENST00000556058+ENST00000555335+ENST00000553687+ENST00000555012+ENST00000557244	protein_coding	115.317
ENSG00000173272	MZT2A	52.7115038107318	0.4087	0.124953227447568	3.27082291457135	0.0010723503702352	0.0117468	ENST00000427024+ENST00000445782+ENST00000410036+ENST00000309451+ENST00000488586+ENST00000491265	protein_coding	114.319
ENSG00000142192	APP	529.491604021078	-0.152734	0.0542380120413953	-2.81598854842888	0.0048627399946958	0.0354972	ENST00000357903+ENST00000348990+ENST00000354192+ENST00000346798+ENST00000359726+ENST00000358918+ENST00000448388+ENST00000440126+ENST00000439274+ENST00000464867+ENST00000456209+ENST00000448850+ENST00000415997+ENST00000491395+ENST00000474136+ENST00000463070+ENST00000548570+ENST00000462267+ENST00000466453	protein_coding	113.873
ENSG00000201672	SNORD113-4	10.0883752987842	-0.609167	0.197788606874876	-3.07988918897924	0.00207077623478792	0.0190726	ENST00000364802	snoRNA	112.472
ENSG00000144567	FAM134A	367.179137034841	0.457044	0.071194349636019	6.41966944516777	1.36570566903003e-10	4.32246e-08	ENST00000458520+ENST00000443757+ENST00000430297+ENST00000273048+ENST00000430747+ENST00000452022+ENST00000465672+ENST00000452293+ENST00000481925+ENST00000420189	protein_coding	112.438
ENSG00000116752	BCAS2	199.541983555812	-0.2709	0.0853534511805939	-3.17385587144815	0.00150428368003517	0.0150293	ENST00000369541+ENST00000485021	protein_coding	112.051
ENSG00000013441	CLK1	101.874537921739	-0.895262	0.196592043430957	-4.5539077946542	5.2658443839462e-06	0.000203337	ENST00000321356+ENST00000461981+ENST00000464454+ENST00000473565+ENST00000432425+ENST00000472679+ENST00000409769+ENST00000409403+ENST00000434813+ENST00000461326+ENST00000496205+ENST00000492793+ENST00000481641+ENST00000482590	protein_coding	111.589
ENSG00000197045	GMFB	795.881969548226	-0.753418	0.193874713077427	-3.88610837404031	0.000101864045518395	0.002015	ENST00000554908+ENST00000358056+ENST00000554163+ENST00000554247+ENST00000553333+ENST00000554682+ENST00000553566+ENST00000553952	protein_coding	111.558
ENSG00000173511	VEGFB	121.020860819793	-0.561548	0.116184903647862	-4.83323014753733	1.34335332556311e-06	6.84282e-05	ENST00000309422+ENST00000426086+ENST00000543462+ENST00000541681	protein_coding	111.522
ENSG00000165943	MOAP1	444.580909319004	0.291032	0.0821947286946548	3.54075940563314	0.000398977217347819	0.00568904	ENST00000298894+ENST00000556883	protein_coding	109.808
ENSG00000169169	CPT1C	95.155078823615	0.391833	0.127835600247587	3.06512829462002	0.00217576643097965	0.0197053	ENST00000594038+ENST00000392518+ENST00000599023+ENST00000354199+ENST00000598293+ENST00000598396+ENST00000598714+ENST00000405931+ENST00000600944+ENST00000323446+ENST00000598259+ENST00000596922+ENST00000602019+ENST00000594587+ENST00000595969+ENST00000595568+ENST00000295404+ENST00000596701+ENST00000594431+ENST00000595031+ENST00000595901+ENST00000599937+ENST00000598647+ENST00000598072+ENST00000597099	protein_coding	109.378
ENSG00000102003	SYP	464.577223190039	0.641765	0.149768004351776	4.28505828005078	1.82691290293187e-05	0.000549749	ENST00000263233+ENST00000472598+ENST00000538567+ENST00000376303+ENST00000479808+ENST00000469389+ENST00000466635+ENST00000494396+ENST00000472737	protein_coding	108.629
ENSG00000160221	C21orf33	247.269431274332	0.530958	0.088042514566845	6.03070370538737	1.63247251615134e-09	3.22207e-07	ENST00000291577+ENST00000495007+ENST00000427803+ENST00000493883+ENST00000480786+ENST00000348499+ENST00000389690+ENST00000449622+ENST00000488392+ENST00000419699+ENST00000470545	protein_coding	108.448
ENSG00000198961	PJA2	813.48808603084	-0.203068	0.0649468463522729	-3.1266845540328	0.00176789504315194	0.0169324	ENST00000361189+ENST00000361557+ENST00000511624+ENST00000512822	protein_coding	108.287
ENSG00000105518	TMEM205	100.533533118545	0.587428	0.102383755978912	5.73751615226245	9.60751196193993e-09	1.34082e-06	ENST00000447337+ENST00000593256+ENST00000586218+ENST00000586956+ENST00000586590+ENST00000585722+ENST00000354882+ENST00000587948+ENST00000589555+ENST00000588560+ENST00000588321+ENST00000586701+ENST00000592952+ENST00000590482+ENST00000591677+ENST00000590788	protein_coding	107.681
ENSG00000179218	CALR	56.2982732043464	0.339761	0.119513299415289	2.84287201526386	0.00447090199210095	0.0333181	ENST00000587486+ENST00000316448+ENST00000590325+ENST00000588454+ENST00000586760+ENST00000586803+ENST00000586967	protein_coding	105.26
ENSG00000132507	EIF5A	110.171545055507	0.27447	0.0851092769728425	3.22491594167053	0.00126009661212476	0.0131842	ENST00000336452+ENST00000355068+ENST00000336458+ENST00000576930+ENST00000572815+ENST00000573542+ENST00000575001+ENST00000571955+ENST00000419711+ENST00000573714+ENST00000416016	protein_coding	104.254
ENSG00000099817	POLR2E	226.501484005613	0.354813	0.10219594788499	3.47188676241533	0.000516814284830924	0.00691322	ENST00000590060+ENST00000586746+ENST00000215587+ENST00000586817+ENST00000591767+ENST00000586215+ENST00000585838+ENST00000589737+ENST00000591709+ENST00000592597	protein_coding	103.154
ENSG00000132341	RAN	193.914883762954	0.46039	0.105409064101472	4.36765198957829	1.25589395947637e-05	0.000404718	ENST00000543796+ENST00000448750+ENST00000536606+ENST00000541630+ENST00000537745+ENST00000392369+ENST00000477395+ENST00000254675+ENST00000535090+ENST00000541679+ENST00000392367+ENST00000464211+ENST00000539498	protein_coding	102.567
ENSG00000086504	MRPL28	200.686732342781	0.364556	0.119072236688347	3.06164077299769	0.00220127455834161	0.0198754	ENST00000199706+ENST00000481453+ENST00000483764+ENST00000429738+ENST00000461550+ENST00000469744+ENST00000389675+ENST00000441883+ENST00000447696+ENST00000450882	protein_coding	102.228
ENSG00000129625	REEP5	478.856613961315	0.22624	0.0752405600792123	3.0068853495703	0.00263939288504442	0.022676	ENST00000379638+ENST00000513339+ENST00000497856+ENST00000545426+ENST00000511865+ENST00000261482+ENST00000504247+ENST00000474542	protein_coding	101.73
ENSG00000122406	RPL5	112.408993243615	-0.363238	0.0929908654344291	-3.9061634484339	9.37730948638597e-05	0.00188653	ENST00000370321+ENST00000470843+ENST00000315741+ENST00000461952+ENST00000497519	protein_coding	101.72
ENSG00000122566	HNRNPA2B1	271.440071563878	-0.420141	0.0967937055103112	-4.34058367049095	1.42104744354228e-05	0.000449881	ENST00000354667+ENST00000476233+ENST00000360787+ENST00000463181+ENST00000356674+ENST00000490912+ENST00000495810	protein_coding	101.27
ENSG00000185825	BCAP31	235.323849982922	0.521424	0.102809563311901	5.07174991125079	3.94174182765688e-07	2.63636e-05	ENST00000441714+ENST00000345046+ENST00000458587+ENST00000442093+ENST00000429550+ENST00000416815+ENST00000423827+ENST00000430088+ENST00000468947	protein_coding	101.004
ENSG00000132613	MTSS1L	113.63918262182	-0.404922	0.144416102647261	-2.80385675337743	0.00504953340676484	0.0365298	ENST00000338779+ENST00000562883+ENST00000576338	protein_coding	100.945
ENSG00000123240	OPTN	646.508395548941	0.71367	0.0842418028791684	8.47168299458133	2.41872633736085e-17	7.14492e-14	ENST00000263036+ENST00000378764+ENST00000378748+ENST00000378752+ENST00000378747+ENST00000487935+ENST00000482140+ENST00000378757+ENST00000430081+ENST00000486862+ENST00000424614+ENST00000469025	protein_coding	100.478
ENSG00000112096	SOD2	258.640783724919	-0.327416	0.0783394031383417	-4.17945469107268	2.9220892855135e-05	0.0007765	ENST00000538183+ENST00000546260+ENST00000367055+ENST00000367054+ENST00000546087+ENST00000444946+ENST00000337404+ENST00000535459+ENST00000541573+ENST00000540491+ENST00000545162+ENST00000535561+ENST00000537657+ENST00000401980+ENST00000452684+ENST00000535372	protein_coding	99.9205
ENSG00000091513	TF	157.009203696489	-1.13373	0.234587828866052	-4.83283823822238	1.34600153780929e-06	6.84282e-05	ENST00000402696+ENST00000466911+ENST00000474287+ENST00000264998+ENST00000485977+ENST00000482271+ENST00000493011+ENST00000494430+ENST00000414694+ENST00000460531+ENST00000475382+ENST00000498622+ENST00000461695+ENST00000462495+ENST00000467842	protein_coding	99.7936
ENSG00000128272	ATF4	154.349268923764	0.292994	0.0994480069260664	2.94620039318336	0.003217039068425	0.0262276	ENST00000404241+ENST00000396680+ENST00000337304	protein_coding	97.6176
[truncated: 2,230 more rows]
