# Supplementary material for: Disease Duration Influences Gene Expression in Neuromelanin-Positive Cells From Parkinson’s Disease Patients
Source: Front Mol Neurosci. 2021 Nov 11;14:763777. doi: 10.3389/fnmol.2021.763777 (PMC8632647; doi:10.3389/fnmol.2021.763777)
Supplement: Supplementary file 3 [file Table_3.XLSX]

## Sheet: padj<0.05 RPKMcontrol>1 FC>1.5
ensemblID.	refseq.Name	baseMean	log2FoldChange	lfcSE	stat	pvalue	padj	txID.	biotype.consensus.	Control_RPKM_AVERAGE
ENSG00000256618	MTRNR2L1	112.460903213155	2.37731	0.283053898873179	8.39878872593268	4.51107609121584e-17	2.92634e-13	ENST00000540040	protein_coding	10.6799
ENSG00000136235	GPNMB	72.1361241210257	2.15609	0.278864182529775	7.73170070999396	1.06119198647575e-14	2.0647e-11	ENST00000465673+ENST00000492858+ENST00000258733+ENST00000381990+ENST00000409458+ENST00000459927+ENST00000487890+ENST00000453162+ENST00000492512+ENST00000539136+ENST00000474157+ENST00000479625+ENST00000470994+ENST00000463011+ENST00000478451+ENST00000468723	protein_coding	4.74934
ENSG00000133063	CHIT1	4.18462349366462	1.78542	0.307592511475762	5.80450579508362	6.45561280192652e-09	9.51763e-07	ENST00000484834+ENST00000479483+ENST00000367229+ENST00000535569+ENST00000255427+ENST00000491855+ENST00000503786+ENST00000506427+ENST00000513472+ENST00000460619	protein_coding	2.43128
ENSG00000141433	ADCYAP1	11.8365027056974	1.70595	0.303857248633254	5.61431351995593	1.97344121665096e-08	2.44619e-06	ENST00000450565+ENST00000579794+ENST00000269200+ENST00000581602	protein_coding	1.24357
ENSG00000168209	DDIT4	15.5008091868812	1.59609	0.192296360340066	8.30015033062753	1.03979738131179e-16	3.37258e-13	ENST00000307365+ENST00000473155+ENST00000471240	protein_coding	4.75126
ENSG00000205358	MT1H	3.11211536506808	1.52717	0.316532531502248	4.82468540744367	1.40224421462403e-06	8.60854e-05	ENST00000332374+ENST00000569155	protein_coding	1.46114
ENSG00000112773	FAM46A	14.6485690651436	1.43763	0.284024521047893	5.06163379824597	4.15678865761119e-07	3.14768e-05	ENST00000412306+ENST00000369756+ENST00000320172+ENST00000369754+ENST00000423467	protein_coding	1.26424
ENSG00000162783	IER5	14.6032581012387	1.37417	0.289550233675742	4.74588908427253	2.07592450375705e-06	0.00011988	ENST00000367577	protein_coding	1.75532
ENSG00000202198	RN7SK	16.1674901830729	1.32535	0.238834498610927	5.54922064780116	2.86945847074029e-08	3.34366e-06	ENST00000365328	misc_RNA	53.6632
ENSG00000173110	HSPA6	6.87982144178018	1.29422	0.315818226298157	4.09799085948716	4.16751733728964e-05	0.00127522	ENST00000309758	protein_coding	1.15093
ENSG00000104327	CALB1	39.7302474533056	1.27119	0.294885161828579	4.31080252307951	1.62663123593447e-05	0.000623147	ENST00000265431+ENST00000469032+ENST00000518457+ENST00000497376+ENST00000522070+ENST00000523716+ENST00000520613+ENST00000482702+ENST00000476853+ENST00000473670+ENST00000514406	protein_coding	6.47759
ENSG00000181722	ZBTB20	7.8496882259343	1.26385	0.286547770914927	4.41060223837321	1.03083520848186e-05	0.000429574	ENST00000462705+ENST00000393785+ENST00000471418+ENST00000481632+ENST00000474710+ENST00000357258+ENST00000464560+ENST00000479879+ENST00000470311+ENST00000482689+ENST00000463890+ENST00000486152+ENST00000491500+ENST00000480832+ENST00000492665+ENST00000470556+ENST00000463497+ENST00000488663+ENST00000470186+ENST00000468769	protein_coding	1.55427
ENSG00000121966	CXCR4	20.3269385393397	1.2511	0.312666874303575	4.00139094642819	6.29712162210907e-05	0.00174819	ENST00000409817+ENST00000241393+ENST00000466288	protein_coding	1.79123
ENSG00000178538	CA8	42.6996105634263	1.24408	0.171229004187889	7.26558398930708	3.71430057772195e-13	2.49255e-10	ENST00000317995+ENST00000524872+ENST00000528666+ENST00000529918	protein_coding	4.2806
ENSG00000165030	NFIL3	13.1628944110716	1.24204	0.311147063591868	3.99180658700441	6.5571844147083e-05	0.00180239	ENST00000297689	protein_coding	1.67732
ENSG00000203875	SNHG5	32.1686095898651	1.23754	0.187941730925545	6.58468651450929	4.55846158492421e-11	1.40813e-08	ENST00000589187+ENST00000587692+ENST00000369605+ENST00000435947+ENST00000427501+ENST00000414002+ENST00000420199+ENST00000453754+ENST00000428833+ENST00000431043+ENST00000433843+ENST00000425170+ENST00000364995+ENST00000384338	lincRNA	78.9645
ENSG00000151726	ACSL1	57.5639862535204	1.22432	0.2162902365413	5.66055216846553	1.50886709876142e-08	1.91922e-06	ENST00000454703+ENST00000515030+ENST00000513001+ENST00000281455+ENST00000503407+ENST00000507295+ENST00000437665+ENST00000506733+ENST00000504342+ENST00000513317+ENST00000504900+ENST00000505492	protein_coding	9.47411
ENSG00000259918	NDUFA5P11	1.28914183251966	1.22419	0.307595132761825	3.97988852940163	6.89475901819583e-05	0.00186619	ENST00000567995	pseduogene	1.23165
ENSG00000254615	RP11-395G23.3	4.24274103152513	1.21006	0.315152821319832	3.83959606009483	0.000123236904711925	0.0028693	ENST00000521369+ENST00000577661	lincRNA	1.11558
ENSG00000075426	FOSL2	29.8641031534621	1.20985	0.289484149483116	4.17933404630657	2.92363975938723e-05	0.000975934	ENST00000460736+ENST00000379619+ENST00000264716+ENST00000436647+ENST00000545753	protein_coding	1.34203
ENSG00000159167	STC1	33.8207588331205	1.20981	0.262216925962041	4.61378842638635	3.95394923668985e-06	0.000200385	ENST00000290271+ENST00000524323	protein_coding	3.05414
ENSG00000178726	THBD	9.799793020135	1.20139	0.310840688616551	3.86498170635215	0.00011109752611262	0.0026561	ENST00000377103	protein_coding	3.93515
ENSG00000164056	SPRY1	6.82435937834098	1.19661	0.291159712375225	4.10979901232717	3.96003638571597e-05	0.00122784	ENST00000505319+ENST00000339241+ENST00000515726+ENST00000507703+ENST00000394339+ENST00000508849	protein_coding	2.18821
ENSG00000133639	BTG1	19.8733830353258	1.19393	0.265393666704806	4.49872575886761	6.83619752958348e-06	0.000314514	ENST00000256015+ENST00000552315	protein_coding	3.34415
ENSG00000151929	BAG3	91.730184044204	1.18742	0.201336033963351	5.8977205339364	3.68557502138007e-09	6.02731e-07	ENST00000369085+ENST00000450186	protein_coding	12.9252
ENSG00000123700	KCNJ2	27.6896488286465	1.17677	0.297354409623473	3.95747032518641	7.574769414936e-05	0.00200504	ENST00000535240+ENST00000243457	protein_coding	1.39279
ENSG00000106066	CPVL	5.35810672767636	1.16921	0.300384397120569	3.89238215424858	9.92647204869065e-05	0.0024484	ENST00000265394+ENST00000396276+ENST00000432534+ENST00000409850+ENST00000455893+ENST00000448959+ENST00000458405+ENST00000447426+ENST00000488891+ENST00000449801+ENST00000455544+ENST00000437527	protein_coding	2.12416
ENSG00000106236	NPTX2	16.7138221003895	1.15687	0.269257255513232	4.29652588991137	1.73495713474886e-05	0.000649308	ENST00000265634+ENST00000466102	protein_coding	2.26385
ENSG00000136541	ERMN	83.4338924492085	1.15582	0.243384612550757	4.7489337885098	2.04491872442547e-06	0.000118795	ENST00000410096+ENST00000397283+ENST00000535935+ENST00000409395+ENST00000420719+ENST00000420317+ENST00000411762+ENST00000409216+ENST00000409925+ENST00000419116	protein_coding	7.25082
ENSG00000109846	CRYAB	572.992308410452	1.15434	0.198992252557513	5.80093710383108	6.5945334154155e-09	9.64934e-07	ENST00000526180+ENST00000524660+ENST00000525823+ENST00000533280+ENST00000527950+ENST00000533475+ENST00000227251+ENST00000531198+ENST00000528961+ENST00000527899+ENST00000526167+ENST00000529647+ENST00000533971+ENST00000528628+ENST00000533879	protein_coding	372.426
ENSG00000232177	MTND4P24	46.7523516800872	1.15238	0.258312359960208	4.46118523273092	8.15075990815476e-06	0.000357257	ENST00000424002	pseduogene	48.4184
ENSG00000258645	HSPE1P2	9.8361887940497	1.14973	0.198678937652396	5.78687019197443	7.17099495320201e-09	1.03294e-06	ENST00000554777	pseduogene	15.4002
ENSG00000138207	RBP4	4.3489637829309	1.14765	0.292357087030698	3.92551660065793	8.65438009662667e-05	0.00222487	ENST00000371467+ENST00000371464+ENST00000371469	protein_coding	2.92098
ENSG00000146733	PSPH	8.41928752883241	1.14731	0.24726038543875	4.64007364816674	3.4828503154612e-06	0.000180746	ENST00000437355+ENST00000275605+ENST00000395471+ENST00000459834+ENST00000421626+ENST00000427797+ENST00000421312+ENST00000419984+ENST00000424596+ENST00000416592+ENST00000413218+ENST00000472276	protein_coding	2.10562
ENSG00000214226	C17orf67	6.44348723170131	1.14058	0.298495861984286	3.82110142912003	0.000132856993403917	0.00306706	ENST00000397861+ENST00000570754+ENST00000397862+ENST00000575658+ENST00000487705	protein_coding	2.29623
ENSG00000104267	CA2	75.482335263053	1.13197	0.19786665017676	5.72087417843332	1.0597735900126e-08	1.42236e-06	ENST00000285379+ENST00000520127+ENST00000520996+ENST00000518231+ENST00000522742	protein_coding	16.3929
ENSG00000181788	SIAH2	21.0078006009547	1.13149	0.229544879242171	4.92927081956621	8.25370946648273e-07	5.67581e-05	ENST00000312960+ENST00000482706+ENST00000472885	protein_coding	3.18553
ENSG00000148935	GAS2	7.63847814551781	1.11466	0.313668681543287	3.55362899710635	0.000379954806842616	0.00693649	ENST00000528582+ENST00000533092+ENST00000454584+ENST00000533363+ENST00000524701+ENST00000278187+ENST00000534801+ENST00000433790+ENST00000532398+ENST00000526665	protein_coding	1.15463
ENSG00000196628	TCF4	82.9894457801923	1.11112	0.214819570691711	5.17233026963459	2.31192475180887e-07	1.931e-05	ENST00000354452+ENST00000356073+ENST00000568673+ENST00000543082+ENST00000457482+ENST00000540999+ENST00000537578+ENST00000564999+ENST00000568740+ENST00000537856+ENST00000562680+ENST00000544241+ENST00000561992+ENST00000561831+ENST00000565018+ENST00000566279+ENST00000566286+ENST00000567880+ENST00000564228+ENST00000570287+ENST00000398339+ENST00000564403+ENST00000570177+ENST00000563760+ENST00000570146…	protein_coding	5.50376
ENSG00000244405	ETV5	83.9984669594128	1.10894	0.1641726064106	6.7547370741833	1.43094509951973e-11	5.15697e-09	ENST00000306376+ENST00000434744+ENST00000537818+ENST00000480706+ENST00000433149+ENST00000489830+ENST00000484223+ENST00000472868+ENST00000440773+ENST00000421809+ENST00000413301+ENST00000422039+ENST00000476890+ENST00000475484+ENST00000495808	protein_coding	8.55318
ENSG00000084453	SLCO1A2	22.8702864332367	1.10859	0.287155583449827	3.86057866838712	0.000113118813305729	0.0026902	ENST00000307378+ENST00000452078+ENST00000544020+ENST00000458504+ENST00000537524+ENST00000544290+ENST00000480394+ENST00000463718+ENST00000390670+ENST00000413682+ENST00000422327+ENST00000453443+ENST00000421294+ENST00000450590+ENST00000435179+ENST00000445053+ENST00000473830+ENST00000421287+ENST00000416627+ENST00000430803	protein_coding	1.24132
ENSG00000162772	ATF3	6.9678621733842	1.10275	0.316452120667531	3.48472704755772	0.000492639304892642	0.00841513	ENST00000366981+ENST00000366987+ENST00000341491+ENST00000465155+ENST00000366985+ENST00000366983+ENST00000464547+ENST00000336937+ENST00000492118	protein_coding	1.23723
ENSG00000137463	MGARP	8.16492960845112	1.09804	0.27231900906043	4.03217994920083	5.52618458221289e-05	0.00158155	ENST00000398955	protein_coding	3.00962
ENSG00000213069	KRT8P40	2.65513261661631	1.09362	0.24143939036706	4.52957790270519	5.91016400235566e-06	0.000281217	ENST00000392131	pseduogene	1.59579
ENSG00000142494	SLC47A1	2.07126111531266	1.08884	0.316578606664956	3.43941086082626	0.00058298173483287	0.00947029	ENST00000584348+ENST00000571335+ENST00000436810+ENST00000542886+ENST00000457293+ENST00000270570+ENST00000575023+ENST00000576095+ENST00000497548+ENST00000395585+ENST00000495425+ENST00000573009+ENST00000575377+ENST00000575362+ENST00000581558+ENST00000574596	protein_coding	1.44858
ENSG00000225630	MTND2P28	2085.69310155646	1.08526	0.302610010928236	3.58631729096005	0.000335380855317171	0.00629397	ENST00000457540	pseduogene	1022.43
ENSG00000185222	WBP5	65.8844836128926	1.08421	0.145868013836476	7.43280378345953	1.06319560040752e-13	7.95802e-11	ENST00000372661+ENST00000372656	protein_coding	25.2166
ENSG00000115935	WIPF1	28.5664795636884	1.08213	0.286593216255455	3.77582217595488	0.000159480740576328	0.00355783	ENST00000392547+ENST00000272746+ENST00000359761+ENST00000392546+ENST00000409891+ENST00000467149+ENST00000409415+ENST00000455428+ENST00000410117+ENST00000436221+ENST00000480400+ENST00000470752+ENST00000488830+ENST00000490887+ENST00000469002+ENST00000487291+ENST00000474332	protein_coding	2.57023
ENSG00000196154	S100A4	4.24737817083112	1.08208	0.30568711957506	3.53983374215677	0.000400379175438594	0.007228	ENST00000368716+ENST00000468373+ENST00000354332+ENST00000481009+ENST00000368715+ENST00000368714	protein_coding	1.65408
ENSG00000232472	EEF1B2P3	2.58796415670728	1.07965	0.278071688323635	3.8826472662921	0.000103325400580083	0.00251982	ENST00000447718	pseduogene	3.53271
ENSG00000111266	DUSP16	5.14579183538888	1.07628	0.309158990215129	3.48131890832578	0.000498951043961689	0.00848216	ENST00000228862+ENST00000298573+ENST00000545864+ENST00000539940+ENST00000541207+ENST00000536236	protein_coding	1.02458
ENSG00000242808	SOX2-OT	174.043333749003	1.07564	0.219008623134571	4.91139066060137	9.04327103166729e-07	6.08966e-05	ENST00000487240+ENST00000461063+ENST00000493521+ENST00000460739+ENST00000597347+ENST00000493116+ENST00000469278+ENST00000597828+ENST00000595313+ENST00000594942+ENST00000598867+ENST00000497122+ENST00000472856+ENST00000498731+ENST00000476964+ENST00000492337+ENST00000491282+ENST00000498226+ENST00000485035+ENST00000476125+ENST00000477928+ENST00000466034+ENST00000490005+ENST00000598474+ENST00000600386…	uncertain	17.7088
ENSG00000148908	RGS10	6.05248977247914	1.06703	0.314327903796326	3.39464047378362	0.000687187766124371	0.010723	ENST00000392865+ENST00000369103+ENST00000369101+ENST00000469575+ENST00000473563	protein_coding	2.23692
ENSG00000188803	SHISA6	71.1464657114663	1.06504	0.222092944366715	4.79548972064548	1.62277891768881e-06	9.62832e-05	ENST00000432116+ENST00000441885+ENST00000409168+ENST00000343478	protein_coding	11.0751
ENSG00000120437	ACAT2	6.29784878196385	1.05985	0.312180272103981	3.39498054938035	0.00068633476342804	0.0107197	ENST00000367048+ENST00000541436+ENST00000467951+ENST00000472052	protein_coding	2.30592
ENSG00000260490	RP11-265N6.3	2.14728040721142	1.05766	0.294991550576022	3.58537823895006	0.000336590017673907	0.00631058	ENST00000569826	pseduogene	1.67708
ENSG00000126860	EVI2A	32.4323905475156	1.05513	0.277315704901099	3.80479932909923	0.000141919198464459	0.00322651	ENST00000462804+ENST00000247270+ENST00000461237	protein_coding	10.1418
ENSG00000241494	RP11-796G6.1	1.24515268385076	1.05177	0.238361173739083	4.41248513354932	1.02190813545599e-05	0.000428607	ENST00000472981	pseduogene	1.58574
ENSG00000151743	AMN1	4.21433591998478	1.0509	0.309614154809656	3.3942393099396	0.000688195261636766	0.010723	ENST00000281471+ENST00000537562+ENST00000541931+ENST00000536761+ENST00000542781+ENST00000535408+ENST00000537960+ENST00000506446+ENST00000457428+ENST00000541541+ENST00000422146+ENST00000509386	protein_coding	2.15424
ENSG00000197903	HIST1H2BK	7.04364870664774	1.04342	0.302920180684016	3.44453586397645	0.00057204074114655	0.00934717	ENST00000396891+ENST00000356950	protein_coding	4.54394
ENSG00000173598	NUDT4	17.5232916852091	1.04273	0.194592700257666	5.35850502851974	8.3913401621679e-08	8.16274e-06	ENST00000337179+ENST00000415493+ENST00000549992+ENST00000550056+ENST00000547014+ENST00000548662+ENST00000546925	protein_coding	4.65586
ENSG00000178996	SNX18	19.0397873014975	1.04068	0.270466631692545	3.84771266369419	0.000119225770295722	0.00278877	ENST00000343017+ENST00000326277+ENST00000381410	protein_coding	1.30543
ENSG00000182985	CADM1	236.236635858984	1.0335	0.176915678538977	5.84176663022233	5.16501284962397e-09	7.97749e-07	ENST00000545960+ENST00000537140+ENST00000452722+ENST00000542447+ENST00000536727+ENST00000537058+ENST00000545380+ENST00000331581+ENST00000546000+ENST00000543375+ENST00000540852+ENST00000441886+ENST00000541434+ENST00000540373+ENST00000542450+ENST00000543540+ENST00000545094+ENST00000543249+ENST00000540951+ENST00000536781	protein_coding	14.8198
ENSG00000149131	SERPING1	15.3452546077973	1.03333	0.278560815444682	3.70953864278232	0.000207637265588336	0.00436846	ENST00000405496+ENST00000278407+ENST00000457869+ENST00000340687+ENST00000378323+ENST00000403558+ENST00000531797+ENST00000531133+ENST00000378324+ENST00000531605+ENST00000528996+ENST00000530113	protein_coding	4.24726
ENSG00000204619	PPP1R11	2.11502580425739	1.03115	0.316512580378604	3.25786168296586	0.00112255106716515	0.0153737	ENST00000376773+ENST00000376772+ENST00000376769+ENST00000376765+ENST00000376763+ENST00000376758	protein_coding	10.5461
ENSG00000174607	UGT8	54.8790169609127	1.02988	0.286571987150283	3.5937793042728	0.00032591592542687	0.00615791	ENST00000310836+ENST00000507710+ENST00000394511	protein_coding	3.80032
ENSG00000200867	RN7SKP36	1.14952886602314	1.0288	0.253526585305457	4.0579576002605	4.95037524893747e-05	0.00144654	ENST00000363997	misc_RNA	1.21838
ENSG00000138735	PDE5A	9.90588253603125	1.02338	0.294696715390222	3.47266610281489	0.000515316023931257	0.00864531	ENST00000354960+ENST00000394439+ENST00000264805+ENST00000503412+ENST00000512494+ENST00000509612+ENST00000513594+ENST00000512450+ENST00000512739+ENST00000502912+ENST00000508914+ENST00000420633	protein_coding	1.94282
ENSG00000247400	DNAJC3-AS1	16.6180005436441	1.01993	0.252859787977604	4.03359097491081	5.49308999643325e-05	0.00157439	ENST00000606011+ENST00000499499	lincRNA	1.97128
ENSG00000170365	SMAD1	9.29652912682117	1.01681	0.236630504322849	4.29705394195001	1.73083087204791e-05	0.000649076	ENST00000514778+ENST00000507594+ENST00000514831+ENST00000302085+ENST00000512019+ENST00000503324+ENST00000515527+ENST00000507367+ENST00000394092+ENST00000515385+ENST00000514168+ENST00000506626+ENST00000502342+ENST00000511125+ENST00000510948+ENST00000511255	protein_coding	3.03754
ENSG00000152518	ZFP36L2	46.2127092249878	1.01367	0.250183179639117	4.05171433533756	5.08437193898082e-05	0.00147669	ENST00000282388	protein_coding	4.17287
ENSG00000180573	HIST1H2AC	26.0222555822634	1.01225	0.268483400189897	3.77025960335086	0.000163077822402819	0.00361877	ENST00000377791+ENST00000314088+ENST00000602637	protein_coding	5.12021
ENSG00000225183	RP4-758J24.4	0.797551579453515	1.00377	0.287075221367732	3.4965536237816	0.000471309756674852	0.00822549	ENST00000444055	pseduogene	1.40641
ENSG00000122254	HS3ST2	7.15065772212389	1.00105	0.291272530653699	3.43682807132276	0.000588569079839233	0.00952132	ENST00000261374+ENST00000473392	protein_coding	1.39192
ENSG00000120875	DUSP4	22.3894964718013	0.999182	0.22375109294409	4.46559417288483	7.98468398635017e-06	0.000350767	ENST00000240100+ENST00000240101	protein_coding	1.83411
ENSG00000163428	LRRC58	41.4187398899934	0.998657	0.24267196791635	4.11525648431578	3.86749117435877e-05	0.00121005	ENST00000295628	protein_coding	1.94393
ENSG00000203414	BTBD7P1	3.13136319779864	0.99679	0.229334968283215	4.34643785842862	1.38366227600025e-05	0.000546196	ENST00000447253	pseduogene	1.04122
ENSG00000173451	THAP2	23.3073551789632	0.996734	0.261297360991708	3.81455799985912	0.000136426893678625	0.00312353	ENST00000308086+ENST00000547843+ENST00000551488+ENST00000551238	protein_coding	2.56952
ENSG00000177855	CACYBPP2	9.71747054599785	0.994983	0.289354523337313	3.43862881186113	0.000584668305978024	0.00948469	ENST00000453625	pseduogene	13.2562
ENSG00000170802	FOXN2	17.9117411404458	0.99359	0.265161373605753	3.74711564308429	0.00017887963126045	0.00389393	ENST00000413569+ENST00000340553	protein_coding	1.24052
ENSG00000132326	PER2	12.6314129809323	0.992374	0.286616781104352	3.46237095288871	0.000535438615486682	0.00892138	ENST00000254658+ENST00000254657+ENST00000491417+ENST00000440245+ENST00000355768+ENST00000431832	protein_coding	1.10315
ENSG00000196126	HLA-DRB1	9.87709693659211	0.990793	0.303537207510228	3.26415650317237	0.0010979050136757	0.015132	ENST00000360004	protein_coding	3.73871
ENSG00000268171	AC068620.1	59.7822533299046	0.989487	0.199073547756974	4.97046005029432	6.67942236710174e-07	4.77898e-05	ENST00000598320	protein_coding	48.7886
ENSG00000128965	CHAC1	74.9059807681817	0.987587	0.179878806831514	5.49028829401627	4.0127821269318e-08	4.40142e-06	ENST00000444189+ENST00000446533+ENST00000487220	protein_coding	17.5416
ENSG00000143226	FCGR2A	8.51180462651781	0.982235	0.309051917255313	3.17821947441757	0.0014818253505055	0.0187624	ENST00000271450+ENST00000367972+ENST00000467654+ENST00000473080+ENST00000483665+ENST00000536731+ENST00000497474+ENST00000482233+ENST00000467525+ENST00000471026+ENST00000461298+ENST00000486608+ENST00000491841+ENST00000459885	protein_coding	2.21659
ENSG00000231738	TSPAN19	4.96879146088191	0.978662	0.316001954214513	3.09701277706143	0.00195481447998266	0.0229599	ENST00000525452+ENST00000532498+ENST00000529820+ENST00000532628+ENST00000433494+ENST00000547403+ENST00000552392+ENST00000547836	protein_coding	2.31599
ENSG00000086061	DNAJA1	357.727814669837	0.977264	0.123280090720199	7.92718362854238	2.24171691186552e-15	5.45326e-12	ENST00000330899+ENST00000544625+ENST00000495015+ENST00000465677	protein_coding	70.7737
ENSG00000147854	UHRF2	37.0598740748937	0.973465	0.192884462879987	5.04688310759735	4.49075909071297e-07	3.33567e-05	ENST00000468435+ENST00000469298+ENST00000276893+ENST00000381373+ENST00000481049+ENST00000461236+ENST00000450508+ENST00000484159+ENST00000477183+ENST00000485617+ENST00000479000+ENST00000492853+ENST00000481243	protein_coding	7.41309
ENSG00000229598	PRDX3P1	3.7370746176557	0.973268	0.235813896215792	4.12727246676054	3.67091353398107e-05	0.00116541	ENST00000418695	pseduogene	2.0021
ENSG00000101871	MID1	27.9093024261362	0.971971	0.228516387907772	4.25339881269619	2.10550102919185e-05	0.000751362	ENST00000317552+ENST00000453318+ENST00000380787+ENST00000380785+ENST00000380780+ENST00000380779+ENST00000380782+ENST00000479925+ENST00000413894+ENST00000423614	protein_coding	1.92174
ENSG00000197044	ZNF441	10.9846024507686	0.971432	0.272639038168849	3.5630691261486	0.000366544107379262	0.00675446	ENST00000462251+ENST00000454339+ENST00000357901+ENST00000409902	protein_coding	1.01003
ENSG00000132965	ALOX5AP	5.99260785114723	0.970605	0.314055171141814	3.09055572485228	0.00199782312835779	0.0231702	ENST00000380490+ENST00000479597	protein_coding	2.1107
ENSG00000180537	RNF182	12.2319290741363	0.970551	0.280819083515785	3.456143176681	0.000547964174133624	0.00909116	ENST00000537663+ENST00000488763+ENST00000544682+ENST00000488300+ENST00000471906+ENST00000420478+ENST00000537388+ENST00000423553	protein_coding	1.632
ENSG00000233662	CALM2P4	1.74406089652944	0.969035	0.254380435095894	3.80939105681005	0.000139309472457999	0.00317831	ENST00000430810	pseduogene	1.80353
ENSG00000139117	CPNE8	21.8709494486432	0.965137	0.265810225159316	3.63092373666349	0.000282408631754981	0.00556271	ENST00000552259+ENST00000331366+ENST00000538596+ENST00000546603+ENST00000360449+ENST00000547417+ENST00000549842+ENST00000551855+ENST00000550863	protein_coding	2.70675
ENSG00000101193	GID8	22.4229240617305	0.962996	0.198279756019699	4.85675640624436	1.19324237501123e-06	7.49087e-05	ENST00000266069+ENST00000497101	protein_coding	6.3109
ENSG00000197329	PELI1	13.3766843858228	0.962266	0.301761750101542	3.18882594203004	0.00142851863624419	0.0183018	ENST00000358912+ENST00000466177+ENST00000494203+ENST00000468869	protein_coding	1.09168
ENSG00000196597	ZNF782	8.92453866920448	0.959526	0.306403301295125	3.1315769747345	0.00173870200574242	0.021069	ENST00000481138+ENST00000535338+ENST00000289032+ENST00000478850+ENST00000466833+ENST00000430274+ENST00000498811+ENST00000485322	protein_coding	1.32164
ENSG00000234782	TPT1P9	2.9176548739099	0.95763	0.212908998586722	4.49783574615149	6.86486994276674e-06	0.000314701	ENST00000398368+ENST00000413759	pseduogene	3.09545
ENSG00000173391	OLR1	10.3030828732997	0.956564	0.312461730032548	3.06138053492955	0.00220318891532546	0.0247125	ENST00000309539+ENST00000544577+ENST00000543993+ENST00000545927+ENST00000432556+ENST00000536989+ENST00000539518+ENST00000538745+ENST00000339968+ENST00000538873+ENST00000543414	protein_coding	1.28434
ENSG00000145386	CCNA2	6.95831265043178	0.950907	0.271990333867723	3.49610701964004	0.000472099315052306	0.00822549	ENST00000274026	protein_coding	1.62438
ENSG00000116478	HDAC1	10.7794999230094	0.950855	0.307578475175128	3.09142276204547	0.00199199798541713	0.0231536	ENST00000373548+ENST00000481281+ENST00000463172+ENST00000428704+ENST00000472928+ENST00000373541+ENST00000490081+ENST00000482310+ENST00000476391+ENST00000484305+ENST00000471488	protein_coding	2.12165
ENSG00000103642	LACTB	12.413646612515	0.946031	0.203965787228515	4.63818364489918	3.51484415974275e-06	0.000181921	ENST00000261893+ENST00000413507+ENST00000557972+ENST00000559782	protein_coding	2.42896
ENSG00000205579	DYNLL1P1	1.24926313213736	0.944707	0.242880947276647	3.88959009108275	0.000100413686965812	0.00247361	ENST00000380761+ENST00000595442	pseduogene	2.62885
ENSG00000198522	GPN1	28.8459119657439	0.944533	0.192241236024704	4.91326703570575	8.95711481554293e-07	6.07367e-05	ENST00000515877+ENST00000481754+ENST00000424214+ENST00000458167+ENST00000503738+ENST00000407583+ENST00000264718+ENST00000436280+ENST00000610189+ENST00000461249+ENST00000478484	protein_coding	9.62051
ENSG00000110172	CHORDC1	97.5291259653381	0.94401	0.175690638484315	5.37313990592998	7.73772446121863e-08	7.60525e-06	ENST00000320585+ENST00000529987+ENST00000457199+ENST00000533724+ENST00000529726+ENST00000525317+ENST00000533772+ENST00000530765+ENST00000533062+ENST00000529402+ENST00000533739	protein_coding	19.0089
ENSG00000011422	PLAUR	4.56347142189785	0.943238	0.315886704772837	2.98600031363712	0.00282652353260221	0.0296693	ENST00000339082+ENST00000221264+ENST00000340093+ENST00000595038+ENST00000594364+ENST00000593714+ENST00000599892+ENST00000593447+ENST00000601723+ENST00000597107+ENST00000602141+ENST00000593939+ENST00000593396+ENST00000598875+ENST00000599546+ENST00000601876	protein_coding	1.0474
ENSG00000229097	CALM2P2	10.6860930185881	0.939552	0.212330967482359	4.42493921310279	9.64694432122741e-06	0.000408129	ENST00000428512	pseduogene	13.4751
ENSG00000143162	CREG1	35.5070270891053	0.93785	0.17300174377576	5.4210437526006	5.92520545833642e-08	5.97463e-06	ENST00000466652+ENST00000370509	protein_coding	8.20989
ENSG00000267381	CTD-2086O20.3	8.35363332988731	0.936098	0.282002068328011	3.31947379360137	0.000901872692889965	0.0132363	ENST00000591976	lincRNA	4.13436
ENSG00000150656	CNDP1	42.7073579016284	0.936012	0.252490679916214	3.70711507705613	0.00020963370019587	0.00440095	ENST00000358821+ENST00000585136+ENST00000582365+ENST00000584316+ENST00000584004+ENST00000582461+ENST00000578498	protein_coding	4.6106
ENSG00000125144	MT1G	49.7820440967701	0.935164	0.249954154651409	3.74134323264917	0.000183039338540157	0.00396232	ENST00000444837+ENST00000379811+ENST00000569500+ENST00000568675	protein_coding	63.685
ENSG00000226221	AC022431.1	5.31603556208271	0.934995	0.257753754464952	3.62747471973283	0.000286206787743641	0.00560349	ENST00000450941	pseduogene	14.5417
ENSG00000171497	PPID	20.0803379756233	0.9345	0.262069252735348	3.56585087670011	0.000362677565354892	0.00670919	ENST00000307720+ENST00000512699+ENST00000507213	protein_coding	7.33779
ENSG00000077514	POLD3	9.6464388829796	0.933773	0.237061644614015	3.93894611611358	8.18403061702116e-05	0.00211794	ENST00000528481+ENST00000263681+ENST00000532784+ENST00000532497+ENST00000527458+ENST00000530511+ENST00000531615+ENST00000524752+ENST00000530163+ENST00000532954	protein_coding	2.00939
ENSG00000183036	PCP4	36.2288360406103	0.932391	0.263068513254635	3.54428895211	0.000393673539421442	0.00713341	ENST00000328619+ENST00000462224+ENST00000468717+ENST00000467565	protein_coding	28.6747
ENSG00000181773	GPR3	5.27121310244933	0.929931	0.283683794818355	3.27805504659961	0.0010452501007021	0.0146659	ENST00000374024	protein_coding	1.00681
ENSG00000112309	B3GAT2	20.4669253314198	0.926503	0.26904952450501	3.4436132304261	0.000573996183478774	0.0093634	ENST00000230053	protein_coding	1.79145
ENSG00000135929	CYP27A1	19.9907667155019	0.92448	0.265289741880654	3.48479526187531	0.000492513738046685	0.00841513	ENST00000494263+ENST00000258415+ENST00000445971+ENST00000466602+ENST00000411688	protein_coding	3.51161
ENSG00000166912	MTMR10	27.4740344471623	0.92407	0.268738356967366	3.43854802659868	0.000584842786536797	0.00948469	ENST00000425768+ENST00000435680+ENST00000568604+ENST00000566338+ENST00000314404+ENST00000568547+ENST00000567567+ENST00000563714+ENST00000566981+ENST00000565728+ENST00000568611+ENST00000564787	protein_coding	2.3601
ENSG00000177954	RPS27	14.8029679468761	0.923752	0.187936316896391	4.91523859051531	8.86743998202018e-07	6.03389e-05	ENST00000368567+ENST00000392558+ENST00000477151+ENST00000493224	protein_coding	34.2338
ENSG00000188002	RP11-43F13.1	8.09185529270297	0.920615	0.243272882752565	3.78429133639309	0.000154147172307493	0.00345606	ENST00000507841+ENST00000512335+ENST00000507290+ENST00000507505+ENST00000522848+ENST00000502273+ENST00000343123	uncertain	2.17738
ENSG00000243517	RP11-627K11.1	1.31273457542553	0.920186	0.277536580531964	3.31554699157217	0.000914639621360465	0.0133733	ENST00000495623	pseduogene	1.06779
ENSG00000118432	CNR1	21.3634865979899	0.918359	0.312978745181974	2.93425489406379	0.00334349509681156	0.0331521	ENST00000537554+ENST00000535130+ENST00000369501+ENST00000369499+ENST00000549890+ENST00000549716+ENST00000428600+ENST00000468898+ENST00000362094+ENST00000551417	protein_coding	1.56255
ENSG00000141198	TOM1L1	9.45331311717455	0.915694	0.259254415485497	3.53202741084628	0.000412386606617555	0.00738992	ENST00000570371+ENST00000574744+ENST00000575882+ENST00000570965+ENST00000445275+ENST00000348161+ENST00000576932+ENST00000572405+ENST00000572158+ENST00000540336+ENST00000571319+ENST00000536554+ENST00000572298+ENST00000575333+ENST00000572360+ENST00000570499+ENST00000572576+ENST00000573607+ENST00000575909+ENST00000570977+ENST00000570623+ENST00000572905+ENST00000574653+ENST00000574318	protein_coding	3.46669
ENSG00000033030	ZCCHC8	12.4263421032923	0.913879	0.261024679214171	3.50112036092113	0.000463306548192316	0.00812289	ENST00000543897+ENST00000536306+ENST00000336229+ENST00000538116+ENST00000542892+ENST00000544054+ENST00000536663+ENST00000546149+ENST00000540586+ENST00000538493	protein_coding	2.48923
ENSG00000172340	SUCLG2	10.1230312181655	0.913575	0.299066117358173	3.05475828300919	0.00225241976305725	0.02512	ENST00000493112+ENST00000307227+ENST00000460567+ENST00000492795	protein_coding	2.32271
ENSG00000115484	CCT4	47.0100245805632	0.910567	0.185431493415243	4.91052849091456	9.08312571258257e-07	6.0954e-05	ENST00000394440+ENST00000461540+ENST00000544079+ENST00000544185+ENST00000538252+ENST00000461370	protein_coding	28.2834
ENSG00000206053	HN1L	8.28698855578963	0.908839	0.303839518775671	2.99117999283007	0.00277901637607415	0.029313	ENST00000248098+ENST00000569256+ENST00000567717+ENST00000562684+ENST00000561516+ENST00000382711+ENST00000566742+ENST00000569765+ENST00000566925+ENST00000382710+ENST00000566691+ENST00000565851+ENST00000568376+ENST00000562569	protein_coding	1.03472
ENSG00000238098	ABCA17P	8.68588512929378	0.902641	0.247005803869031	3.65433066728247	0.000257853774844337	0.00517329	ENST00000512848+ENST00000469908+ENST00000482286+ENST00000466730+ENST00000494925+ENST00000505660	uncertain	4.42259
ENSG00000272343	RP11-140I16.3	9.22967612841043	0.898688	0.291031502191645	3.08794156541809	0.00201548097703955	0.0233194	ENST00000606048	lincRNA	6.48512
ENSG00000120694	HSPH1	453.625388519228	0.89822	0.132316006143864	6.7884489850075	1.13345444462694e-11	4.16192e-09	ENST00000435381+ENST00000380406+ENST00000602786+ENST00000380405+ENST00000320027+ENST00000445273+ENST00000429785+ENST00000469538	protein_coding	200.173
ENSG00000065809	FAM107B	42.6436726495072	0.89456	0.282841545519257	3.16275865819761	0.00156281832837038	0.0194587	ENST00000378470+ENST00000181796+ENST00000468747+ENST00000378467+ENST00000487335+ENST00000378465+ENST00000378458+ENST00000478076+ENST00000378462+ENST00000481209+ENST00000475858+ENST00000492700+ENST00000496330+ENST00000479731+ENST00000468492+ENST00000452706+ENST00000489100+ENST00000494865+ENST00000475786+ENST00000488576+ENST00000474143+ENST00000442012+ENST00000482277+ENST00000472095+ENST00000471815…	protein_coding	4.83844
ENSG00000137185	ZSCAN9	13.9080483847709	0.894296	0.262227441042147	3.41038161936297	0.00064872039285634	0.0102474	ENST00000531941+ENST00000531981+ENST00000425468+ENST00000531979+ENST00000252207+ENST00000527436+ENST00000526391+ENST00000527844	protein_coding	3.69786
ENSG00000178573	MAF	32.2336389190119	0.892021	0.268017177314458	3.3282245763319	0.000874013794270034	0.0129511	ENST00000569649+ENST00000326043+ENST00000393350	protein_coding	1.90117
ENSG00000173559	NABP1	10.8858247337719	0.890724	0.277181516351562	3.21350519376123	0.00131125426482636	0.0173346	ENST00000491331+ENST00000307834+ENST00000410026+ENST00000307849+ENST00000462712+ENST00000451500+ENST00000409510+ENST00000425611+ENST00000435931+ENST00000462824	protein_coding	1.84286
ENSG00000013441	CLK1	167.148462828622	0.888468	0.17883665481145	4.96804036912823	6.7632885138638e-07	4.80366e-05	ENST00000321356+ENST00000461981+ENST00000464454+ENST00000473565+ENST00000432425+ENST00000472679+ENST00000409769+ENST00000409403+ENST00000434813+ENST00000461326+ENST00000496205+ENST00000492793+ENST00000481641+ENST00000482590	protein_coding	111.589
ENSG00000101493	ZNF516	16.4050375002822	0.887619	0.229258101280015	3.87170193418284	0.000108078066011832	0.00260676	ENST00000443185+ENST00000524431+ENST00000543743+ENST00000529449+ENST00000542818+ENST00000532857	protein_coding	5.18163
ENSG00000120129	DUSP1	71.152036365005	0.88579	0.248291070462925	3.56754732065925	0.000360338320014863	0.00667226	ENST00000239223	protein_coding	12.0806
ENSG00000026025	VIM	37.2687374123907	0.885511	0.27730656123307	3.19325707465981	0.00140677646589128	0.0181306	ENST00000544301+ENST00000478317+ENST00000478746+ENST00000497849+ENST00000487938+ENST00000224237+ENST00000485947+ENST00000469543+ENST00000421459+ENST00000495528	protein_coding	10.5429
ENSG00000197991	PCDH20	13.7768002682952	0.882056	0.271605129867254	3.24756702020383	0.00116396247879629	0.0157853	ENST00000409204+ENST00000409186+ENST00000472649	protein_coding	1.36645
ENSG00000115541	HSPE1	156.430056366333	0.878817	0.125419646907647	7.00700840903743	2.43467638878991e-12	1.2149e-09	ENST00000233893+ENST00000409729+ENST00000473395+ENST00000409468+ENST00000465573+ENST00000463841+ENST00000495200	protein_coding	288.079
ENSG00000182263	FIGN	19.3727267505653	0.877148	0.271020449756914	3.23646491215724	0.00121020103553085	0.0162202	ENST00000409634+ENST00000333129+ENST00000482917	protein_coding	1.82723
ENSG00000140945	CDH13	61.1158407681848	0.875752	0.29365967011926	2.98220037608292	0.00286184623489462	0.0299271	ENST00000566620+ENST00000268613+ENST00000569144+ENST00000562601+ENST00000568770+ENST00000539548+ENST00000428848+ENST00000431540+ENST00000565636+ENST00000566333+ENST00000567445+ENST00000569455+ENST00000446376+ENST00000569454+ENST00000562307	protein_coding	7.04434
ENSG00000234518	PTGES3P1	4.39361344453788	0.875481	0.2232664150882	3.92123947863862	8.80946578930829e-05	0.0022494	ENST00000451566+ENST00000439531	pseduogene	8.71667
ENSG00000104312	RIPK2	13.5569572528896	0.873088	0.266144736904884	3.28050051279757	0.00103623076434022	0.0146237	ENST00000220751+ENST00000522965+ENST00000517696+ENST00000540020+ENST00000518673	protein_coding	3.094
ENSG00000144285	SCN1A	24.5259531817503	0.871196	0.259845921331914	3.35273928333955	0.000800160416328011	0.0120585	ENST00000423058+ENST00000375405+ENST00000303395+ENST00000409050+ENST00000473295+ENST00000491429+ENST00000507401	protein_coding	2.37179
ENSG00000253785	CTC-308K20.3	9.37336002107096	0.87087	0.217406995604083	4.00571249798861	6.18308186822745e-05	0.00173135	ENST00000523057	pseduogene	5.44798
ENSG00000123119	NECAB1	92.9348339898805	0.868008	0.209372048986042	4.14576990556509	3.38673795054441e-05	0.00109858	ENST00000417640+ENST00000522729+ENST00000521954+ENST00000523962+ENST00000522820+ENST00000521366	protein_coding	8.89876
ENSG00000214954	LRRC69	4.99002355032677	0.864686	0.232781260263941	3.71458407604534	0.000203538190979984	0.0042915	ENST00000518304+ENST00000520099+ENST00000343709+ENST00000448384+ENST00000522144+ENST00000518487+ENST00000521519	protein_coding	1.44012
ENSG00000163131	CTSS	20.0738143799598	0.864384	0.305665662517489	2.82787265700723	0.00468584419920741	0.0423007	ENST00000368985+ENST00000472977+ENST00000607427+ENST00000448301+ENST00000483930+ENST00000480760	protein_coding	3.37146
ENSG00000168887	C2orf68	17.9911241738294	0.864337	0.247660208906455	3.49001351317132	0.000482996123405463	0.00831086	ENST00000306336+ENST00000420686+ENST00000423181+ENST00000409734+ENST00000478626	protein_coding	5.42649
ENSG00000197728	RPS26	1.39778364694317	0.863458	0.299802765898236	2.88008628411973	0.00397566350433324	0.0373834	ENST00000356464+ENST00000552361+ENST00000548590	protein_coding	1.02688
ENSG00000136040	PLXNC1	38.6424958699791	0.863456	0.278492242517119	3.10046724792016	0.00193215580762474	0.0227889	ENST00000258526+ENST00000546733+ENST00000551850+ENST00000546659+ENST00000549810+ENST00000549217+ENST00000550080+ENST00000547057+ENST00000551495+ENST00000545312+ENST00000549187	protein_coding	2.52192
ENSG00000200413	SNORD114-26	0.737369518894805	0.861762	0.311261905877376	2.76860639019366	0.00562966019519343	0.0474692	ENST00000363543	snoRNA	5.92027
ENSG00000087206	UIMC1	8.25417637239806	0.85919	0.26110950771376	3.29053352581743	0.000999975850650458	0.0143118	ENST00000377227+ENST00000377219+ENST00000511320+ENST00000506128+ENST00000512031+ENST00000510698+ENST00000510376+ENST00000505229+ENST00000503273+ENST00000509236+ENST00000417486+ENST00000515488+ENST00000507513+ENST00000505879+ENST00000428382	protein_coding	1.94889
ENSG00000123689	G0S2	12.7179317543635	0.856592	0.274884512182598	3.11618843882914	0.00183205160457726	0.0219129	ENST00000367029	protein_coding	6.74119
ENSG00000109458	GAB1	39.3510580768821	0.854067	0.282679008373035	3.02133327691622	0.0025166419068814	0.0272307	ENST00000262995+ENST00000262994+ENST00000514639+ENST00000515366+ENST00000505913+ENST00000509992+ENST00000511836+ENST00000512843+ENST00000507334+ENST00000507070+ENST00000510615+ENST00000508833+ENST00000511109+ENST00000515388	protein_coding	4.01077
ENSG00000186231	KLHL32	14.8795564281011	0.853004	0.245135284094938	3.4797261156056	0.00050192661369104	0.00849391	ENST00000369261+ENST00000544166+ENST00000536676+ENST00000539200+ENST00000369254+ENST00000447886	protein_coding	1.66625
ENSG00000157445	CACNA2D3	28.5503373311672	0.851035	0.200607543319952	4.24228771654527	2.21252789097107e-05	0.00078295	ENST00000415676+ENST00000288197+ENST00000474759+ENST00000471363+ENST00000490478+ENST00000477024+ENST00000492460+ENST00000468658+ENST00000478466+ENST00000478261+ENST00000471865	protein_coding	4.25311
ENSG00000100625	SIX4	20.0792159828063	0.845455	0.266342345597337	3.1743167488528	0.00150189693900519	0.0189181	ENST00000216513+ENST00000554079+ENST00000556952	protein_coding	1.32557
ENSG00000261395	HSPE1P5	3.37440499379137	0.844919	0.227901234325511	3.70739196870107	0.000209404699307758	0.00440089	ENST00000561489	pseduogene	4.83183
ENSG00000177807	KCNJ10	45.1334293091377	0.841204	0.248487435259803	3.38529886016288	0.000711007964821838	0.0110079	ENST00000368089+ENST00000509700	protein_coding	3.37035
ENSG00000009413	REV3L	37.6502277141859	0.840396	0.194648774301058	4.31749755804322	1.57808154056932e-05	0.000609346	ENST00000422377+ENST00000368805+ENST00000368802+ENST00000434009+ENST00000462119+ENST00000435970+ENST00000358835+ENST00000413831+ENST00000492520+ENST00000467500+ENST00000470871+ENST00000460981+ENST00000494858	protein_coding	2.65092
ENSG00000230207	RPL4P5	3.23636826706667	0.840308	0.244675904225379	3.43437112171118	0.000593930425153589	0.00956046	ENST00000413888	pseduogene	1.53147
ENSG00000165312	OTUD1	24.5979291281963	0.838868	0.246257050967874	3.40647124634078	0.000658084819290949	0.0103282	ENST00000376495	protein_coding	3.30749
ENSG00000235916	RP13-444K19.1	1.58190334605468	0.835038	0.27439941114376	3.04314901314194	0.00234116371198382	0.0258431	ENST00000455300	pseduogene	1.97614
ENSG00000163285	GABRG1	35.9255770666105	0.832336	0.267074216491038	3.11649579603313	0.00183014289922287	0.0219043	ENST00000295452	protein_coding	1.88009
ENSG00000156414	TDRD9	6.82317417685092	0.83185	0.292043432475331	2.84837848079977	0.00439426312733915	0.0403571	ENST00000409874+ENST00000339063+ENST00000496087+ENST00000554571+ENST00000557332+ENST00000466378+ENST00000462273+ENST00000481318	protein_coding	2.21308
ENSG00000244701	RP5-894A10.2	8.60055486103636	0.831159	0.301311716762342	2.75846724866342	0.00580731241404181	0.0486091	ENST00000467537	antisense	4.74272
ENSG00000232229	LINC00865	8.57791847910697	0.82827	0.273097515258705	3.03287338752689	0.00242237211690854	0.0265289	ENST00000448963+ENST00000448490	lincRNA	1.6856
ENSG00000114251	WNT5A	29.4068415461969	0.828233	0.208015704017995	3.98158820369729	6.84563080042043e-05	0.00185865	ENST00000474267+ENST00000264634+ENST00000493406+ENST00000497027+ENST00000482079+ENST00000497817	protein_coding	2.34256
ENSG00000118762	PKD2	23.1618727253969	0.828032	0.276923772474504	2.99010949019875	0.00278877464097195	0.0293685	ENST00000237596+ENST00000506727+ENST00000506367+ENST00000508588+ENST00000511337+ENST00000512858+ENST00000502363	protein_coding	2.01628
ENSG00000149257	SERPINH1	16.4196861448683	0.827452	0.266264693070379	3.10762994692268	0.00188594053113701	0.0223931	ENST00000533603+ENST00000358171+ENST00000526242+ENST00000526397+ENST00000530284+ENST00000525492+ENST00000529643+ENST00000532356+ENST00000524558+ENST00000533449+ENST00000525611+ENST00000528760+ENST00000528990+ENST00000525876+ENST00000526638	protein_coding	6.8942
ENSG00000156804	FBXO32	27.3266025678853	0.824823	0.209769627206027	3.93204237754693	8.42272129678062e-05	0.00216818	ENST00000517956+ENST00000524000+ENST00000287396+ENST00000443022+ENST00000521719+ENST00000520511	protein_coding	5.4817
ENSG00000141452	C18orf8	9.8248903845511	0.822969	0.274704732815105	2.99583185931818	0.0027369730451914	0.0289952	ENST00000269221+ENST00000589215+ENST00000590868+ENST00000587153+ENST00000587690+ENST00000589860+ENST00000590870+ENST00000592119+ENST00000590387+ENST00000591367+ENST00000593081+ENST00000592682+ENST00000589409	protein_coding	11.1184
ENSG00000185246	PRPF39	33.2628119608949	0.822861	0.175420040836143	4.69080538661736	2.72131721974786e-06	0.000150027	ENST00000355765+ENST00000553605+ENST00000477626+ENST00000556782+ENST00000424478+ENST00000554439+ENST00000554429+ENST00000556353+ENST00000554081+ENST00000557477+ENST00000554785+ENST00000556718	protein_coding	7.73221
ENSG00000271147	RP4-769N13.6	7.00442959933275	0.820514	0.271059474926897	3.02706148265374	0.00246943725172318	0.026908	ENST00000602463+ENST00000465548+ENST00000460026+ENST00000602366+ENST00000466616+ENST00000475738+ENST00000486740+ENST00000476910+ENST00000460793	processed_transcript	6.00859
ENSG00000206145	P2RX6P	5.11061535547929	0.819639	0.278861496448553	2.93923248131571	0.00329026173295724	0.0328537	ENST00000439119+ENST00000450626+ENST00000382931	uncertain	5.45317
ENSG00000169228	RAB24	8.58626724666731	0.817203	0.190113502261691	4.29849956569998	1.71958238078072e-05	0.000647288	ENST00000478234+ENST00000393611+ENST00000495458+ENST00000471466+ENST00000393610+ENST00000303251+ENST00000303270+ENST00000512758+ENST00000504395	protein_coding	4.8988
ENSG00000038945	MSR1	9.77596927045614	0.817129	0.26474025242144	3.08652956078065	0.00202507809986023	0.0233472	ENST00000350896+ENST00000262101+ENST00000445506+ENST00000355282+ENST00000522672+ENST00000381998+ENST00000536385+ENST00000519060+ENST00000518960+ENST00000518026+ENST00000521876+ENST00000518343+ENST00000517522+ENST00000522130+ENST00000520846	protein_coding	1.28186
ENSG00000231468	PRDX3P2	3.55534458815653	0.816235	0.256550223730751	3.18157858275188	0.0014647477984418	0.018631	ENST00000447051	pseduogene	2.27201
ENSG00000269996	RP11-343N15.5	5.81351131202517	0.814067	0.258601679022095	3.14795800135928	0.00164415314213248	0.0201619	ENST00000602412	lincRNA	4.33943
ENSG00000092439	TRPM7	12.8741570104584	0.813046	0.255680136402594	3.17993560998636	0.00147307780598377	0.0186881	ENST00000561267+ENST00000560955+ENST00000313478+ENST00000561443+ENST00000560516+ENST00000558444+ENST00000560849+ENST00000560284+ENST00000560638	protein_coding	1.29592
ENSG00000223960	AC009948.5	23.0826059739304	0.812724	0.233680328536321	3.4779315241551	0.00050529899066411	0.00853524	ENST00000420672+ENST00000454488+ENST00000450044+ENST00000442036+ENST00000453026+ENST00000436616+ENST00000415236	antisense	6.5439
ENSG00000109220	CHIC2	14.6045779118467	0.810511	0.248438392373769	3.2624235696906	0.00110463955584336	0.0151818	ENST00000263921+ENST00000512964+ENST00000510894+ENST00000509678	protein_coding	8.00741
ENSG00000215049	PRDX2P1	1.92320466644276	0.809146	0.277888587579048	2.91176271107062	0.00359395542404238	0.0347797	ENST00000450181	pseduogene	1.66782
ENSG00000104408	EIF3E	19.9118255073926	0.807969	0.162609618057226	4.96876331199185	6.73812559838352e-07	4.80332e-05	ENST00000523674+ENST00000220849+ENST00000522352+ENST00000519030+ENST00000521614+ENST00000519517+ENST00000519627+ENST00000519413+ENST00000522445+ENST00000523646+ENST00000521440+ENST00000518442+ENST00000518100+ENST00000522887+ENST00000521297+ENST00000518345+ENST00000518634+ENST00000522088	protein_coding	13.3223
ENSG00000104691	UBXN8	30.6997384427149	0.807819	0.179954918335254	4.48900638584466	7.1556152552113e-06	0.000324605	ENST00000522735+ENST00000519246+ENST00000522968+ENST00000517341+ENST00000341403+ENST00000265616+ENST00000523607+ENST00000518059+ENST00000518239+ENST00000380154+ENST00000521598+ENST00000520436	uncertain	11.7248
ENSG00000231991	ANXA2P2	2.98840159294079	0.807715	0.281243244931073	2.87194360340603	0.00407955764349019	0.0381327	ENST00000426153+ENST00000435128	pseduogene	2.48585
ENSG00000115652	UXS1	39.9890669339387	0.80579	0.181262078154147	4.44544013314349	8.77121049932696e-06	0.000377864	ENST00000283148+ENST00000497604+ENST00000540130+ENST00000409501+ENST00000409032+ENST00000473338+ENST00000428048+ENST00000470053+ENST00000441952+ENST00000416298+ENST00000444193+ENST00000457835+ENST00000436241+ENST00000479621+ENST00000479774+ENST00000483426+ENST00000474920	protein_coding	9.89321
ENSG00000234224	TMEM229A	11.4639430291686	0.805541	0.288276499951886	2.79433371567388	0.00520067794283681	0.0452827	ENST00000455783	protein_coding	1.7993
ENSG00000163961	RNF168	36.852821572233	0.804246	0.162002741297663	4.96439486895112	6.89156041781687e-07	4.87697e-05	ENST00000318037+ENST00000437070	protein_coding	3.65955
ENSG00000074527	NTN4	56.2705830671925	0.8019	0.169381310628335	4.73428901862504	2.19824299400435e-06	0.000124671	ENST00000344911+ENST00000343702+ENST00000538383+ENST00000553059+ENST00000550074+ENST00000552603+ENST00000547980	protein_coding	8.73934
ENSG00000203780	FANK1	4.83686134821425	0.801289	0.286230300174247	2.79945535698304	0.00511888942905642	0.0448329	ENST00000368693+ENST00000368695+ENST00000449042+ENST00000417114+ENST00000494896+ENST00000445510+ENST00000368691+ENST00000368689+ENST00000492670+ENST00000456942+ENST00000464130+ENST00000477963	protein_coding	2.92999
ENSG00000225471	RP11-262D11.2	10.9562895102241	0.796525	0.157706080682243	5.05069150999126	4.4021351319704e-07	3.30772e-05	ENST00000456343+ENST00000432517	pseduogene	4.74434
ENSG00000143942	CHAC2	5.36333885082989	0.795718	0.285012378373502	2.79187255065452	0.0052403992564172	0.0454633	ENST00000295304	protein_coding	1.65849
ENSG00000173334	TRIB1	12.0341657405168	0.795201	0.250357918007207	3.17625546709472	0.00149189507506478	0.0188276	ENST00000311922+ENST00000520847+ENST00000521778+ENST00000519576	protein_coding	1.35602
ENSG00000080819	CPOX	46.6600906477022	0.794094	0.204274510102964	3.8873859501108	0.000101329571563424	0.00248987	ENST00000512905+ENST00000264193+ENST00000510489+ENST00000513674+ENST00000515041	protein_coding	7.00316
ENSG00000198453	ZNF568	16.722330654458	0.792213	0.255630158610339	3.09905849434782	0.00194136686850727	0.022856	ENST00000427117+ENST00000333987+ENST00000587130+ENST00000415168+ENST00000444991+ENST00000455427+ENST00000587857+ENST00000586353+ENST00000433993+ENST00000592567+ENST00000455817+ENST00000588596+ENST00000591887	protein_coding	3.48257
ENSG00000168843	FSTL5	35.9818147747458	0.791899	0.25603113580389	3.09297779350796	0.00198158962584204	0.0230972	ENST00000306100+ENST00000379164+ENST00000536695+ENST00000427802+ENST00000511999+ENST00000511170	protein_coding	3.67783
ENSG00000143013	LMO4	211.660325242323	0.791188	0.103035508775771	7.67879216214047	1.6059554007177e-14	2.23239e-11	ENST00000370544+ENST00000495705+ENST00000370542+ENST00000489303	protein_coding	18.338
ENSG00000065413	ANKRD44	9.60446132644229	0.789981	0.254333967533496	3.10607659563919	0.00189587599820123	0.0224836	ENST00000424317+ENST00000448801+ENST00000282272+ENST00000493808+ENST00000486006+ENST00000337207+ENST00000450567+ENST00000328737+ENST00000422886+ENST00000409153+ENST00000539527+ENST00000477852+ENST00000473081+ENST00000409919+ENST00000447713+ENST00000443014+ENST00000463879	protein_coding	5.11456
ENSG00000139187	KLRG1	7.01974760633501	0.788145	0.269896813097809	2.92017271737975	0.00349837439053037	0.0342809	ENST00000539240+ENST00000544226+ENST00000538029+ENST00000541957+ENST00000356986+ENST00000266551+ENST00000543895	protein_coding	2.70257
ENSG00000102466	FGF14	22.4911411432336	0.787249	0.227552930057184	3.45963203851165	0.000540914004415429	0.0089972	ENST00000376131+ENST00000376143+ENST00000468052	protein_coding	2.76124
ENSG00000234536	AC096582.7	26.7211097361906	0.787067	0.168906158096685	4.65978878825102	3.16534014240893e-06	0.00016694	ENST00000438487	pseduogene	52.046
ENSG00000116212	LRRC42	8.55645409947077	0.786865	0.278774297436174	2.82258690581795	0.00476379088991962	0.0427621	ENST00000371370+ENST00000371368+ENST00000319223+ENST00000444987+ENST00000477905	protein_coding	2.17673
ENSG00000065978	YBX1	15.4314241853143	0.786102	0.215452449231081	3.64860948345839	0.000263663537025	0.00525733	ENST00000321358+ENST00000332220+ENST00000467957+ENST00000436427	protein_coding	10.4629
ENSG00000224906	RP1-102E24.9	1.27561856702294	0.782248	0.269061855285736	2.90731673004373	0.00364543885002431	0.0351655	ENST00000447193+ENST00000425281	pseduogene	1.93878
ENSG00000157219	HTR5A	30.3018377352157	0.781289	0.213947486301183	3.65177844003087	0.000260430527384681	0.00521424	ENST00000287907+ENST00000486819	protein_coding	6.61289
ENSG00000105939	ZC3HAV1	30.2888325671375	0.779795	0.216445517811214	3.602731121286	0.000314891205035966	0.00601383	ENST00000242351+ENST00000464606+ENST00000471652+ENST00000460845	protein_coding	1.93895
ENSG00000082438	COBLL1	17.6629533048578	0.779655	0.279258992999442	2.79186918298746	0.00524045379523473	0.0454633	ENST00000495084+ENST00000375458+ENST00000342193+ENST00000409184+ENST00000392717+ENST00000493868+ENST00000489955+ENST00000194871+ENST00000493713+ENST00000456171+ENST00000491126+ENST00000460238+ENST00000434366+ENST00000474975+ENST00000452626+ENST00000456693+ENST00000448708+ENST00000439313+ENST00000444537+ENST00000414843+ENST00000445474+ENST00000493921+ENST00000480873+ENST00000496396+ENST00000483743	protein_coding	1.47911
ENSG00000144736	SHQ1	19.5618000549094	0.778222	0.243009151479152	3.20243847608291	0.00136269404919278	0.0177259	ENST00000468371+ENST00000325599+ENST00000444040+ENST00000463369+ENST00000475558+ENST00000468347+ENST00000482785+ENST00000471526	protein_coding	3.44697
ENSG00000261455	LINC01003	10.0889709441711	0.777023	0.275247235588586	2.82300067863163	0.00475764709040432	0.0427422	ENST00000564834	lincRNA	2.25134
ENSG00000170946	DNAJC24	11.9905093938658	0.774798	0.243750542622094	3.17865134521153	0.00147961950839313	0.0187467	ENST00000465995+ENST00000529086+ENST00000527601+ENST00000532385+ENST00000525511+ENST00000536040+ENST00000526042+ENST00000526529+ENST00000527731+ENST00000530125+ENST00000524747+ENST00000395949	protein_coding	3.45385
ENSG00000198818	SFT2D1	36.3618868499989	0.774125	0.20698306509577	3.74003939858317	0.000183991413310204	0.00397481	ENST00000361731+ENST00000487841+ENST00000479490+ENST00000478705+ENST00000488773+ENST00000494682	protein_coding	14.7666
ENSG00000101004	NINL	17.6562214282157	0.771303	0.230369495516042	3.3481122450924	0.000813640504186667	0.0122272	ENST00000422516+ENST00000278886+ENST00000464285+ENST00000496509+ENST00000336104+ENST00000489780+ENST00000461642	protein_coding	1.9955
ENSG00000235282	RP1-8B22.1	1.05216341370323	0.771175	0.241120489466439	3.19829614405293	0.00138242234609354	0.0179049	ENST00000441355+ENST00000596113	pseduogene	1.51435
ENSG00000185112	FAM43A	11.4590050185685	0.769611	0.269080408663401	2.86015426157023	0.00423434980939825	0.039259	ENST00000329759	protein_coding	1.62382
ENSG00000171700	RGS19	8.45512683717902	0.765031	0.276580308645904	2.76603483027762	0.0056742473927254	0.0477212	ENST00000395042+ENST00000332298+ENST00000493165+ENST00000479996	protein_coding	2.54858
ENSG00000119684	MLH3	16.2757805822561	0.762624	0.248734112761559	3.06602281762878	0.00216926759677761	0.0244589	ENST00000380968+ENST00000355774+ENST00000554697+ENST00000238662+ENST00000553713+ENST00000555415+ENST00000556257+ENST00000556740+ENST00000556453+ENST00000544985+ENST00000555144+ENST00000555499+ENST00000555671+ENST00000553263+ENST00000557648	protein_coding	1.91413
ENSG00000108021	FAM208B	38.1261005976499	0.760618	0.198100605791116	3.83955300280316	0.000123258518452051	0.0028693	ENST00000328090+ENST00000473789+ENST00000477043+ENST00000496681+ENST00000480839+ENST00000532424+ENST00000463468+ENST00000527124+ENST00000532080+ENST00000380270+ENST00000487196+ENST00000459693+ENST00000482419	protein_coding	10.2728
ENSG00000164941	INTS8	18.0005364604969	0.759759	0.238497369573122	3.18560754358445	0.00144450404662126	0.0184701	ENST00000522171+ENST00000523808+ENST00000521860+ENST00000519457+ENST00000523731+ENST00000524333+ENST00000447247+ENST00000523321+ENST00000523206+ENST00000343161+ENST00000519053+ENST00000520526+ENST00000520845+ENST00000520315+ENST00000517918+ENST00000520853+ENST00000519736+ENST00000521155+ENST00000522261+ENST00000523352+ENST00000523998	protein_coding	12.1577
ENSG00000169045	HNRNPH1	219.240529726353	0.759317	0.164786222224109	4.60789104307727	4.06773709015143e-06	0.000204026	ENST00000393432+ENST00000356731+ENST00000442819+ENST00000502904+ENST00000514332+ENST00000515481+ENST00000510411+ENST00000510678+ENST00000329433+ENST00000511300+ENST00000523449+ENST00000524179+ENST00000519033+ENST00000521720+ENST00000502632+ENST00000519958+ENST00000523136+ENST00000504549+ENST00000514731+ENST00000521173+ENST00000523921+ENST00000503105+ENST00000504779+ENST00000520415+ENST00000518548…	protein_coding	59.4999
ENSG00000134330	IAH1	34.4088803902413	0.759101	0.196639441932174	3.86037114628179	0.00011321493053281	0.0026902	ENST00000496603+ENST00000482918+ENST00000497473+ENST00000470914+ENST00000495050+ENST00000545602+ENST00000481367+ENST00000481688+ENST00000489468+ENST00000495494+ENST00000492223+ENST00000351760+ENST00000495797+ENST00000487850+ENST00000484826+ENST00000490621	protein_coding	29.8084
ENSG00000205707	LYRM5	24.3096321270503	0.758444	0.255206774849173	2.97187965068361	0.00295982681042876	0.0306879	ENST00000381356+ENST00000557540+ENST00000555711+ENST00000556885+ENST00000554266+ENST00000556927+ENST00000556351+ENST00000553788+ENST00000556402+ENST00000555151+ENST00000556198	protein_coding	12.8641
ENSG00000163389	POGLUT1	36.8561455115876	0.756341	0.216466606814368	3.49403076892753	0.000475786179590011	0.00823047	ENST00000295588+ENST00000486607+ENST00000497447+ENST00000476573+ENST00000390401+ENST00000460339+ENST00000473648+ENST00000481043	protein_coding	4.30137
ENSG00000196792	STRN3	67.4945711946124	0.755049	0.16608441640995	4.54617382640371	5.46299238255121e-06	0.000262507	ENST00000355683+ENST00000357479+ENST00000555358+ENST00000554124+ENST00000366206+ENST00000556577+ENST00000554991+ENST00000555152	protein_coding	8.40878
ENSG00000160200	CBS	21.0912983866133	0.753308	0.226992591008538	3.31864553110353	0.000904551738306048	0.0132656	ENST00000352178+ENST00000359624+ENST00000398165+ENST00000398158+ENST00000461686+ENST00000398168+ENST00000544202+ENST00000451248+ENST00000462349+ENST00000491776+ENST00000458223+ENST00000430013+ENST00000496485+ENST00000486098+ENST00000441030+ENST00000470912+ENST00000465732+ENST00000488526+ENST00000478709	protein_coding	5.01303
ENSG00000135951	TSGA10	15.2008628285488	0.752227	0.240926895830027	3.12221890707609	0.00179493419806975	0.0215758	ENST00000393483+ENST00000355053+ENST00000410001+ENST00000539964+ENST00000393482+ENST00000409564+ENST00000489546+ENST00000478090+ENST00000488960+ENST00000542655+ENST00000489926+ENST00000497915+ENST00000471174+ENST00000476849+ENST00000494483+ENST00000462782+ENST00000464459+ENST00000465216+ENST00000489348+ENST00000483914+ENST00000498097	protein_coding	5.60549
ENSG00000171016	PYGO1	31.7940255763976	0.752188	0.197746010770939	3.80381116415843	0.000142486814330455	0.00323186	ENST00000302000+ENST00000563719	protein_coding	1.70067
ENSG00000167554	ZNF610	11.9182814943454	0.751365	0.249260481401754	3.01437618410018	0.00257508294658375	0.0277024	ENST00000321287+ENST00000599508+ENST00000403906+ENST00000601151+ENST00000594919+ENST00000593698+ENST00000327920	protein_coding	2.56219
ENSG00000078747	ITCH	25.5437228017844	0.751232	0.195826076679398	3.83621992047793	0.000124942534649811	0.0028981	ENST00000374864+ENST00000486883+ENST00000535650+ENST00000479215+ENST00000262650+ENST00000483727+ENST00000461661	protein_coding	2.27034
ENSG00000174197	MGA	24.9150571831325	0.749716	0.208056968442417	3.60341887557321	0.000314058798393995	0.00600973	ENST00000568630+ENST00000563576+ENST00000545763+ENST00000389936+ENST00000219905+ENST00000566718+ENST00000566586+ENST00000570161+ENST00000561532+ENST00000564190+ENST00000566288+ENST00000568255	protein_coding	1.11444
ENSG00000116678	LEPR	27.654092423132	0.749492	0.182754659513251	4.10108054975701	4.1122537213598e-05	0.00126427	ENST00000344610+ENST00000349533+ENST00000371060+ENST00000371059+ENST00000406510+ENST00000462765+ENST00000371058+ENST00000471762	protein_coding	2.28112
ENSG00000148700	ADD3	100.767679339406	0.748246	0.189484892048082	3.94884130869445	7.85303877663894e-05	0.00206126	ENST00000468251+ENST00000360162+ENST00000356080+ENST00000277900+ENST00000487085+ENST00000459738+ENST00000497125+ENST00000495661+ENST00000475954+ENST00000496517+ENST00000468345+ENST00000473669+ENST00000486014+ENST00000484622+ENST00000488104+ENST00000488837+ENST00000472568+ENST00000492162+ENST00000488799+ENST00000479805	protein_coding	10.3577
ENSG00000163602	RYBP	46.9076156948221	0.745789	0.20237415587382	3.68520028866685	0.000228522858909556	0.00470115	ENST00000477973	protein_coding	2.74579
ENSG00000185774	KCNIP4	175.110218158057	0.745688	0.130533090699131	5.71263537858269	1.11239857870202e-08	1.47268e-06	ENST00000382148+ENST00000447367+ENST00000382150+ENST00000382152+ENST00000509207+ENST00000359001+ENST00000382149+ENST00000515786+ENST00000515373+ENST00000512102	protein_coding	40.4761
ENSG00000251562	MALAT1	5795.4883075175	0.744757	0.126903755739523	5.86867608663851	4.3928869240422e-09	7.00737e-07	ENST00000534336+ENST00000544868+ENST00000508832	lincRNA	703.008
ENSG00000135750	KCNK1	23.3347137811449	0.743825	0.256383328132123	2.90122277263797	0.00371709519655535	0.0356522	ENST00000366621+ENST00000472190+ENST00000366620+ENST00000487728+ENST00000446915+ENST00000472869	protein_coding	5.12775
ENSG00000243680	RPL37P23	2.42210368833233	0.743824	0.195279188072691	3.80902984111316	0.000139513121301607	0.00317923	ENST00000492641	pseduogene	4.40919
ENSG00000011426	ANLN	71.7658898603498	0.742993	0.224278271975709	3.31281685678856	0.000923614389436827	0.0134943	ENST00000265748+ENST00000396068+ENST00000424865+ENST00000418118+ENST00000460598+ENST00000429082+ENST00000441696+ENST00000452877+ENST00000495714+ENST00000428612+ENST00000446635+ENST00000457743+ENST00000491782	protein_coding	7.79597
ENSG00000258111	RP11-43D4.2	1.68932798400813	0.74191	0.254352133225451	2.91686196948804	0.0035357220308038	0.0344247	ENST00000548397	pseduogene	1.82028
ENSG00000163659	TIPARP	16.7508019497741	0.740248	0.245670523380692	3.0131726674839	0.00258531775043229	0.0277665	ENST00000486483+ENST00000295924+ENST00000461166+ENST00000473702+ENST00000542783+ENST00000481853+ENST00000495891	protein_coding	2.41841
ENSG00000124399	RP11-663P9.2	15.9299528680011	0.74014	0.135990403019992	5.44259103189626	5.2511110233118e-08	5.40698e-06	ENST00000244249+ENST00000513465	pseduogene	27.9301
ENSG00000102024	PLS3	117.474918262011	0.740136	0.145848756286388	5.07468191349815	3.88144744982072e-07	2.98565e-05	ENST00000489283+ENST00000355899+ENST00000537301+ENST00000289290+ENST00000420625+ENST00000539310+ENST00000481823+ENST00000473026+ENST00000497870+ENST00000466150+ENST00000543070	protein_coding	17.2108
ENSG00000243147	MRPL33	56.9095914040038	0.739595	0.154843442415823	4.77640619272752	1.78455743146584e-06	0.000104606	ENST00000296102+ENST00000379666+ENST00000448427+ENST00000472192+ENST00000483992+ENST00000476552	protein_coding	66.9674
ENSG00000170677	SOCS6	27.5489774420095	0.739356	0.265537618939521	2.78437567367663	0.00536308771524201	0.0460841	ENST00000397942+ENST00000578377+ENST00000582322	protein_coding	2.02684
ENSG00000251107	RP11-466P24.4	3.53032072411772	0.73908	0.225753882439854	3.27382927365694	0.00106100694513562	0.0147699	ENST00000507570	pseduogene	5.57542
ENSG00000126804	ZBTB1	33.080569614244	0.738988	0.211483384992554	3.49430563756865	0.000475296548827941	0.00823047	ENST00000556818+ENST00000556965+ENST00000554015+ENST00000553583+ENST00000394712+ENST00000358738+ENST00000555321	protein_coding	3.36445
ENSG00000106415	GLCCI1	31.7571256905778	0.738506	0.211471353267479	3.4922260089587	0.000479012750957995	0.00826903	ENST00000223145+ENST00000430798+ENST00000414914+ENST00000492797+ENST00000460897+ENST00000470583+ENST00000474269+ENST00000489405+ENST00000438949+ENST00000496617+ENST00000482540+ENST00000491947	protein_coding	4.47531
ENSG00000174021	GNG5	15.3111416863545	0.737654	0.25436377253174	2.89999794453622	0.00373165107127055	0.0356964	ENST00000370645+ENST00000487806+ENST00000370641	protein_coding	9.45239
ENSG00000146676	PURB	33.6951241634829	0.736736	0.203498374926542	3.62035143215894	0.00029420314378565	0.00570467	ENST00000395699	protein_coding	1.77538
ENSG00000151012	SLC7A11	43.7122119174832	0.733241	0.259264891902969	2.8281532956795	0.00468173820482184	0.0422987	ENST00000280612+ENST00000509248	protein_coding	1.86326
ENSG00000174501	ANKRD36C	20.603271006773	0.732701	0.228244704704415	3.21015561617826	0.00132663130116129	0.0174409	ENST00000420871+ENST00000419039+ENST00000456556+ENST00000488721+ENST00000531153+ENST00000534304+ENST00000295246+ENST00000528268	protein_coding	5.66756
ENSG00000118785	SPP1	527.3243099515	0.732107	0.131118342611385	5.58355722248	2.35648194663719e-08	2.84842e-06	ENST00000237623+ENST00000395080+ENST00000360804+ENST00000508233+ENST00000509334+ENST00000513981+ENST00000504310+ENST00000509659+ENST00000508002+ENST00000505146	protein_coding	154.853
ENSG00000236876	TMSB4XP1	1.14579946382315	0.730768	0.23188597609904	3.15141134964786	0.00162483478365558	0.0199879	ENST00000536927+ENST00000424567	pseduogene	3.20675
ENSG00000051108	HERPUD1	147.581699548172	0.730643	0.13157550132298	5.55303214217496	2.80756426005787e-08	3.31139e-06	ENST00000439977+ENST00000562914+ENST00000300302+ENST00000344114+ENST00000565966+ENST00000569569+ENST00000568676+ENST00000570273+ENST00000379792+ENST00000569429+ENST00000563343+ENST00000566550+ENST00000563781+ENST00000568358+ENST00000564678+ENST00000563911+ENST00000567944+ENST00000568651+ENST00000568814	protein_coding	52.8574
ENSG00000112276	BVES	17.5436595924232	0.727317	0.221743230262611	3.279994717087	0.00103809030480906	0.0146287	ENST00000314641+ENST00000336775+ENST00000446408	protein_coding	1.56
ENSG00000175183	CSRP2	18.9114780334309	0.726587	0.256850560622905	2.82883260548988	0.0046718127773665	0.0422286	ENST00000311083+ENST00000548783+ENST00000552330+ENST00000546966+ENST00000547435+ENST00000547557+ENST00000551725	protein_coding	7.76489
ENSG00000215482	CALM2P3	4.67695639143348	0.726418	0.20090115176185	3.6157981876791	0.000299423584136427	0.00579809	ENST00000400429	pseduogene	5.07536
ENSG00000158615	PPP1R15B	24.0653913590526	0.725558	0.203498491370124	3.5654205644894	0.000363273181249625	0.00671383	ENST00000367188	protein_coding	2.07329
ENSG00000248648	RP11-485M7.1	10.480897397828	0.724468	0.180344280681577	4.01713659742534	5.89095802420937e-05	0.00166392	ENST00000505029	pseduogene	20.7666
ENSG00000214019	RP6-218J18.2	3.83445775357013	0.722913	0.223178902291392	3.23916370033623	0.00119880746835699	0.0161134	ENST00000397254	pseduogene	1.22687
ENSG00000136824	SMC2	23.0141409297236	0.722517	0.223114616868339	3.23832009169653	0.00120235826890397	0.0161373	ENST00000286398+ENST00000440179+ENST00000374793+ENST00000303219+ENST00000374787+ENST00000493955	protein_coding	1.87005
ENSG00000110060	PUS3	10.7288236347071	0.721971	0.262434976494866	2.75104656955388	0.00594051974670497	0.0494899	ENST00000227474+ENST00000530811+ENST00000534158+ENST00000529801	protein_coding	2.5261
ENSG00000197061	HIST1H4C	17.3966544695347	0.721068	0.235041568766922	3.06783361062792	0.00215616637344653	0.0243653	ENST00000377803	protein_coding	20.5469
ENSG00000166432	ZMAT1	32.3436372967852	0.720993	0.256070839736191	2.81560060222468	0.0048686151108257	0.0433431	ENST00000372782+ENST00000494068+ENST00000458570+ENST00000540921+ENST00000488347+ENST00000490757	protein_coding	4.24423
ENSG00000226415	TPI1P1	18.1288152466619	0.717359	0.208890069203608	3.43414437693294	0.00059442749267016	0.00956046	ENST00000420977	pseduogene	23.7788
ENSG00000225422	RBMS1P1	5.34194806560283	0.716201	0.253695530070826	2.82307296596113	0.00475657448669733	0.0427422	ENST00000417216+ENST00000537583	pseduogene	3.26581
ENSG00000177182	CLVS1	8.28223753834112	0.716076	0.256610394911222	2.79051740125601	0.00526238713778153	0.0455161	ENST00000522621+ENST00000519846+ENST00000325897+ENST00000523868+ENST00000521189+ENST00000518592+ENST00000524095+ENST00000520712+ENST00000518426+ENST00000522928+ENST00000518858	protein_coding	2.66151
ENSG00000101311	FERMT1	11.714233487115	0.715353	0.255959935182089	2.79478466893809	0.00519342946225113	0.0452414	ENST00000217289+ENST00000478194+ENST00000536936+ENST00000378844	protein_coding	1.61445
ENSG00000106211	HSPB1	184.165621902693	0.714692	0.145956498653644	4.89661303967214	9.75025704183534e-07	6.45407e-05	ENST00000248553+ENST00000447574+ENST00000429938	protein_coding	142.874
ENSG00000253854	RP11-10N23.2	5.26183206131668	0.714124	0.246895658106768	2.89241159618485	0.0038229675233545	0.0362921	ENST00000520562	antisense	2.81977
ENSG00000143847	PPFIA4	20.1611674660767	0.713973	0.223575986017466	3.19342550089096	0.00140595610241673	0.0181306	ENST00000367240+ENST00000295706+ENST00000447715+ENST00000601609+ENST00000414050+ENST00000600426+ENST00000272198+ENST00000599966+ENST00000600447+ENST00000599514+ENST00000594656+ENST00000486360+ENST00000597023+ENST00000594572	protein_coding	2.10687
ENSG00000134884	ARGLU1	166.302009419352	0.711832	0.148203064004975	4.8030832159298	1.56240912642732e-06	9.41364e-05	ENST00000400198+ENST00000472226+ENST00000375926+ENST00000360629	protein_coding	30.627
ENSG00000167034	NKX3-1	8.59769995366603	0.70856	0.216233599174619	3.27682425170046	0.00104981693127058	0.0147194	ENST00000380871+ENST00000523261	protein_coding	1.10233
ENSG00000232176	RP11-146N23.1	6.82921707324974	0.706988	0.178221864569385	3.96689751627507	7.281428339147e-05	0.00194916	ENST00000397390	pseduogene	4.9378
ENSG00000114541	FRMD4B	28.4309451679306	0.706629	0.220423743167329	3.20577652800758	0.00134698553034684	0.0175385	ENST00000398540+ENST00000542259+ENST00000478263+ENST00000462512+ENST00000497475+ENST00000489817+ENST00000470070+ENST00000483668+ENST00000487751+ENST00000493880+ENST00000473029+ENST00000460709+ENST00000473188+ENST00000459638+ENST00000462308+ENST00000497880+ENST00000493127+ENST00000462888+ENST00000497757	protein_coding	2.9118
ENSG00000145730	PAM	342.208164490799	0.706412	0.107179629879721	6.59091628555387	4.37120324305976e-11	1.37206e-08	ENST00000505654+ENST00000508060+ENST00000510208+ENST00000512073+ENST00000509523+ENST00000511839+ENST00000511477+ENST00000506006+ENST00000509832+ENST00000438793+ENST00000346918+ENST00000345721+ENST00000513648+ENST00000379787+ENST00000348126+ENST00000304400+ENST00000274392+ENST00000455264+ENST00000506127+ENST00000502472+ENST00000509636+ENST00000506260+ENST00000379799+ENST00000505372+ENST00000511429…	protein_coding	117.796
ENSG00000237401	AC107070.1	6.12297685985602	0.706026	0.213777562424152	3.30261790671155	0.00095786809168385	0.0138698	ENST00000454455+ENST00000592948+ENST00000586530+ENST00000590981+ENST00000591066+ENST00000588264+ENST00000425949+ENST00000588796+ENST00000453880+ENST00000431730+ENST00000457371	lincRNA	4.29652
ENSG00000065518	NDUFB4	140.923473997196	0.705821	0.1240205452525	5.69116221171897	1.26177566435037e-08	1.64801e-06	ENST00000184266+ENST00000485064+ENST00000492739+ENST00000461682+ENST00000491335+ENST00000496588	protein_coding	200.805
ENSG00000123560	PLP1	1042.76480617892	0.705569	0.211825670137411	3.3308928284671	0.000865679240574052	0.0128603	ENST00000434483+ENST00000429977+ENST00000455268+ENST00000422393+ENST00000433491+ENST00000418604+ENST00000443502+ENST00000361621+ENST00000303958+ENST00000465975+ENST00000494475+ENST00000464776+ENST00000480325+ENST00000485931+ENST00000495678+ENST00000479569+ENST00000485688+ENST00000478642+ENST00000461231+ENST00000476160+ENST00000466486+ENST00000494119+ENST00000496836	protein_coding	146.428
ENSG00000112419	PHACTR2	66.4494949028438	0.705492	0.195257061819425	3.61314364309932	0.000302507007854481	0.00584617	ENST00000367584+ENST00000427704+ENST00000305766+ENST00000440869+ENST00000367582+ENST00000402863+ENST00000451827+ENST00000397980+ENST00000545919+ENST00000542769+ENST00000420771+ENST00000536245	protein_coding	3.4574
ENSG00000080561	MID2	14.1526582899281	0.705036	0.233459472428305	3.01995198243541	0.0025281476316005	0.0273335	ENST00000451923+ENST00000262843+ENST00000443968+ENST00000474517	protein_coding	3.31506
ENSG00000135905	DOCK10	69.0534213466615	0.704333	0.155952801340514	4.51631900254101	6.29238516718166e-06	0.00029366	ENST00000258390+ENST00000409592+ENST00000535663+ENST00000492251+ENST00000422684+ENST00000489831+ENST00000472652+ENST00000492369+ENST00000543715+ENST00000471810+ENST00000474102+ENST00000435582+ENST00000458608	protein_coding	6.70482
ENSG00000146281	PM20D2	36.4804513162495	0.703772	0.225212587405304	3.12492199312387	0.00177852216950827	0.0214399	ENST00000275072	protein_coding	3.55357
ENSG00000116161	CACYBP	233.317365262731	0.703564	0.102739240269946	6.84805686174621	7.48598123840436e-12	2.91369e-09	ENST00000367681+ENST00000426793+ENST00000461977+ENST00000367679+ENST00000483307+ENST00000473925+ENST00000406752+ENST00000405362+ENST00000469173	protein_coding	64.2455
ENSG00000159128	IFNGR2	40.7600609277203	0.703108	0.165738873839414	4.24226554429246	2.21274655145872e-05	0.00078295	ENST00000290219+ENST00000439213+ENST00000381995+ENST00000545369+ENST00000405436+ENST00000421802	protein_coding	13.3843
ENSG00000182718	ANXA2	43.094394655366	0.702987	0.194663672608544	3.61129047881621	0.000304677175029738	0.00587643	ENST00000396024+ENST00000451270+ENST00000332680+ENST00000560014+ENST00000504475+ENST00000421017+ENST00000559647+ENST00000559176+ENST00000558985+ENST00000559818+ENST00000560466+ENST00000558132+ENST00000561022+ENST00000560367+ENST00000558503+ENST00000558998+ENST00000559559+ENST00000557906+ENST00000559113+ENST00000560165+ENST00000560389+ENST00000559725+ENST00000559350+ENST00000558558+ENST00000558986…	protein_coding	23.8764
ENSG00000087842	PIR	17.3340695751125	0.70228	0.251640417137868	2.79080745181177	0.00525767394514909	0.045504	ENST00000380421+ENST00000380420+ENST00000492432+ENST00000484433+ENST00000476381+ENST00000471725	protein_coding	8.29979
ENSG00000236248	AC104389.32	1.36175774418371	0.699952	0.230784713838717	3.03292185799682	0.00242198307593163	0.0265289	ENST00000445629	pseduogene	2.79758
ENSG00000115084	SLC35F5	26.155254992265	0.699851	0.244499552311062	2.86238161727409	0.00420470303292582	0.0390399	ENST00000469702+ENST00000245680+ENST00000409106+ENST00000420066+ENST00000459683+ENST00000470204+ENST00000469314+ENST00000447673+ENST00000485214+ENST00000409342+ENST00000498768+ENST00000460863	protein_coding	4.72668
ENSG00000113580	NR3C1	59.0883127386886	0.699199	0.194369823261238	3.59725974156437	0.000321587310679157	0.00610577	ENST00000343796+ENST00000394464+ENST00000415690+ENST00000424646+ENST00000504572+ENST00000394466+ENST00000231509+ENST00000416954+ENST00000503201+ENST00000504336+ENST00000514699+ENST00000502892+ENST00000508760+ENST00000510170+ENST00000502500+ENST00000503701+ENST00000505058	protein_coding	4.99244
ENSG00000213383	AC104297.1	5.71342366550438	0.699132	0.181055310315326	3.8614291835795	0.000112725686994895	0.0026902	ENST00000393779	pseduogene	3.6051
ENSG00000019582	CD74	182.504102692256	0.698515	0.19139953024384	3.64951157725978	0.000262739398966777	0.00524904	ENST00000377795+ENST00000353334+ENST00000518797+ENST00000524315+ENST00000009530+ENST00000523208+ENST00000517752+ENST00000522246+ENST00000523813+ENST00000523836+ENST00000517791+ENST00000522153	protein_coding	59.4761
ENSG00000118181	RPS25	38.5042334915793	0.698418	0.171862096947303	4.0638254482761	4.82749327790058e-05	0.00142345	ENST00000527673+ENST00000527791+ENST00000532567+ENST00000527853+ENST00000524864+ENST00000528547	protein_coding	70.2368
ENSG00000169116	PARM1	47.9900616983	0.698031	0.156312464244334	4.46561245699838	7.98400204388437e-06	0.000350767	ENST00000513238+ENST00000307428	protein_coding	5.25532
ENSG00000117597	DIEXF	21.4869041577381	0.696221	0.205550273327867	3.38711009091871	0.000706330381596531	0.0109616	ENST00000491415+ENST00000457820	protein_coding	1.33194
ENSG00000176046	NUPR1	79.877467148845	0.69597	0.229342178351713	3.03463695949861	0.00240825382796939	0.0264487	ENST00000324873+ENST00000567646+ENST00000395641	protein_coding	40.118
ENSG00000152904	GGPS1	48.888556786514	0.695931	0.148014536764425	4.70177232148362	2.57912994250162e-06	0.000143407	ENST00000488594+ENST00000471812+ENST00000358966+ENST00000282841+ENST00000497327+ENST00000476121+ENST00000391855+ENST00000482013+ENST00000489692	protein_coding	10.5093
ENSG00000175581	MRPL48	27.2519824700214	0.694568	0.206354547831602	3.36589827938336	0.00076294837398592	0.0116145	ENST00000310614+ENST00000535529+ENST00000508278+ENST00000540162+ENST00000544140+ENST00000544819+ENST00000497094+ENST00000411840+ENST00000398483+ENST00000535277+ENST00000542303+ENST00000537007+ENST00000543058+ENST00000543374+ENST00000314282	protein_coding	22.1768
ENSG00000241431	RP11-17A4.1	0.891656641567452	0.691973	0.246781671949124	2.80398877267614	0.00504746626815679	0.0444675	ENST00000464216+ENST00000460682	uncertain	1.41245
ENSG00000233971	RPS20P10	2.02478800518002	0.691666	0.212497073657109	3.25494271844691	0.00113415238416526	0.0155088	ENST00000451209	pseduogene	4.97599
ENSG00000169282	KCNAB1	21.0727445436794	0.689003	0.241087365973259	2.85789913418777	0.00426455926809369	0.0394451	ENST00000472028+ENST00000477912+ENST00000478609+ENST00000490337+ENST00000389636+ENST00000471742+ENST00000475456+ENST00000302490+ENST00000389634+ENST00000489036+ENST00000476362+ENST00000461717+ENST00000497291+ENST00000496923	protein_coding	3.06881
ENSG00000127955	GNAI1	74.1213465533591	0.687931	0.153630422823531	4.47783269930186	7.54046568697678e-06	0.000336477	ENST00000442586+ENST00000490206+ENST00000351004+ENST00000418742+ENST00000457358+ENST00000447650	protein_coding	10.8155
ENSG00000170855	TRIAP1	14.8679666044457	0.686034	0.246999060070976	2.77747788320916	0.0054782568218034	0.0467152	ENST00000546954+ENST00000302432	protein_coding	6.1526
ENSG00000146425	DYNLT1	27.9667096511687	0.685587	0.242130780153264	2.83147237110785	0.00463342363993282	0.0419986	ENST00000367089+ENST00000367088+ENST00000367085	protein_coding	11.592
ENSG00000205133	TRIQK	5.27204249031735	0.685579	0.211374959813469	3.24342634391013	0.00118101342180376	0.0159388	ENST00000521988+ENST00000537541+ENST00000518748+ENST00000520686+ENST00000523580+ENST00000520430+ENST00000517858+ENST00000517540+ENST00000378861+ENST00000524037+ENST00000521617+ENST00000518400+ENST00000520384+ENST00000519069+ENST00000524107+ENST00000519969+ENST00000517751+ENST00000522925+ENST00000522903+ENST00000523375+ENST00000524260+ENST00000523060+ENST00000519792	protein_coding	1.92375
ENSG00000232533	AC093673.5	29.4154073427823	0.685382	0.177302635901946	3.8656034993431	0.000110814842605207	0.00265587	ENST00000429630	antisense	22.7047
ENSG00000177551	NHLH2	66.2632356974945	0.68531	0.151624491905688	4.51978105360279	6.19036177950238e-06	0.000290291	ENST00000320238+ENST00000369506+ENST00000429731	protein_coding	8.893
ENSG00000135093	USP30	32.3605156541611	0.684544	0.208107741807699	3.2893725270128	0.00100411028156764	0.0143365	ENST00000392784+ENST00000257548+ENST00000536723+ENST00000536393+ENST00000539121+ENST00000377883+ENST00000467307+ENST00000479219+ENST00000491362+ENST00000470117	protein_coding	6.1608
ENSG00000116266	STXBP3	47.7191692179219	0.682622	0.184736096278091	3.69512008111142	0.000219782890626887	0.00455021	ENST00000483586+ENST00000469338+ENST00000370008+ENST00000486601+ENST00000485167+ENST00000495245+ENST00000472099	protein_coding	9.68077
ENSG00000079102	RUNX1T1	53.1471841832299	0.682455	0.164291669265478	4.15392292709546	3.26823296901715e-05	0.00107076	ENST00000523629+ENST00000265814+ENST00000396218+ENST00000360348+ENST00000422361+ENST00000436581+ENST00000520724+ENST00000521078+ENST00000518844+ENST00000521751+ENST00000520978+ENST00000518361+ENST00000520047+ENST00000521553+ENST00000522316+ENST00000518992+ENST00000521054+ENST00000523290+ENST00000519847+ENST00000517792+ENST00000522467+ENST00000517919+ENST00000520556+ENST00000521733+ENST00000521319…	protein_coding	7.3944
ENSG00000130066	SAT1	131.459116879855	0.681813	0.160138276452994	4.25765331355248	2.06583982732626e-05	0.000739031	ENST00000379270+ENST00000379254+ENST00000379253+ENST00000379251+ENST00000489394+ENST00000463236+ENST00000487713+ENST00000474223+ENST00000462639	protein_coding	70.307
ENSG00000189058	APOD	185.218694266193	0.681483	0.189206882890558	3.60178969490994	0.000316033986546599	0.00601815	ENST00000343267+ENST00000458447+ENST00000421243+ENST00000453131+ENST00000463719	protein_coding	73.8902
ENSG00000101052	IFT52	14.1893286808179	0.681444	0.244179740160604	2.7907478247927	0.0052586425462102	0.045504	ENST00000373030+ENST00000373039+ENST00000486243+ENST00000476986+ENST00000467024+ENST00000468420+ENST00000460014+ENST00000461012+ENST00000471199	protein_coding	14.5885
ENSG00000049245	VAMP3	44.5521762783358	0.681366	0.235639663970987	2.89155694032911	0.00383338121294695	0.0363378	ENST00000054666+ENST00000470357+ENST00000487194	protein_coding	8.45148
ENSG00000102760	RGCC	39.5286817758389	0.679361	0.240595238199977	2.82366720663976	0.00474776539929505	0.0427167	ENST00000379359+ENST00000487837	protein_coding	17.5698
ENSG00000175197	DDIT3	89.100178306942	0.678964	0.179400168974988	3.78463574106674	0.000153933872398874	0.00345526	ENST00000547303+ENST00000551116+ENST00000346473+ENST00000552740+ENST00000547526	protein_coding	63.0494
ENSG00000117543	DPH5	11.4665021219662	0.67779	0.200256446743149	3.38460936413374	0.00071279617035576	0.0110268	ENST00000370105+ENST00000488789+ENST00000370109+ENST00000492067+ENST00000427040+ENST00000481871+ENST00000464270+ENST00000342173+ENST00000466807+ENST00000477293+ENST00000498372+ENST00000488176+ENST00000490732+ENST00000476507+ENST00000481982	protein_coding	15.413
ENSG00000233184	RP11-421L21.3	17.4858716399557	0.676872	0.236334065511414	2.86404741952841	0.00418265390808833	0.0388538	ENST00000453011+ENST00000416329+ENST00000449473+ENST00000454721+ENST00000446527+ENST00000451213	uncertain	6.96113
ENSG00000173276	ZBTB21	39.4822299156226	0.676179	0.24618575423156	2.74662268020878	0.00602123621532013	0.049906	ENST00000310826+ENST00000398505+ENST00000398511+ENST00000398499+ENST00000465968+ENST00000425521+ENST00000398497+ENST00000449949	protein_coding	2.64132
ENSG00000100221	JOSD1	51.6743369069542	0.675389	0.159356099663283	4.23823699089269	2.25281894038837e-05	0.000792805	ENST00000216039+ENST00000545590+ENST00000482442+ENST00000427389+ENST00000412832+ENST00000417712+ENST00000456626+ENST00000462610+ENST00000490169+ENST00000493939	protein_coding	7.49117
ENSG00000226360	RPL10AP6	3.96492384892888	0.675019	0.144914433255839	4.65804915241288	3.19220004684034e-06	0.000167901	ENST00000399893+ENST00000472730	pseduogene	3.85073
ENSG00000260432	RP11-297M9.2	42.0897158813206	0.674534	0.225341872060677	2.99337980887493	0.00275906157502569	0.0291657	ENST00000562861	lincRNA	4.37465
ENSG00000106399	RPA3	21.6398266796977	0.674202	0.192893638228701	3.49519847134055	0.000473709361495258	0.00823047	ENST00000223129+ENST00000406109+ENST00000396682+ENST00000401447+ENST00000483031+ENST00000462723+ENST00000463632	protein_coding	21.5848
ENSG00000224550	RP11-270C12.3	58.2779345381108	0.673963	0.17308145538586	3.89390434431504	9.86435605951816e-05	0.00244272	ENST00000416095	pseduogene	145.494
ENSG00000139684	ESD	73.3876708786057	0.67167	0.148118844690456	4.53466948196011	5.76937592260282e-06	0.000275191	ENST00000378720+ENST00000378697+ENST00000412582+ENST00000471867+ENST00000495654	protein_coding	27.4761
ENSG00000147592	LACTB2	15.7756599580004	0.671528	0.225037221210978	2.98407659220345	0.00284435561862525	0.0298083	ENST00000522447+ENST00000276590+ENST00000517601+ENST00000522558	protein_coding	6.27196
ENSG00000231234	SKP1P1	9.5014957086674	0.671427	0.196964259769275	3.40887792730114	0.000652306620269954	0.010279	ENST00000438081+ENST00000433793	pseduogene	11.7689
ENSG00000152952	PLOD2	22.6667355820236	0.670479	0.224725657222255	2.98354280214225	0.00284932179997429	0.0298282	ENST00000282903+ENST00000461497+ENST00000360060+ENST00000494950+ENST00000495700+ENST00000475505+ENST00000478436+ENST00000460520+ENST00000469350+ENST00000480704	protein_coding	4.54923
ENSG00000101040	ZMYND8	143.019634048878	0.668963	0.112112470462169	5.96689493112987	2.41811007003635e-09	4.1645e-07	ENST00000360911+ENST00000311275+ENST00000458360+ENST00000262975+ENST00000467200+ENST00000471951+ENST00000352431+ENST00000396281+ENST00000446994+ENST00000355972+ENST00000536340+ENST00000540497+ENST00000372023+ENST00000461685+ENST00000468376+ENST00000435836+ENST00000446894+ENST00000441977	protein_coding	14.6923
ENSG00000119401	TRIM32	29.4366970534302	0.66889	0.180538581613258	3.70496868115653	0.000211416853427988	0.00442883	ENST00000450136+ENST00000373983+ENST00000411410	protein_coding	4.29539
ENSG00000117697	NSL1	31.6712308332196	0.664727	0.20458952522808	3.24907650828052	0.00115780333199034	0.0157432	ENST00000366978+ENST00000366977+ENST00000422588+ENST00000366976+ENST00000473995+ENST00000366975+ENST00000487995	protein_coding	8.3346
ENSG00000076641	PAG1	42.9081977817195	0.664263	0.227117247227367	2.92475617936937	0.00344726205302248	0.0338824	ENST00000220597+ENST00000523463+ENST00000522811+ENST00000519326	protein_coding	1.88542
ENSG00000111962	UST	39.9645360721037	0.663978	0.204853059087742	3.24123935159312	0.00119011212505016	0.0160282	ENST00000367463+ENST00000473631+ENST00000466695	protein_coding	8.6439
ENSG00000150753	CCT5	42.6710359550398	0.663429	0.165716697972284	4.00339216278785	6.24406696141805e-05	0.00173594	ENST00000280326+ENST00000503026+ENST00000515390+ENST00000511700+ENST00000508451+ENST00000423695+ENST00000512975+ENST00000510326+ENST00000503454+ENST00000515676+ENST00000506600+ENST00000514674+ENST00000509846+ENST00000511995	protein_coding	19.4511
ENSG00000087086	FTL	1197.62877024835	0.662743	0.149626880986057	4.42930285219816	9.45381886556006e-06	0.00040241	ENST00000331825	protein_coding	817.507
ENSG00000243927	MRPS6	71.5772142686729	0.660334	0.145888502845554	4.52628941168541	6.00283589267405e-06	0.000283547	ENST00000488492+ENST00000399312+ENST00000477091+ENST00000483977+ENST00000482679	protein_coding	36.1684
ENSG00000142396	ERVK3-1	61.8432464096513	0.66018	0.147734701622489	4.46868758948229	7.87009758767631e-06	0.000347302	ENST00000413518+ENST00000427361+ENST00000610038+ENST00000609864+ENST00000608070+ENST00000434052+ENST00000590505+ENST00000608004	lincRNA	57.468
ENSG00000259706	HSP90B2P	6.28697659321715	0.659153	0.169342409328654	3.89242803099451	9.92459457236294e-05	0.0024484	ENST00000559111	pseduogene	1.34148
ENSG00000124795	DEK	68.6586370648653	0.659091	0.171050569064187	3.85319131762944	0.000116588220469512	0.00274356	ENST00000397239+ENST00000505224+ENST00000244776+ENST00000507591+ENST00000515770+ENST00000512145+ENST00000503715+ENST00000515742	protein_coding	10.1002
ENSG00000167766	ZNF83	47.1320096606544	0.657756	0.235998309292603	2.78712017592393	0.00531787537672466	0.0458534	ENST00000600714+ENST00000601257+ENST00000301096+ENST00000536937+ENST00000544146+ENST00000597597+ENST00000594682+ENST00000545872+ENST00000541777+ENST00000595939+ENST00000596930+ENST00000597161+ENST00000598536+ENST00000601140+ENST00000595171+ENST00000601237+ENST00000596440+ENST00000602232+ENST00000600457+ENST00000598190+ENST00000391789	protein_coding	10.087
ENSG00000155792	DEPTOR	37.6892827047204	0.657625	0.186984961725711	3.51699239356046	0.000436466289401481	0.00773819	ENST00000286234+ENST00000523492+ENST00000518057	protein_coding	7.91571
ENSG00000070495	JMJD6	25.890722343915	0.656011	0.209534793241101	3.13079761120217	0.0017433225825192	0.0211119	ENST00000445478+ENST00000303996+ENST00000542934+ENST00000397625+ENST00000591460+ENST00000585429+ENST00000589982	protein_coding	4.02191
ENSG00000171103	TRMT61B	2.96079570174423	0.655167	0.21891287394729	2.99282064846319	0.00276412134314263	0.0292026	ENST00000306108+ENST00000419999+ENST00000439947+ENST00000490390+ENST00000484060	protein_coding	5.69959
ENSG00000130844	ZNF331	50.0005730825376	0.653421	0.155707204786224	4.196470726027	2.71106484833718e-05	0.000919001	ENST00000513929+ENST00000253144+ENST00000502248+ENST00000511593+ENST00000504033+ENST00000514374+ENST00000411977+ENST00000511154+ENST00000509069+ENST00000509047+ENST00000509585+ENST00000504940+ENST00000513999+ENST00000512387+ENST00000511567+ENST00000514022+ENST00000513265+ENST00000505949+ENST00000502616+ENST00000504493+ENST00000505426+ENST00000449416	protein_coding	6.96171
ENSG00000120071	KANSL1	13.9119861620258	0.652149	0.160566079380599	4.06156158993073	4.87455541047872e-05	0.00143515	ENST00000574590+ENST00000572218+ENST00000576870+ENST00000575318+ENST00000572904+ENST00000262419+ENST00000393476+ENST00000432791+ENST00000574963+ENST00000573682+ENST00000576137+ENST00000573286+ENST00000572679+ENST00000577114+ENST00000576248+ENST00000574655+ENST00000571698+ENST00000576739	protein_coding	9.13382
ENSG00000171617	ENC1	66.8075634491534	0.651985	0.186514890250488	3.49561948397389	0.000472962645521857	0.00822549	ENST00000510316+ENST00000302351+ENST00000509284+ENST00000537006+ENST00000508331+ENST00000509127	protein_coding	6.49162
ENSG00000175785	PRIMA1	41.0988547049422	0.651803	0.194040071556663	3.35911611683742	0.000781922046503289	0.0118582	ENST00000393143+ENST00000393140+ENST00000316227+ENST00000477603	protein_coding	5.43744
ENSG00000272452	RP11-391M1.4	21.1568434143949	0.650074	0.211703410831583	3.07068458722887	0.00213568629414202	0.0242315	ENST00000607057	lincRNA	5.03754
ENSG00000198718	FAM179B	44.2064857016942	0.649393	0.199161897643973	3.26062901783886	0.00111165380492451	0.0152566	ENST00000361577+ENST00000557423+ENST00000555607+ENST00000555945+ENST00000382233+ENST00000361462+ENST00000555874+ENST00000557250+ENST00000556105+ENST00000555586+ENST00000556823	protein_coding	5.58885
ENSG00000118515	SGK1	67.4314255527452	0.648179	0.19889759812012	3.25886030479163	0.00111860733699967	0.0153304	ENST00000367858+ENST00000474427+ENST00000413996+ENST00000237305+ENST00000477460+ENST00000367855+ENST00000367857+ENST00000528577+ENST00000475719+ENST00000531782+ENST00000473704+ENST00000525877+ENST00000489458+ENST00000524764+ENST00000475882+ENST00000534658+ENST00000490149+ENST00000524387+ENST00000531575+ENST00000532021+ENST00000532856+ENST00000461976+ENST00000530421+ENST00000525700+ENST00000472859…	protein_coding	15.3377
ENSG00000135297	MTO1	18.5287770466044	0.647853	0.214145061157378	3.02529905348826	0.00248387396564478	0.0269898	ENST00000498286+ENST00000415954+ENST00000442897+ENST00000370305+ENST00000521032+ENST00000370300+ENST00000415228+ENST00000370308+ENST00000522205+ENST00000462039+ENST00000518210+ENST00000485082+ENST00000466977+ENST00000445187+ENST00000520366+ENST00000487960+ENST00000524046+ENST00000521156+ENST00000523763	protein_coding	8.25277
ENSG00000177613	CSTF2T	23.99042886388	0.647851	0.213546950834687	3.03376552284075	0.00241522068017014	0.0264953	ENST00000331173	protein_coding	2.80149
ENSG00000171155	C1GALT1C1	24.6280521811858	0.647332	0.197378244648804	3.27965107559446	0.00103935545206186	0.0146321	ENST00000304661+ENST00000371313	protein_coding	7.82326
ENSG00000258702	RP11-433J8.1	17.923555208142	0.64712	0.211803844651171	3.05527859771002	0.0022485154817258	0.0250908	ENST00000553378+ENST00000555496	lincRNA	2.95275
ENSG00000271122	RP11-379H18.1	12.4430721229795	0.646862	0.228445903298995	2.83157504621196	0.0046319362615913	0.0419986	ENST00000605778	antisense	1.56161
ENSG00000169740	ZNF32	21.3169724702692	0.646811	0.229662878239433	2.81634897561078	0.00485728737930834	0.0432892	ENST00000374433+ENST00000395797+ENST00000485351	protein_coding	13.3572
ENSG00000158201	ABHD3	63.8684096244499	0.645383	0.173275850020786	3.72459768674378	0.000195626950238889	0.00417445	ENST00000289119+ENST00000580981+ENST00000578270+ENST00000577564+ENST00000580477+ENST00000577891+ENST00000579875+ENST00000584464+ENST00000577928+ENST00000579982	protein_coding	15.4121
ENSG00000229204	PTGES3P3	5.3043751755157	0.644696	0.193330283149291	3.33468963133784	0.000853946530554666	0.0127193	ENST00000425338+ENST00000511479	pseduogene	6.4659
ENSG00000115392	FANCL	57.8917069388169	0.644584	0.14202933946164	4.53838942840169	5.66855055197137e-06	0.000271046	ENST00000403295+ENST00000402135+ENST00000233741+ENST00000403676+ENST00000449070+ENST00000446381+ENST00000470506+ENST00000427708+ENST00000540646+ENST00000417361+ENST00000481670	protein_coding	25.2595
ENSG00000164603	C7orf60	48.7939604844456	0.644268	0.166187747372723	3.87674592734285	0.000105862802625489	0.00257022	ENST00000297145+ENST00000432572+ENST00000485446	protein_coding	6.1027
ENSG00000116741	RGS2	140.356918442137	0.643721	0.143428310942982	4.48809941543037	7.18613948666179e-06	0.000325231	ENST00000483295+ENST00000235382+ENST00000464302+ENST00000487236	protein_coding	55.6263
ENSG00000142178	SIK1	18.083737767771	0.642543	0.225290097279193	2.85207050195543	0.00434354658209779	0.0400236	ENST00000270162+ENST00000478426	protein_coding	1.73746
ENSG00000147251	DOCK11	25.8563255992698	0.641521	0.190359950542207	3.37004408640917	0.000751561584601353	0.0114625	ENST00000276204+ENST00000276202	protein_coding	2.08202
ENSG00000169504	CLIC4	38.6251757442124	0.640577	0.227062618406838	2.82114722174863	0.00478522366632507	0.0428556	ENST00000374379+ENST00000488683+ENST00000497755+ENST00000489758	protein_coding	5.32334
ENSG00000101343	CRNKL1	27.1076531523837	0.639968	0.193592560367849	3.30574566815527	0.000947240252656085	0.0137466	ENST00000496549+ENST00000490910+ENST00000377340+ENST00000377327+ENST00000536226+ENST00000521379+ENST00000490258	protein_coding	3.70838
ENSG00000171766	GATM	73.6668277776935	0.63742	0.222179165085289	2.86894676700195	0.00411841106159555	0.0383852	ENST00000396659+ENST00000558362+ENST00000558336+ENST00000561376+ENST00000558916+ENST00000558163+ENST00000558537+ENST00000561148+ENST00000559885+ENST00000558118+ENST00000560538+ENST00000458245+ENST00000527933	protein_coding	12.0551
ENSG00000164086	DUSP7	24.5362359562733	0.63729	0.226217080620505	2.81716119637158	0.00484502021153405	0.043232	ENST00000495880+ENST00000296483+ENST00000469623	protein_coding	3.32158
ENSG00000165566	AMER2	65.6813850879144	0.632731	0.177549258963523	3.5636940047424	0.000365672205052431	0.00674535	ENST00000357816+ENST00000381853+ENST00000515384	protein_coding	4.2588
ENSG00000178567	EPM2AIP1	197.951431985291	0.632408	0.0983385269736073	6.43092615045885	1.26828773323701e-10	3.16438e-08	ENST00000322716	protein_coding	15.351
ENSG00000086619	ERO1LB	23.2002144766105	0.631314	0.217342972706694	2.9046884645284	0.00367618807070376	0.035347	ENST00000354619+ENST00000264181+ENST00000327333+ENST00000366589	protein_coding	2.48926
ENSG00000060339	CCAR1	54.3729731521796	0.631189	0.146630504813506	4.30461998131485	1.67272618747622e-05	0.000639547	ENST00000536391+ENST00000535016+ENST00000265872+ENST00000538031+ENST00000543719+ENST00000541012+ENST00000539539+ENST00000543229+ENST00000543225+ENST00000494903+ENST00000540210+ENST00000536012+ENST00000483264+ENST00000479143+ENST00000543706+ENST00000539250+ENST00000398676+ENST00000480627	protein_coding	10.9652
ENSG00000226608	FTLP3	115.520627782764	0.630706	0.180467161113544	3.49485456109141	0.000474320143143075	0.00823047	ENST00000544072+ENST00000427242	pseduogene	136.742
ENSG00000064225	ST3GAL6	47.971679100004	0.630228	0.167523848163852	3.76201972785754	0.000168546749565316	0.00370092	ENST00000489112+ENST00000483910+ENST00000460774+ENST00000469105+ENST00000466482+ENST00000462152+ENST00000497621+ENST00000394162+ENST00000465004+ENST00000265261+ENST00000486249+ENST00000497008+ENST00000476833+ENST00000468553+ENST00000490684+ENST00000485391+ENST00000495376+ENST00000492254+ENST00000486334+ENST00000480133+ENST00000477574+ENST00000485145+ENST00000474595+ENST00000477899+ENST00000493953…	protein_coding	11.1338
ENSG00000122566	HNRNPA2B1	359.43056226707	0.630114	0.0967974525771019	6.50961090257854	7.53457117687305e-11	1.98149e-08	ENST00000354667+ENST00000476233+ENST00000360787+ENST00000463181+ENST00000356674+ENST00000490912+ENST00000495810	protein_coding	101.27
ENSG00000206527	PTPLB	35.2720801790779	0.630033	0.213515131237158	2.95076415868257	0.00316988856022373	0.0320889	ENST00000471236+ENST00000383657+ENST00000493515+ENST00000480081+ENST00000469317	protein_coding	4.10781
ENSG00000168813	ZNF507	26.3554574424273	0.629236	0.203678318882959	3.08936107976637	0.00200587489972364	0.0232359	ENST00000311921+ENST00000587084+ENST00000544431+ENST00000355898+ENST00000586664	protein_coding	1.61418
ENSG00000257093	KIAA1147	35.2836822212857	0.627627	0.169671344271557	3.69907638292814	0.000216385477747529	0.00450239	ENST00000536163+ENST00000482493	protein_coding	2.33503
ENSG00000126709	IFI6	115.936322547631	0.627122	0.114116016868936	5.49548024613579	3.8964856098435e-08	4.33311e-06	ENST00000361157+ENST00000339145+ENST00000362020	protein_coding	75.8952
ENSG00000168243	GNG4	33.7067047359046	0.627044	0.228206180013042	2.7477082709292	0.00600133801175871	0.049829	ENST00000391854+ENST00000450593+ENST00000366598+ENST00000366597+ENST00000484517	protein_coding	6.26282
ENSG00000140743	CDR2	33.1511956402078	0.625213	0.204346347280231	3.0595743621689	0.00221651754150706	0.0248191	ENST00000268383+ENST00000564542+ENST00000561630+ENST00000567406+ENST00000567010+ENST00000563573+ENST00000569045	protein_coding	6.33047
ENSG00000151131	C12orf45	20.0684811157123	0.623563	0.226437226388205	2.75380077597015	0.00589076144508083	0.0491596	ENST00000552951+ENST00000280749+ENST00000548583	protein_coding	19.7084
ENSG00000126756	UXT	28.0806080582458	0.623132	0.210205762554245	2.96438976845306	0.0030328387824442	0.0311791	ENST00000333119+ENST00000485641+ENST00000460840+ENST00000335890+ENST00000376964	protein_coding	35.8078
ENSG00000184731	FAM110C	20.4070138975451	0.621241	0.207366667578098	2.99585569199485	0.00273675915097628	0.0289952	ENST00000327669+ENST00000460464+ENST00000461026	protein_coding	3.18344
ENSG00000054267	ARID4B	66.5077936182314	0.620318	0.17045514451206	3.63918719984149	0.000273499931836832	0.00541163	ENST00000474953+ENST00000264183+ENST00000366603+ENST00000349213+ENST00000421364+ENST00000474401+ENST00000491632+ENST00000444620+ENST00000494543+ENST00000471257+ENST00000418304+ENST00000466653+ENST00000462969	protein_coding	5.9273
ENSG00000145147	SLIT2	125.896921847483	0.620087	0.159264269910153	3.89344715205812	9.88297403497714e-05	0.00244387	ENST00000503823+ENST00000504154+ENST00000273739+ENST00000503837+ENST00000508824+ENST00000509099+ENST00000509394+ENST00000511508+ENST00000509941+ENST00000512993+ENST00000508541	protein_coding	39.7127
ENSG00000138385	SSB	39.7319488776257	0.619789	0.157165875774863	3.94353495879439	8.02892811064783e-05	0.00209171	ENST00000422006+ENST00000260956+ENST00000413002+ENST00000461708+ENST00000409333+ENST00000417292+ENST00000468600+ENST00000474273+ENST00000465871+ENST00000490914+ENST00000470621+ENST00000494051	protein_coding	21.875
ENSG00000178464	CTD-2192J16.15	5.89942011638242	0.61943	0.170717759526487	3.6283863236364	0.000285198277018745	0.00560065	ENST00000325000	pseduogene	9.47539
ENSG00000257101	LRRC37A13P	2.69777068686816	0.618065	0.159243313582718	3.88126429203522	0.000103914836746247	0.00253102	ENST00000546055	pseduogene	4.11197
ENSG00000129116	PALLD	58.9379803884357	0.617709	0.216323925511061	2.8554813048437	0.0042971652686566	0.0396713	ENST00000335742+ENST00000261509+ENST00000505667+ENST00000511948+ENST00000333488+ENST00000508898+ENST00000512127+ENST00000513245+ENST00000503457+ENST00000504519+ENST00000507735+ENST00000510998+ENST00000393726+ENST00000511611+ENST00000507325+ENST00000513187+ENST00000507699+ENST00000511682+ENST00000503290	protein_coding	8.5403
ENSG00000080822	CLDND1	315.608621222495	0.616692	0.147159697170622	4.19063236826394	2.78178071227719e-05	0.000937969	ENST00000502288+ENST00000507874+ENST00000341181+ENST00000437922+ENST00000394180+ENST00000394181+ENST00000394185+ENST00000503004+ENST00000506885+ENST00000513873+ENST00000510545+ENST00000511081+ENST00000513287+ENST00000506927+ENST00000511667+ENST00000513452+ENST00000502299+ENST00000508902+ENST00000512147+ENST00000510541+ENST00000514537+ENST00000507411+ENST00000515620+ENST00000507944+ENST00000508659…	protein_coding	186.155
ENSG00000219545	RPA3-AS1	42.1785681092584	0.616393	0.177101869831175	3.48044062199876	0.000500589770907997	0.00848717	ENST00000493246+ENST00000469183+ENST00000463725+ENST00000468567+ENST00000471760+ENST00000482067+ENST00000406829	protein_coding	11.6423
ENSG00000178449	COX14	105.593552816233	0.616251	0.143316251466734	4.29994009519039	1.70844284239134e-05	0.000647288	ENST00000550487+ENST00000317943+ENST00000550654+ENST00000548985	protein_coding	123.294
ENSG00000038274	MAT2B	164.976908357929	0.615661	0.111181189984176	5.53745911897619	3.06891297105449e-08	3.51318e-06	ENST00000280969+ENST00000519719+ENST00000321757+ENST00000518095+ENST00000523606+ENST00000520449+ENST00000421814+ENST00000521838	protein_coding	46.8944
ENSG00000171202	TMEM126A	32.2504352665135	0.615465	0.189540333974578	3.24714309759683	0.00116569764323707	0.0157978	ENST00000525353+ENST00000528105+ENST00000531366+ENST00000304511+ENST00000532180+ENST00000528531	protein_coding	30.1853
ENSG00000109971	HSPA8	360.781902525279	0.61526	0.143451481474343	4.28897365369779	1.79500661744642e-05	0.000664118	ENST00000453788+ENST00000534624+ENST00000533540+ENST00000532636+ENST00000532091+ENST00000227378+ENST00000534319+ENST00000526110+ENST00000524552+ENST00000526686+ENST00000533238+ENST00000526862+ENST00000527983+ENST00000528292+ENST00000532780+ENST00000525463+ENST00000532167+ENST00000525624+ENST00000534567+ENST00000527387+ENST00000532182+ENST00000524590+ENST00000530391+ENST00000531063	protein_coding	130.093
ENSG00000155903	RASA2	25.6295029618897	0.613582	0.204034235708333	3.00724954507147	0.00263623256851536	0.0281579	ENST00000515549+ENST00000452898+ENST00000286364+ENST00000505833+ENST00000509118+ENST00000509032+ENST00000506365	protein_coding	2.23614
ENSG00000153561	RMND5A	108.802479938459	0.613236	0.143668670977192	4.26840391651725	1.96876596384058e-05	0.000711076	ENST00000283632+ENST00000466417+ENST00000472843+ENST00000471113	protein_coding	8.87151
ENSG00000159086	PAXBP1	27.6014340350417	0.613103	0.207717722014983	2.95161721100634	0.00316114544518038	0.0320889	ENST00000331923+ENST00000466846+ENST00000443785+ENST00000497873+ENST00000290178+ENST00000445049+ENST00000421049+ENST00000472588+ENST00000464256	protein_coding	4.45475
ENSG00000114388	NPRL2	46.333268388111	0.612242	0.193431197449236	3.16516916538086	0.00154992810088292	0.0193354	ENST00000476064+ENST00000232501+ENST00000467294+ENST00000461020+ENST00000487632+ENST00000429366+ENST00000451194+ENST00000480296+ENST00000493465+ENST00000479512+ENST00000433381+ENST00000418825+ENST00000433999+ENST00000492805+ENST00000448302+ENST00000469839+ENST00000493907	protein_coding	31.7409
ENSG00000136937	NCBP1	64.7899018581031	0.611727	0.160805109007169	3.80415326844752	0.000142290063271312	0.00323116	ENST00000375147+ENST00000478100+ENST00000375130+ENST00000491445	protein_coding	34.4266
ENSG00000164172	MOCS2	62.4194119109301	0.611119	0.148608893792695	4.11226097246417	3.91803039831971e-05	0.00122194	ENST00000361377+ENST00000396954+ENST00000502402+ENST00000450852+ENST00000510818+ENST00000508922+ENST00000582677+ENST00000584946+ENST00000527216+ENST00000514553	protein_coding	16.2155
ENSG00000224415	RPL19P12	4.97294718506494	0.610857	0.218708227161184	2.79302268829804	0.00522180292970764	0.0454129	ENST00000432746	pseduogene	4.10718
ENSG00000118454	ANKRD13C	41.3176486273945	0.610611	0.184431632127399	3.31077409982778	0.000930382834372464	0.0135627	ENST00000370944+ENST00000262346+ENST00000464236+ENST00000490846+ENST00000498735	protein_coding	6.29862
ENSG00000162616	DNAJB4	127.227595742415	0.60955	0.129752815650227	4.69777562269845	2.63010132067736e-06	0.00014541	ENST00000487931+ENST00000477671+ENST00000484662+ENST00000426517+ENST00000370763+ENST00000476396	protein_coding	21.6445
ENSG00000171492	LRRC8D	46.8838768163897	0.608972	0.181168388963361	3.36136172933625	0.000775591784724648	0.0117736	ENST00000525774+ENST00000337338+ENST00000394593+ENST00000532201+ENST00000414841+ENST00000527156+ENST00000441269	protein_coding	7.92058
ENSG00000100219	XBP1	81.7379593458244	0.608419	0.150771337778257	4.03537390298719	5.45154118728399e-05	0.00156479	ENST00000216037+ENST00000403532+ENST00000484256+ENST00000405219+ENST00000344347+ENST00000482720	protein_coding	25.3788
ENSG00000147432	CHRNB3	53.377772038351	0.60811	0.156425448134131	3.88753564583055	0.000101267119897618	0.00248987	ENST00000534391+ENST00000531610+ENST00000289957	protein_coding	12.4785
ENSG00000232829	GSTO3P	4.24001459248501	0.607988	0.202370644737059	3.00432736743661	0.00266168760872275	0.0283395	ENST00000504733	pseduogene	3.2076
ENSG00000102468	HTR2A	159.584024245405	0.607632	0.13462876359195	4.51339246242138	6.37988053553238e-06	0.000297031	ENST00000378688+ENST00000542664+ENST00000543956	protein_coding	16.7337
ENSG00000057252	SOAT1	27.381864082207	0.606866	0.217507291596889	2.79009387122194	0.00526927616823049	0.0455353	ENST00000539888+ENST00000535686+ENST00000540564+ENST00000367619+ENST00000426956	protein_coding	1.9688
ENSG00000214174	AMZ2P1	28.9813479525217	0.60531	0.216509081975421	2.79577062067883	0.00517761337224837	0.0451643	ENST00000430983+ENST00000397713+ENST00000565833	uncertain	7.27758
ENSG00000164111	ANXA5	54.3988612321771	0.604052	0.188061690588686	3.21198918139452	0.00131819339213109	0.0173867	ENST00000296511+ENST00000506395+ENST00000501272+ENST00000515017+ENST00000509648+ENST00000515717+ENST00000511552+ENST00000509016+ENST00000513428+ENST00000513523+ENST00000513728	protein_coding	17.6386
ENSG00000115816	CEBPZ	18.3010328284157	0.603379	0.176437883109743	3.41978112366743	0.000626715391854431	0.0099401	ENST00000234170+ENST00000489306+ENST00000446769	protein_coding	28.7629
ENSG00000184517	ZFP1	27.4345684597995	0.603371	0.208438566407449	2.89471970137413	0.00379497236989298	0.0360791	ENST00000570010+ENST00000568079+ENST00000563356+ENST00000566105+ENST00000564989+ENST00000464850+ENST00000332307+ENST00000393430+ENST00000567481	protein_coding	4.14693
ENSG00000162704	ARPC5	62.3144312386266	0.603	0.141273147786107	4.26832922259487	1.96942518314234e-05	0.000711076	ENST00000367534+ENST00000462965+ENST00000359856+ENST00000294742+ENST00000602490	protein_coding	14.3802
ENSG00000159228	CBR1	60.6930014250093	0.602117	0.15693337556619	3.8367675835881	0.000124664350785212	0.0028951	ENST00000290349+ENST00000530908+ENST00000466328+ENST00000439427+ENST00000399191	protein_coding	37.3356
ENSG00000120063	GNA13	30.422268266139	0.601845	0.204119819885916	2.94848755146716	0.0031933300030791	0.0322498	ENST00000439174+ENST00000541118	protein_coding	2.93011
ENSG00000125851	PCSK2	135.671953148537	0.600975	0.133497364522348	4.50177152472089	6.73894022324209e-06	0.000312254	ENST00000377899+ENST00000262545+ENST00000536609+ENST00000470007+ENST00000459871	protein_coding	16.1222
ENSG00000091482	SMPX	26.1575813568181	0.600388	0.193667114536982	3.10010242338393	0.00193453733534102	0.0228032	ENST00000379494+ENST00000494525	protein_coding	14.7838
ENSG00000213442	RPL18AP3	11.8688020106504	0.599762	0.128598364311099	4.66383652551536	3.10367968999348e-06	0.00016458	ENST00000394214+ENST00000462885	pseduogene	72.4003
ENSG00000233954	RP11-169K16.7	15.4143222060946	0.599702	0.169140757908655	3.54558057821366	0.000391749194795428	0.00712111	ENST00000538385+ENST00000483273	pseduogene	66.2355
ENSG00000188580	NKAIN2	43.600703300207	0.59899	0.201138023793775	2.97800545464853	0.00290130821277967	0.0302423	ENST00000368417+ENST00000368416+ENST00000476571+ENST00000546092+ENST00000545433	protein_coding	6.73043
ENSG00000169499	PLEKHA2	32.3848071409958	0.59873	0.194780765930804	3.0738652327759	0.00211304862939989	0.0241044	ENST00000420274+ENST00000521746+ENST00000518571+ENST00000388745+ENST00000519640+ENST00000521784+ENST00000518070+ENST00000521382+ENST00000518939+ENST00000521123	protein_coding	4.17948
ENSG00000112406	HECA	39.9066869076869	0.598217	0.202011788648444	2.96129880814193	0.00306344568959575	0.0314108	ENST00000367658	protein_coding	3.78885
ENSG00000188848	BEND4	65.0472280155351	0.598082	0.145224667554218	4.11832155712156	3.81641920726421e-05	0.0012018	ENST00000502486+ENST00000504360	protein_coding	3.63831
ENSG00000162222	TTC9C	34.7633896143328	0.596851	0.190194764158152	3.13810326906333	0.00170044955633583	0.0206828	ENST00000530625+ENST00000513247+ENST00000294161+ENST00000316461+ENST00000532583+ENST00000532276+ENST00000601045	protein_coding	23.5448
ENSG00000259494	MRPL46	19.0778239576626	0.595797	0.186669880020209	3.19171344276361	0.00141431570896879	0.0181677	ENST00000312475+ENST00000558660+ENST00000559538+ENST00000560703+ENST00000558531	protein_coding	24.8187
ENSG00000187764	SEMA4D	66.3111674709489	0.595696	0.170479832992011	3.49422915191631	0.000475432747519692	0.00823047	ENST00000339861+ENST00000420987+ENST00000492386+ENST00000469653+ENST00000475255+ENST00000420101+ENST00000455551+ENST00000429836+ENST00000343780+ENST00000537934+ENST00000450295+ENST00000438547+ENST00000356444+ENST00000422704+ENST00000486935+ENST00000540183+ENST00000544513+ENST00000474258+ENST00000420681+ENST00000433650+ENST00000540475+ENST00000418828+ENST00000420670+ENST00000464051+ENST00000482128	protein_coding	10.7433
ENSG00000101333	PLCB4	163.653397607196	0.595494	0.138861372714136	4.28840375288446	1.79961748489409e-05	0.000664561	ENST00000407043+ENST00000441846+ENST00000437503+ENST00000378473+ENST00000334005+ENST00000416836+ENST00000278655+ENST00000378501+ENST00000492632+ENST00000378493+ENST00000414679+ENST00000464199+ENST00000482123+ENST00000473151	protein_coding	16.6861
ENSG00000137970	RPL7P9	5.84763431109419	0.595125	0.206638355802138	2.88003194855244	0.00397634874676969	0.0373834	ENST00000468715	pseduogene	24.4764
ENSG00000234106	RP11-288E14.2	10.1448060417524	0.594381	0.179757214033348	3.30657398043086	0.000944444076662737	0.0137163	ENST00000533701	pseduogene	17.7484
ENSG00000139154	AEBP2	19.9011464966895	0.593577	0.194184254483656	3.05677445107561	0.0022373255714726	0.025009	ENST00000538425+ENST00000541908+ENST00000398864+ENST00000266508+ENST00000360995+ENST00000512223+ENST00000398731	protein_coding	3.84376
ENSG00000071994	PDCD2	57.4754193554225	0.593352	0.152054180925596	3.90223943175323	9.53068121912911e-05	0.00238569	ENST00000541970+ENST00000543284+ENST00000167218+ENST00000392090+ENST00000545869+ENST00000542896+ENST00000544866+ENST00000539212+ENST00000538195+ENST00000453163+ENST00000537445+ENST00000544336+ENST00000443345+ENST00000544755	protein_coding	14.9306
ENSG00000147588	PMP2	98.3275239654607	0.59145	0.21283292660517	2.77893807812593	0.00545369201839358	0.0465407	ENST00000256103+ENST00000519260	protein_coding	11.8958
ENSG00000114942	EEF1B2	15.0303931114228	0.590867	0.156506519339234	3.77534962356322	0.000159783393968059	0.00355783	ENST00000236957+ENST00000392221+ENST00000392222+ENST00000445505+ENST00000479587+ENST00000429769+ENST00000460760+ENST00000415904+ENST00000455150+ENST00000435123+ENST00000482103	protein_coding	17.9795
ENSG00000100410	PHF5A	13.4766040031659	0.590464	0.150921226158924	3.91239996899411	9.13833950490883e-05	0.00231187	ENST00000216252+ENST00000459687+ENST00000491254	protein_coding	6.81678
ENSG00000065427	KARS	58.4665290272923	0.589743	0.144396911057827	4.08418091311444	4.42325607835331e-05	0.00133874	ENST00000302445+ENST00000319410+ENST00000568378+ENST00000564578+ENST00000569298+ENST00000562875+ENST00000566560+ENST00000566249+ENST00000566772+ENST00000568682+ENST00000570215+ENST00000565738	protein_coding	19.1426
ENSG00000176641	RNF152	111.344288764869	0.588258	0.138130025352576	4.25872520320792	2.05596024559084e-05	0.000736852	ENST00000312828+ENST00000591306+ENST00000588064+ENST00000588396	protein_coding	5.73519
ENSG00000105928	DFNA5	34.8048609899612	0.587986	0.1761300361887	3.3383616097462	0.000842739978600069	0.0125964	ENST00000342947+ENST00000419307+ENST00000479636+ENST00000545231+ENST00000409970+ENST00000409775+ENST00000430096+ENST00000415480+ENST00000446822+ENST00000469133+ENST00000411476+ENST00000559637+ENST00000493723+ENST00000414428+ENST00000473990	protein_coding	7.48572
ENSG00000133112	TPT1	462.75693945664	0.586715	0.0934276063308459	6.27989306495477	3.38805981156418e-10	7.40843e-08	ENST00000379056+ENST00000528619+ENST00000529421+ENST00000484604+ENST00000490277+ENST00000533567+ENST00000530705+ENST00000530245+ENST00000379060+ENST00000379055+ENST00000309246+ENST00000527226+ENST00000442760	protein_coding	475.043
ENSG00000089199	CHGB	275.59738084968	0.586709	0.131029949536796	4.47767455953263	7.54605191574598e-06	0.000336477	ENST00000378961+ENST00000455042+ENST00000488832	protein_coding	59.7545
ENSG00000228236	TXNP5	5.69964846625514	0.586583	0.186752778889009	3.14096026366385	0.00168394878189151	0.0205315	ENST00000441043	pseduogene	11.0665
ENSG00000144381	HSPD1	163.22629417623	0.585804	0.082104748287279	7.13483551200182	9.69029704666675e-13	5.23841e-10	ENST00000388968+ENST00000345042+ENST00000491249+ENST00000482167+ENST00000430176+ENST00000486181+ENST00000452200+ENST00000440114+ENST00000476746+ENST00000461097+ENST00000544407+ENST00000426480+ENST00000428204+ENST00000439605+ENST00000418022	protein_coding	61.5753
ENSG00000056050	C4orf27	31.2277947077998	0.585187	0.151400414562107	3.86515924370363	0.000111016743635571	0.0026561	ENST00000393381+ENST00000515204+ENST00000506125	protein_coding	19.8645

## Sheet: padj<0.05 RPKMcontrol>1 FC<-1.5
X.ensemblID.	refseq.Name	baseMean	log2FoldChange	lfcSE	stat	pvalue	padj	X.txID.	X.biotype.consensus.	Control_RPKM_AVERAGE	PD_5to24_RPKM_AVERAGE	PD_1to4_RPKM_Average	Cortex_RPKM_Average	ILBD_RPKM_AVERAGE
ENSG00000270188	MTRNR2L11	6.18062972738802	-2.46607	0.2804353425286	-8.79373397339979	1.44669881019352e-18	1.40771e-14	ENST00000604646	protein_coding	3.98024	0.281004	7.54576	0.674363	2.74878
ENSG00000237250	RP11-193H5.1	5.57484259051115	-2.43178	0.291617843897626	-8.33893168498872	7.496470362948e-17	3.37258e-13	ENST00000450451	antisense	2.46481	0.130984	4.75505	0.349069	1.72602
ENSG00000167615	LENG8	24.2564256457016	-1.855	0.247049601081129	-7.50861308416313	5.97570543258725e-14	5.28605e-11	ENST00000326764+ENST00000439657+ENST00000376514+ENST00000376526+ENST00000436479+ENST00000443957+ENST00000431846+ENST00000462541+ENST00000421200	protein_coding	31.7931	5.66694	26.3632	7.47024	8.95936
ENSG00000233385	RP11-3N2.9	1.78413065125322	-1.77424	0.294073827286468	-6.03329995806712	1.60644822175118e-09	2.92178e-07	ENST00000453691	pseduogene	2.40641	0.374258	5.40595	0.625209	2.21386
ENSG00000099998	GGT5	9.35333094034765	-1.72656	0.311193717098922	-5.54818755044878	2.88646153458976e-08	3.34366e-06	ENST00000327365+ENST00000263112+ENST00000398292+ENST00000425408+ENST00000418439+ENST00000424217	protein_coding	6.52228	1.05409	2.38511	7.43226	3.5006
ENSG00000237973	hsa-mir-6723	1103.90740692453	-1.51549	0.280714401593588	-5.39870101873267	6.71251288198574e-08	6.66491e-06	ENST00000414273	pseduogene	942.843	293.668	393.15	136.1	271.479
ENSG00000224842	RP11-123K19.1	2.3541227077458	-1.4989	0.311097862121176	-4.81808941913364	1.44939416090823e-06	8.81458e-05	ENST00000451449+ENST00000425370+ENST00000432418	antisense	4.46749	0.814872	4.76523	0.382291	8.75776
ENSG00000241528	RP1-130H16.16	1.15780454181653	-1.49715	0.316270236666058	-4.7337835549224	2.20372730024677e-06	0.000124671	ENST00000332468	antisense	1.37066	0.596549	2.34991	3.29431	0.643484
ENSG00000254132	MTND6P3	3.61356920002412	-1.48904	0.259755642775337	-5.7324532433428	9.89883274444041e-09	1.35663e-06	ENST00000520612	pseduogene	5.27859	1.43496	3.38646	1.10008	3.36056
ENSG00000174403	C20orf166-AS1	1.86600757072252	-1.47498	0.31557746811102	-4.673916379821	2.95509688733624e-06	0.000160193	ENST00000412495+ENST00000475015+ENST00000436101	antisense	1.11277	0.267725	0.550362	1.46145	0.593561
ENSG00000105701	FKBP8	97.3339390783967	-1.44909	0.176306956127263	-8.21913212043881	2.04981124582599e-16	5.69877e-13	ENST00000597960+ENST00000610101+ENST00000544835+ENST00000608443+ENST00000222308+ENST00000596558+ENST00000601844+ENST00000453489+ENST00000596015+ENST00000606531+ENST00000596494+ENST00000597611+ENST00000599540+ENST00000594844+ENST00000597547+ENST00000609656	protein_coding	58.3809	20.79	69.4053	6.91763	36.3911
ENSG00000143537	ADAM15	15.139744194745	-1.43942	0.230819039126587	-6.23613290548865	4.4852007862992e-10	9.59192e-08	ENST00000473905+ENST00000533732+ENST00000480331+ENST00000527418+ENST00000368410+ENST00000355956+ENST00000368412+ENST00000360674+ENST00000359280+ENST00000449910+ENST00000356955+ENST00000526491+ENST00000529473+ENST00000531703+ENST00000477533+ENST00000271836+ENST00000461564+ENST00000368413+ENST00000485346+ENST00000487956+ENST00000531455+ENST00000531831+ENST00000447332+ENST00000472434+ENST00000534019…	protein_coding	18.891	5.35048	21.9553	6.7763	7.60922
ENSG00000167971	CASKIN1	21.934983795198	-1.43773	0.229171964954177	-6.27358203913594	3.52834878392827e-10	7.62947e-08	ENST00000343516+ENST00000564289+ENST00000562055	protein_coding	6.9532	1.45508	11.6232	0.737774	4.1567
ENSG00000088002	SULT2B1	2.17767682952374	-1.38941	0.312243976095789	-4.44976861431382	8.59628533574085e-06	0.000371761	ENST00000201586+ENST00000323090+ENST00000594274+ENST00000597923	protein_coding	2.16988	0.391786	4.32027	1.20314	3.41483
ENSG00000158483	FAM86C1	1.74020272110265	-1.36677	0.309473072496047	-4.41645772433386	1.00331512472518e-05	0.000423547	ENST00000346333+ENST00000526393+ENST00000359244+ENST00000510443+ENST00000426628+ENST00000528685	protein_coding	1.85356	0.64785	2.3983	0.291418	2.54062
ENSG00000273084	RP11-1275H24.3	1.92803024961133	-1.35431	0.303944887119982	-4.45576046222237	8.3596332154462e-06	0.00036314	ENST00000608012	lincRNA	2.5282	0.568943	4.73526	0.490281	2.80418
ENSG00000172828	CES3	4.23178172331033	-1.3376	0.292033053188293	-4.58031032595547	4.64286512686681e-06	0.000227022	ENST00000303334+ENST00000394037+ENST00000566453+ENST00000566746+ENST00000568118+ENST00000570236+ENST00000564715+ENST00000543856	protein_coding	1.38095	0.387052	1.08513	0.894845	0.515501
ENSG00000074370	ATP2A3	201.440713776925	-1.299	0.133430296466453	-9.73541291640636	2.12951060146956e-22	4.14424e-18	ENST00000309890+ENST00000397039+ENST00000397035+ENST00000397041+ENST00000574999+ENST00000570773+ENST00000352011+ENST00000359983+ENST00000570845+ENST00000397043+ENST00000572116+ENST00000571245+ENST00000576957+ENST00000572176+ENST00000572694+ENST00000574202	protein_coding	38.1721	16.9022	52.3595	6.67744	26.3041
ENSG00000262877	RP11-1055B8.4	1.10215041100423	-1.29686	0.315068013223925	-4.11612830969896	3.85289869125899e-05	0.00120743	ENST00000571724+ENST00000608155	lincRNA	1.77708	0.217593	1.94814	10.0345	0.777825
ENSG00000260487	RP11-297C4.3	0.785608969051662	-1.29429	0.312500892107271	-4.14170473299002	3.44733959065393e-05	0.00111074	ENST00000562525	antisense	1.64076	0.532244	0.612821	1.06884	0.746379
ENSG00000150967	ABCB9	44.6288808104096	-1.28097	0.182236157359994	-7.02917261721079	2.0776182019119e-12	1.06401e-09	ENST00000344275+ENST00000442833+ENST00000346530+ENST00000540285+ENST00000280560+ENST00000392439+ENST00000442028+ENST00000542678+ENST00000546289+ENST00000426173+ENST00000537276+ENST00000542448+ENST00000538895+ENST00000541983+ENST00000545373+ENST00000540971+ENST00000536976+ENST00000546077+ENST00000541424+ENST00000543935	protein_coding	11.3859	4.71379	12.0714	3.06204	7.37215
ENSG00000104866	PPP1R37	10.0391887270265	-1.27949	0.220387707271125	-5.80562578633747	6.41260409197e-09	9.51763e-07	ENST00000593240+ENST00000542809+ENST00000421905+ENST00000221462+ENST00000544069+ENST00000496125+ENST00000544897+ENST00000545910+ENST00000422370+ENST00000540059	protein_coding	4.13927	1.58873	7.9299	2.19673	2.34939
ENSG00000272428	RP11-704J17.5	2.68744657780669	-1.27768	0.315648841546416	-4.04777372362473	5.17070966849988e-05	0.00149077	ENST00000606160	lincRNA	5.61422	0.684419	1.26835	2.95214	8.41433
ENSG00000185633	NDUFA4L2	3.7137419314938	-1.27291	0.308785543955904	-4.12230095574328	3.75106688749625e-05	0.00118363	ENST00000554503+ENST00000393825+ENST00000555173+ENST00000556732+ENST00000554688+ENST00000556234+ENST00000557276	protein_coding	3.67061	1.88645	3.02606	4.56763	2.5089
ENSG00000270225	RP11-475J5.4	26.4497888324962	-1.27196	0.205548013068086	-6.18814065954903	6.08779959571724e-10	1.2471e-07	ENST00000603246	pseduogene	33.1986	11.0477	68.7154	21.8913	24.4061
ENSG00000176909	MAMSTR	2.97362799444838	-1.27119	0.302945421628505	-4.19611652628139	2.71530585146857e-05	0.000919001	ENST00000318083+ENST00000356751+ENST00000594582+ENST00000377367+ENST00000419611+ENST00000599703+ENST00000595591	protein_coding	1.97717	0.514409	1.88963	5.43806	1.3634
ENSG00000177380	PPFIA3	58.6730792853687	-1.24842	0.161960930991913	-7.70815857426186	1.27646083805328e-14	2.0647e-11	ENST00000334186+ENST00000602655+ENST00000602509+ENST00000602351+ENST00000602492+ENST00000602716+ENST00000421230+ENST00000602726+ENST00000602848+ENST00000602800+ENST00000602897+ENST00000602905+ENST00000602783	protein_coding	29.6161	11.8088	59.2084	4.88371	17.4958
ENSG00000261069	SNORD116-20	10.2651601049483	-1.24836	0.310830805805562	-4.01620037262552	5.9143975127641e-05	0.00166812	ENST00000567527+ENST00000384529+ENST00000384507	lincRNA	15.2207	5.67149	12.3539	6.53413	3.3607
ENSG00000254690	GS1-393G12.12	1.4599697843025	-1.2439	0.305117018743382	-4.0767877409067	4.56621402150344e-05	0.00136675	ENST00000525023	antisense	3.9782	1.08326	3.57808	1.53071	1.414
ENSG00000127220	ABHD8	28.9864996903579	-1.23848	0.194008426082403	-6.38364823433333	1.72918049423941e-10	4.15452e-08	ENST00000247706+ENST00000593489+ENST00000594194	protein_coding	13.5895	5.05022	17.6268	1.33837	6.92568
ENSG00000214176	PLEKHM1P	1.60809129022145	-1.22773	0.316053769472476	-3.88455810329642	0.000102516174924772	0.00250322	ENST00000578036+ENST00000582986+ENST00000582201+ENST00000440036+ENST00000580919+ENST00000397718+ENST00000584585	uncertain	1.02772	0.217009	0.742979	1.62652	0.370966
ENSG00000151208	DLG5	6.63962602561555	-1.22727	0.278220230724716	-4.41116292298093	1.02816916626825e-05	0.000429382	ENST00000372391+ENST00000475613+ENST00000424842+ENST00000372388+ENST00000463362+ENST00000459739+ENST00000468332+ENST00000489547+ENST00000484525+ENST00000476354+ENST00000466198	protein_coding	2.97521	0.878131	1.67083	2.35688	1.30098
ENSG00000030110	BAK1	3.05747298067805	-1.22276	0.249341035073147	-4.90398205475524	9.39130729431613e-07	6.25905e-05	ENST00000374467+ENST00000442998+ENST00000360661	protein_coding	2.16966	0.816156	2.90419	1.27143	1.68451
ENSG00000135439	AGAP2	8.36314769044377	-1.22016	0.266591788714106	-4.57687999978339	4.71962004859739e-06	0.000229621	ENST00000328568+ENST00000257897+ENST00000547588+ENST00000549129	protein_coding	4.78807	2.09891	3.56316	1.49816	5.11009
ENSG00000258498	DIO3OS	1.29790069623192	-1.2143	0.31367946924415	-3.87115561223929	0.000108320612202553	0.00260894	ENST00000557109+ENST00000553575+ENST00000556120+ENST00000557661+ENST00000555174+ENST00000554735+ENST00000554441+ENST00000554694+ENST00000557532+ENST00000555882+ENST00000553729+ENST00000408206+ENST00000556266	lincRNA	1.67598	0.137682	1.33784	5.38823	1.33504
ENSG00000196557	CACNA1H	8.99512831939766	-1.20471	0.24666348501711	-4.88403334553077	1.03937485705978e-06	6.78768e-05	ENST00000358590+ENST00000348261+ENST00000565831+ENST00000564954+ENST00000569953+ENST00000562079+ENST00000569107+ENST00000564231+ENST00000564927	protein_coding	1.81916	0.763871	2.25632	1.35863	1.55056
ENSG00000214888	XXyac-YM21GA2.7	2.31436643723329	-1.20233	0.314940961911695	-3.81763065386488	0.000134739436123392	0.0030911	ENST00000399186	antisense	1.10571	0.103254	0.248211	0.915116	0.288323
ENSG00000112319	EYA4	23.0919849938019	-1.20214	0.286064466301933	-4.20233865664485	2.64171526533059e-05	0.000900358	ENST00000452339+ENST00000367895+ENST00000430974+ENST00000355167+ENST00000441015+ENST00000355286+ENST00000531901+ENST00000525849+ENST00000431403+ENST00000531861+ENST00000421413+ENST00000525614+ENST00000497350+ENST00000532518	protein_coding	3.6755	1.1717	1.93502	1.58584	6.51431
ENSG00000113504	SLC12A7	91.691786310655	-1.20158	0.189378559171515	-6.34487160192449	2.22611029904495e-10	5.21956e-08	ENST00000264930+ENST00000514994+ENST00000513223+ENST00000504576+ENST00000510943	protein_coding	15.2133	6.43426	13.613	10.5396	9.95833
ENSG00000233111	RAB1C	0.904339057892552	-1.19966	0.294191759154224	-4.07782733844694	4.54585039923085e-05	0.00136445	ENST00000409159	pseduogene	1.70173	0.550051	4.4918	0.498677	1.55035
ENSG00000176884	GRIN1	215.229779577085	-1.18421	0.163381400900493	-7.24812486223695	4.22580968327512e-13	2.74128e-10	ENST00000315048+ENST00000371561+ENST00000471122+ENST00000350902+ENST00000371560+ENST00000371559+ENST00000371553+ENST00000371555+ENST00000371546+ENST00000371550+ENST00000485413+ENST00000460273+ENST00000473811+ENST00000462584	protein_coding	403.572	175.675	446.824	10.7728	227.399
ENSG00000250244	CTB-49A3.4	0.653127723225062	-1.18129	0.315291247991855	-3.7466724412925	0.000179195833412153	0.00389646	ENST00000508950+ENST00000507403	antisense	1.88796	0.845096	3.03226	0.0754773	1.4578
ENSG00000132017	DCAF15	4.38212638475755	-1.17994	0.262818616486159	-4.48955198798861	7.13731270527509e-06	0.000324531	ENST00000254337+ENST00000591802+ENST00000585468+ENST00000587307+ENST00000588523+ENST00000591385	protein_coding	1.79339	0.880395	2.77047	1.96811	0.917459
ENSG00000141577	AZI1	5.19792317560372	-1.17412	0.297660595447614	-3.94447587821863	7.99747029357668e-05	0.00208631	ENST00000374782+ENST00000269392+ENST00000573053+ENST00000570817+ENST00000575907+ENST00000450824+ENST00000571292+ENST00000570482	protein_coding	3.30185	1.28191	5.07123	4.33784	1.86609
ENSG00000212864	RNF208	70.475107283344	-1.17405	0.164057447121002	-7.15633398223355	8.28631223475364e-13	4.62098e-10	ENST00000391553+ENST00000392827	protein_coding	57.3496	23.8213	88.7788	1.2992	32.6078
ENSG00000084764	MAPRE3	192.592925909658	-1.16718	0.157784917872311	-7.39728868949928	1.38993162727719e-13	9.66052e-11	ENST00000233121+ENST00000494788+ENST00000405074+ENST00000475633+ENST00000481222+ENST00000491354+ENST00000474367+ENST00000458529+ENST00000402218	protein_coding	95.1566	38.488	160.827	4.28352	45.2773
ENSG00000178401	DNAJC22	1.89124908198865	-1.1667	0.316538312328791	-3.68582415482357	0.000227963718950937	0.00469461	ENST00000549441+ENST00000395069+ENST00000551153+ENST00000552651	protein_coding	2.63749	0.182417	1.31916	0.729699	1.84591
ENSG00000223908	AC068657.2	0.583869755199809	-1.16372	0.307272249683444	-3.78725390839679	0.000152321424904903	0.00342301	ENST00000520807	pseduogene	2.19883	0.626179	2.92356	0	3.28357
ENSG00000162947	AC007364.1	1.38615138307352	-1.16359	0.3063271291326	-3.79851532222004	0.000145565431774359	0.0032877	ENST00000295052+ENST00000433174	lincRNA	1.04293	0.289769	0.308996	2.2222	0.354153
ENSG00000126461	SCAF1	47.483630941357	-1.16024	0.168035133326619	-6.90476987258687	5.02848765935307e-12	2.17465e-09	ENST00000360565+ENST00000598359+ENST00000601038+ENST00000595242	protein_coding	10.6598	5.70438	17.1952	2.21449	7.38443
ENSG00000122359	ANXA11	9.16491366012655	-1.15495	0.277889849016072	-4.15615594944178	3.23646949210855e-05	0.00106393	ENST00000438331+ENST00000372231+ENST00000265447+ENST00000360615+ENST00000422982+ENST00000463340+ENST00000535999+ENST00000447489+ENST00000537102+ENST00000481805+ENST00000437799+ENST00000463657+ENST00000474545	protein_coding	8.92624	4.02228	5.44166	29.1249	6.65356
ENSG00000160877	NACC1	16.193334673003	-1.14981	0.207578258823201	-5.53914253048753	3.03956195165135e-08	3.50017e-06	ENST00000586171+ENST00000292431+ENST00000585663	protein_coding	6.33005	2.68113	5.61981	1.16621	3.94008
ENSG00000075043	KCNQ2	67.1972211906087	-1.14691	0.167298376339429	-6.85547420543083	7.10763466997991e-12	2.91369e-09	ENST00000359689+ENST00000354587+ENST00000359125+ENST00000357249+ENST00000360480+ENST00000370224+ENST00000344462+ENST00000370221+ENST00000482957+ENST00000344425	protein_coding	32.1902	14.1334	32.3898	0.94439	20.0477
ENSG00000255633	MTRNR2L9	1.06965977794816	-1.14479	0.287344635226716	-3.98402072048555	6.77589606695027e-05	0.00184774	ENST00000544932	protein_coding	1.96375	0.633718	3.18762	1.67633	1.48377
ENSG00000184702	2005-09-01	17.6549889071707	-1.1392	0.211756501980384	-5.37978070880978	7.4576625130115e-08	7.36719e-06	ENST00000455784+ENST00000406395+ENST00000406172+ENST00000412544+ENST00000455843+ENST00000431124+ENST00000383045+ENST00000438754+ENST00000431044+ENST00000395109+ENST00000477238+ENST00000413258+ENST00000480423+ENST00000470814+ENST00000490204	protein_coding	12.831	6.47306	24.5395	2.64548	12.1764
ENSG00000110628	SLC22A18	4.5976046542868	-1.13557	0.295264919268266	-3.84592621071612	0.000120097904421743	0.00280243	ENST00000347936+ENST00000312221+ENST00000449793+ENST00000380574+ENST00000485423+ENST00000492567+ENST00000498244+ENST00000467719+ENST00000463571+ENST00000498209+ENST00000441077+ENST00000449603+ENST00000495518	protein_coding	6.9449	2.62837	7.40151	6.94113	3.54252
ENSG00000107331	ABCA2	100.292815868478	-1.13462	0.148528244079568	-7.63908162695692	2.18776581634798e-14	2.66101e-11	ENST00000371605+ENST00000265662+ENST00000341511+ENST00000479446+ENST00000487109+ENST00000459850+ENST00000464520+ENST00000490486+ENST00000448336+ENST00000464157+ENST00000463603+ENST00000437791+ENST00000431584+ENST00000488535+ENST00000466707+ENST00000492260+ENST00000470535+ENST00000467624+ENST00000464876+ENST00000494046+ENST00000476211+ENST00000398207+ENST00000425423	protein_coding	15.6115	6.12123	19.3637	8.22074	10.0653
ENSG00000213076	yR211F11.2	0.624385139168427	-1.13218	0.308797577475098	-3.66641064371403	0.000245978816013423	0.00500208	ENST00000434104	pseduogene	1.02139	0.277669	1.48262	1.62526	0.835763
ENSG00000269337	AL591479.1	0.607192793720379	-1.13187	0.313600591340398	-3.60926601231713	0.000307064605534011	0.00591077	ENST00000594172	protein_coding	2.04202	0.449253	4.21575	0	1.12897
ENSG00000261254	RP4-714D9.5	7.42103581008286	-1.13008	0.300118503217852	-3.76543618811554	0.000166258582105628	0.00366013	ENST00000564623	sense_overlapping	1.12508	0.641767	0.836623	1.04108	0.701386
ENSG00000142623	PADI1	22.9285592962328	-1.12157	0.201723362793896	-5.55992559484006	2.69889685307235e-08	3.20264e-06	ENST00000375471+ENST00000483501+ENST00000537499+ENST00000413717+ENST00000536552+ENST00000460293	protein_coding	7.81538	3.33075	12.3062	1.01745	6.79257
ENSG00000167747	C19orf48	7.23839908669069	-1.11798	0.261209981974461	-4.28000455445185	1.86889488839999e-05	0.000682375	ENST00000345523+ENST00000598463+ENST00000391812+ENST00000596655+ENST00000596287+ENST00000597705+ENST00000597493+ENST00000593287+ENST00000600373+ENST00000601267+ENST00000595794+ENST00000596554+ENST00000599004+ENST00000602125	protein_coding	4.50555	1.73474	6.86797	2.57266	3.41562
ENSG00000133243	BTBD2	122.247394205527	-1.11549	0.147885049837344	-7.54295120521162	4.59453104533455e-14	4.52139e-11	ENST00000255608+ENST00000589685+ENST00000592895+ENST00000587825+ENST00000592082+ENST00000587225+ENST00000589200+ENST00000590646+ENST00000587742+ENST00000588395	protein_coding	50.529	24.758	49.114	18.3417	27.4621
ENSG00000198892	SHISA4	40.6104419597955	-1.11474	0.162750422441567	-6.84937700115134	7.41722904541275e-12	2.91369e-09	ENST00000464117+ENST00000362011+ENST00000481699	protein_coding	26.5463	11.7988	45.2262	11.9761	19.0069
ENSG00000149503	INCENP	3.73437631893832	-1.11318	0.285279346277159	-3.90206961319811	9.53737182501578e-05	0.00238569	ENST00000394818+ENST00000278849+ENST00000533896+ENST00000528037+ENST00000528375+ENST00000531099	protein_coding	1.51158	1.187	1.16882	1.44766	1.58313
ENSG00000130653	PNPLA7	3.47277936764623	-1.11275	0.310273415384438	-3.58635723750908	0.000335329508716913	0.00629397	ENST00000371457+ENST00000406427+ENST00000277531+ENST00000469998+ENST00000492278+ENST00000434090+ENST00000487228+ENST00000491019	protein_coding	1.21472	0.304752	1.32235	2.16012	0.868639
ENSG00000179611	DGKZP1	6.5285568857623	-1.11065	0.269921162505077	-4.11471908963395	3.87651212374152e-05	0.00121093	ENST00000325496+ENST00000378718	pseduogene	5.4258	2.1796	4.98511	0.964365	3.13092
ENSG00000223416	RPS26P15	0.770230614686709	-1.11049	0.31657894948603	-3.50779086829438	0.000451844101476367	0.00796498	ENST00000488067	pseduogene	5.02458	1.03118	10.5843	9.63648	1.66672
ENSG00000180592	SKIDA1	3.30496030304024	-1.10863	0.29531314935241	-3.75409151372495	0.000173971300273553	0.00380719	ENST00000449193+ENST00000444772+ENST00000487107	protein_coding	6.44206	0.530332	3.04052	6.31172	2.1103
ENSG00000174903	RAB1B	94.7507576630023	-1.10851	0.153364082629291	-7.22795609935253	4.90317158984238e-13	3.07808e-10	ENST00000311481+ENST00000527397	protein_coding	85.3158	39.363	93.443	6.91646	56.0065
ENSG00000104964	AES	63.6234953627904	-1.10769	0.169113368742517	-6.54999249227477	5.7539976146836e-11	1.65566e-08	ENST00000221561+ENST00000592414+ENST00000586742+ENST00000327141+ENST00000587393+ENST00000592330+ENST00000590067+ENST00000586839+ENST00000585557+ENST00000587083+ENST00000585782+ENST00000586003	protein_coding	65.8306	30.7344	131.525	15.5458	48.7977
ENSG00000167772	ANGPTL4	5.25799257537881	-1.10395	0.311529584705677	-3.54365441389189	0.000394622145853576	0.00713731	ENST00000601886+ENST00000597137+ENST00000599192+ENST00000601770+ENST00000301455+ENST00000541807+ENST00000595079+ENST00000598255+ENST00000593998+ENST00000393962+ENST00000594348+ENST00000594875	protein_coding	4.7868	1.9989	4.01945	57.5656	7.14396
ENSG00000197332	ZNF833P	2.77016943239767	-1.10273	0.313857223161161	-3.51348015261306	0.000442277454105531	0.00781759	ENST00000344893+ENST00000542716	lincRNA	1.77512	0.467763	1.86796	0.154989	1.69605
ENSG00000271043	MTRNR2L2	13.3400122071242	-1.09875	0.189086996304376	-5.81083620131159	6.21615616819303e-09	9.30559e-07	ENST00000604882	protein_coding	15.9864	6.77018	27.4086	28.4715	13.4319
ENSG00000151176	PLBD2	88.4876188168636	-1.09573	0.168899381268748	-6.48748027793658	8.7283760888321e-11	2.20601e-08	ENST00000545182+ENST00000280800+ENST00000548997+ENST00000547163	protein_coding	26.9267	12.6902	29.9511	0.794918	20.4658
ENSG00000136490	LIMD2	15.7619048738017	-1.09398	0.209525108788657	-5.22125002651856	1.77719403317616e-07	1.55094e-05	ENST00000259006+ENST00000578402+ENST00000578067+ENST00000583211+ENST00000580222+ENST00000579329+ENST00000578061+ENST00000578993+ENST00000579814+ENST00000582055+ENST00000578297+ENST00000584645	protein_coding	5.76557	2.64071	7.86392	1.74602	4.23105
ENSG00000175602	CCDC85B	161.952043332516	-1.08996	0.131294222234053	-8.30165920120806	1.02667357283684e-16	3.37258e-13	ENST00000312579	protein_coding	113.659	51.3994	150.028	70.0404	79.5056
ENSG00000205078	SYCE1L	1.19632037299868	-1.08592	0.316264115418025	-3.43358979239858	0.000595644879300345	0.00957213	ENST00000378644+ENST00000568925+ENST00000563157	protein_coding	3.49491	0.711536	2.84266	10.7771	1.33667
ENSG00000259392	RP11-758N13.3	0.921034591814955	-1.08449	0.312461945547424	-3.47079646512049	0.000518917166401328	0.00869075	ENST00000561418	pseduogene	2.62445	0.975397	3.17094	0.575379	1.41414
ENSG00000084710	EFR3B	16.2557524425	-1.08222	0.272864088340943	-3.96616291450485	7.30389487109781e-05	0.00195249	ENST00000403714+ENST00000401432+ENST00000402191+ENST00000405108+ENST00000264719	protein_coding	3.53744	1.38881	3.41876	0.808981	2.70155
ENSG00000255823	MTRNR2L8	31.4760583455171	-1.08133	0.180381549245242	-5.99469654456172	2.03865765658023e-09	3.57426e-07	ENST00000536684	protein_coding	26.7255	11.5708	44.5914	29.7585	79.5698
ENSG00000063176	SPHK2	22.3065887474825	-1.07641	0.215027735198815	-5.0058981029473	5.56021667446819e-07	4.00768e-05	ENST00000340932+ENST00000245222+ENST00000598088+ENST00000597434+ENST00000601704+ENST00000593308+ENST00000599748+ENST00000443164+ENST00000599029+ENST00000598574+ENST00000601712+ENST00000600537+ENST00000599033+ENST00000426514	protein_coding	10.6732	4.92299	16.8427	6.37699	8.7662
ENSG00000224201	PNMA6A	1.97071847323301	-1.07554	0.303670068131962	-3.54179127968632	0.000397419805252944	0.00718123	ENST00000535416+ENST00000453825	protein_coding	27.1197	1.52838	0	0	0
ENSG00000196924	FLNA	6.69023478323225	-1.07459	0.274163378982899	-3.91953526678919	8.87198788470547e-05	0.00225274	ENST00000420627+ENST00000360319+ENST00000498411+ENST00000422373+ENST00000369850+ENST00000490936+ENST00000369856+ENST00000344736+ENST00000498491+ENST00000462590+ENST00000444578+ENST00000474358+ENST00000466325+ENST00000415241+ENST00000438732+ENST00000474072+ENST00000466319+ENST00000465144	protein_coding	3.71104	2.57008	7.91255	14.7369	1.96356
ENSG00000115138	POMC	10.6105366707367	-1.07395	0.297364013625316	-3.61156410402336	0.00030435582860815	0.00587606	ENST00000380794+ENST00000405623+ENST00000264708+ENST00000395826+ENST00000449220	protein_coding	9.01926	2.93378	12.774	0.313105	3.0508
ENSG00000169592	INO80E	3.54914037510039	-1.07274	0.256505589563467	-4.18213104465837	2.88789427321383e-05	0.000968988	ENST00000563197+ENST00000304516+ENST00000380503+ENST00000569957+ENST00000567254+ENST00000568043+ENST00000562441+ENST00000567065+ENST00000567705+ENST00000567987+ENST00000563040+ENST00000540562+ENST00000562291	protein_coding	5.05333	1.96078	5.6242	23.1172	3.95556
ENSG00000173166	RAPH1	6.36273437061772	-1.06778	0.285530088524841	-3.73964291326874	0.000184281853328646	0.00397595	ENST00000457812+ENST00000319170+ENST00000374493+ENST00000374488+ENST00000374489+ENST00000308091+ENST00000423104+ENST00000419464+ENST00000439222+ENST00000453034+ENST00000418114+ENST00000428637+ENST00000420371+ENST00000465669	protein_coding	10.4515	3.02441	11.2176	1.04492	7.27178
ENSG00000090674	MCOLN1	11.1007811457983	-1.06135	0.197563183917476	-5.37220500959855	7.77796062169267e-08	7.60638e-06	ENST00000264079+ENST00000596390+ENST00000394321+ENST00000601003+ENST00000596008+ENST00000598406+ENST00000595860+ENST00000599334+ENST00000594692+ENST00000602227	protein_coding	25.5409	12.2152	50.0902	8.60132	19.7192
ENSG00000215835	RP11-9L18.2	7.87602310111941	-1.05553	0.200611771000966	-5.26157630325947	1.42825593231032e-07	1.28682e-05	ENST00000400979	pseduogene	3.49925	1.6441	2.47719	1.56253	2.06665
ENSG00000205363	C15orf59	9.41732308469624	-1.05506	0.234402584660538	-4.50103992500281	6.76218013505118e-06	0.000312586	ENST00000569673+ENST00000379822+ENST00000558834+ENST00000559817	protein_coding	4.87196	2.28536	7.72586	0.444001	3.13469
ENSG00000116815	CD58	3.83542065970985	-1.05193	0.311570065486832	-3.3762197509801	0.000734891972166482	0.0112435	ENST00000369489+ENST00000464088+ENST00000457047+ENST00000526981+ENST00000369487	protein_coding	2.62336	0.890782	1.28408	7.10853	0.847696
ENSG00000205704	LINC00634	18.9118013252704	-1.05145	0.193916495292246	-5.42219919004017	5.88702284401809e-08	5.96705e-06	ENST00000505157+ENST00000381348+ENST00000522737	uncertain	11.0451	5.5051	15.7372	1.94404	10.1855
ENSG00000230358	RP11-166O4.1	0.354914490894025	-1.05137	0.304920871222649	-3.44801402281526	0.00056472471722199	0.00930576	ENST00000442619+ENST00000413323	pseduogene	1.24877	0.0677574	0.276239	0	0.187061
ENSG00000247708	STX18-AS1	3.35504592816118	-1.04907	0.315856565302753	-3.32135738394867	0.000895807506451195	0.013203	ENST00000499430+ENST00000507244+ENST00000512438+ENST00000610009+ENST00000502693+ENST00000514763+ENST00000608184	antisense	1.43721	0.807365	0.865728	2.65539	0.680675
ENSG00000132821	VSTM2L	92.01148043304	-1.04474	0.135711441356249	-7.69826819815045	1.37922653966093e-14	2.0647e-11	ENST00000373458+ENST00000373461+ENST00000373459+ENST00000448944	protein_coding	38.8073	19.4598	63.9633	2.01463	27.9951
ENSG00000241627	UBQLN4P1	1.14411795629212	-1.04354	0.30860514925771	-3.38147212059811	0.000720985486839789	0.0110918	ENST00000461599+ENST00000368308	pseduogene	2.80845	0.889091	2.38718	1.22593	1.83402
ENSG00000188760	TMEM198	5.73455798838571	-1.03739	0.259482787028035	-3.9979001662905	6.39068927032063e-05	0.00176901	ENST00000344458+ENST00000421791+ENST00000373883+ENST00000451952	protein_coding	2.45669	0.996007	2.39122	1.34468	1.09334
ENSG00000126785	RHOJ	4.88270310742065	-1.03718	0.314573084257253	-3.29710236625512	0.000976878899434925	0.0141157	ENST00000557447+ENST00000316754+ENST00000557133+ENST00000555125	protein_coding	1.32983	0.601342	0.600377	4.70061	1.09502
ENSG00000198933	TBKBP1	17.5271059231993	-1.03702	0.199667158171085	-5.19373536259146	2.06116074276842e-07	1.79073e-05	ENST00000578982+ENST00000537587+ENST00000361722	protein_coding	3.42661	1.53885	6.82272	1.08419	2.46364
ENSG00000174996	KLC2	45.2697817916666	-1.03689	0.158635220509441	-6.53634100726145	6.30420874611689e-11	1.72797e-08	ENST00000417856+ENST00000531240+ENST00000526758+ENST00000316924+ENST00000475757+ENST00000394066+ENST00000440228+ENST00000421552+ENST00000394067+ENST00000394078+ENST00000461611+ENST00000394065+ENST00000483152+ENST00000534023	protein_coding	16.1963	7.4457	20.9567	6.50746	15.4313
ENSG00000205035	RP11-707M1.1	1.48534602163706	-1.03673	0.315930080956738	-3.28153204451748	0.0010324479235727	0.0146031	ENST00000534201+ENST00000527477+ENST00000530858	uncertain	1.02898	0.188173	0.663746	2.41293	1.75293
ENSG00000099365	STX1B	276.686171872435	-1.0337	0.138955684066442	-7.43909359367469	1.01378481145649e-13	7.89171e-11	ENST00000215095+ENST00000569638+ENST00000565419+ENST00000566211+ENST00000561836	protein_coding	50.3917	25.7042	48.8706	2.10174	34.5258
ENSG00000225490	RP4-610C12.3	2.06131709864113	-1.03336	0.316494955124316	-3.26501117005189	0.00109459759871189	0.0151078	ENST00000454331	lincRNA	4.62126	1.08228	3.53182	0	2.53729
ENSG00000148356	LRSAM1	56.0101326706073	-1.02819	0.155703652767251	-6.60348954022617	4.01590643270372e-11	1.30256e-08	ENST00000300417+ENST00000373324+ENST00000323301+ENST00000486587+ENST00000485704+ENST00000373322+ENST00000498513+ENST00000483302+ENST00000472068+ENST00000476755	protein_coding	79.1048	41.7227	73.8674	15.7316	48.6054
ENSG00000258538	RP11-753D20.3	0.784396688701027	-1.02771	0.314561987316543	-3.26711047410991	0.0010865127244281	0.0150282	ENST00000553487+ENST00000556789	lincRNA	1.87015	0.592753	1.48097	0.855591	1.44578
ENSG00000142185	TRPM2	67.4682612419056	-1.02673	0.147724634115739	-6.95028055265535	3.64560480017e-12	1.68922e-09	ENST00000300482+ENST00000431901+ENST00000397928+ENST00000300481+ENST00000397932+ENST00000498430+ENST00000490982	protein_coding	10.4367	5.37562	12.4706	4.1414	6.29864
ENSG00000148219	ASTN2	34.6107045679009	-1.01908	0.193399579550536	-5.26931017987646	1.36937396561012e-07	1.2453e-05	ENST00000373996+ENST00000313400+ENST00000361209+ENST00000373986+ENST00000341734+ENST00000288520+ENST00000361477+ENST00000417725+ENST00000358637	protein_coding	11.8368	5.80021	9.85748	3.20701	11.2629
ENSG00000137033	IL33	5.05198257441089	-1.0151	0.316370001981112	-3.20858408279807	0.00133390299522805	0.017493	ENST00000417746+ENST00000456383+ENST00000381434+ENST00000463336	protein_coding	1.22451	0.805572	0.430136	4.47712	0.933513
ENSG00000107140	TESK1	14.1083626654596	-1.01441	0.271457892373865	-3.73689204003261	0.000186308868912311	0.00400636	ENST00000336395+ENST00000498522+ENST00000467424+ENST00000463897+ENST00000480077	protein_coding	8.59651	4.53111	12.4853	2.95158	6.95984
ENSG00000007541	PIGQ	88.7258963978653	-1.01406	0.1582547995778	-6.40774178188539	1.47690762628199e-10	3.63824e-08	ENST00000293874+ENST00000409527+ENST00000409439+ENST00000422307+ENST00000321878+ENST00000439574+ENST00000026218+ENST00000470411+ENST00000443147+ENST00000544860+ENST00000537901+ENST00000420990+ENST00000480424+ENST00000540241+ENST00000476438+ENST00000540548	protein_coding	26.3066	11.9673	33.7081	9.82416	12.9638
ENSG00000160293	VAV2	6.68346779450931	-1.01188	0.291629686048061	-3.4697291620444	0.000520983420657207	0.00870288	ENST00000371851+ENST00000371850+ENST00000406606+ENST00000486113+ENST00000472905	protein_coding	2.10162	0.995012	2.16917	2.67066	1.55607
ENSG00000244485	RPL18P13	1.5425952711694	-1.00818	0.235038392638637	-4.28940836857352	1.79149706134231e-05	0.000664082	ENST00000478088	pseduogene	2.43745	1.061	2.94215	0.6052	1.09078
ENSG00000204113	BMP2KL	3.17300834329392	-1.00604	0.316594639843091	-3.17767621079751	0.00148460445070026	0.0187854	ENST00000414251+ENST00000373488	pseduogene	6.17196	2.97396	4.61427	0.0299644	4.97735
ENSG00000198624	CCDC69	25.8401348664095	-1.00438	0.159351198113301	-6.30296139100714	2.920116523853e-10	6.532e-08	ENST00000355417+ENST00000521308+ENST00000519448+ENST00000518189+ENST00000522964+ENST00000524344+ENST00000522179+ENST00000519740	protein_coding	6.35751	3.11127	8.10009	4.50828	6.91976
ENSG00000132535	DLG4	37.6766236923552	-1.0034	0.156930819793652	-6.3938882028494	1.61719689791929e-10	3.93403e-08	ENST00000399510+ENST00000302955+ENST00000399506+ENST00000489885+ENST00000491753+ENST00000485100+ENST00000451807+ENST00000447163+ENST00000486626+ENST00000493294	protein_coding	20.3868	8.80618	23.2298	2.92868	12.2277
ENSG00000172663	TMEM134	10.3805912586136	-1.00247	0.271842395163942	-3.68770163140476	0.000226288767648082	0.00466505	ENST00000545682+ENST00000535813+ENST00000543661+ENST00000393877+ENST00000308022+ENST00000535175+ENST00000541059+ENST00000536020+ENST00000537601+ENST00000501408+ENST00000535585+ENST00000540133+ENST00000452789+ENST00000541598+ENST00000544903+ENST00000536773+ENST00000538561	protein_coding	13.6306	6.47411	15.1952	10.6636	11.8582
ENSG00000162878	PKDCC	4.57485452148253	-0.99876	0.274066643752888	-3.64422471764412	0.000268199018104914	0.00533138	ENST00000294964+ENST00000401498+ENST00000485578+ENST00000492861+ENST00000475868+ENST00000475241+ENST00000490302+ENST00000470578+ENST00000480099	protein_coding	2.29403	0.888413	2.3198	3.42096	0.709114
ENSG00000136877	FPGS	30.2415140886478	-0.995749	0.182194224321521	-5.46531699410505	4.62080296328019e-08	4.92166e-06	ENST00000479147+ENST00000479375+ENST00000373245+ENST00000373247+ENST00000393706+ENST00000488307+ENST00000373228+ENST00000460181+ENST00000475765+ENST00000496586+ENST00000373225+ENST00000431857+ENST00000423577+ENST00000469310+ENST00000481552+ENST00000497386+ENST00000488506+ENST00000489522+ENST00000467826+ENST00000473536+ENST00000475270	protein_coding	11.1746	5.51127	12.0218	8.17442	8.66065
ENSG00000268751	SCGB1B2P	3.78213715570902	-0.995124	0.284793297412365	-3.4941974761326	0.000475489163533611	0.00823047	ENST00000595013+ENST00000597830	lincRNA	5.63535	2.52002	12.2434	2.09871	3.82142
ENSG00000127152	BCL11B	9.96279541509158	-0.994664	0.278340390054157	-3.57355331455479	0.000352169497686722	0.00655031	ENST00000345514+ENST00000357195+ENST00000443726	protein_coding	1.05997	0.536564	1.04901	0.290452	1.11532
ENSG00000129968	ABHD17A	2.11932465395915	-0.99198	0.249432374698637	-3.97694880473822	6.98051860089314e-05	0.00188678	ENST00000292577+ENST00000250974+ENST00000591351+ENST00000588598+ENST00000590661+ENST00000592757	protein_coding	7.00653	3.19898	6.75927	2.70833	3.77491
ENSG00000001617	SEMA3F	7.07170850483091	-0.989495	0.269939022844924	-3.66562264125284	0.000246737531193298	0.00501209	ENST00000414301+ENST00000450338+ENST00000413852+ENST00000002829+ENST00000426511+ENST00000434342+ENST00000420831+ENST00000493743+ENST00000470737	protein_coding	2.21153	0.890428	3.27319	2.05163	1.24257
ENSG00000176108	CHMP6	3.56131630122335	-0.988573	0.301480246542193	-3.27906520663992	0.00104151567194769	0.0146452	ENST00000572525+ENST00000325167+ENST00000572778+ENST00000571457	protein_coding	2.37561	0.907395	3.58939	0.9775	1.37734
ENSG00000132881	RSG1	4.18979896517184	-0.987803	0.300672463232809	-3.28531408347441	0.00101868746005446	0.0144777	ENST00000375599+ENST00000434014	protein_coding	2.37953	0.845675	2.41238	1.22205	1.29671
ENSG00000142549	IGLON5	8.65030502184175	-0.987368	0.205196907382182	-4.81180733645435	1.49571506284145e-06	9.03979e-05	ENST00000270642	protein_coding	3.1039	1.43381	3.75823	0.175837	1.77793
ENSG00000172346	CSDC2	90.2599173777649	-0.986245	0.132897378962657	-7.42109946313404	1.16152045120999e-13	8.37198e-11	ENST00000306149+ENST00000460790	protein_coding	25.7892	14.2932	32.7876	1.50451	24.9759
ENSG00000159335	PTMS	40.3422022216503	-0.980324	0.171074591825957	-5.73038813132329	1.00201092450693e-08	1.36365e-06	ENST00000540667+ENST00000389462+ENST00000540874+ENST00000309083+ENST00000540828+ENST00000538057	protein_coding	35.6125	17.603	62.3956	12.8262	23.0469
ENSG00000197119	SLC25A29	7.36022104185301	-0.979194	0.25132823557482	-3.89607796223878	9.77629311079504e-05	0.00242984	ENST00000359232+ENST00000554912+ENST00000539621+ENST00000392908+ENST00000556505+ENST00000555927+ENST00000554224+ENST00000556715+ENST00000554291+ENST00000554060+ENST00000556868+ENST00000553359+ENST00000556873+ENST00000555051+ENST00000555949+ENST00000557438+ENST00000555888+ENST00000556844+ENST00000555475+ENST00000553574+ENST00000556201	protein_coding	3.8894	1.55226	5.33424	5.8831	2.12373
ENSG00000136449	MYCBPAP	1.79810372823902	-0.978809	0.31637357217316	-3.09384076100642	0.00197583504926762	0.0230745	ENST00000323776+ENST00000470609+ENST00000576179+ENST00000419930+ENST00000452039+ENST00000458692+ENST00000436259+ENST00000437498+ENST00000468821+ENST00000459754+ENST00000488432+ENST00000485169+ENST00000477744+ENST00000573066	protein_coding	1.53917	1.31389	0.651171	2.49038	1.49829
ENSG00000108523	RNF167	45.5960439022442	-0.977981	0.155362571001896	-6.29483017322283	3.07736587767222e-10	6.80552e-08	ENST00000571816+ENST00000571365+ENST00000572430+ENST00000262482+ENST00000575111+ENST00000576229+ENST00000570492+ENST00000575400+ENST00000573404+ENST00000576452+ENST00000572554+ENST00000570328+ENST00000572382+ENST00000576965+ENST00000575524+ENST00000574548	protein_coding	53.2169	29.4203	91.008	29.0042	45.4
ENSG00000141522	ARHGDIA	26.1892942631581	-0.974756	0.137594548494627	-7.08426211585869	1.39787107294782e-12	7.35242e-10	ENST00000269321+ENST00000400721+ENST00000584461+ENST00000541078+ENST00000580685+ENST00000579121+ENST00000582520+ENST00000581876+ENST00000583868+ENST00000582984+ENST00000580033+ENST00000583791+ENST00000578351+ENST00000583111+ENST00000584397+ENST00000583499+ENST00000582309	protein_coding	22.2894	11.6453	34.7379	18.5949	16.7807
ENSG00000110455	ACCS	3.08781213357001	-0.971425	0.305293104660394	-3.18194076834672	0.00146291733688087	0.0186199	ENST00000533208+ENST00000524990+ENST00000263776+ENST00000432284+ENST00000527603+ENST00000526577+ENST00000533404+ENST00000531940+ENST00000527346+ENST00000531190+ENST00000532122+ENST00000527557+ENST00000531505+ENST00000534035	protein_coding	1.72949	0.49723	2.40295	4.43936	0.84613
ENSG00000104936	DMPK	6.9101215289571	-0.970713	0.243717769813217	-3.98293743244185	6.80686804816465e-05	0.00185271	ENST00000588522+ENST00000291270+ENST00000600757+ENST00000596686+ENST00000343373+ENST00000447742+ENST00000458663+ENST00000598272+ENST00000354227+ENST00000593574+ENST00000597660+ENST00000600370+ENST00000595361+ENST00000599002+ENST00000598191+ENST00000596920+ENST00000598180+ENST00000596067+ENST00000599392	protein_coding	3.15848	1.53657	3.91066	19.5866	2.78984
ENSG00000196961	AP2A1	73.06012600982	-0.968839	0.145315683548064	-6.66713175943773	2.60850898390467e-11	8.6041e-09	ENST00000354293+ENST00000600199+ENST00000359032+ENST00000597774+ENST00000593788+ENST00000600466+ENST00000594838+ENST00000601356	protein_coding	22.6504	12.9207	26.2504	2.55524	27.2003
ENSG00000130175	PRKCSH	40.088421368619	-0.967643	0.152840944211771	-6.33104832280029	2.4350106268895e-10	5.57503e-08	ENST00000591462+ENST00000591946+ENST00000412601+ENST00000252455+ENST00000589126+ENST00000588269+ENST00000587509+ENST00000593104+ENST00000593053+ENST00000592741+ENST00000593101+ENST00000587327+ENST00000589838+ENST00000589990+ENST00000585325+ENST00000592445+ENST00000585540+ENST00000586486+ENST00000587290+ENST00000590098+ENST00000592435+ENST00000591510	protein_coding	30.3525	15.3114	28.4894	17.9304	21.7915
ENSG00000257261	RP11-96H19.1	0.672970279658483	-0.965008	0.311688200089986	-3.09606810640256	0.00196105313096753	0.0229783	ENST00000551503+ENST00000551021	lincRNA	1.32146	0.218981	0.661268	0.774157	0.578256
ENSG00000130382	MLLT1	3.29160672016388	-0.964133	0.311319695443924	-3.09692239429985	0.00195541058292523	0.0229599	ENST00000252674+ENST00000585588	protein_coding	1.33262	0.438769	1.16761	0.38565	0.672744
ENSG00000241943	RN7SL188P	0.404816287750347	-0.964132	0.29398571430107	-3.2795206685407	0.00103983593077618	0.0146321	ENST00000469842	misc_RNA	2.00465	0.629836	0.667892	0	1.06655
ENSG00000173145	NOC3L	11.9918949551056	-0.963208	0.242235406722981	-3.97632960874739	6.9987104060613e-05	0.00188907	ENST00000543788+ENST00000371361+ENST00000371350+ENST00000463649+ENST00000461562	protein_coding	2.93035	2.28965	2.88593	6.2456	3.20908
ENSG00000081041	CXCL2	0.951308546013208	-0.963004	0.289383056276594	-3.32778127052119	0.000875405690275226	0.0129553	ENST00000508487+ENST00000296031+ENST00000510048	protein_coding	1.29732	1.84328	0.153287	1.14708	2.10456
ENSG00000114841	DNAH1	10.1873013930192	-0.959175	0.292828081586173	-3.27555834471467	0.00105453329787101	0.0147522	ENST00000420323+ENST00000486752+ENST00000497875+ENST00000466628+ENST00000488988+ENST00000490713+ENST00000480649+ENST00000487254	protein_coding	2.51554	0.950061	1.83554	2.89426	0.931973
ENSG00000149599	DUSP15	3.80847587955912	-0.957514	0.274176683406638	-3.49232570870791	0.000478833975292342	0.00826903	ENST00000278979+ENST00000447647+ENST00000398083+ENST00000339738+ENST00000375966+ENST00000398084+ENST00000486996+ENST00000459848+ENST00000493115+ENST00000428829	protein_coding	3.11223	1.51797	4.38241	2.05032	2.31851
ENSG00000132832	RP11-445H22.3	17.2771511366232	-0.956662	0.226411295225403	-4.22532596436351	2.38595159356978e-05	0.000829161	ENST00000415889+ENST00000255183	antisense	13.4085	7.51935	14.9447	0.614151	16.4602
ENSG00000178796	RIIAD1	1.58026712414385	-0.956065	0.311314126501247	-3.07106292689536	0.00213298192609102	0.0242182	ENST00000326413+ENST00000479191+ENST00000451484+ENST00000426175+ENST00000427205+ENST00000451222	protein_coding	12.2426	5.11516	9.82007	0.483708	19.0184
ENSG00000272144	CTD-2035E11.5	0.911424873270517	-0.953185	0.301686791837061	-3.15951994360535	0.00158029284342828	0.019631	ENST00000607250	lincRNA	1.14334	0.421244	1.13611	1.24581	0.48391
ENSG00000185359	HGS	47.6144832698591	-0.953081	0.184798157588846	-5.15741607917181	2.50381007830495e-07	2.06469e-05	ENST00000571518+ENST00000329138+ENST00000576393+ENST00000576498+ENST00000572392+ENST00000577012+ENST00000576087+ENST00000573080+ENST00000575058+ENST00000571237+ENST00000571885+ENST00000571647+ENST00000573949+ENST00000570355+ENST00000575078+ENST00000573320+ENST00000570652	protein_coding	67.5601	33.3367	76.4663	15.8493	50.3833
ENSG00000187323	DCC	13.0843095773225	-0.951164	0.245274054935285	-3.87796468465792	0.000105334002918295	0.00256238	ENST00000442544+ENST00000578080+ENST00000580024+ENST00000582875+ENST00000304775+ENST00000579349+ENST00000412726+ENST00000581559+ENST00000579666+ENST00000582595+ENST00000584710+ENST00000579883+ENST00000581580+ENST00000578949+ENST00000580146+ENST00000579941+ENST00000579702+ENST00000577224	protein_coding	4.65929	2.78786	5.38233	5.3099	3.38099
ENSG00000101460	MAP1LC3A	242.539517574026	-0.950737	0.132860045220661	-7.1559310211751	8.31069273528226e-13	4.62098e-10	ENST00000374837+ENST00000360668+ENST00000397709+ENST00000476428	protein_coding	284.567	141.498	540.324	15.4963	201.013
ENSG00000169562	GJB1	14.3541448480573	-0.950196	0.297196954043425	-3.19719169089669	0.00138772671946969	0.0179375	ENST00000374029+ENST00000374022+ENST00000447581+ENST00000361726	protein_coding	5.80677	4.50367	2.41291	4.98655	2.43637
ENSG00000160469	BRSK1	21.8886611404309	-0.948801	0.172047258781803	-5.5147705596438	3.49235263842894e-08	3.92859e-06	ENST00000590333+ENST00000592539+ENST00000309383+ENST00000585418+ENST00000591774+ENST00000326848+ENST00000586626+ENST00000588584	protein_coding	8.5112	4.35524	11.5663	5.47149	4.77866
ENSG00000216197	AP001623.1	0.361721288032305	-0.947632	0.309352863434805	-3.06327104579533	0.00218931663479395	0.0245995	ENST00000401378	miRNA	7.04508	1.17364	12.1007	0.404163	15.7998
ENSG00000127580	WDR24	16.2659507125116	-0.946922	0.205902170788258	-4.59889265754778	4.24742548965076e-06	0.000211947	ENST00000248142+ENST00000293883+ENST00000567014	protein_coding	6.26871	3.18682	7.80412	2.86391	4.30172
ENSG00000063245	EPN1	46.5340024907296	-0.946296	0.152900384589517	-6.18897233181388	6.05577103350271e-10	1.2471e-07	ENST00000270460+ENST00000085079+ENST00000411543+ENST00000591743+ENST00000586194+ENST00000589704	protein_coding	16.4712	8.69935	29.3229	4.18022	11.0387
ENSG00000100968	NFATC4	2.17737925814994	-0.946159	0.313540743920385	-3.01765823027687	0.00254736015916745	0.0275106	ENST00000440487+ENST00000413692+ENST00000554591+ENST00000424781+ENST00000554966+ENST00000555590+ENST00000556957+ENST00000539237+ENST00000556279+ENST00000553469+ENST00000554050+ENST00000554655+ENST00000554903+ENST00000557028+ENST00000554779+ENST00000250373+ENST00000553708+ENST00000557674+ENST00000553879+ENST00000422617+ENST00000557451+ENST00000556169+ENST00000554661+ENST00000554344+ENST00000555453…	protein_coding	1.94171	1.70712	3.38005	13.9992	2.94705
ENSG00000163630	SYNPR	30.1361067252636	-0.946137	0.247806884478936	-3.8180417050378	0.000134515189780996	0.0030911	ENST00000478456+ENST00000478300+ENST00000468110+ENST00000496889+ENST00000460142+ENST00000493532+ENST00000295894+ENST00000467934+ENST00000498449+ENST00000472899+ENST00000479198+ENST00000460711+ENST00000478744+ENST00000465156+ENST00000450542	protein_coding	10.7702	5.59197	10.249	6.53264	18.1876
ENSG00000196313	POM121	5.27794545061731	-0.944076	0.262680053490747	-3.59401520923069	0.000325620816594664	0.00615791	ENST00000257622+ENST00000446813+ENST00000395270+ENST00000358357+ENST00000434423	protein_coding	3.50711	1.72666	2.76157	0.390746	1.64178
ENSG00000066336	SPI1	1.94524328256997	-0.942861	0.308709173831692	-3.0542042530928	0.00225658386041563	0.0251376	ENST00000378538+ENST00000227163+ENST00000533030+ENST00000533968	protein_coding	1.2013	0.479645	0.975376	3.46854	0.381001
ENSG00000173020	ADRBK1	44.970211192154	-0.941911	0.15762623776554	-5.97559718532802	2.29248822238471e-09	3.9834e-07	ENST00000308595+ENST00000526285+ENST00000530291+ENST00000416281+ENST00000529738+ENST00000533077+ENST00000534651+ENST00000532099+ENST00000526572+ENST00000527176+ENST00000529815+ENST00000531390+ENST00000532611+ENST00000524899	protein_coding	23.5952	9.92411	43.5822	7.57486	14.1151
ENSG00000267885	FKSG48	0.542424661430638	-0.937868	0.298258844622918	-3.14447802478909	0.00166383407091434	0.0203554	ENST00000594612	protein_coding	3.3302	1.1416	9.92195	2.66508	1.48612
ENSG00000160460	SPTBN4	67.1776791563799	-0.935596	0.143843213841563	-6.5042765181772	7.80681796095619e-11	2.02571e-08	ENST00000352632+ENST00000595535+ENST00000344104+ENST00000338932+ENST00000598249+ENST00000598775+ENST00000597389+ENST00000392025+ENST00000392023+ENST00000596900+ENST00000593932+ENST00000599926+ENST00000593816+ENST00000596411+ENST00000595690	protein_coding	6.54122	3.14455	13.8147	2.05249	4.86122
ENSG00000120057	SFRP5	3.35185949782186	-0.934373	0.315144665421375	-2.96490036283801	0.00302780976786039	0.0311439	ENST00000266066	protein_coding	1.54306	0.443603	0.779542	0.169781	0.676686
ENSG00000247081	RP11-318M2.2	2.02425196393368	-0.932668	0.31652458766071	-2.9465904746636	0.00321298410644879	0.0324147	ENST00000521102+ENST00000500902+ENST00000499522+ENST00000519801+ENST00000521383+ENST00000523673+ENST00000523614+ENST00000520025+ENST00000522856+ENST00000523915	antisense	2.6078	0.60038	0.665448	1.59781	2.61326
ENSG00000263657	RP11-82O19.1	0.991785643429837	-0.932371	0.301145015079785	-3.09608646930709	0.00196093168745808	0.0229783	ENST00000577846	antisense	1.48383	0.562048	3.07333	4.97787	0.767601
ENSG00000107147	KCNT1	12.1407446854988	-0.931998	0.250381299067049	-3.72231587129857	0.000197403854904291	0.00419855	ENST00000298480+ENST00000487664+ENST00000371757+ENST00000460750+ENST00000473941+ENST00000486577+ENST00000491806+ENST00000488444+ENST00000263604+ENST00000490355+ENST00000490363+ENST00000475008	protein_coding	1.86184	0.831536	1.88188	2.60373	1.00724
ENSG00000271916	RP11-884K10.6	0.794210289038516	-0.929547	0.284154825528783	-3.27127092020814	0.00107065289740418	0.0148722	ENST00000607740	antisense	1.8977	0.731275	1.01102	0	1.15163
ENSG00000110080	ST3GAL4	4.11506088508945	-0.92876	0.27455952204181	-3.38272585956086	0.000717702354075865	0.0110675	ENST00000534733+ENST00000531217+ENST00000227495+ENST00000444328+ENST00000356132+ENST00000530591+ENST00000534083+ENST00000528605+ENST00000526311+ENST00000528858+ENST00000534452+ENST00000392669+ENST00000526756+ENST00000526727+ENST00000449406+ENST00000532243+ENST00000534457+ENST00000524834+ENST00000524860+ENST00000533826	protein_coding	2.1859	1.01647	3.84469	3.09344	0.859006
ENSG00000160094	ZNF362	3.40584596596856	-0.928371	0.316636477180896	-2.93197671801537	0.00336811995796928	0.0332895	ENST00000483388+ENST00000539719+ENST00000490959+ENST00000373428+ENST00000477934	protein_coding	2.52823	1.19906	2.5979	1.94091	1.74298
ENSG00000110046	ATG2A	32.7558884129874	-0.926901	0.190320046789228	-4.8702246998045	1.11471411702665e-06	7.20713e-05	ENST00000421419+ENST00000377264+ENST00000418259+ENST00000472525+ENST00000461701+ENST00000461955	protein_coding	4.5291	2.28286	7.75804	2.41791	3.40952
ENSG00000196923	PDLIM7	29.2320796729459	-0.925598	0.189118859205881	-4.89426777081283	9.86724151620679e-07	6.48738e-05	ENST00000356618+ENST00000359895+ENST00000493815+ENST00000355841+ENST00000486828+ENST00000504380+ENST00000505746+ENST00000393551+ENST00000505074+ENST00000355572+ENST00000393546+ENST00000506161+ENST00000504318+ENST00000503346+ENST00000503827+ENST00000463411+ENST00000506537	protein_coding	23.7596	12.0937	36.3674	12.5643	17.1432
ENSG00000134115	CNTN6	23.1199188393561	-0.92538	0.208286759842983	-4.44281525743735	8.87893991221407e-06	0.000379765	ENST00000446702+ENST00000539053+ENST00000397479+ENST00000350110+ENST00000413210+ENST00000394261+ENST00000485257	protein_coding	7.13502	3.66437	7.49879	0.545942	8.08709
ENSG00000182841	RRP7B	2.12116887278744	-0.925088	0.301026878102709	-3.07310826348341	0.00211841617712067	0.0241163	ENST00000357802+ENST00000437211+ENST00000458605+ENST00000566851+ENST00000421116	uncertain	1.29817	0.504382	2.1598	5.08866	1.10798
ENSG00000068831	RASGRP2	1.19220242805793	-0.924236	0.314780571644445	-2.93612800290624	0.00332337155924726	0.0330824	ENST00000354024+ENST00000377497+ENST00000394432+ENST00000421556+ENST00000377494+ENST00000464324+ENST00000488071+ENST00000494001+ENST00000497441+ENST00000465852+ENST00000445445+ENST00000431822+ENST00000441258+ENST00000377489+ENST00000377487+ENST00000377486+ENST00000394428+ENST00000394429+ENST00000394430+ENST00000377485+ENST00000430645+ENST00000480443+ENST00000419843	protein_coding	2.12489	0.346513	2.74278	4.66196	0.547273
ENSG00000138834	MAPK8IP3	203.323806362549	-0.923703	0.121763420057287	-7.58604656652465	3.29813933954749e-14	3.73483e-11	ENST00000250894+ENST00000356010+ENST00000564098+ENST00000561765+ENST00000568271+ENST00000567849+ENST00000568774+ENST00000566589+ENST00000570131+ENST00000561949+ENST00000567352+ENST00000562042+ENST00000564868+ENST00000566064+ENST00000563868	protein_coding	28.5433	15.0715	34.246	8.22623	18.9328
ENSG00000172889	EGFL7	116.854003542416	-0.922092	0.13821186820736	-6.67158105847008	2.53062115952306e-11	8.49111e-09	ENST00000371699+ENST00000406555+ENST00000490469+ENST00000308874+ENST00000492862+ENST00000371698+ENST00000492002	protein_coding	74.6032	38.2278	98.6485	22.8344	42.0219
ENSG00000187091	PLCD1	9.7868207540182	-0.92105	0.303759780979577	-3.03216666095185	0.00242805105250749	0.0265761	ENST00000461445+ENST00000417185+ENST00000334661+ENST00000463876+ENST00000495395+ENST00000484829+ENST00000495367+ENST00000479619+ENST00000473834	protein_coding	9.55438	4.17107	5.72954	18.5716	3.72273
ENSG00000217442	SYCE3	0.439651483165292	-0.920425	0.304402529307816	-3.02371067953136	0.00249695104151081	0.0271016	ENST00000406915+ENST00000402753	protein_coding	1.39092	0.130171	1.49363	0.208502	0.651505
ENSG00000186951	PPARA	18.2913026828904	-0.919533	0.277303373287826	-3.31598058246755	0.000913221737625985	0.0133726	ENST00000440343+ENST00000415785+ENST00000262735+ENST00000396000+ENST00000420804+ENST00000460086+ENST00000407236+ENST00000496865+ENST00000481567+ENST00000402126+ENST00000493286+ENST00000484619+ENST00000434345	protein_coding	1.11229	0.620826	0.940234	2.05102	0.840635
ENSG00000158555	GDPD5	58.0444499239016	-0.918842	0.160658553407304	-5.71922140053953	1.07013281150852e-08	1.42643e-06	ENST00000336898+ENST00000529721+ENST00000533784+ENST00000527820+ENST00000526177+ENST00000443276+ENST00000376282+ENST00000533805+ENST00000531759+ENST00000534322+ENST00000531561+ENST00000527322+ENST00000533911+ENST00000528031+ENST00000532435+ENST00000529095+ENST00000524785+ENST00000531441	protein_coding	18.5814	9.54102	19.4731	5.38974	18.3342
ENSG00000176381	PRR18	4.65468365215315	-0.918594	0.313709856007299	-2.92816337110722	0.00340970832736588	0.0336087	ENST00000322583+ENST00000529616	protein_coding	1.39511	0.417034	0.688633	1.51422	0.744962
ENSG00000105146	AURKC	1.76962351887052	-0.917916	0.316211185802215	-2.90285805981594	0.00369774187817032	0.0354841	ENST00000448930+ENST00000415300+ENST00000302804+ENST00000601799+ENST00000598785+ENST00000596375+ENST00000599062+ENST00000594599	protein_coding	2.64735	2.03581	1.66712	2.9131	2.02206
ENSG00000089847	ANKRD24	12.2832627421139	-0.917587	0.263144268542605	-3.48701069171599	0.000488451829824191	0.00837207	ENST00000600132+ENST00000318934+ENST00000597689+ENST00000262970+ENST00000595928+ENST00000595096	protein_coding	2.59677	1.20648	3.03263	1.51284	1.48225
ENSG00000091536	MYO15A	5.72923470011986	-0.916065	0.298130790203597	-3.07269580569013	0.00212134610887677	0.0241283	ENST00000205890+ENST00000583079+ENST00000412324+ENST00000578999+ENST00000418233+ENST00000445289+ENST00000536811+ENST00000585180+ENST00000578472+ENST00000556535+ENST00000557655+ENST00000433411+ENST00000557190+ENST00000451725+ENST00000579848+ENST00000473013+ENST00000578575	protein_coding	2.05939	0.69826	1.56853	7.60715	1.03327
ENSG00000134574	DDB2	2.46244568198418	-0.913187	0.316639603784147	-2.88399530848203	0.0039266460315754	0.0370055	ENST00000378601+ENST00000378600+ENST00000378603+ENST00000256996	protein_coding	1.57076	0.473554	1.21651	12.7098	0.992988
ENSG00000102225	CDK16	62.7247586930063	-0.911558	0.159174876299616	-5.72676998262215	1.02360804999075e-08	1.38336e-06	ENST00000517997+ENST00000517479+ENST00000457458+ENST00000522883+ENST00000520295+ENST00000519758+ENST00000520893+ENST00000518391+ENST00000357227+ENST00000517426+ENST00000522234+ENST00000428400+ENST00000518022+ENST00000276052+ENST00000523034+ENST00000523344+ENST00000523699+ENST00000523543+ENST00000493213+ENST00000462827+ENST00000520141+ENST00000462483	protein_coding	48.18	37.7322	57.5762	13.5694	37.1769
ENSG00000144591	GMPPA	21.5012451651898	-0.911223	0.213287066090017	-4.27228289278042	1.93481898741664e-05	0.00070158	ENST00000313597+ENST00000480506+ENST00000373917+ENST00000358215+ENST00000443704+ENST00000373908+ENST00000455657+ENST00000435316+ENST00000341142+ENST00000481170+ENST00000480034+ENST00000496536	protein_coding	9.16903	5.39157	11.9119	11.8676	9.32492
ENSG00000164010	ERMAP	3.10227548302145	-0.909648	0.315449313622754	-2.88365709931132	0.00393086523541832	0.0370095	ENST00000487556+ENST00000372517+ENST00000470938+ENST00000372514+ENST00000328249	protein_coding	1.07552	0.378982	1.41927	0.399538	0.621414
ENSG00000131584	ACAP3	34.3140163851328	-0.908908	0.195202944263082	-4.65622180509816	3.22064958737528e-06	0.000168941	ENST00000354700+ENST00000353662+ENST00000492936+ENST00000467278+ENST00000470659+ENST00000379037+ENST00000476572+ENST00000493992+ENST00000472541+ENST00000354980+ENST00000478065+ENST00000479108+ENST00000438966	protein_coding	7.18607	3.72264	10.9209	14.0047	4.89056
ENSG00000164897	TMUB1	22.1815184656199	-0.908609	0.208581928137313	-4.35612385040136	1.32385888328719e-05	0.000526863	ENST00000297533+ENST00000392818+ENST00000462940+ENST00000482202+ENST00000476627+ENST00000488752+ENST00000492838	protein_coding	13.9475	6.68941	15.5146	5.59325	9.29811
ENSG00000132554	RGS22	0.947446953877158	-0.908192	0.313309229859615	-2.89870796234344	0.00374703724166745	0.0357525	ENST00000360863+ENST00000523287+ENST00000517769+ENST00000517843+ENST00000523437+ENST00000517828+ENST00000519421+ENST00000519725+ENST00000520923+ENST00000518474+ENST00000524182+ENST00000520117+ENST00000519092+ENST00000519408+ENST00000522064+ENST00000523600+ENST00000518719	protein_coding	1.11048	0.366839	0.668812	1.45773	0.714247
ENSG00000149823	VPS51	7.77865319146	-0.907311	0.211055661043676	-4.29891644781268	1.71635155690464e-05	0.000647288	ENST00000528588+ENST00000530773+ENST00000279281+ENST00000528050+ENST00000529180+ENST00000534124+ENST00000533656+ENST00000533487+ENST00000526578+ENST00000534557+ENST00000527646+ENST00000531146+ENST00000533827+ENST00000534591+ENST00000526856+ENST00000530673	protein_coding	5.75719	2.4644	13.6719	1.68525	10.6156
ENSG00000100726	TELO2	16.286134210521	-0.906728	0.214485007456906	-4.22746339049124	2.36340613394579e-05	0.000822795	ENST00000497339+ENST00000262319+ENST00000564507+ENST00000567427+ENST00000569744+ENST00000563676+ENST00000568240+ENST00000567423	protein_coding	10.5667	5.38303	18.5691	5.83206	8.85085
ENSG00000099958	DERL3	1.53674963747299	-0.90257	0.316217932075134	-2.85426659072858	0.00431363164476244	0.0397856	ENST00000290730+ENST00000404056+ENST00000406855+ENST00000464023+ENST00000493596+ENST00000476077+ENST00000318109+ENST00000488272+ENST00000464034+ENST00000464110	protein_coding	1.71337	1.07008	2.37389	6.32489	0.947098
ENSG00000105948	TTC26	8.81893869675089	-0.902137	0.276340032191615	-3.26458981878422	0.0010962270029264	0.0151195	ENST00000430935+ENST00000495038+ENST00000479132+ENST00000464848+ENST00000478836+ENST00000474035+ENST00000481482+ENST00000343187+ENST00000476296+ENST00000468866	protein_coding	2.42257	1.37242	1.45789	1.1233	1.84133
ENSG00000260655	CTA-250D10.23	1.36765143012752	-0.901843	0.314654225247531	-2.8661390789681	0.0041551165566227	0.0386533	ENST00000566575	lincRNA	1.00848	0.721337	1.66218	1.5399	0.661584
ENSG00000108352	RAPGEFL1	31.8105297567943	-0.900666	0.201055213656426	-4.47969525704439	7.47496836554214e-06	0.000335959	ENST00000456989+ENST00000543876+ENST00000544503+ENST00000264644+ENST00000538884+ENST00000540388+ENST00000436615+ENST00000541245+ENST00000538981+ENST00000545893+ENST00000469209+ENST00000496032	protein_coding	7.44604	4.35133	9.13122	2.01563	6.21325
ENSG00000225840	AC010970.2	38.4438078771045	-0.898588	0.218857570540375	-4.10581201266904	4.02897045600295e-05	0.0012426	ENST00000445125	pseduogene	41.9761	24.4526	17.3202	19.3265	22.2298
ENSG00000167680	SEMA6B	35.4006849087191	-0.896471	0.154991111229778	-5.78401502450672	7.29384235214715e-09	1.0361e-06	ENST00000301293+ENST00000586582+ENST00000586965+ENST00000589889	protein_coding	7.85559	4.07763	10.081	3.5224	3.44941
ENSG00000120903	CHRNA2	13.9090370777123	-0.896433	0.269782820818617	-3.32279371950628	0.00089120791758813	0.0131592	ENST00000407991+ENST00000520933+ENST00000520600+ENST00000523695+ENST00000523529+ENST00000240132+ENST00000522008+ENST00000524096+ENST00000518712+ENST00000520650+ENST00000521921+ENST00000520208	protein_coding	2.91113	1.23574	1.67894	2.13778	2.70979
ENSG00000077454	LRCH4	23.0723971850755	-0.895074	0.199525676592371	-4.48600948036106	7.25695137326559e-06	0.000327674	ENST00000485071+ENST00000485554+ENST00000310300+ENST00000467201+ENST00000476881+ENST00000497245+ENST00000490359+ENST00000498539+ENST00000487697+ENST00000470184+ENST00000485583	protein_coding	11.4466	5.39584	9.50409	23.2065	6.06894
ENSG00000100302	RASD2	24.2184513493047	-0.89499	0.219409759422045	-4.07907942726639	4.52143882563098e-05	0.00136	ENST00000216127	protein_coding	5.15463	3.00619	6.28975	5.69442	4.35184
ENSG00000251580	RP11-539L10.3	5.0154116369828	-0.894511	0.295413343145506	-3.02799728188763	0.0024618030160542	0.0268671	ENST00000515205+ENST00000513179	lincRNA	13.3537	6.57959	5.38116	6.11367	9.77341
ENSG00000272498	RP11-415F23.3	0.766908514371224	-0.893379	0.2833289303199	-3.15315087822472	0.00161518301589543	0.0199222	ENST00000607363	antisense	2.15977	1.85663	0.567062	0.247213	0.379315
ENSG00000271344	RP11-274B21.9	6.38118638686659	-0.892857	0.303234282677064	-2.9444463358915	0.00323533047944237	0.0325053	ENST00000605007	lincRNA	3.97948	3.00697	2.52111	0.331698	1.77894
ENSG00000115255	REEP6	15.5385369167826	-0.892384	0.214393478128192	-4.16236684353512	3.14965813198865e-05	0.00103891	ENST00000233596+ENST00000591735+ENST00000395479+ENST00000395484	protein_coding	8.80916	4.38795	11.4309	1.87692	7.13534
ENSG00000205562	RP11-497E19.1	1.83227383572733	-0.892328	0.315192228621042	-2.83106123424454	0.00463938380992372	0.0420331	ENST00000380722	lincRNA	1.38643	0.380285	1.40186	0.480976	1.11566
ENSG00000160294	MCM3AP	33.4939484045954	-0.891555	0.207358621521686	-4.29957806144893	1.71123594291889e-05	0.000647288	ENST00000397708+ENST00000486937+ENST00000496607+ENST00000467026+ENST00000291688+ENST00000481113+ENST00000494755+ENST00000479557+ENST00000426537+ENST00000495475	protein_coding	8.22156	6.9378	7.80749	5.08939	6.78034
ENSG00000131373	HACL1	4.51457064931507	-0.891204	0.29751425925244	-2.99550026036508	0.0027399506742889	0.029011	ENST00000321169+ENST00000435217+ENST00000451445+ENST00000383779+ENST00000456194+ENST00000457447+ENST00000422591+ENST00000421993+ENST00000414979+ENST00000469454+ENST00000460907+ENST00000472857	protein_coding	3.02928	1.53169	3.2565	15.0104	2.2941
ENSG00000131941	RHPN2	2.54566414864305	-0.888058	0.316406664189547	-2.80669879291864	0.00500520186228006	0.0442587	ENST00000254260+ENST00000544458+ENST00000400226+ENST00000588388+ENST00000588683+ENST00000592247+ENST00000591502+ENST00000585641	protein_coding	1.05556	0.72376	0.597347	1.06788	0.597033
ENSG00000185133	INPP5J	12.422511505199	-0.887217	0.227838427862978	-3.89406250216339	9.85792320117135e-05	0.00244272	ENST00000463528+ENST00000412277+ENST00000331075+ENST00000412985+ENST00000461241+ENST00000420017+ENST00000404390+ENST00000405300+ENST00000400294+ENST00000402238+ENST00000404453+ENST00000401755	protein_coding	3.94577	2.28622	6.25182	4.07477	2.78374
ENSG00000204588	LINC01123	0.808814124530921	-0.884955	0.284352060972921	-3.11217927535639	0.00185711683924569	0.022159	ENST00000419296+ENST00000336905	lincRNA	3.42532	1.59344	2.72679	0	5.44464
ENSG00000197530	MIB2	14.9553163795858	-0.883774	0.215691271804291	-4.09740411274292	4.17809146252997e-05	0.00127645	ENST00000378710+ENST00000360522+ENST00000357210+ENST00000520777+ENST00000355826+ENST00000518681+ENST00000505820+ENST00000479659+ENST00000489635+ENST00000511502+ENST00000477990+ENST00000514363+ENST00000487053+ENST00000502470+ENST00000378712+ENST00000507082+ENST00000463492+ENST00000510793+ENST00000504599+ENST00000507229+ENST00000512004+ENST00000503789+ENST00000378708+ENST00000506488+ENST00000508455…	protein_coding	20.9181	12.8169	23.2757	11.6418	8.35168
ENSG00000131409	LRRC4B	75.9335660679173	-0.883668	0.149028589602516	-5.92952024861745	3.03821046572297e-09	5.09712e-07	ENST00000389201+ENST00000599957+ENST00000600381	protein_coding	21.4287	10.7194	28.0762	1.25595	11.7116
ENSG00000133048	CHI3L1	48.7373676901082	-0.883268	0.297878078568811	-2.96520127703697	0.00302484952691597	0.0311299	ENST00000255409+ENST00000473185+ENST00000404436+ENST00000478742+ENST00000472064	protein_coding	32.4311	13.6806	31.1381	82.7676	11.0477
ENSG00000110697	PITPNM1	39.2771386895493	-0.882666	0.156728537138427	-5.63181559329854	1.78322298450987e-08	2.25346e-06	ENST00000436757+ENST00000534749+ENST00000356404+ENST00000527370+ENST00000526450+ENST00000525568+ENST00000526602+ENST00000525521+ENST00000530381+ENST00000529203+ENST00000533391+ENST00000532703+ENST00000528559+ENST00000527527+ENST00000524901+ENST00000527103	protein_coding	8.92026	4.29677	11.7828	8.15823	4.22172
ENSG00000160183	TMPRSS3	1.74874565484694	-0.882615	0.312966946247708	-2.82015406213601	0.0048000597945173	0.0429687	ENST00000291532+ENST00000433957+ENST00000398405+ENST00000482761+ENST00000474596+ENST00000476848+ENST00000380399+ENST00000398397+ENST00000478680	protein_coding	1.6255	0.371389	1.95491	1.04901	2.48184
ENSG00000215788	TNFRSF25	1.26263917720799	-0.881707	0.31648121735241	-2.78597071979428	0.00533676920707019	0.0459349	ENST00000356876+ENST00000377782+ENST00000480393+ENST00000485036+ENST00000513135+ENST00000473343+ENST00000351959+ENST00000510563+ENST00000502730+ENST00000502588+ENST00000348333+ENST00000351748+ENST00000414040+ENST00000453260+ENST00000475730+ENST00000469691+ENST00000481401+ENST00000461703+ENST00000453341+ENST00000515145	protein_coding	1.07462	0.247158	0.936948	10.803	0.397034
ENSG00000271780	RP11-1017G21.5	2.26633396523572	-0.881072	0.313850396483659	-2.80729824913661	0.00499589630905697	0.0442335	ENST00000607414	lincRNA	1.82527	0.64057	1.07268	0.522386	0.783208
ENSG00000102109	PCSK1N	335.364689765783	-0.87793	0.130271484698263	-6.73923560328602	1.59222042171761e-11	5.63385e-09	ENST00000218230+ENST00000478242	protein_coding	267.819	137.369	406.536	36.2199	149.761
ENSG00000261185	RP11-317P15.5	54.3882043772633	-0.877887	0.180457397599335	-4.86478963115301	1.14578609194206e-06	7.35859e-05	ENST00000570153	lincRNA	29.334	14.6883	21.4602	0.0708508	35.1543
ENSG00000100241	SBF1	47.9057694369469	-0.877813	0.155921905825277	-5.62982755954826	1.80389880076183e-08	2.26488e-06	ENST00000380817+ENST00000348911+ENST00000418590+ENST00000470434+ENST00000473724+ENST00000390679+ENST00000476293+ENST00000477234+ENST00000399627	protein_coding	20.809	12.4372	27.3122	8.65865	13.3833
ENSG00000100379	KCTD17	30.3169973461536	-0.877235	0.175013072884013	-5.01239625076741	5.37563608808075e-07	3.89404e-05	ENST00000403888+ENST00000402077+ENST00000421900+ENST00000456470+ENST00000483389+ENST00000431531+ENST00000478231+ENST00000462640	protein_coding	16.4228	8.4106	24.5909	4.66276	11.4707
ENSG00000139567	ACVRL1	3.94224500381619	-0.877152	0.313312829223851	-2.79960473172016	0.00511652157855553	0.0448323	ENST00000551576+ENST00000388922+ENST00000547400+ENST00000550683+ENST00000419526+ENST00000552678+ENST00000547632+ENST00000550084	protein_coding	3.88835	1.55272	1.69392	22.6902	1.23776
ENSG00000072518	MARK2	33.4953778065613	-0.876838	0.159723763326994	-5.48971800883842	4.02575945387641e-08	4.40142e-06	ENST00000377810+ENST00000413835+ENST00000377809+ENST00000315032+ENST00000402010+ENST00000361128+ENST00000508192+ENST00000350490+ENST00000502399+ENST00000543220+ENST00000543674+ENST00000540169+ENST00000509502+ENST00000512060+ENST00000513765+ENST00000408948+ENST00000425897+ENST00000535116	protein_coding	6.06314	3.41474	9.56086	4.68324	3.57419
ENSG00000106025	TSPAN12	2.50624902316289	-0.875551	0.31653648029315	-2.76603364131826	0.00567426808105323	0.0477212	ENST00000222747+ENST00000450414+ENST00000415871+ENST00000441017+ENST00000433758+ENST00000424710+ENST00000430985	protein_coding	1.00393	0.505139	0.53377	2.61838	0.375253
ENSG00000108272	DHRS11	32.6639334887863	-0.87521	0.21989638588118	-3.98010068917737	6.88860847768354e-05	0.00186619	ENST00000251312+ENST00000590554+ENST00000590527+ENST00000394445+ENST00000491046+ENST00000593204+ENST00000585376+ENST00000586848	protein_coding	27.2104	14.5195	23.0194	5.145	19.3423
ENSG00000237575	PYY2	0.68509608773245	-0.874598	0.297057253714294	-2.94420702140793	0.00323783339778506	0.0325137	ENST00000441253+ENST00000315776	uncertain	1.00614	0.0685393	0.438577	5.51777	0.355534
ENSG00000186635	ARAP1	7.97216940275093	-0.873399	0.283900346185412	-3.07642929642406	0.00209495980599858	0.0239401	ENST00000359373+ENST00000495878+ENST00000455638+ENST00000465814+ENST00000393609+ENST00000334211+ENST00000393605+ENST00000429686+ENST00000426523+ENST00000544721+ENST00000542596+ENST00000536885+ENST00000541623+ENST00000542612+ENST00000544958+ENST00000543868+ENST00000536993+ENST00000546293+ENST00000427971+ENST00000452383+ENST00000542264	protein_coding	3.10896	1.94547	3.84451	4.48325	2.35776
ENSG00000171159	C9orf16	83.571847904589	-0.872445	0.121713706081451	-7.16800566825511	7.60981528498012e-13	4.48772e-10	ENST00000372994+ENST00000492588+ENST00000489240+ENST00000486420	protein_coding	92.8884	52.1641	149.446	71.6282	75.2564
ENSG00000271227	RP1-152L7.8	0.599520192983772	-0.871589	0.307549900463758	-2.83397426468243	0.00459730341573756	0.041788	ENST00000603072	pseduogene	1.20783	0.494841	0.513222	0.214064	0.784643
ENSG00000213918	DNASE1	8.33254508353807	-0.870963	0.234364302706301	-3.71627683377893	0.000202180055597826	0.00427222	ENST00000570769+ENST00000576050+ENST00000407479+ENST00000570761+ENST00000246949+ENST00000571460+ENST00000570520+ENST00000414110+ENST00000570376+ENST00000573804+ENST00000570807+ENST00000572237+ENST00000570664+ENST00000576792+ENST00000575479+ENST00000575152	protein_coding	4.96027	2.4295	4.62913	5.06498	1.63278
ENSG00000228857	AC104653.1	2.27928301238482	-0.870577	0.284024265943058	-3.06514983383669	0.00217560973609739	0.024502	ENST00000420579+ENST00000446401	lincRNA	4.62243	2.30838	3.57814	14.6492	2.49737
ENSG00000079313	REXO1	10.0390326039449	-0.868481	0.288254450013834	-3.01289847156575	0.00258765473132995	0.0277695	ENST00000170168+ENST00000587404+ENST00000586291+ENST00000590936+ENST00000588743+ENST00000586343+ENST00000587524	protein_coding	11.4799	5.99009	5.85684	2.01673	4.97203
ENSG00000166924	NYAP1	11.6551904977233	-0.867764	0.185332087689859	-4.6822089422495	2.83799985428566e-06	0.000154707	ENST00000423930+ENST00000300179+ENST00000454988+ENST00000496985+ENST00000489641	protein_coding	2.62253	1.37003	2.70717	2.50268	1.71409
ENSG00000183570	PCBP3	19.3704239974547	-0.866298	0.201603776570386	-4.29703198771784	1.73100223861381e-05	0.000649076	ENST00000400314+ENST00000465077+ENST00000472191+ENST00000594149+ENST00000593338+ENST00000400310+ENST00000449640+ENST00000400308+ENST00000400309+ENST00000498121+ENST00000549265+ENST00000400305+ENST00000400304+ENST00000468429+ENST00000475402+ENST00000609985+ENST00000594320+ENST00000610200+ENST00000423045+ENST00000481302	protein_coding	8.71308	4.81421	14.0465	10.0111	8.18055
ENSG00000160318	CLDND2	5.97130325686712	-0.866261	0.241708765559275	-3.58390295791259	0.000338497891413251	0.00633414	ENST00000291715+ENST00000601435+ENST00000593841	protein_coding	11.941	6.34133	15.773	6.33588	7.61971
ENSG00000160678	S100A1	5.44215800402401	-0.864286	0.23084885674545	-3.74394603632904	0.000181152576090921	0.00392616	ENST00000368698+ENST00000469893+ENST00000292169+ENST00000368696+ENST00000436839	protein_coding	12.2405	7.64093	4.82511	20.773	6.84472
ENSG00000236496	RP11-255J3.2	1.16220357862714	-0.864021	0.289096568559943	-2.98869488537479	0.00280171760191245	0.0294726	ENST00000411761	pseduogene	1.0803	0.521994	1.0529	1.48591	1.26277
ENSG00000196865	NHLRC2	23.3615139621264	-0.863657	0.255669738433566	-3.37801684866904	0.000730106071235427	0.0112062	ENST00000369301+ENST00000468890	protein_coding	1.93718	0.995457	1.27407	1.16054	2.00813
ENSG00000134020	PEBP4	8.83664200805639	-0.86361	0.292705897231117	-2.95043716858265	0.00317324579092643	0.032097	ENST00000256404+ENST00000521284+ENST00000522278	protein_coding	6.77951	4.16875	5.93982	2.32637	5.65023
ENSG00000107819	SFXN3	40.3839455114126	-0.863209	0.149921281825811	-5.75774892768341	8.52430128052376e-09	1.18494e-06	ENST00000393459+ENST00000224807+ENST00000489434+ENST00000465383+ENST00000487721+ENST00000466982+ENST00000470252	protein_coding	12.8294	8.12262	14.3834	2.58859	11.3939
ENSG00000099308	MAST3	41.3533162144594	-0.859509	0.200168096903658	-4.29393601091836	1.75533085167122e-05	0.000654416	ENST00000262811+ENST00000608648+ENST00000601226+ENST00000609494+ENST00000609076	protein_coding	14.176	6.25935	13.4549	35.5594	8.57608
ENSG00000104129	DNAJC17	2.30182313510874	-0.859314	0.309800667807729	-2.77376431689423	0.00554118060596293	0.0470287	ENST00000220496+ENST00000561110+ENST00000559238+ENST00000558727+ENST00000560645+ENST00000560065+ENST00000561018+ENST00000559310+ENST00000560301+ENST00000558769+ENST00000561044	protein_coding	3.3533	1.84072	4.93989	3.12905	2.73314
ENSG00000019144	PHLDB1	5.22596910300603	-0.858669	0.297090306824143	-2.89026398430714	0.00384918443544905	0.0364343	ENST00000361417+ENST00000530994+ENST00000525427+ENST00000528594+ENST00000530708+ENST00000356063+ENST00000532639+ENST00000527259+ENST00000526374+ENST00000526670+ENST00000532517+ENST00000534672+ENST00000534140+ENST00000525698+ENST00000531862+ENST00000526699+ENST00000527500+ENST00000528875+ENST00000527898+ENST00000392852+ENST00000524713+ENST00000531987+ENST00000526826+ENST00000529005+ENST00000525226…	protein_coding	1.79338	0.93136	1.84913	16.5024	1.25759
ENSG00000131398	KCNC3	4.52301038109392	-0.857421	0.267327423366559	-3.20738166720934	0.00133949154570418	0.0175187	ENST00000376959+ENST00000391818+ENST00000474951+ENST00000477616	protein_coding	1.04033	0.444446	1.1641	0.327568	0.498288
ENSG00000182722	SEPHS1P1	1.38034397550004	-0.855535	0.306182436593755	-2.79420008778003	0.00520282759043096	0.0452827	ENST00000426891	pseduogene	2.26257	0.244081	1.9664	0.115356	0.563882
ENSG00000133067	LGR6	6.50537845383491	-0.85522	0.308767345147883	-2.76978762241608	0.00560928544427742	0.0473589	ENST00000367278+ENST00000255432+ENST00000487787+ENST00000423542+ENST00000439764+ENST00000503519+ENST00000308543+ENST00000506931	protein_coding	1.37065	0.586522	1.40172	0.927519	1.76836
ENSG00000105662	CRTC1	31.4116120677691	-0.854683	0.175902126278823	-4.85885691729234	1.18065415761068e-06	7.45997e-05	ENST00000321949+ENST00000338797+ENST00000594658+ENST00000601916	protein_coding	8.80155	3.89067	9.82082	2.54126	5.57331
ENSG00000149091	DGKZ	50.106375876305	-0.854466	0.142154846405364	-6.01080983734573	1.84598838861167e-09	3.32637e-07	ENST00000343674+ENST00000525242+ENST00000532868+ENST00000531879+ENST00000527674+ENST00000395574+ENST00000524984+ENST00000527911+ENST00000456247+ENST00000318201+ENST00000421244+ENST00000525434+ENST00000454345+ENST00000534215+ENST00000528173+ENST00000524448+ENST00000528615+ENST00000533376+ENST00000527903+ENST00000524869+ENST00000529698+ENST00000543978+ENST00000527211+ENST00000529660+ENST00000534802…	protein_coding	23.315	14.4666	33.8706	9.44642	17.3819
ENSG00000138621	PPCDC	6.30495499951022	-0.853894	0.280269854120197	-3.04668577583847	0.00231379449034933	0.0256428	ENST00000342932+ENST00000568207+ENST00000564923+ENST00000569562+ENST00000562192+ENST00000568649+ENST00000562095+ENST00000567336+ENST00000563393+ENST00000564953+ENST00000563298	protein_coding	4.10801	2.03685	6.46862	17.7298	3.77971
ENSG00000101246	ARFRP1	58.1708101212029	-0.852857	0.139546981932227	-6.11161288244963	9.86291996353575e-10	1.90042e-07	ENST00000440854+ENST00000359715+ENST00000324228+ENST00000217224+ENST00000485858+ENST00000609142+ENST00000610136+ENST00000609243+ENST00000609188+ENST00000607873+ENST00000609537+ENST00000424545	protein_coding	43.856	25.0786	50.0534	55.237	37.2574
ENSG00000121897	LIAS	8.58324079664828	-0.852216	0.22805336525335	-3.73691445495789	0.000186292267827717	0.00400636	ENST00000261434+ENST00000340169+ENST00000509519+ENST00000424936+ENST00000513731+ENST00000381846+ENST00000515061	protein_coding	4.69029	2.66545	5.67795	0.152924	5.8761
ENSG00000100577	GSTZ1	5.28023997423955	-0.852193	0.253768912030214	-3.35814629376977	0.000784670726826429	0.0118744	ENST00000216465+ENST00000361389+ENST00000553838+ENST00000554279+ENST00000557639+ENST00000349555+ENST00000553770+ENST00000556627+ENST00000553431+ENST00000557053+ENST00000553268+ENST00000393734+ENST00000554846+ENST00000556914+ENST00000555093+ENST00000553586+ENST00000555583+ENST00000554381+ENST00000555208	protein_coding	4.46602	2.41469	5.61244	7.78596	4.29935
ENSG00000082175	PGR	16.9586445317612	-0.851326	0.232262239389241	-3.66536501802483	0.000246986055241472	0.00501209	ENST00000325455+ENST00000534013+ENST00000533207+ENST00000263463+ENST00000526300+ENST00000534780+ENST00000528960+ENST00000530764	protein_coding	1.05947	0.629954	1.07021	0.428032	1.0239
ENSG00000134780	DAGLA	6.75308545490074	-0.850867	0.293820655267113	-2.89587300626113	0.00378105377813559	0.0359996	ENST00000257215+ENST00000540717	protein_coding	1.05525	0.452481	1.52772	0.664791	0.628016
ENSG00000146242	TPBG	92.0059107982438	-0.850745	0.155402943986025	-5.4744471500241	4.38879593466093e-08	4.7188e-06	ENST00000535040+ENST00000369750+ENST00000543496	protein_coding	13.492	8.19556	11.9647	1.03418	17.1742
ENSG00000134871	COL4A2	7.90343667631715	-0.850036	0.303780249971186	-2.79819343522964	0.00513893265302121	0.044968	ENST00000400163+ENST00000360467+ENST00000480771+ENST00000462309+ENST00000478681+ENST00000494852+ENST00000483683+ENST00000480609+ENST00000463084	protein_coding	1.00239	0.544991	0.70588	2.11017	0.534083
ENSG00000105245	NUMBL	49.8905778040729	-0.84983	0.159808477941819	-5.3178037899323	1.05027236240592e-07	9.77959e-06	ENST00000252891+ENST00000598779+ENST00000540131+ENST00000600967+ENST00000593367+ENST00000598773+ENST00000595741+ENST00000599786+ENST00000600636+ENST00000599594+ENST00000598759	protein_coding	16.0323	8.66649	19.6958	2.56491	8.61652
ENSG00000166819	PLIN1	3.07000839608849	-0.847745	0.308562679302475	-2.74739909829885	0.00600699891149548	0.0498517	ENST00000300055+ENST00000560330+ENST00000430628+ENST00000531697	protein_coding	2.51741	0.56703	1.14305	2.48467	0.914638
ENSG00000135926	TMBIM1	22.6281244244292	-0.847468	0.234707336637312	-3.61074285894278	0.000305321256207084	0.00588303	ENST00000258412+ENST00000396809+ENST00000444881+ENST00000465082+ENST00000445635+ENST00000437694+ENST00000439306+ENST00000492966+ENST00000466012+ENST00000429501+ENST00000425694+ENST00000476429+ENST00000495113+ENST00000418569+ENST00000440422+ENST00000444183+ENST00000453776+ENST00000444000+ENST00000453281+ENST00000451181+ENST00000434015+ENST00000413976+ENST00000420341	protein_coding	7.97886	4.00124	10.401	15.8805	4.24561
ENSG00000163932	PRKCD	30.4376181329091	-0.84571	0.210931221232935	-4.00941077986858	6.08704464048785e-05	0.00170692	ENST00000478843+ENST00000394729+ENST00000330452+ENST00000477794+ENST00000487897+ENST00000464818	protein_coding	8.11349	4.84344	6.87512	5.62907	6.25111
ENSG00000105063	PPP6R1	9.22586644857735	-0.843285	0.249065803546256	-3.38579157988229	0.000709732652602315	0.0109969	ENST00000412770+ENST00000587457+ENST00000587283+ENST00000586690+ENST00000589343+ENST00000591323+ENST00000591602+ENST00000592242	protein_coding	3.34209	1.84569	4.88103	1.35296	2.12957
ENSG00000185122	HSF1	45.8284914500658	-0.843191	0.157642617283299	-5.34874999077633	8.85637817654019e-08	8.4693e-06	ENST00000528838+ENST00000528988+ENST00000400780+ENST00000533240+ENST00000532338+ENST00000528199+ENST00000529630+ENST00000534314+ENST00000527328+ENST00000531447+ENST00000533130+ENST00000530661+ENST00000528842	protein_coding	19.5757	12.629	21.2109	5.59979	15.6215
ENSG00000111218	PRMT8	46.8894349501015	-0.84196	0.206484183549767	-4.07760216715736	4.55025373095032e-05	0.00136445	ENST00000452611+ENST00000382622+ENST00000543701+ENST00000261252	protein_coding	14.5385	8.70316	17.6214	2.34078	17.3917
ENSG00000074317	SNCB	50.1766106340619	-0.841591	0.194389349103975	-4.32940841626885	1.49510430785401e-05	0.000581924	ENST00000310112+ENST00000393693+ENST00000510387+ENST00000506696+ENST00000508006	protein_coding	83.3758	46.3886	157.279	1.23694	115.996
ENSG00000185298	CCDC137	23.7166791686072	-0.840271	0.186022455277926	-4.51703814079489	6.27106133540338e-06	0.000293368	ENST00000329214+ENST00000575223+ENST00000574107+ENST00000574200+ENST00000571916+ENST00000572531	protein_coding	10.1832	5.71601	13.8086	0.958936	7.68242
ENSG00000131591	C1orf159	5.51153296170016	-0.836718	0.263774150935018	-3.17209862641918	0.00151341600250488	0.0189858	ENST00000294576+ENST00000448924+ENST00000379339+ENST00000421241+ENST00000379325+ENST00000465822+ENST00000467751+ENST00000477196+ENST00000487177+ENST00000464905+ENST00000379320+ENST00000379319+ENST00000434641+ENST00000482816+ENST00000437760+ENST00000462097+ENST00000473600+ENST00000475119+ENST00000442117+ENST00000427787+ENST00000472741+ENST00000480643	protein_coding	2.62427	1.18995	3.17308	9.89337	1.66632
ENSG00000102796	DHRS12	5.43965609271017	-0.836586	0.291115819320758	-2.87372263345658	0.00405665051568455	0.0379733	ENST00000444610+ENST00000218981+ENST00000469957+ENST00000280056+ENST00000490949+ENST00000489680+ENST00000472372+ENST00000461948+ENST00000497151	protein_coding	3.58653	1.85101	4.03577	9.57402	3.50453
ENSG00000102977	ACD	17.5116470295004	-0.836263	0.20885312956683	-4.00407294405997	6.22611529383564e-05	0.00173514	ENST00000219251+ENST00000602382+ENST00000393919+ENST00000602622+ENST00000602656+ENST00000602320+ENST00000602860+ENST00000602850+ENST00000602945+ENST00000602519+ENST00000602423+ENST00000602780+ENST00000602821	protein_coding	18.8716	11.2461	19.9338	5.54566	18.7232
ENSG00000171368	TPPP	23.4904319413034	-0.836026	0.227624281017034	-3.67283393013726	0.000239875383114917	0.00489844	ENST00000360578	protein_coding	3.67654	2.01032	5.64087	2.03331	3.07064
ENSG00000174939	ASPHD1	37.2009341141784	-0.835873	0.172077456869898	-4.85754046922683	1.18852850898444e-06	7.48542e-05	ENST00000563177+ENST00000483405+ENST00000308748+ENST00000566693+ENST00000414952	protein_coding	28.73	17.4884	50.4866	15.0101	26.1237
ENSG00000131653	TRAF7	11.1012435544961	-0.834858	0.239281401217664	-3.4890236931167	0.000484788177008246	0.00832698	ENST00000565383+ENST00000326181+ENST00000569686+ENST00000567653+ENST00000564067+ENST00000567645+ENST00000570169	protein_coding	3.95453	2.15941	4.83609	7.75156	1.786
ENSG00000165802	NSMF	74.6306755982304	-0.834272	0.152990654781452	-5.45309322980472	4.95010995773192e-08	5.15156e-06	ENST00000339554+ENST00000371473+ENST00000371474+ENST00000392812+ENST00000437259+ENST00000265663+ENST00000371475+ENST00000371472+ENST00000371482+ENST00000541195+ENST00000484316+ENST00000482448+ENST00000371468	protein_coding	18.4484	10.4306	24.5277	9.71997	13.6056
ENSG00000164880	INTS1	117.642985779818	-0.829202	0.130688349749242	-6.34488151574128	2.22596695326916e-10	5.21956e-08	ENST00000389470+ENST00000404767+ENST00000493446+ENST00000483196+ENST00000479671+ENST00000482994+ENST00000468115+ENST00000496988+ENST00000493531	protein_coding	31.3014	12.5987	49.1976	15.5728	20.4689
ENSG00000160055	TMEM234	11.2322388545602	-0.826915	0.263904519804428	-3.13338776426257	0.0017280099053659	0.0209656	ENST00000466796+ENST00000489170+ENST00000491434+ENST00000495091+ENST00000461402+ENST00000483001+ENST00000545122+ENST00000373593+ENST00000309777+ENST00000344461+ENST00000484490+ENST00000485689+ENST00000487174	protein_coding	8.02163	6.25997	5.80562	1.37928	5.62064
ENSG00000064961	HMG20B	8.51103503254168	-0.826743	0.22801385103411	-3.62584676299354	0.000288016118259575	0.00562357	ENST00000416526+ENST00000470356+ENST00000333651+ENST00000417382+ENST00000453933+ENST00000488973+ENST00000435022+ENST00000262949+ENST00000486028+ENST00000483417+ENST00000487894+ENST00000464304+ENST00000493191+ENST00000585900+ENST00000461099+ENST00000585741	protein_coding	9.21866	4.99548	12.5756	6.82184	5.45588
ENSG00000176490	DIRAS1	76.576205824653	-0.826655	0.133663492293851	-6.18459888682781	6.22605751803465e-10	1.26214e-07	ENST00000323469+ENST00000585334+ENST00000588128	protein_coding	17.9677	10.1851	20.9009	0.595799	16.6854
ENSG00000139182	CLSTN3	108.551380225144	-0.825417	0.130696543309633	-6.31552079306642	2.69253179802855e-10	6.09295e-08	ENST00000541953+ENST00000266546+ENST00000545663+ENST00000535452+ENST00000534830+ENST00000539982+ENST00000537408+ENST00000538933+ENST00000541667+ENST00000540931+ENST00000535668+ENST00000544584+ENST00000541770+ENST00000542663+ENST00000331148+ENST00000535313	protein_coding	26.5585	18.5506	32.0463	5.4001	25.8723
ENSG00000133250	ZNF414	2.8350344213178	-0.824211	0.276153635434548	-2.98460927047278	0.00283940766048501	0.0297725	ENST00000393927+ENST00000596772+ENST00000593661+ENST00000595348+ENST00000594748+ENST00000255616+ENST00000602128+ENST00000599379+ENST00000600906	protein_coding	2.78487	1.3228	4.89556	2.08867	3.77039
ENSG00000175137	SH3BP5L	14.9434363028847	-0.822074	0.2009576991939	-4.09078184844699	4.29921386149105e-05	0.00130526	ENST00000484202+ENST00000366472+ENST00000475978+ENST00000411742+ENST00000494837	protein_coding	5.33327	2.68442	5.31405	1.61875	3.13468
ENSG00000007080	CCDC124	66.4403101940711	-0.820853	0.147942017101167	-5.54847849120461	2.88166327042294e-08	3.34366e-06	ENST00000445755+ENST00000602080+ENST00000597436+ENST00000596123	protein_coding	53.1158	29.5589	85.5488	15.4725	48.4106
ENSG00000121680	PEX16	24.3058739022034	-0.819369	0.184321880363505	-4.44531691702142	8.77623943681124e-06	0.000377864	ENST00000241041+ENST00000523721+ENST00000378750+ENST00000532681+ENST00000533151+ENST00000532554+ENST00000525192+ENST00000527371+ENST00000525229+ENST00000528674+ENST00000529030	protein_coding	34.7018	23.5996	54.5671	7.44343	22.2481
ENSG00000132749	MTL5	4.72004780790293	-0.819039	0.296021662092371	-2.76682141726134	0.00566057539404614	0.0476473	ENST00000255087+ENST00000544398+ENST00000543240+ENST00000540869+ENST00000443940+ENST00000438124+ENST00000544963+ENST00000538944+ENST00000432435	protein_coding	3.54972	3.16436	2.48706	4.34127	2.33383
ENSG00000125912	NCLN	64.0389886487739	-0.817209	0.169082371036558	-4.83320190256045	1.34354401502783e-06	8.4073e-05	ENST00000590671+ENST00000246117+ENST00000588428+ENST00000587740+ENST00000592737+ENST00000586904+ENST00000592235+ENST00000591062	protein_coding	71.8938	45.0093	77.6715	16.5281	51.5274
ENSG00000197785	ATAD3A	17.9287364164201	-0.816718	0.210898805594728	-3.8725599598623	0.000107698169321342	0.00260394	ENST00000378756+ENST00000378755+ENST00000536055+ENST00000339113+ENST00000439513+ENST00000429957+ENST00000400830	protein_coding	9.98833	5.57144	15.8118	3.54401	7.01279
ENSG00000131748	STARD3	10.1835663139788	-0.814288	0.239965374556177	-3.39335741986184	0.000690414896568591	0.0107429	ENST00000336308+ENST00000578232+ENST00000580551+ENST00000578254+ENST00000544210+ENST00000578577+ENST00000583582+ENST00000581894+ENST00000394250+ENST00000577248+ENST00000579479+ENST00000580611+ENST00000585214+ENST00000583718+ENST00000580331+ENST00000583419+ENST00000484773+ENST00000488876+ENST00000443521+ENST00000460894+ENST00000582874+ENST00000481171+ENST00000585269+ENST00000584850+ENST00000471896…	protein_coding	5.00581	3.46923	8.10981	4.86008	3.21087
ENSG00000143258	USP21	38.9405229527461	-0.81387	0.223531015630782	-3.64097011360278	0.000271612667752649	0.00539373	ENST00000492950+ENST00000368002+ENST00000289865+ENST00000479344+ENST00000368001+ENST00000486299+ENST00000487163+ENST00000482385+ENST00000493054+ENST00000485277	protein_coding	22.2798	13.2239	13.7175	2.99934	16.5048
ENSG00000182109	RP11-69E11.4	4.50213970271233	-0.813385	0.277311950415415	-2.93310570694794	0.00335589612179019	0.0332024	ENST00000440190+ENST00000417869+ENST00000431553+ENST00000450157+ENST00000458207+ENST00000331856+ENST00000441741	antisense	9.70302	6.92454	5.47294	8.7367	8.13445
ENSG00000198816	ZNF358	41.619133546997	-0.812733	0.154321092820225	-5.26650327845013	1.39046764849107e-07	1.2586e-05	ENST00000596712+ENST00000597229+ENST00000394341	protein_coding	29.1328	16.1233	43.7556	28.7031	23.5895
ENSG00000067606	PRKCZ	34.1003246449673	-0.811333	0.224981059224168	-3.60622822882326	0.000310679913485516	0.00596266	ENST00000378567+ENST00000468310+ENST00000484419+ENST00000503297+ENST00000479566+ENST00000466651+ENST00000400921+ENST00000495347+ENST00000461106+ENST00000461465+ENST00000470596+ENST00000496325+ENST00000481140+ENST00000400920+ENST00000482686+ENST00000486681+ENST00000470986+ENST00000470511+ENST00000471018+ENST00000466352+ENST00000497183+ENST00000419838+ENST00000479263+ENST00000503672+ENST00000478770…	protein_coding	24.9127	14.7812	36.2924	6.95806	31.4858
ENSG00000174374	WBSCR16	2.05480108983779	-0.810922	0.2894527565981	-2.80156997400097	0.00508546111311144	0.0446809	ENST00000503250+ENST00000329959+ENST00000467007+ENST00000478352+ENST00000543840+ENST00000455375	protein_coding	2.58862	1.21681	3.49064	1.85274	2.56641
ENSG00000270307	MTATP6P2	3.13325645458558	-0.810039	0.220157667059563	-3.67935720004621	0.00023382257338959	0.00480002	ENST00000603319	pseduogene	3.01196	1.70914	4.64291	16.3824	3.00549
ENSG00000125844	RRBP1	12.1292954355321	-0.809392	0.226076458103763	-3.58016869763973	0.000343372453201984	0.00641918	ENST00000246043+ENST00000377807+ENST00000360807+ENST00000377813+ENST00000470422+ENST00000468428+ENST00000455029+ENST00000495501+ENST00000398782	protein_coding	3.43738	2.09543	5.17508	7.67684	2.33313
ENSG00000210140	MT-TC	17.546428946801	-0.808275	0.191516845996795	-4.22038776209335	2.43882457835156e-05	0.000846024	ENST00000387405	Mt_tRNA	325.275	178.784	466.756	377.205	254.648
ENSG00000100304	TTLL12	37.0310388866744	-0.808268	0.173814480973733	-4.65017595874274	3.31651950278631e-06	0.000173502	ENST00000216129+ENST00000484711+ENST00000494035+ENST00000484118	protein_coding	12.2028	6.95075	18.8608	5.49337	12.1231
ENSG00000171295	ZNF440	6.01286475348059	-0.807748	0.275232822041446	-2.93477924178336	0.00333785067044313	0.0331306	ENST00000304060+ENST00000457526+ENST00000427505+ENST00000588954+ENST00000414255+ENST00000587795	protein_coding	1.41077	0.975066	1.17252	1.5536	1.26904
ENSG00000129946	SHC2	60.5291372787337	-0.807503	0.144375468158727	-5.59307361872054	2.23084642037191e-08	2.73047e-06	ENST00000264554+ENST00000588376+ENST00000587423+ENST00000589922+ENST00000590170+ENST00000590222+ENST00000590113+ENST00000591388	protein_coding	38.8301	25.3408	43.2542	28.5792	25.2341
ENSG00000257307	RP11-317N8.4	1.6444737774497	-0.807397	0.261110592458027	-3.09216510756849	0.00198702296847797	0.0231277	ENST00000550416	pseduogene	1.76692	0.977586	1.10279	1.48918	0.920192
ENSG00000255618	RP11-357K6.1	5.57072238060385	-0.805558	0.28666371185898	-2.81011534716742	0.00495237474445328	0.0438881	ENST00000545276	lincRNA	6.92716	3.12784	6.05747	5.76874	5.65201
ENSG00000181513	ACBD4	4.45634836179636	-0.803912	0.29042518185078	-2.76805044502456	0.00563927262749411	0.0475296	ENST00000431281+ENST00000587976+ENST00000587111+ENST00000586279+ENST00000591859+ENST00000586346+ENST00000585553+ENST00000398322+ENST00000590289+ENST00000592162+ENST00000376955+ENST00000321854+ENST00000589752+ENST00000589798+ENST00000591136	protein_coding	3.46258	1.0153	1.92517	2.79575	1.44233
ENSG00000110693	SOX6	72.6734844527184	-0.801978	0.178334762767237	-4.49703897744685	6.89063598551482e-06	0.000314786	ENST00000396356+ENST00000352083+ENST00000316399+ENST00000528252+ENST00000528429+ENST00000527619+ENST00000527840+ENST00000524650+ENST00000531297+ENST00000533411+ENST00000530378+ENST00000533870+ENST00000533658+ENST00000526673+ENST00000529469+ENST00000525835+ENST00000524520+ENST00000525259	protein_coding	7.43348	4.36681	6.90369	3.84664	8.41364
ENSG00000160781	PAQR6	16.9610370024449	-0.801652	0.251238597693845	-3.19079911495711	0.00141879892120353	0.0182012	ENST00000292291+ENST00000492619+ENST00000356983+ENST00000335852+ENST00000491107+ENST00000340183+ENST00000468632+ENST00000368270+ENST00000540423+ENST00000480773+ENST00000470198+ENST00000475507	protein_coding	6.67351	3.39667	7.62425	158.971	3.73356
ENSG00000177679	SRRM3	60.4423006111811	-0.800724	0.151441636774427	-5.28734211881413	1.24106395736769e-07	1.13926e-05	ENST00000388802+ENST00000326382+ENST00000479294+ENST00000464752+ENST00000479284+ENST00000413003	protein_coding	17.7615	9.81738	19.8037	3.53168	10.2177
ENSG00000006016	CRLF1	0.499246763216188	-0.800481	0.288465973624794	-2.774957932418	0.00552088485696566	0.0468974	ENST00000594325+ENST00000392386+ENST00000597131+ENST00000596360+ENST00000593286	protein_coding	1.47432	0.0607949	0.542217	5.64976	0.468804
ENSG00000111676	ATN1	135.878829344475	-0.798971	0.13839205905862	-5.77324668161677	7.7758472775488e-09	1.09656e-06	ENST00000356654+ENST00000396684+ENST00000541029+ENST00000537488	protein_coding	24.3237	14.1433	27.2404	7.97111	14.668
ENSG00000109066	TMEM104	10.6549127055485	-0.798502	0.269085406361917	-2.96746671491148	0.00300264791336716	0.0309669	ENST00000335464+ENST00000417024+ENST00000582773+ENST00000578764+ENST00000584246+ENST00000582330+ENST00000584171	protein_coding	2.77213	1.62896	1.94073	3.37157	2.81764
ENSG00000143674	MLK4	12.0296767448229	-0.798059	0.274889972077419	-2.90319405247842	0.00369377683055935	0.035481	ENST00000366624+ENST00000366623+ENST00000366622	protein_coding	2.43051	1.17693	1.71714	0.529415	2.26069
ENSG00000178171	AMER3	29.9989817092195	-0.797013	0.199749873392841	-3.99005638107152	6.60575909528646e-05	0.00181318	ENST00000321420+ENST00000431758+ENST00000423981+ENST00000458606	protein_coding	3.54391	2.07129	4.64686	0.999771	2.70604
ENSG00000129646	QRICH2	5.7151087183037	-0.795351	0.255395426294595	-3.114194248186	0.00184448014022516	0.0220353	ENST00000262765+ENST00000447564+ENST00000524722+ENST00000532549	protein_coding	2.75565	1.39377	3.17471	2.1812	1.23803
ENSG00000258944	RP4-647C14.3	0.638493740453107	-0.794424	0.278735127847191	-2.85010263073128	0.00437051240198139	0.0401806	ENST00000556578	antisense	1.91794	0.0580199	1.33295	0.290991	0.535198
ENSG00000273477	RP11-196O16.1	7.10515273834029	-0.793953	0.286883894592772	-2.76750790700897	0.00564866751917375	0.0475882	ENST00000609163	lincRNA	3.54108	1.70661	2.75197	0.136944	1.58881
ENSG00000104852	SNRNP70	48.1681745496023	-0.793562	0.153588677938031	-5.1668012908031	2.381341976062e-07	1.98048e-05	ENST00000601065+ENST00000598441+ENST00000598984+ENST00000401730+ENST00000221448+ENST00000597936+ENST00000595231+ENST00000601411+ENST00000599687+ENST00000544278	protein_coding	21.7425	12.5271	29.0058	10.0443	10.0391
ENSG00000108784	NAGLU	13.6785984295243	-0.79203	0.234618633614696	-3.37581782222677	0.000735966339687595	0.0112511	ENST00000225927+ENST00000590358+ENST00000586516+ENST00000592454+ENST00000591587	protein_coding	4.7816	3.06397	6.79644	10.9814	4.02516
ENSG00000249072	RP11-777B9.5	1.25544334308041	-0.792009	0.258019933385954	-3.06956525674299	0.00214370567784566	0.0242919	ENST00000510231	pseduogene	9.60305	4.11359	18.351	14.8302	12.9636
ENSG00000132563	REEP2	367.904581117218	-0.791805	0.105223451140713	-7.52498601276318	5.27259683467063e-14	4.88619e-11	ENST00000378339+ENST00000254901+ENST00000506158+ENST00000464751+ENST00000507511+ENST00000503379+ENST00000510467+ENST00000512126+ENST00000507635+ENST00000504163	protein_coding	135.588	78.0373	225.755	5.74778	121.707
ENSG00000184381	PLA2G6	12.8620321901703	-0.790848	0.21366669879734	-3.70131491932896	0.000214485076764256	0.00447864	ENST00000332509+ENST00000335539+ENST00000402064+ENST00000463287+ENST00000496409+ENST00000454670+ENST00000448094+ENST00000491986+ENST00000490473+ENST00000471636+ENST00000452794+ENST00000480154+ENST00000427114+ENST00000427453+ENST00000452542+ENST00000498338+ENST00000430886+ENST00000479641+ENST00000436218+ENST00000445591+ENST00000452972+ENST00000447598+ENST00000435484+ENST00000417303+ENST00000455341…	protein_coding	3.67677	2.24702	5.2866	10.1871	2.9105
ENSG00000145194	ECE2	135.732925439157	-0.790495	0.150712331041359	-5.24505538415663	1.56235387924357e-07	1.38835e-05	ENST00000324557+ENST00000402825+ENST00000359140+ENST00000404464+ENST00000488401+ENST00000357474+ENST00000422932+ENST00000474750+ENST00000430587+ENST00000490579+ENST00000462596	protein_coding	32.4568	20.1601	28.0091	3.00621	22.8328
ENSG00000137103	TMEM8B	58.9908008040712	-0.790142	0.141062117681975	-5.60137851340031	2.12653803107855e-08	2.61928e-06	ENST00000377996+ENST00000439587+ENST00000377991+ENST00000464519+ENST00000377988+ENST00000472010+ENST00000490199+ENST00000473947	protein_coding	18.2076	10.6534	18.596	3.97212	10.7748
ENSG00000171992	SYNPO	99.4584307716	-0.788624	0.151996389005367	-5.18843833808796	2.12064957122154e-07	1.8261e-05	ENST00000394243+ENST00000522122+ENST00000307662+ENST00000519664+ENST00000518872	protein_coding	13.8311	7.72224	13.9614	1.56773	12.3552
ENSG00000176248	ANAPC2	3.78393888546746	-0.788423	0.27346496331278	-2.88308522571251	0.00393800880149705	0.0370588	ENST00000323927+ENST00000487917+ENST00000493730+ENST00000483432+ENST00000485970+ENST00000471131+ENST00000495611	protein_coding	1.85262	0.857689	1.91765	10.1591	1.08212
ENSG00000167487	KLHL26	11.4617316774844	-0.787361	0.254469896459306	-3.09412414278816	0.00197394870631246	0.0230745	ENST00000300976+ENST00000595182+ENST00000599006+ENST00000600657+ENST00000595423+ENST00000596843	protein_coding	2.63661	1.39462	2.92388	2.06978	1.94804
ENSG00000188747	NOXA1	5.72430977330208	-0.787149	0.267396832872925	-2.94374736500874	0.00324264575538663	0.0325452	ENST00000341349+ENST00000392815	protein_coding	3.04649	1.40879	3.24409	1.52924	1.48414
ENSG00000143862	ARL8A	63.324717275348	-0.786119	0.132130772239064	-5.94955394040857	2.68874224409993e-09	4.55005e-07	ENST00000272217+ENST00000491358+ENST00000486225	protein_coding	32.614	18.5907	49.0974	2.58683	24.2056
ENSG00000178531	CTXN1	33.6690718123923	-0.784687	0.172339132034154	-4.55315703591606	5.28467944358069e-06	0.000255199	ENST00000318978	protein_coding	23.7029	12.9358	29.9458	4.24441	13.7035
ENSG00000105649	RAB3A	217.692212405605	-0.784174	0.131510430336414	-5.96282454940047	2.47914579092604e-09	4.23216e-07	ENST00000222256+ENST00000464076+ENST00000481914+ENST00000515410	protein_coding	165.941	98.7454	270.621	2.12914	203.201
ENSG00000256045	MTRNR2L10	6.63483632090178	-0.783041	0.19208677962096	-4.07649415119983	4.57198049910083e-05	0.00136675	ENST00000545075	protein_coding	4.28363	2.34684	7.04357	4.53862	4.65519
ENSG00000161677	JOSD2	31.9270464589786	-0.782033	0.197414352928566	-3.96137612485422	7.45190396582407e-05	0.00198212	ENST00000598418+ENST00000601423+ENST00000391815+ENST00000595669+ENST00000594350+ENST00000602146+ENST00000595718	protein_coding	34.2553	19.8555	62.801	20.7592	26.529
ENSG00000124702	KLHDC3	178.506229550877	-0.782019	0.104655630636368	-7.47231174328974	7.87980559247943e-14	6.66734e-11	ENST00000326974+ENST00000244670+ENST00000332245	protein_coding	92.7705	53.7912	139.962	8.98608	75.7974
ENSG00000168056	LTBP3	16.7926128943071	-0.781686	0.201641428490648	-3.87661367790029	0.00010592033401171	0.00257022	ENST00000322147+ENST00000529582+ENST00000301873+ENST00000532932+ENST00000529189+ENST00000530785+ENST00000528516+ENST00000536982+ENST00000526927+ENST00000532661+ENST00000529371+ENST00000530866+ENST00000526124+ENST00000530990+ENST00000525443+ENST00000527339+ENST00000528966+ENST00000529764+ENST00000527792+ENST00000526825+ENST00000530426+ENST00000524798	protein_coding	6.23054	4.09773	11.4698	4.0708	4.10055
ENSG00000177685	EFCAB4A	9.491275992832	-0.781605	0.264870743539892	-2.95089330808812	0.00316856346614122	0.0320889	ENST00000528315+ENST00000533803+ENST00000534191+ENST00000527089+ENST00000530183+ENST00000528542+ENST00000450448+ENST00000530737+ENST00000525077+ENST00000534606+ENST00000530688+ENST00000527763+ENST00000528694+ENST00000526531	protein_coding	6.82037	3.52227	4.23772	1.55745	7.07837
ENSG00000197747	S100A10	14.2805924019914	-0.780878	0.245348519051527	-3.18273092101366	0.00145893127260648	0.0185935	ENST00000368811+ENST00000368809+ENST00000478574+ENST00000478348	protein_coding	13.6617	7.44143	10.6457	27.1961	6.76964
ENSG00000142544	CTU1	3.81041209434036	-0.780855	0.255203785019868	-3.05973320626492	0.0022153423969004	0.0248191	ENST00000421832	protein_coding	1.37155	0.745381	0.844318	0.724179	0.715581
ENSG00000108379	WNT3	32.1271854008965	-0.779849	0.20680629099741	-3.77091505981178	0.000162650032741091	0.00361339	ENST00000225512+ENST00000573788+ENST00000572508+ENST00000576471	protein_coding	7.42713	4.26665	6.63528	2.35175	8.71603
ENSG00000090661	CERS4	13.6648950255138	-0.779519	0.20201820757831	-3.85865906322878	0.000114010854186965	0.00269595	ENST00000561008+ENST00000558268+ENST00000558331+ENST00000561053+ENST00000559490+ENST00000251363+ENST00000559336+ENST00000600912+ENST00000595722+ENST00000558501+ENST00000560412+ENST00000557925+ENST00000559450+ENST00000558877+ENST00000558302+ENST00000599275	protein_coding	13.0221	7.66222	19.7806	16.0119	11.1417
ENSG00000103249	CLCN7	18.7881424813669	-0.778215	0.154078353742361	-5.05077424323727	4.40022872698952e-07	3.30772e-05	ENST00000448525+ENST00000563642+ENST00000382745+ENST00000262318+ENST00000565092+ENST00000567836+ENST00000567789+ENST00000563822+ENST00000569851+ENST00000564968+ENST00000561665+ENST00000567139+ENST00000564568+ENST00000566812	protein_coding	6.18847	3.90071	7.59496	4.36605	4.25083
ENSG00000236824	BCYRN1	26.9812663618071	-0.77221	0.202848947199297	-3.80682113200692	0.00014076447590209	0.003204	ENST00000418539	lincRNA	1.90368	0.955196	4.45749	4.83169	1.35212
ENSG00000141933	TPGS1	10.2753952300551	-0.772208	0.216769352721578	-3.56234682611238	0.000367554365087676	0.00675446	ENST00000359315+ENST00000588278	protein_coding	9.75927	5.26971	8.03161	4.97215	6.68226
ENSG00000083807	SLC27A5	18.9808719610777	-0.770859	0.223749038292855	-3.44519465490063	0.000570648288427903	0.00934323	ENST00000595851+ENST00000594786+ENST00000263093+ENST00000599700+ENST00000601355+ENST00000601997+ENST00000594683+ENST00000593745	protein_coding	24.3267	14.8999	25.6278	38.8903	18.918
ENSG00000106683	LIMK1	120.909242890954	-0.769994	0.124233855211192	-6.19794154961649	5.72063757654264e-10	1.2101e-07	ENST00000418310+ENST00000336180+ENST00000435201+ENST00000538333+ENST00000486361+ENST00000491052+ENST00000483414+ENST00000476792	protein_coding	28.4633	17.334	30.598	5.411	17.6229
ENSG00000173898	SPTBN2	89.1111802400696	-0.76766	0.13867953809465	-5.53549296312142	3.10354195385564e-08	3.53205e-06	ENST00000533211+ENST00000309996+ENST00000529997+ENST00000528051+ENST00000530775+ENST00000532650+ENST00000532902+ENST00000530665+ENST00000527010	protein_coding	10.111	6.45548	19.7954	2.31346	10.0053
ENSG00000146830	GIGYF1	23.2410267825791	-0.766264	0.168675141453292	-4.54283626269071	5.5502361731319e-06	0.000266042	ENST00000275732+ENST00000472105+ENST00000471340+ENST00000464111	protein_coding	2.66298	1.56289	3.67995	2.29042	1.43089
ENSG00000110400	PVRL1	52.7674277235351	-0.766198	0.181853616630671	-4.21326600780939	2.51704331134227e-05	0.000870056	ENST00000531468+ENST00000341398+ENST00000264025+ENST00000524429+ENST00000340882+ENST00000532197+ENST00000524510	protein_coding	7.51452	7.19371	8.91489	6.88374	5.5661
ENSG00000183751	TBL3	19.8830483836913	-0.765293	0.203019472979992	-3.76955515397867	0.000163538767915826	0.00362327	ENST00000568546+ENST00000561907+ENST00000569628+ENST00000332704+ENST00000569792+ENST00000564171+ENST00000567615	protein_coding	7.75396	5.80141	13.5492	2.10365	7.74862
ENSG00000250442	EIF3KP3	1.01533045567143	-0.765079	0.24331266016549	-3.14442785460186	0.00166411938560611	0.0203554	ENST00000514461	pseduogene	1.1861	0.565737	2.19465	5.13327	0.982354
ENSG00000114631	PODXL2	110.435991135752	-0.763672	0.148448190570723	-5.14436901747004	2.68421453452441e-07	2.19485e-05	ENST00000342480	protein_coding	40.1085	22.9643	40.3678	0.711521	22.7225
ENSG00000167657	DAPK3	29.4852295898401	-0.761827	0.153552871333483	-4.96133488414076	7.00103688099934e-07	4.93649e-05	ENST00000545797+ENST00000301264+ENST00000595279+ENST00000594894+ENST00000596311+ENST00000601824+ENST00000593844	protein_coding	11.4616	6.54108	20.0901	12.8865	8.39647
ENSG00000183248	CTD-3193O13.9	43.7991832195469	-0.761212	0.181969305981475	-4.18318811078941	2.87449351111356e-05	0.000966157	ENST00000539422+ENST00000599142+ENST00000593356	protein_coding	15.6169	8.5269	22.381	0.663587	9.11123
ENSG00000025708	TYMP	4.86610367604209	-0.759927	0.245701323763577	-3.09288936103135	0.00198218019347077	0.0230972	ENST00000252029+ENST00000395681+ENST00000395680+ENST00000487577+ENST00000395678+ENST00000476284+ENST00000425169+ENST00000487162	protein_coding	3.05691	1.70137	4.32554	14.0666	3.25626
ENSG00000136274	NACAD	222.941691909384	-0.759873	0.0966542708966761	-7.86176046547819	3.78771835446424e-15	8.19031e-12	ENST00000490531+ENST00000460409	protein_coding	46.0531	30.07	66.5261	6.73908	54.8905
ENSG00000198728	LDB1	15.4160008083992	-0.759298	0.274609480749427	-2.7650091617151	0.00569211970863955	0.0478158	ENST00000361198+ENST00000425280+ENST00000461873+ENST00000490751	protein_coding	8.35433	4.70483	5.21085	2.25892	4.90844
ENSG00000060656	PTPRU	107.205137466903	-0.758132	0.138028007037151	-5.49259534862302	3.96069588373827e-08	4.37949e-06	ENST00000373779+ENST00000345512+ENST00000323874+ENST00000356870+ENST00000428026+ENST00000460170+ENST00000527027+ENST00000415600+ENST00000531385+ENST00000526080+ENST00000493601+ENST00000465525+ENST00000492954	protein_coding	14.468	8.37989	16.9384	6.76255	9.56302
ENSG00000170638	TRABD	8.49628731525754	-0.757829	0.226828215596445	-3.3409802351354	0.000834831658268941	0.0125071	ENST00000380909+ENST00000303434+ENST00000463233+ENST00000395827+ENST00000395829+ENST00000472677	protein_coding	3.22986	1.88813	4.05991	15.2655	3.41877
ENSG00000181409	AATK	29.1160856000802	-0.757666	0.152761822635098	-4.95978639127899	7.05707363782743e-07	4.95804e-05	ENST00000326724+ENST00000374792+ENST00000570932+ENST00000417379+ENST00000573469+ENST00000573441+ENST00000572339+ENST00000576053+ENST00000575363+ENST00000572798	protein_coding	10.19	5.81464	14.7507	9.69026	5.11446
ENSG00000130643	CALY	225.324537803061	-0.757101	0.132657325280393	-5.70719046409819	1.14856234535589e-08	1.51028e-06	ENST00000252939+ENST00000467611+ENST00000467433+ENST00000368558+ENST00000368556+ENST00000368555	protein_coding	295.331	142.396	288.026	17.3414	158.484
ENSG00000173621	LRFN4	4.31464152435013	-0.752552	0.238205119089307	-3.1592583741785	0.00158171196559389	0.019631	ENST00000531590+ENST00000393952+ENST00000309602	protein_coding	1.71784	0.930732	2.12326	1.6305	1.1152
ENSG00000160803	UBQLN4	7.66253075835483	-0.751362	0.209927959982154	-3.57914200521644	0.000344724122875354	0.00643827	ENST00000368309+ENST00000459954+ENST00000472638	protein_coding	6.0301	3.14836	4.80481	3.72091	5.20516
ENSG00000213240	NOTCH2NL	6.71061795264336	-0.750808	0.27276131118467	-2.75261748677675	0.00591209288554375	0.0493164	ENST00000344859+ENST00000362074+ENST00000479995+ENST00000369340	protein_coding	8.01783	4.34858	4.32162	33.8023	7.49604
ENSG00000105552	BCAT2	11.9871849769688	-0.75078	0.245709556451907	-3.05556009518659	0.00224640579710642	0.0250908	ENST00000545387+ENST00000402551+ENST00000316273+ENST00000593515+ENST00000597011+ENST00000599246+ENST00000599510+ENST00000598162+ENST00000595376+ENST00000601681+ENST00000601496+ENST00000596981	protein_coding	6.5457	4.01254	7.73268	16.7666	4.63488
ENSG00000185615	PDIA2	23.2573785826864	-0.749538	0.21751702376839	-3.44588228738893	0.000569198241812162	0.00934177	ENST00000219406+ENST00000467212+ENST00000404312+ENST00000456379+ENST00000482665+ENST00000462950+ENST00000435833	protein_coding	29.4838	17.0651	31.5931	2.70447	15.9049
ENSG00000160392	C19orf47	15.0569981312646	-0.748996	0.236049496826656	-3.173046684555	0.00150848266279445	0.0189694	ENST00000582783+ENST00000392035+ENST00000577617+ENST00000582734+ENST00000584868+ENST00000357884+ENST00000582006+ENST00000580606+ENST00000580977	protein_coding	10.7147	6.45337	16.4156	7.81303	7.78727
ENSG00000105204	DYRK1B	19.881052533427	-0.747934	0.194032142931444	-3.85469160936368	0.000115875600924035	0.0027334	ENST00000323039+ENST00000593685+ENST00000348817+ENST00000430012+ENST00000597639+ENST00000601696+ENST00000600611+ENST00000601972	protein_coding	6.80703	4.27255	10.5258	1.31866	3.43152
ENSG00000101098	RIMS4	31.2843930538946	-0.746826	0.172378058238766	-4.33249080340283	1.47431823432018e-05	0.000578462	ENST00000372851+ENST00000541604	protein_coding	5.04826	2.9059	9.66953	0.632201	3.80627
ENSG00000065989	PDE4A	95.981815153311	-0.742107	0.113371103822834	-6.54581725910093	5.91708989256059e-11	1.65566e-08	ENST00000592685+ENST00000380702+ENST00000352831+ENST00000293683+ENST00000440014+ENST00000591971+ENST00000344979+ENST00000589073+ENST00000586275+ENST00000590407	protein_coding	18.7812	11.1413	21.3355	2.53575	12.558
ENSG00000068971	PPP2R5B	95.1557689866318	-0.741779	0.1539389356674	-4.81865727982436	1.44527570018298e-06	8.81458e-05	ENST00000413292+ENST00000526559+ENST00000164133+ENST00000532850+ENST00000528530	protein_coding	27.8231	16.1994	43.3577	5.02144	24.1913
ENSG00000133195	SLC39A11	13.7113732589037	-0.741417	0.250548164696044	-2.95917901404083	0.00308459859222616	0.0315509	ENST00000255559+ENST00000542342+ENST00000579988+ENST00000582769+ENST00000581581+ENST00000579319+ENST00000583715+ENST00000579491+ENST00000584129+ENST00000579732+ENST00000580557+ENST00000583146+ENST00000582179+ENST00000581005+ENST00000579018+ENST00000578620+ENST00000583507	protein_coding	4.90859	2.61717	5.40066	8.17091	4.8998
ENSG00000140365	COMMD4	31.2788086466254	-0.740167	0.195774029523794	-3.78072038786912	0.000156375222726984	0.00349795	ENST00000267935+ENST00000567195+ENST00000566843+ENST00000564815+ENST00000562610+ENST00000338995+ENST00000567023+ENST00000567720+ENST00000564068+ENST00000565517+ENST00000564587+ENST00000566230+ENST00000480484+ENST00000567399+ENST00000568034+ENST00000561662+ENST00000567377+ENST00000568301+ENST00000565834+ENST00000568877+ENST00000563220+ENST00000562789+ENST00000569245+ENST00000562310+ENST00000567935	protein_coding	35.6548	21.8133	40.1766	17.9015	37.5301
ENSG00000145911	N4BP3	13.0410804801212	-0.738197	0.224229469079599	-3.29215166564967	0.000994239781288278	0.0142902	ENST00000274605	protein_coding	1.62699	0.910285	2.09042	0.583468	1.0092
ENSG00000168936	TMEM129	30.5121488111287	-0.737943	0.167420972046715	-4.40771088704782	1.04468865043148e-05	0.00043349	ENST00000303277+ENST00000382936+ENST00000536901+ENST00000460722+ENST00000476253+ENST00000480360	protein_coding	8.98027	5.14889	10.457	4.70177	5.48068
ENSG00000205593	DENND6B	31.7236566425294	-0.73744	0.171821857624607	-4.29188708898131	1.77161034346734e-05	0.000657964	ENST00000413817+ENST00000495607+ENST00000471942+ENST00000433760+ENST00000460087	protein_coding	5.68349	3.60844	8.90248	2.61033	5.54407
ENSG00000160932	LY6E	64.0332666249715	-0.735445	0.149732131225379	-4.91173596973273	9.02735603130435e-07	6.08966e-05	ENST00000517503+ENST00000292494+ENST00000429120+ENST00000521699+ENST00000520466+ENST00000520531+ENST00000522528+ENST00000521003+ENST00000519611+ENST00000521182+ENST00000519546+ENST00000523847+ENST00000522024+ENST00000522971+ENST00000519615	protein_coding	47.3873	28.4368	77.1754	14.0097	40.4981
ENSG00000101188	NTSR1	278.402497997691	-0.735238	0.139106040379822	-5.28544769638364	1.25397698601287e-07	1.14571e-05	ENST00000370501+ENST00000482259	protein_coding	59.7489	37.5968	48.8023	0.299294	39.0611
ENSG00000173581	CCDC106	22.0116219526831	-0.735231	0.164919464616911	-4.45812244139233	8.26806722339329e-06	0.000360773	ENST00000592996+ENST00000593069+ENST00000587213+ENST00000586790+ENST00000588740+ENST00000591578+ENST00000586864+ENST00000591241+ENST00000308964	protein_coding	12.3543	7.08689	16.546	6.71895	8.7733
ENSG00000103042	SLC38A7	59.0215428656637	-0.73405	0.142801807076646	-5.1403396182847	2.74242323434747e-07	2.22376e-05	ENST00000219320+ENST00000570101+ENST00000564100+ENST00000566598+ENST00000564010+ENST00000566953+ENST00000562149+ENST00000569209+ENST00000565785+ENST00000570214+ENST00000562397+ENST00000563196+ENST00000564391+ENST00000567930+ENST00000564964+ENST00000564720	protein_coding	11.2982	6.80054	16.6759	7.26237	9.64928
ENSG00000232626	RP11-175B9.2	4.43543721631982	-0.733408	0.254321905410218	-2.88377866488696	0.00392934821512958	0.0370095	ENST00000417053+ENST00000602961	uncertain	6.21826	3.42558	5.06279	3.64936	3.83581
ENSG00000121753	BAI2	75.4317049964941	-0.733343	0.154808221576027	-4.7371082093162	2.16789423962958e-06	0.000123723	ENST00000398542+ENST00000373658+ENST00000373655+ENST00000398547+ENST00000398556+ENST00000465239+ENST00000257070+ENST00000465256+ENST00000530999+ENST00000525655+ENST00000527361+ENST00000440175+ENST00000398538+ENST00000484002+ENST00000466109+ENST00000420125+ENST00000530134+ENST00000533175+ENST00000468430+ENST00000473952+ENST00000436464	protein_coding	35.4854	20.256	49.2947	7.5152	26.6864
ENSG00000185519	FAM131C	8.85485897413868	-0.73278	0.23237953352275	-3.15337631888994	0.00161393602919149	0.0199222	ENST00000375662+ENST00000494078	protein_coding	6.46158	3.55769	10.7525	2.16497	4.2492
ENSG00000266964	FXYD1	1.30420047798685	-0.731918	0.263987769964461	-2.77254495358862	0.00556198366130181	0.0471026	ENST00000351325+ENST00000455515+ENST00000588715+ENST00000588607+ENST00000588081+ENST00000589121+ENST00000590462+ENST00000587056+ENST00000592818+ENST00000589209	protein_coding	141.03	67.0186	75.8974	236.295	40.1825
ENSG00000182871	COL18A1	8.13519304147986	-0.731477	0.256183928881339	-2.85527938718999	0.00429989846066141	0.0396777	ENST00000400337+ENST00000355480+ENST00000359759+ENST00000342220+ENST00000459895+ENST00000423214+ENST00000473212	protein_coding	2.71723	1.69166	2.63278	5.00375	1.66689
ENSG00000159753	RLTPR	35.0785344677467	-0.730818	0.162423237603335	-4.49946435644353	6.8124900779124e-06	0.000314166	ENST00000334583+ENST00000602563+ENST00000602467+ENST00000545661+ENST00000602742+ENST00000602321+ENST00000602562+ENST00000602633+ENST00000602931+ENST00000602924+ENST00000602368+ENST00000602705	protein_coding	24.8965	12.5272	33.5343	8.75817	15.034
ENSG00000079432	CIC	24.2302376364124	-0.729855	0.166555897206272	-4.38204497083102	1.17570532910021e-05	0.00047767	ENST00000572681+ENST00000571942+ENST00000575839+ENST00000160740+ENST00000575354+ENST00000573349+ENST00000576505+ENST00000575287+ENST00000571033	protein_coding	3.92675	2.53283	4.83935	4.33473	2.64509
ENSG00000247627	MTND4P12	985.876089617183	-0.729622	0.184555876348877	-3.95339096406854	7.70513841117949e-05	0.00202635	ENST00000498999	pseduogene	465.211	284.288	251.338	768.712	278.316
ENSG00000128891	C15orf57	15.2515390071372	-0.728639	0.226023581004641	-3.22373052402387	0.00126532409291984	0.016818	ENST00000560305+ENST00000559153+ENST00000561011+ENST00000559291+ENST00000559911+ENST00000558113+ENST00000358005+ENST00000416810+ENST00000558750+ENST00000559103+ENST00000558871+ENST00000560109+ENST00000560535+ENST00000558918	protein_coding	3.30926	3.07695	5.40603	1.48456	4.25937
ENSG00000130204	TOMM40	51.6847423823123	-0.727657	0.144342193025029	-5.04119510932554	4.62633482007478e-07	3.39748e-05	ENST00000589253+ENST00000405636+ENST00000592434+ENST00000426677+ENST00000589649+ENST00000252487+ENST00000592041	protein_coding	33.6284	19.7059	43.8094	5.50027	20.5494
ENSG00000112139	MDGA1	15.8904301400795	-0.727287	0.229252927304548	-3.1724215948418	0.00151173372902964	0.0189805	ENST00000297153+ENST00000434837+ENST00000373401+ENST00000505425+ENST00000503419+ENST00000418178+ENST00000502298+ENST00000510077+ENST00000478143+ENST00000515437+ENST00000508399	protein_coding	2.27846	1.45842	1.97839	4.54625	1.75023
ENSG00000226958	CTD-2328D6.1	37.7454304615852	-0.726303	0.185286147241234	-3.9198995951361	8.85858671417094e-05	0.00225274	ENST00000419932	pseduogene	74.4434	44.8343	93.4713	24.4688	54.8476
ENSG00000250571	GLI4	9.67855598818602	-0.719633	0.249445962859334	-2.88492735859279	0.0039150398610314	0.0369319	ENST00000519876+ENST00000522479+ENST00000340042+ENST00000521682+ENST00000523522+ENST00000517468+ENST00000344692+ENST00000520021+ENST00000517530+ENST00000523812+ENST00000522033	protein_coding	12.5277	6.99081	15.2913	7.71304	6.43009
ENSG00000149177	PTPRJ	38.9251669506193	-0.718554	0.246765166122062	-2.91189263735513	0.00359246090312656	0.0347797	ENST00000418331+ENST00000440289+ENST00000527952+ENST00000534219+ENST00000526550+ENST00000527026	protein_coding	5.10442	3.34575	4.12712	1.55795	3.6338
ENSG00000117362	APH1A	4.74836573518549	-0.716753	0.239611427102393	-2.99131506604419	0.00277778732213233	0.029313	ENST00000369109+ENST00000360244+ENST00000414276+ENST00000461320+ENST00000236017+ENST00000486308+ENST00000486720+ENST00000476538+ENST00000493092	protein_coding	2.16302	2.0385	2.2489	11.016	2.21277
ENSG00000005206	SPPL2B	15.422008055298	-0.715199	0.237116929673175	-3.01623011617376	0.00255938943471297	0.0275907	ENST00000585725+ENST00000382189+ENST00000452401+ENST00000592845+ENST00000586332+ENST00000590982+ENST00000586377+ENST00000593198+ENST00000590295+ENST00000592738+ENST00000587851+ENST00000593243+ENST00000591959+ENST00000590902+ENST00000589515+ENST00000610255	uncertain	6.34558	3.44401	5.12727	16.3865	3.63272
ENSG00000103227	LMF1	17.2336765850221	-0.714327	0.223647777948819	-3.19398428810422	0.00140323754321394	0.018109	ENST00000262301+ENST00000399843+ENST00000545827+ENST00000543238+ENST00000569516+ENST00000565276+ENST00000568897+ENST00000570168+ENST00000568268+ENST00000565198+ENST00000566627+ENST00000570014+ENST00000562226+ENST00000539379+ENST00000568964+ENST00000562380+ENST00000567595+ENST00000566609	protein_coding	6.18996	3.37896	5.39453	11.2167	4.86513
ENSG00000079308	TNS1	42.0499668562257	-0.714036	0.222566449175532	-3.20819141852299	0.00133572563835054	0.017493	ENST00000171887+ENST00000446688+ENST00000490566+ENST00000430930+ENST00000419504+ENST00000480416+ENST00000495556+ENST00000446903+ENST00000479185+ENST00000480665+ENST00000413554+ENST00000310858+ENST00000453356+ENST00000492338+ENST00000413280+ENST00000439083+ENST00000423413+ENST00000449814+ENST00000465306	protein_coding	6.08558	7.38333	6.21938	4.268	6.25979
ENSG00000141564	RPTOR	12.3443450012777	-0.712937	0.223970952597383	-3.18316880591988	0.00145672659804178	0.0185935	ENST00000537330+ENST00000574767+ENST00000577161+ENST00000570891+ENST00000306801+ENST00000544334+ENST00000573746+ENST00000572733+ENST00000575542+ENST00000576366+ENST00000573837+ENST00000573163	protein_coding	2.52753	1.43769	2.55722	1.74941	1.47147
ENSG00000141503	MINK1	25.0655465192501	-0.712918	0.211153428286744	-3.37630407691863	0.000734666751382229	0.0112435	ENST00000355280+ENST00000572330+ENST00000347992+ENST00000574453+ENST00000453408+ENST00000577021+ENST00000571207+ENST00000572629+ENST00000571526+ENST00000572304+ENST00000574871+ENST00000575511+ENST00000576037	protein_coding	5.31898	3.06485	6.61557	7.26874	3.70086
ENSG00000144909	OSBPL11	22.5082257526258	-0.712841	0.243017287762444	-2.93329421745188	0.00335385901333447	0.0332024	ENST00000296220	protein_coding	3.58678	2.29822	2.27402	3.39204	3.05372
ENSG00000105472	CLEC11A	7.923026670105	-0.712787	0.21424722454236	-3.32693778706633	0.000878059744895101	0.0129847	ENST00000250340+ENST00000599973	protein_coding	4.43983	2.56444	8.93172	2.49292	4.2474
ENSG00000262814	MRPL12	54.2299098555941	-0.711653	0.130219220840521	-5.46503918311348	4.62804562971774e-08	4.92166e-06	ENST00000333676	protein_coding	134.801	81.7245	184.409	10.6114	116.407
ENSG00000172965	MIR4435-1HG	18.863306646412	-0.711578	0.229707273470577	-3.09775843860613	0.00194990296792821	0.0229426	ENST00000609220+ENST00000609902+ENST00000439362+ENST00000431385+ENST00000443467+ENST00000451884+ENST00000432818+ENST00000444301+ENST00000453478+ENST00000605570+ENST00000409569+ENST00000419736+ENST00000308604+ENST00000604981+ENST00000441075+ENST00000371162+ENST00000603310+ENST00000603827+ENST00000442293+ENST00000439494	lincRNA	30.1921	19.9669	32.5851	25.2241	33.4087
ENSG00000174871	CNIH2	53.7484902441472	-0.710751	0.149142829090236	-4.76557601855363	1.88314879212319e-06	0.000109724	ENST00000528852+ENST00000311445+ENST00000534826+ENST00000528063+ENST00000530519+ENST00000531936	protein_coding	31.8333	18.567	49.659	13.7543	19.6893
ENSG00000063660	GPC1	73.1073162970059	-0.709336	0.138766495695331	-5.11172218263775	3.19235070473894e-07	2.53577e-05	ENST00000264039+ENST00000469694+ENST00000420138+ENST00000426280+ENST00000427506+ENST00000425056+ENST00000495100+ENST00000455111+ENST00000466624	protein_coding	14.2229	8.79162	16.504	15.1656	8.96716
ENSG00000196372	ASB13	28.6826417850376	-0.707987	0.177685301275258	-3.98450006277435	6.76223392735274e-05	0.00184774	ENST00000493897+ENST00000479033+ENST00000459912+ENST00000357700+ENST00000482921	protein_coding	18.7664	16.0516	21.8653	9.67585	14.8996
ENSG00000087085	ACHE	297.183814943969	-0.707611	0.126655957788553	-5.5868782135984	2.3118772992096e-08	2.81197e-06	ENST00000428317+ENST00000241069+ENST00000419336+ENST00000302913+ENST00000412389+ENST00000442452+ENST00000430554+ENST00000440755+ENST00000454485+ENST00000426415+ENST00000411582+ENST00000441605+ENST00000445236+ENST00000497647	protein_coding	117.643	70.8842	228.328	1.03133	91.1469
ENSG00000198356	ASNA1	29.4983770450355	-0.706665	0.172991430563588	-4.08497055788582	4.40824057898037e-05	0.00133627	ENST00000591090+ENST00000586561+ENST00000357332+ENST00000590633	protein_coding	18.9907	11.5187	34.3984	2.74401	20.8471
ENSG00000159214	CCDC24	25.466843940098	-0.705429	0.203296831569319	-3.46994673118871	0.000520561594632574	0.00870288	ENST00000486064+ENST00000372318+ENST00000460543+ENST00000463846+ENST00000490563+ENST00000490064+ENST00000486504+ENST00000485811+ENST00000466180+ENST00000479055+ENST00000472562	protein_coding	19.7909	13.5384	19.4406	1.5554	11.9669
ENSG00000163888	CAMK2N2	9.09826624148606	-0.704695	0.214317808968931	-3.28808571816867	0.00100871122037861	0.0143708	ENST00000296238	protein_coding	6.83556	4.04389	8.55329	0.292273	5.85985
ENSG00000167419	LPO	63.5597739240894	-0.704352	0.184395274643545	-3.81979287032077	0.000133563786760986	0.00307707	ENST00000582328+ENST00000421678+ENST00000262290+ENST00000543544+ENST00000578403+ENST00000578643+ENST00000580346+ENST00000582684+ENST00000581008+ENST00000580890+ENST00000389576	protein_coding	24.7373	15.4162	26.9333	1.64282	23.5985
ENSG00000148337	CIZ1	31.1411109489216	-0.703872	0.146587174942993	-4.80172673283414	1.57303263695321e-06	9.44839e-05	ENST00000471773+ENST00000393608+ENST00000372954+ENST00000485862+ENST00000541172+ENST00000325721+ENST00000357558+ENST00000538431+ENST00000461765+ENST00000372948+ENST00000277465+ENST00000372938+ENST00000415526+ENST00000471839+ENST00000491487+ENST00000485001+ENST00000476727+ENST00000476541+ENST00000475471+ENST00000476239+ENST00000488559+ENST00000467178+ENST00000491954+ENST00000498156+ENST00000324544…	protein_coding	26.8305	18.8985	34.5442	25.1272	22.3682
ENSG00000236680	RP11-296P7.4	3.95108218426116	-0.703416	0.165013158355764	-4.26278932663188	2.01890841487629e-05	0.000724907	ENST00000441073	pseduogene	2.51041	1.60015	3.04606	1.98265	2.83792
ENSG00000120896	SORBS3	23.556930738462	-0.702833	0.175524995283989	-4.00417850966258	6.2233359913064e-05	0.00173514	ENST00000522037+ENST00000523941+ENST00000240123+ENST00000517500+ENST00000517535+ENST00000523402+ENST00000520563+ENST00000524057+ENST00000518512+ENST00000520574+ENST00000521787+ENST00000523740+ENST00000522315+ENST00000519453+ENST00000523900+ENST00000428103+ENST00000518912+ENST00000523965+ENST00000521554+ENST00000522721+ENST00000523348+ENST00000517962+ENST00000520207+ENST00000519127	protein_coding	8.07387	4.51486	11.2881	8.13876	5.94553
ENSG00000153443	UBALD1	17.4748194900123	-0.702393	0.191900081260239	-3.66020215429373	0.000252016343692218	0.00508237	ENST00000591897+ENST00000283474+ENST00000591401+ENST00000590965+ENST00000590891+ENST00000588691+ENST00000587615+ENST00000587649+ENST00000591113	protein_coding	19.3325	9.29459	11.3936	4.07976	8.53411
ENSG00000175467	SART1	14.6800774547328	-0.700453	0.222867147605395	-3.14291769847468	0.00167272864715769	0.0204222	ENST00000312397+ENST00000529532+ENST00000532333+ENST00000530251+ENST00000528573+ENST00000533386+ENST00000529580+ENST00000528137	protein_coding	21.8214	11.7319	40.3095	6.29721	16.5431
ENSG00000161642	ZNF385A	50.1071035133813	-0.70023	0.153139046785585	-4.57250816864888	4.81920430047148e-06	0.000233882	ENST00000551109+ENST00000352268+ENST00000394313+ENST00000338010+ENST00000550779+ENST00000546970+ENST00000552382+ENST00000551771+ENST00000546919+ENST00000549937+ENST00000549962+ENST00000547210+ENST00000550774+ENST00000550120+ENST00000551864	protein_coding	18.5391	11.3332	24.4428	4.67232	12.4645
ENSG00000106367	AP1S1	9.8575610586174	-0.699736	0.226186500779771	-3.09362344120986	0.00197728276867111	0.0230745	ENST00000337619+ENST00000443943+ENST00000429457	protein_coding	5.98286	3.51964	8.62034	4.21748	6.75566
ENSG00000172009	THOP1	50.8555045609342	-0.699289	0.135610416972291	-5.15660402244809	2.51468809118492e-07	2.06491e-05	ENST00000307741+ENST00000585673+ENST00000585338+ENST00000586780+ENST00000586677+ENST00000589087+ENST00000591149+ENST00000590533+ENST00000591363+ENST00000590970+ENST00000587401+ENST00000395212+ENST00000592639+ENST00000587468	protein_coding	33.5489	21.6019	48.3549	8.68156	27.1931
ENSG00000119574	ZBTB45	19.7119329190012	-0.699051	0.189907444868409	-3.68100675743985	0.000232314847238279	0.00477411	ENST00000594051+ENST00000354590+ENST00000600990+ENST00000600130+ENST00000596739	protein_coding	7.16044	4.69146	7.91549	2.53122	4.98894
ENSG00000171450	CDK5R2	111.961240586116	-0.698711	0.122805594805749	-5.68956912326218	1.27360327344881e-08	1.65237e-06	ENST00000302625	protein_coding	35.1176	20.5992	40.4736	1.02722	22.1153
ENSG00000181523	SGSH	22.7772159483218	-0.697819	0.211843322446006	-3.29403306595502	0.000987608798304266	0.0142258	ENST00000575484+ENST00000571156+ENST00000572257+ENST00000326317+ENST00000575282+ENST00000534910+ENST00000573150+ENST00000576856+ENST00000570923+ENST00000576941+ENST00000574505+ENST00000572208+ENST00000571051+ENST00000576707+ENST00000570427+ENST00000571675+ENST00000575188+ENST00000571075	protein_coding	6.14393	3.88773	6.4546	1.20723	3.74346
ENSG00000139874	SSTR1	127.510863834952	-0.696499	0.151710055272553	-4.59099005024937	4.41148369286175e-06	0.000218494	ENST00000267377	protein_coding	22.0512	14.9656	20.3025	0.748785	30.4409
ENSG00000072062	PRKACA	207.790676998243	-0.694951	0.113074273655765	-6.14597114721201	7.94757308995192e-10	1.57824e-07	ENST00000308677+ENST00000350356+ENST00000590853+ENST00000587372+ENST00000589994+ENST00000588209+ENST00000587533+ENST00000536649+ENST00000593092+ENST00000589284	protein_coding	62.2618	37.8313	94.6246	12.6817	44.5647
ENSG00000198746	GPATCH3	11.3641086598532	-0.694654	0.233634109961008	-2.97325482857924	0.00294659703970275	0.0305968	ENST00000445019+ENST00000361720+ENST00000450844	protein_coding	9.84106	5.78402	11.6456	3.91289	9.02166
ENSG00000210082	MT-RNR2	144247.982522129	-0.694187	0.157793073011362	-4.39934879804409	1.08576195694642e-05	0.0004475	ENST00000387347	Mt_rRNA	68786.4	43600.5	81696.3	108585	62010.6
ENSG00000011332	DPF1	22.3746419198449	-0.693756	0.166829156475542	-4.15848025002869	3.2037192597351e-05	0.00105495	ENST00000420980+ENST00000412732+ENST00000416611+ENST00000418517+ENST00000414789+ENST00000355526+ENST00000473716+ENST00000456296+ENST00000472656+ENST00000471976+ENST00000494031+ENST00000488378+ENST00000438060+ENST00000475938+ENST00000438365+ENST00000586624	protein_coding	8.21232	4.57714	14.1524	3.85892	6.77057
ENSG00000112218	GPR63	10.1865210172594	-0.693473	0.249742854961581	-2.77674773370339	0.00549057751640614	0.0467829	ENST00000229955+ENST00000417980	protein_coding	1.39448	0.792983	1.32336	0.123737	1.46723
ENSG00000076924	XAB2	15.8549574786996	-0.692883	0.223707537660579	-3.09727025023108	0.00195311727730428	0.0229599	ENST00000358368+ENST00000595288+ENST00000534844+ENST00000600230+ENST00000596134	protein_coding	4.06312	2.872	5.65145	1.22601	4.54324
ENSG00000160917	CPSF4	24.8369348858221	-0.692804	0.186257925800214	-3.71959298745913	0.000199544074664744	0.00423482	ENST00000436336+ENST00000451876+ENST00000292476+ENST00000430038+ENST00000441580+ENST00000412686+ENST00000484112+ENST00000452047+ENST00000471455+ENST00000440514+ENST00000482251+ENST00000465132+ENST00000469897	protein_coding	12.3336	7.88623	17.6318	21.3439	11.2601
ENSG00000172270	BSG	409.629699805652	-0.691796	0.0912654703390905	-7.5800415039141	3.45444435201444e-14	3.73483e-11	ENST00000346916+ENST00000545507+ENST00000333511+ENST00000573216+ENST00000353555+ENST00000572899+ENST00000573784+ENST00000576984+ENST00000571735+ENST00000576925+ENST00000574970+ENST00000590218	protein_coding	200.011	125.275	215.935	57.9001	175.106
ENSG00000110237	ARHGEF17	209.019865662211	-0.691451	0.0928405364821591	-7.4477325557734	9.495806918891e-14	7.69991e-11	ENST00000263674+ENST00000544519+ENST00000536170+ENST00000537198+ENST00000536481+ENST00000543530	protein_coding	23.2062	14.402	35.8151	11.0503	22.4943
ENSG00000123159	GIPC1	57.1965936248205	-0.690947	0.135798941915506	-5.08801381543504	3.61833017410096e-07	2.81665e-05	ENST00000393028+ENST00000393029+ENST00000345425+ENST00000393033+ENST00000585606+ENST00000589631+ENST00000591349+ENST00000586027+ENST00000589497+ENST00000587210+ENST00000587969+ENST00000587934+ENST00000587811+ENST00000591245	protein_coding	32.1586	19.3624	50.416	9.93381	25.3585
ENSG00000141013	GAS8	20.8109813030546	-0.6904	0.20877781829584	-3.30686272854395	0.000943471133612925	0.0137124	ENST00000563980+ENST00000565957+ENST00000563936+ENST00000536122+ENST00000568705+ENST00000564392+ENST00000568664+ENST00000268699+ENST00000565062+ENST00000564853+ENST00000566266+ENST00000537797+ENST00000561675+ENST00000569558+ENST00000540721+ENST00000564802+ENST00000565000+ENST00000569399+ENST00000564789+ENST00000568284	protein_coding	9.54453	6.62136	10.448	3.97947	6.70736
ENSG00000230626	RP11-286H14.4	5.04833239145593	-0.689579	0.222459193743251	-3.09979956747508	0.00193651638693556	0.0228127	ENST00000467614+ENST00000471777	uncertain	6.06435	4.68688	6.97866	1.9525	5.29856
ENSG00000130202	PVRL2	20.430487046781	-0.689466	0.178977022580219	-3.85225869502913	0.000117033285344741	0.00274739	ENST00000252485+ENST00000252483+ENST00000591581+ENST00000587386+ENST00000585601+ENST00000592018	protein_coding	23.2065	14.6377	37.3055	8.08045	17.6392
ENSG00000103855	CD276	32.3543045125933	-0.688187	0.184880318960728	-3.7223405054881	0.000197384590950858	0.00419855	ENST00000567189+ENST00000318443+ENST00000318424+ENST00000560786+ENST00000558689+ENST00000561213+ENST00000560928+ENST00000563584+ENST00000561416+ENST00000560995+ENST00000567582+ENST00000561260+ENST00000564751+ENST00000537340+ENST00000561176+ENST00000557951+ENST00000559073+ENST00000559978+ENST00000559465	protein_coding	14.5098	9.76323	20.7062	3.61894	13.1878
ENSG00000188730	VWC2	87.280633375502	-0.687988	0.128483914692752	-5.35466108373912	8.57169289282229e-08	8.2581e-06	ENST00000340652	protein_coding	5.79191	3.76965	5.42302	0.427133	5.69241
ENSG00000184545	DUSP8	52.8292240772749	-0.687884	0.159866936364908	-4.30285035868004	1.68614737363584e-05	0.000643414	ENST00000397374+ENST00000331588+ENST00000528778	protein_coding	9.02171	5.2205	12.7466	0.905775	5.43366
ENSG00000167861	HID1	88.3813145756008	-0.686473	0.140002914069843	-4.90327783485789	9.42505278635937e-07	6.2601e-05	ENST00000532395+ENST00000425042+ENST00000534480+ENST00000578002+ENST00000532894+ENST00000318565+ENST00000583244+ENST00000530857+ENST00000528902+ENST00000532900+ENST00000581676+ENST00000530904+ENST00000525128+ENST00000579818	protein_coding	31.6554	21.3748	45.8289	8.48269	25.7545
ENSG00000067365	METTL22	21.8576189710722	-0.685448	0.205228848683182	-3.33991977723687	0.000838025939433864	0.0125452	ENST00000563958+ENST00000381920+ENST00000163678+ENST00000564554+ENST00000561758+ENST00000567295+ENST00000563037+ENST00000568967+ENST00000564624+ENST00000572956+ENST00000561993+ENST00000563501+ENST00000565866+ENST00000562151+ENST00000564107+ENST00000564133+ENST00000562973+ENST00000569597	protein_coding	25.2151	20.4935	22.3711	4.43242	23.4315
ENSG00000100029	PES1	19.9710681401593	-0.685413	0.17792396881145	-3.85227960776606	0.000117023287860207	0.00274739	ENST00000354694+ENST00000402281+ENST00000441668+ENST00000405677+ENST00000488719+ENST00000402284+ENST00000335214+ENST00000406208+ENST00000477762+ENST00000433575+ENST00000466614+ENST00000467368+ENST00000492986	protein_coding	12.3081	9.31375	17.1681	7.81708	13.9775
ENSG00000063015	SEZ6	37.0526533994186	-0.679854	0.152090941066394	-4.47004791584773	7.82020755386218e-06	0.000345884	ENST00000360295+ENST00000317338+ENST00000540632+ENST00000540419+ENST00000442608+ENST00000535262+ENST00000335960+ENST00000544224+ENST00000539265+ENST00000585644	protein_coding	9.47059	6.36305	11.987	1.51082	10.3422
ENSG00000122733	KIAA1045	151.674974007446	-0.679644	0.119870714980461	-5.66981054755137	1.42955509230555e-08	1.8303e-06	ENST00000544237+ENST00000486477+ENST00000476115+ENST00000242315+ENST00000440503	protein_coding	36.5129	23.1577	37.4873	7.95638	33.7635
ENSG00000172794	RAB37	20.8046760060053	-0.678601	0.19636548656226	-3.45580490753108	0.000548652269587074	0.00909482	ENST00000340415+ENST00000402449+ENST00000392617+ENST00000528438+ENST00000392615+ENST00000392614+ENST00000392613+ENST00000533530+ENST00000577548+ENST00000527040+ENST00000392612+ENST00000392610+ENST00000481224+ENST00000488977+ENST00000531420	protein_coding	9.45461	6.21969	10.2423	0.915004	8.62098
ENSG00000160256	FAM207A	7.7905468011276	-0.678243	0.194411936717435	-3.48869225117136	0.000485389631978204	0.00832995	ENST00000291634+ENST00000397826+ENST00000458015+ENST00000479127+ENST00000485207	protein_coding	19.6233	12.9782	28.919	8.81002	25.4345
ENSG00000070159	PTPN3	20.3465460278596	-0.677015	0.197855193293023	-3.42176790447656	0.000622153979997241	0.00989194	ENST00000447271+ENST00000446349+ENST00000412145+ENST00000374541+ENST00000394827+ENST00000262539+ENST00000497739	protein_coding	2.61271	1.83991	3.3724	0.78731	3.33965
ENSG00000169181	GSG1L	115.333662643103	-0.676985	0.132831213277837	-5.09658391370273	3.45837302998315e-07	2.72483e-05	ENST00000380898+ENST00000447459+ENST00000395724+ENST00000380897+ENST00000569166+ENST00000562611	protein_coding	26.2438	15.0858	29.2314	1.28282	23.6925
ENSG00000170322	NFRKB	11.5510532210378	-0.674013	0.238102288978735	-2.83077219782622	0.00464357806873442	0.0420515	ENST00000446488+ENST00000304521+ENST00000524794+ENST00000524746+ENST00000531755+ENST00000532147+ENST00000530278+ENST00000529319+ENST00000532225+ENST00000526940+ENST00000526884+ENST00000531318	protein_coding	1.90736	1.47181	2.69668	1.59841	1.98797
ENSG00000263563	UBBP4	3.23323035560649	-0.673775	0.231302232375898	-2.91296305601226	0.00358016954845788	0.0347326	ENST00000584755+ENST00000581769+ENST00000583708+ENST00000584398+ENST00000578713+ENST00000581775	protein_coding	11.3305	5.56929	19.5244	2.49423	3.9385
ENSG00000125734	GPR108	31.6757946456345	-0.671652	0.189842221422881	-3.53794956127206	0.000403247080307091	0.00726731	ENST00000264080+ENST00000594500+ENST00000537722+ENST00000598626+ENST00000594034+ENST00000595908+ENST00000430424+ENST00000597706+ENST00000598955+ENST00000600773+ENST00000597298+ENST00000598052+ENST00000601716+ENST00000595108+ENST00000595620+ENST00000601402+ENST00000597043	protein_coding	37.7086	24.0032	41.742	13.223	31.9263
ENSG00000115041	KCNIP3	17.6020930790877	-0.670927	0.22479460398778	-2.98462175742465	0.00283929176563766	0.0297725	ENST00000295225+ENST00000486055+ENST00000475491+ENST00000377181+ENST00000461336+ENST00000360990+ENST00000468529	protein_coding	5.52055	3.74552	7.11142	7.83801	3.94923
ENSG00000196700	ZNF512B	27.5132673271525	-0.670783	0.167230593207974	-4.01112587478452	6.04298790016495e-05	0.00169701	ENST00000217130+ENST00000450537+ENST00000369888	protein_coding	3.51095	2.14969	4.02401	1.17772	1.97363
ENSG00000167614	TTYH1	35.6420180024651	-0.670042	0.216844193004369	-3.08996956824922	0.00200177004292721	0.0232022	ENST00000423529+ENST00000301194+ENST00000376530+ENST00000445095+ENST00000391739+ENST00000425969+ENST00000487134+ENST00000376531+ENST00000462757+ENST00000462769+ENST00000478036+ENST00000472198+ENST00000461302+ENST00000476757+ENST00000489425+ENST00000492920+ENST00000476863+ENST00000467939	protein_coding	24.6153	16.3352	28.062	56.2555	17.8738
ENSG00000126934	MAP2K2	231.85156317046	-0.669335	0.102672342770321	-6.51913640473771	7.07133273581894e-11	1.88514e-08	ENST00000262948+ENST00000601786+ENST00000600584+ENST00000394867+ENST00000597263+ENST00000599021+ENST00000595715+ENST00000593364+ENST00000602167+ENST00000597008+ENST00000599345	protein_coding	200.433	113.985	294.714	27.2534	150.846
ENSG00000130402	ACTN4	65.4785254798948	-0.669021	0.139474848533329	-4.79671237929544	1.61290935402638e-06	9.62832e-05	ENST00000588618+ENST00000252699+ENST00000424234+ENST00000589528+ENST00000390009+ENST00000495553+ENST00000586538+ENST00000489451+ENST00000440400+ENST00000497637+ENST00000477174	protein_coding	19.2562	12.0107	29.7654	15.574	16.0482
ENSG00000027847	B4GALT7	49.609477341076	-0.668934	0.162902102634401	-4.10635433383851	4.01952741654884e-05	0.00124165	ENST00000029410+ENST00000502420+ENST00000505433+ENST00000510761+ENST00000505468+ENST00000507061+ENST00000505145+ENST00000515353	protein_coding	23.7357	15.082	35.0428	5.30335	20.5266
ENSG00000110108	TMEM109	17.8989190920069	-0.668502	0.224762069989643	-2.97426351035798	0.00293692744139401	0.0305318	ENST00000227525+ENST00000536171+ENST00000540280	protein_coding	15.3509	10.7007	14.0316	28.373	11.1156
ENSG00000044459	CNTLN	15.5353599822069	-0.66817	0.224997449519983	-2.96967764060774	0.00298112395999813	0.0308102	ENST00000380647+ENST00000484374+ENST00000262360+ENST00000425824+ENST00000380641+ENST00000461247	protein_coding	2.43598	1.56974	2.22534	1.17158	2.03615
ENSG00000172354	GNB2	165.457284904469	-0.667964	0.109556463197902	-6.0969840167422	1.08088322061446e-09	2.06226e-07	ENST00000303210+ENST00000451587+ENST00000436220+ENST00000424361+ENST00000419828+ENST00000427895+ENST00000393926+ENST00000431068+ENST00000393924+ENST00000480159+ENST00000412215+ENST00000469287+ENST00000470354	protein_coding	98.7586	64.3739	121.492	14.3579	79.7793
ENSG00000106789	CORO2A	108.273221704872	-0.66625	0.130069747177428	-5.12225521599513	3.01902883417403e-07	2.41783e-05	ENST00000375077+ENST00000343933	protein_coding	14.7242	10.1548	15.6647	0.589221	16.9843
ENSG00000197150	ABCB8	27.4928963885011	-0.664404	0.166201644938248	-3.99757872868627	6.39937101059175e-05	0.00176901	ENST00000358849+ENST00000461373+ENST00000482309+ENST00000488826+ENST00000489192+ENST00000542328+ENST00000466514+ENST00000297504+ENST00000470645+ENST00000466956+ENST00000462605+ENST00000471796+ENST00000356058+ENST00000498578+ENST00000477719+ENST00000477092+ENST00000472698+ENST00000488551+ENST00000488370+ENST00000493338+ENST00000491920+ENST00000482899+ENST00000469410	protein_coding	10.7027	8.0212	15.4614	33.9709	9.03655
ENSG00000004059	ARF5	38.2764013930856	-0.662351	0.185493441629112	-3.57075382973404	0.000355955318045268	0.00659738	ENST00000000233+ENST00000463733+ENST00000415666+ENST00000467281+ENST00000489673+ENST00000459680	protein_coding	33.4464	22.1052	63.092	1.13986	51.2051
ENSG00000172782	FADS6	20.3826271778193	-0.662226	0.20495906282548	-3.23101354779532	0.00123352093035826	0.0164422	ENST00000310226+ENST00000413142+ENST00000579663	protein_coding	7.58114	5.14123	8.61917	0.785949	6.35289
ENSG00000130702	LAMA5	18.2858017810881	-0.661964	0.203316203215712	-3.25583403382409	0.00113059818222445	0.015473	ENST00000492698+ENST00000370691+ENST00000252999+ENST00000495695+ENST00000462415+ENST00000491036+ENST00000468786+ENST00000471042+ENST00000481120+ENST00000464134+ENST00000497363+ENST00000474128+ENST00000370692+ENST00000370677+ENST00000497053	protein_coding	7.39401	6.10601	8.15909	4.46981	6.65449
ENSG00000117408	IPO13	63.591953799421	-0.660963	0.157210763127138	-4.20431434833868	2.61874780280151e-05	0.000895667	ENST00000372343+ENST00000489061+ENST00000489773+ENST00000492152+ENST00000480902+ENST00000372339+ENST00000486876	protein_coding	28.1285	16.3506	28.4718	27.9656	31.5944
ENSG00000178209	PLEC	80.9577103041601	-0.65913	0.143823357660322	-4.58291382546205	4.58541043042516e-06	0.000224778	ENST00000436759+ENST00000356346+ENST00000354958+ENST00000322810+ENST00000398774+ENST00000354589+ENST00000357649+ENST00000345136+ENST00000527096+ENST00000527303+ENST00000528025+ENST00000526416+ENST00000527816+ENST00000528131+ENST00000532346	protein_coding	3.96641	2.45392	4.68977	3.40116	2.89248
ENSG00000167363	FN3K	7.02753448014392	-0.658936	0.239013546309069	-2.75689654740133	0.00583528100316119	0.0487384	ENST00000300784+ENST00000574496+ENST00000573841+ENST00000570734+ENST00000572813	protein_coding	3.35756	1.85653	3.85556	3.49133	3.02144
ENSG00000011485	PPP5C	45.5474625493031	-0.658781	0.152356463927482	-4.32394401375155	1.53264206976866e-05	0.000595344	ENST00000012443+ENST00000478046+ENST00000391919+ENST00000467902+ENST00000527193+ENST00000487483+ENST00000532058+ENST00000486994+ENST00000467502+ENST00000493347+ENST00000595055+ENST00000491003+ENST00000492109+ENST00000525507+ENST00000527623	protein_coding	21.877	15.8282	25.6599	28.3985	22.1555
ENSG00000167619	TMEM145	16.5429921883699	-0.657629	0.193015296367122	-3.40713551222609	0.000656485246306632	0.0103203	ENST00000595775+ENST00000301204+ENST00000598766+ENST00000601020+ENST00000601644	protein_coding	8.50046	5.36553	6.88097	3.827	5.23336
ENSG00000158828	PINK1	187.344129785883	-0.656051	0.152600864710713	-4.29912742361509	1.71471870599684e-05	0.000647288	ENST00000321556+ENST00000492302+ENST00000400490	protein_coding	88.5834	63.2775	83.9305	0.856904	84.9317
ENSG00000105705	SUGP1	24.5390383240687	-0.654595	0.177146152461948	-3.69522825263027	0.000219689337827555	0.00455021	ENST00000589144+ENST00000247001+ENST00000588731+ENST00000591007+ENST00000587119+ENST00000592188+ENST00000585763+ENST00000586387+ENST00000535070+ENST00000590439+ENST00000591350+ENST00000606725+ENST00000587716+ENST00000334782+ENST00000588580+ENST00000585444	protein_coding	11.9203	8.55794	16.3803	13.9872	11.5139
ENSG00000167114	SLC27A4	88.1477360502216	-0.653871	0.128879928879061	-5.07349074785347	3.90583473937762e-07	2.99258e-05	ENST00000372870+ENST00000300456	protein_coding	22.4702	14.0758	37.2806	5.49635	16.9508
ENSG00000067221	STOML1	64.2121652265991	-0.652815	0.128696222643296	-5.072530014559	3.92561193718138e-07	2.99593e-05	ENST00000316900+ENST00000564777+ENST00000316911+ENST00000561480+ENST00000561656+ENST00000541638+ENST00000359750+ENST00000563229+ENST00000566081+ENST00000565240+ENST00000567052+ENST00000562453+ENST00000567876	protein_coding	27.484	16.878	41.9855	11.993	18.3709
ENSG00000068078	FGFR3	42.2224528554329	-0.652738	0.234237779826812	-2.78664736105555	0.00532563979900964	0.0458797	ENST00000481110+ENST00000412135+ENST00000440486+ENST00000340107+ENST00000260795+ENST00000352904+ENST00000507588+ENST00000474521+ENST00000469068	protein_coding	7.02958	4.42568	6.73819	13.0837	6.54159
ENSG00000107859	PITX3	26.0268440317667	-0.651509	0.189103363744324	-3.44525282950698	0.000570525479519953	0.00934323	ENST00000539804+ENST00000370002	protein_coding	14.9855	9.04451	13.6122	2.11831	7.92895
ENSG00000100321	SYNGR1	851.655776463211	-0.649999	0.0861898645101018	-7.5414816188993	4.64661577014934e-14	4.52139e-11	ENST00000318801+ENST00000216155+ENST00000415332+ENST00000406293+ENST00000328933+ENST00000489206+ENST00000381535	protein_coding	136.977	92.636	158.35	11.4535	105.119
ENSG00000108262	GIT1	164.50047293127	-0.64886	0.104729537671595	-6.19558027047202	5.8070687885267e-10	1.21518e-07	ENST00000225394+ENST00000394869+ENST00000473217+ENST00000581348+ENST00000579937+ENST00000578670+ENST00000578266+ENST00000491377+ENST00000585148+ENST00000581925+ENST00000586574+ENST00000579536+ENST00000583413+ENST00000335356+ENST00000577466	protein_coding	38.6582	23.9794	45.5028	16.0533	29.0669
ENSG00000130748	TMEM160	145.934877115231	-0.648513	0.106404058881855	-6.09481301932244	1.095654414379e-09	2.07015e-07	ENST00000253047	protein_coding	159.498	108.244	140.15	138.374	149.867
ENSG00000270672	MTRNR2L6	3.40544597089317	-0.647924	0.221466990981173	-2.92560151649652	0.00343790987985154	0.0338247	ENST00000604952	protein_coding	1.74035	1.06151	3.22567	2.19075	2.45047
ENSG00000168453	HR	56.1380792855818	-0.647837	0.156907639281968	-4.12877870046992	3.64695198734257e-05	0.00116234	ENST00000381418+ENST00000312841+ENST00000522016+ENST00000522039+ENST00000517699+ENST00000518461+ENST00000519619+ENST00000522759+ENST00000518377	protein_coding	8.03279	5.11082	10.9396	4.32343	6.32497
ENSG00000176978	DPP7	130.359493493718	-0.64731	0.110064152788029	-5.88120844552348	4.07281859680085e-09	6.55051e-07	ENST00000371579+ENST00000473532+ENST00000470766+ENST00000463619+ENST00000483783+ENST00000472306+ENST00000485456+ENST00000460830+ENST00000482088+ENST00000478597+ENST00000497375+ENST00000473703+ENST00000491807	protein_coding	182.975	119.436	237.989	60.9312	135.209
ENSG00000104812	GYS1	45.5014710652971	-0.647044	0.19490755932473	-3.31974868829235	0.000900985162604885	0.0132333	ENST00000323798+ENST00000263276+ENST00000541188+ENST00000544287+ENST00000594220+ENST00000472004+ENST00000496048+ENST00000540532+ENST00000484289+ENST00000457974	protein_coding	10.5167	6.54376	9.13702	2.7235	10.2561
ENSG00000167889	MGAT5B	14.2705346391621	-0.645747	0.201408694476086	-3.20615302118118	0.00134522431598391	0.0175348	ENST00000569840+ENST00000301618+ENST00000565675+ENST00000374998+ENST00000428789+ENST00000565043+ENST00000563627+ENST00000563153+ENST00000568598	protein_coding	4.72801	3.06473	6.11318	2.49039	3.93294
ENSG00000178927	C17orf62	29.8495578484736	-0.645698	0.200442544089906	-3.22136346374886	0.00127582236151974	0.0169364	ENST00000342572+ENST00000306645+ENST00000536759+ENST00000336995+ENST00000434650+ENST00000584024+ENST00000437807+ENST00000585044+ENST00000578895+ENST00000582438+ENST00000579751+ENST00000583617+ENST00000582725+ENST00000577436+ENST00000585064+ENST00000577732+ENST00000578919+ENST00000580560+ENST00000581196+ENST00000584503+ENST00000585080+ENST00000577888+ENST00000579444+ENST00000577707+ENST00000578913…	protein_coding	13.0291	8.17236	11.0104	35.7732	9.26585
ENSG00000176428	VPS37D	17.5556558754251	-0.645446	0.203581243030849	-3.17046059844098	0.0015219747239471	0.0190682	ENST00000324941+ENST00000451519	protein_coding	9.64974	6.52164	9.53275	8.12317	8.41803
ENSG00000186501	TMEM222	105.588889553267	-0.644832	0.134452684893226	-4.7959762510976	1.61884460499652e-06	9.62832e-05	ENST00000374076+ENST00000464720+ENST00000608611+ENST00000486082+ENST00000466759+ENST00000464813+ENST00000478104+ENST00000498220+ENST00000471456+ENST00000470223	protein_coding	48.196	36.5949	54.3972	5.85259	42.6772
ENSG00000186862	PDZD7	48.555176926088	-0.644491	0.151544326394869	-4.25281940686324	2.11095810824718e-05	0.000751362	ENST00000474125+ENST00000433616+ENST00000370215+ENST00000476306+ENST00000470414	protein_coding	18.29	12.5097	19.8208	1.86094	16.3117
ENSG00000122515	ZMIZ2	57.8304046505871	-0.644454	0.139640786344091	-4.61508085313596	3.92942311483436e-06	0.000199662	ENST00000413916+ENST00000457123+ENST00000309315+ENST00000416856+ENST00000441627+ENST00000433667+ENST00000492001+ENST00000265346+ENST00000478045+ENST00000463056+ENST00000480964+ENST00000492558+ENST00000463931+ENST00000482322	protein_coding	11.499	6.61695	13.0766	5.10693	7.16826
ENSG00000165233	C9orf89	18.6248855413751	-0.643553	0.208200758233042	-3.09102250165841	0.00199468517350827	0.0231536	ENST00000466409+ENST00000375464+ENST00000495641+ENST00000466929+ENST00000468781+ENST00000490488+ENST00000498243+ENST00000475574+ENST00000488630	protein_coding	14.7229	11.8105	16.4033	12.2562	15.1586
ENSG00000142634	EFHD2	53.2329234486253	-0.642581	0.144186524538998	-4.45659835301253	8.32704063100028e-06	0.000362534	ENST00000375980+ENST00000445566	protein_coding	16.2317	11.1196	18.9215	7.59251	15.943
ENSG00000021762	OSBPL5	21.1813918670766	-0.642267	0.220001308227749	-2.91937677203093	0.00350732030632477	0.0343009	ENST00000263650+ENST00000478260+ENST00000389989+ENST00000534454+ENST00000498536+ENST00000525498+ENST00000542243+ENST00000471998+ENST00000348039+ENST00000534491+ENST00000532951+ENST00000459995+ENST00000533234+ENST00000465323+ENST00000477622+ENST00000526122+ENST00000530372+ENST00000533721+ENST00000534157+ENST00000528124	protein_coding	6.4543	4.05315	8.31514	8.42172	4.52952
ENSG00000196588	MKL1	76.0381146656354	-0.641978	0.122119603865572	-5.25695761252173	1.46458051795005e-07	1.31347e-05	ENST00000355630+ENST00000396617+ENST00000402042+ENST00000407029+ENST00000477468+ENST00000402630+ENST00000422851+ENST00000463769+ENST00000466278	protein_coding	19.8424	13.9924	19.8474	3.12551	14.6934
ENSG00000153107	ANAPC1	18.2295686970556	-0.641256	0.166477018826405	-3.85192072177734	0.000117194967626703	0.00274787	ENST00000427997+ENST00000341068+ENST00000462785+ENST00000464695+ENST00000485325+ENST00000482177+ENST00000451367+ENST00000489177+ENST00000467878	protein_coding	21.7038	10.5707	18.5154	1.02373	14.7296
ENSG00000144589	STK11IP	14.0840086562652	-0.641101	0.224237631571215	-2.85902394948512	0.00424946700924516	0.0393427	ENST00000456909+ENST00000475843+ENST00000295641+ENST00000456857+ENST00000475396+ENST00000468584+ENST00000459692+ENST00000465230+ENST00000466648+ENST00000473899+ENST00000483319+ENST00000413891+ENST00000495941+ENST00000447191+ENST00000494777	protein_coding	3.34847	2.66417	5.58663	18.1084	2.99888
ENSG00000132589	FLOT2	119.98533382265	-0.640944	0.119933442291019	-5.34416775680885	9.0833416113934e-08	8.58111e-06	ENST00000394908+ENST00000394906+ENST00000580805+ENST00000585169+ENST00000577789+ENST00000584569+ENST00000586827+ENST00000465427+ENST00000593158+ENST00000580313+ENST00000582174+ENST00000581509	protein_coding	117.349	74.2064	173.449	46.656	87.3737
ENSG00000185163	DDX51	21.3107153135432	-0.640801	0.201334300815084	-3.18277227340066	0.00145872293909653	0.0185935	ENST00000397333+ENST00000462829+ENST00000541489+ENST00000329073+ENST00000545991+ENST00000546058	protein_coding	4.29766	3.01328	4.51372	5.39995	3.08926
ENSG00000198938	MT-CO3	62007.297388078	-0.640539	0.172977918467849	-3.70301241728366	0.000213054449615138	0.00445834	ENST00000362079	protein_coding	62091.1	41661.5	54288.7	60688.1	45130.9
ENSG00000160284	SPATC1L	11.2532017276237	-0.64034	0.219956995186886	-2.91120516635118	0.00360037519278639	0.0348245	ENST00000330205+ENST00000291672	protein_coding	7.41331	4.56989	8.23281	2.37716	6.41509
ENSG00000116353	MECR	49.7712936545235	-0.637827	0.129085511748379	-4.94111665833697	7.76764129734604e-07	5.39879e-05	ENST00000373791+ENST00000475773+ENST00000263702+ENST00000483435+ENST00000473030+ENST00000463412+ENST00000453185+ENST00000478505+ENST00000490529+ENST00000464511+ENST00000463052+ENST00000489248+ENST00000475861+ENST00000474946+ENST00000464915+ENST00000482610+ENST00000484012+ENST00000493928	protein_coding	48.1526	31.7082	44.8331	5.69646	57.321
ENSG00000167508	MVD	48.041080382516	-0.636858	0.145982216779455	-4.36257449237008	1.28540797247804e-05	0.000516846	ENST00000301012+ENST00000565149+ENST00000562981+ENST00000561895+ENST00000569177+ENST00000567064+ENST00000568133+ENST00000563785+ENST00000568709+ENST00000563170+ENST00000566636+ENST00000565720+ENST00000562651+ENST00000565610+ENST00000563463+ENST00000562741+ENST00000565842	protein_coding	26.7577	18.9961	36.5143	22.7048	21.1962
ENSG00000175115	PACS1	78.883012582521	-0.636521	0.131877465910802	-4.82660947935552	1.38877064788232e-06	8.55281e-05	ENST00000527224+ENST00000320580+ENST00000533756+ENST00000527380+ENST00000531298+ENST00000524784+ENST00000533811+ENST00000534273+ENST00000529757+ENST00000528935+ENST00000529795+ENST00000525798+ENST00000524815+ENST00000531597+ENST00000529677	protein_coding	15.2261	10.4724	20.9401	6.95092	11.5864
ENSG00000118046	STK11	27.5589419755988	-0.63639	0.154165943982971	-4.12795195629871	3.6600855954532e-05	0.00116387	ENST00000585748+ENST00000326873+ENST00000593219+ENST00000589152+ENST00000586358+ENST00000585851+ENST00000591133+ENST00000586243+ENST00000585465	protein_coding	6.86262	4.71076	6.77818	4.43122	4.66348
ENSG00000136878	USP20	79.9874855106435	-0.635881	0.122619274965463	-5.1858142444401	2.15073099135214e-07	1.84385e-05	ENST00000491053+ENST00000494971+ENST00000372429+ENST00000315480+ENST00000358355+ENST00000474895+ENST00000491731+ENST00000496927+ENST00000472108	protein_coding	28.1552	22.7729	38.5953	6.06303	20.6973
ENSG00000106665	CLIP2	159.018817910311	-0.634769	0.117322284737695	-5.41047670471329	6.28571998059565e-08	6.30548e-06	ENST00000223398+ENST00000361545+ENST00000395060+ENST00000487091+ENST00000493166+ENST00000482424+ENST00000491075+ENST00000474962+ENST00000487447	protein_coding	22.4921	14.0357	35.3266	15.0056	15.6881
ENSG00000126243	LRFN3	36.6679849189016	-0.633577	0.197333082315927	-3.21069939626556	0.00132412368819929	0.0174231	ENST00000585876+ENST00000588831+ENST00000587257+ENST00000246529	protein_coding	10.3159	6.53888	11.8193	1.08078	6.97039
ENSG00000107281	NPDC1	324.697738803793	-0.633576	0.092672265425486	-6.83673695437001	8.10173032222138e-12	3.09152e-09	ENST00000371601+ENST00000371600+ENST00000496498+ENST00000472668+ENST00000488145+ENST00000485589	protein_coding	186.902	128.864	208.491	16.2266	149.157
ENSG00000100239	PPP6R2	66.700164950177	-0.632435	0.116981506106768	-5.40628542455488	6.43452299993392e-08	6.42165e-06	ENST00000359139+ENST00000395741+ENST00000395744+ENST00000216061+ENST00000401672+ENST00000427222+ENST00000473283+ENST00000470046	protein_coding	12.7719	8.02807	17.2278	3.94179	10.6284
ENSG00000184916	JAG2	32.9127749905164	-0.629658	0.176253253489074	-3.57246226146997	0.000353640458123867	0.00656698	ENST00000331782+ENST00000347004+ENST00000546616+ENST00000553244+ENST00000553051	protein_coding	4.95815	3.38256	5.73334	1.55858	3.72604
ENSG00000174851	YIF1A	14.9160598128329	-0.629636	0.221121517693476	-2.84746396485571	0.00440690830780624	0.0404542	ENST00000376901+ENST00000359461+ENST00000471387+ENST00000526497+ENST00000485820+ENST00000496746+ENST00000494836+ENST00000484814+ENST00000431556+ENST00000528575+ENST00000376899+ENST00000474986+ENST00000534374	protein_coding	20.7971	16.1863	24.6317	15.8691	17.8302
ENSG00000170616	SCRT1	35.1481401435576	-0.628784	0.154896671267165	-4.05937821369554	4.92035621639181e-05	0.00143993	ENST00000332135	protein_coding	6.78772	4.4052	6.34017	0.590498	4.9268
ENSG00000204653	ASPDH	19.5767460474115	-0.628066	0.221457034883803	-2.83606168894518	0.00456736230026163	0.0416325	ENST00000376916+ENST00000389208+ENST00000597232+ENST00000601207+ENST00000601287+ENST00000597030+ENST00000593569+ENST00000598657	protein_coding	26.8856	16.0154	37.6955	11.8421	27.6644
ENSG00000125841	NRSN2	63.5288524813948	-0.628066	0.158239222863924	-3.96908930379019	7.21478409786276e-05	0.00193398	ENST00000609179+ENST00000492242+ENST00000382291+ENST00000382285+ENST00000609504+ENST00000608467+ENST00000470439+ENST00000608736+ENST00000608875	protein_coding	44.8386	29.7298	58.4187	6.61276	39.6894
ENSG00000088543	C3orf18	69.5970035561378	-0.626948	0.130813060047156	-4.79270073780388	1.64550989772049e-06	9.73352e-05	ENST00000357203+ENST00000426034+ENST00000449241+ENST00000441239+ENST00000430746+ENST00000485902+ENST00000486175+ENST00000464080+ENST00000422619+ENST00000484982+ENST00000491269	protein_coding	24.954	15.3355	30.8683	2.08991	23.9932
ENSG00000165271	NOL6	31.4734704632169	-0.626925	0.189371376615207	-3.31055599746709	0.000931108200775685	0.0135631	ENST00000353159+ENST00000379471+ENST00000297990+ENST00000379470+ENST00000464829+ENST00000455041+ENST00000496319	protein_coding	8.68524	6.57542	10.359	3.6257	9.54701
ENSG00000063244	U2AF2	24.4258064126665	-0.62443	0.151059794295554	-4.13366349573027	3.57026104737973e-05	0.00114655	ENST00000450554+ENST00000308924+ENST00000588850+ENST00000587196+ENST00000592867+ENST00000592874+ENST00000590551+ENST00000587275	protein_coding	6.29304	4.44442	9.25579	1.50122	3.80528
ENSG00000174165	ZDHHC24	20.652088664583	-0.623973	0.196460084705669	-3.17608280474401	0.00149278334591237	0.0188276	ENST00000534073+ENST00000526986+ENST00000310442+ENST00000525925	protein_coding	7.60511	4.86784	8.17982	4.66555	5.57822
ENSG00000117676	RPS6KA1	26.0580090608575	-0.62272	0.214998993869299	-2.89638430752537	0.00377489802506075	0.0359692	ENST00000526040+ENST00000525525+ENST00000374168+ENST00000524436+ENST00000374166+ENST00000526792+ENST00000374162+ENST00000529454+ENST00000530003+ENST00000366866+ENST00000531113+ENST00000374163+ENST00000530607+ENST00000531382+ENST00000527264+ENST00000474934+ENST00000525582+ENST00000488985+ENST00000403732+ENST00000530305+ENST00000438977	protein_coding	7.71932	4.82319	7.46942	9.20447	7.53559
ENSG00000167074	TEF	33.501016370234	-0.622519	0.192751508000551	-3.22964523802066	0.00123943909814829	0.0165097	ENST00000406644+ENST00000266304+ENST00000413942	protein_coding	5.70924	3.96793	7.47885	3.82701	5.68802
ENSG00000101220	C20orf27	101.127560937251	-0.62235	0.118787973891047	-5.23917021681978	1.61300211408709e-07	1.42685e-05	ENST00000379772+ENST00000399672+ENST00000217195+ENST00000399683	protein_coding	80.7963	51.6829	122.262	18.0436	58.3586
ENSG00000070404	FSTL3	15.8824062015378	-0.622177	0.21025751602761	-2.95911716485488	0.00308521776487966	0.0315509	ENST00000166139+ENST00000606071+ENST00000591552+ENST00000588773+ENST00000589185+ENST00000592947+ENST00000592058+ENST00000605925+ENST00000591573	protein_coding	5.04796	3.70301	5.18563	3.41652	3.35432
ENSG00000007047	MARK4	57.0813749615798	-0.621869	0.147861281000944	-4.20576131668096	2.60204737141736e-05	0.000891522	ENST00000587566+ENST00000262891+ENST00000300843+ENST00000590909+ENST00000588533+ENST00000588621+ENST00000592762+ENST00000592207+ENST00000590897	protein_coding	9.93094	6.66107	12.1289	6.03322	6.18937
ENSG00000269028	MTRNR2L12	7.87284595859877	-0.621833	0.191321513888091	-3.25020117853282	0.00115323394980058	0.0156945	ENST00000600213	protein_coding	8.5054	5.66553	16.5376	28.004	7.70394
ENSG00000130758	MAP3K10	6.52325419276337	-0.621583	0.200851229969165	-3.09474165711606	0.00196984392048175	0.0230518	ENST00000253055+ENST00000593906+ENST00000594951+ENST00000593502+ENST00000597986+ENST00000601702+ENST00000594569+ENST00000594791	protein_coding	2.21604	1.41254	3.84577	3.43262	1.41152
ENSG00000159069	FBXW5	88.766591760627	-0.621331	0.145400526026449	-4.27323794556532	1.92654674766839e-05	0.00070158	ENST00000459905+ENST00000483559+ENST00000325285+ENST00000487794+ENST00000433269+ENST00000491246+ENST00000480818+ENST00000428398+ENST00000443788	protein_coding	36.7825	24.6117	41.9442	26.2624	27.6015
ENSG00000167280	ENGASE	32.0638252528792	-0.620788	0.160845264122893	-3.85953711219461	0.000113602004445139	0.00269152	ENST00000539857+ENST00000578419+ENST00000579016+ENST00000311595+ENST00000300682+ENST00000583646+ENST00000584568+ENST00000577783+ENST00000583041+ENST00000579809+ENST00000585160	protein_coding	5.07451	3.65426	6.93107	5.06182	3.63148
ENSG00000159363	ATP13A2	275.609833405744	-0.619754	0.106442079285373	-5.82245283132497	5.79901693076137e-09	8.74842e-07	ENST00000452699+ENST00000341676+ENST00000326735+ENST00000466561+ENST00000502418+ENST00000503552+ENST00000463860+ENST00000502860+ENST00000509392+ENST00000506174+ENST00000510069+ENST00000511957+ENST00000508222+ENST00000509619	protein_coding	140.216	87.013	215.872	4.42014	107.53
ENSG00000189184	PCDH18	48.2418816166127	-0.618733	0.192852762299148	-3.20831696091998	0.00133514265420834	0.017493	ENST00000344876+ENST00000412923+ENST00000507846+ENST00000510305+ENST00000511115	protein_coding	11.4315	6.99893	10.5598	1.69043	14.3724
ENSG00000248923	MTND5P11	7.21166611694894	-0.618406	0.197994485690346	-3.12334756467596	0.00178806459873489	0.0215065	ENST00000511037	pseduogene	2.86399	1.79636	4.9425	3.42122	3.0265
ENSG00000110801	PSMD9	12.8495925018703	-0.617705	0.188849738477506	-3.27088016525854	0.00107213331135041	0.0148822	ENST00000541212+ENST00000537407+ENST00000340175+ENST00000540962+ENST00000261817+ENST00000538613+ENST00000542602+ENST00000543699+ENST00000535293+ENST00000544724+ENST00000544254+ENST00000361485	protein_coding	7.92684	6.54762	8.60464	3.63662	8.20506
ENSG00000128185	DGCR6L	32.9925817344359	-0.616063	0.150324642135892	-4.09821977816714	4.16339874224352e-05	0.00127522	ENST00000248879+ENST00000405465+ENST00000443409	protein_coding	42.6379	28.5043	61.8109	7.63767	38.6753
ENSG00000171703	TCEA2	150.156048362002	-0.615987	0.101886726198831	-6.04580682623565	1.48664134941581e-09	2.75538e-07	ENST00000475792+ENST00000361317+ENST00000343484+ENST00000395053+ENST00000487164+ENST00000339217+ENST00000415602+ENST00000440819+ENST00000470559+ENST00000465111+ENST00000458442+ENST00000465433+ENST00000477783+ENST00000495168+ENST00000461072+ENST00000475236+ENST00000476113	protein_coding	204.911	138.139	226.272	38.7473	189.343
ENSG00000186111	PIP5K1C	89.6333882271276	-0.615568	0.141208474406648	-4.35928404053789	1.30488654657943e-05	0.000522518	ENST00000335312+ENST00000539785+ENST00000537021+ENST00000589578+ENST00000592530+ENST00000587482	protein_coding	12.8831	9.02988	19.6497	3.85254	10.4979
ENSG00000168993	CPLX1	127.802254409816	-0.615058	0.123577357169163	-4.97710991114687	6.45406770222007e-07	4.63478e-05	ENST00000304062+ENST00000505203+ENST00000506404+ENST00000504062	protein_coding	46.0694	30.3431	50.1994	1.16382	36.2157
ENSG00000196642	RABL6	60.191025360403	-0.614961	0.143251131255317	-4.29288692386802	1.76364837228857e-05	0.000656259	ENST00000371671+ENST00000371663+ENST00000311502+ENST00000484471+ENST00000357466+ENST00000432842+ENST00000464941+ENST00000436380+ENST00000371675+ENST00000425121+ENST00000466096+ENST00000461992+ENST00000435930	protein_coding	35.4623	22.8837	39.1404	17.3793	25.2038
ENSG00000102924	CBLN1	180.352665530697	-0.614761	0.152855957684728	-4.02183212040411	5.77472113268449e-05	0.00163822	ENST00000219197+ENST00000564786+ENST00000536749	protein_coding	56.3893	38.3361	74.3327	1.6393	71.6757
ENSG00000167778	SPRYD3	291.346896465239	-0.613698	0.100197581319536	-6.12487803196754	9.07530983798118e-10	1.76615e-07	ENST00000301463+ENST00000547257+ENST00000547837+ENST00000537540+ENST00000550564+ENST00000550252	protein_coding	142.217	82.4599	147.335	17.9255	103.905
ENSG00000178773	CPNE7	28.2244197415563	-0.612364	0.180221813042563	-3.39783444816286	0.00067921509178955	0.010617	ENST00000268720+ENST00000525982+ENST00000319518+ENST00000532500+ENST00000529800+ENST00000568977+ENST00000566398+ENST00000526232+ENST00000564421	protein_coding	8.5142	5.57789	12.0789	0.627546	5.43012
ENSG00000178188	SH2B1	45.0532346457955	-0.611931	0.130038205456784	-4.70578005031789	2.52897069745688e-06	0.000141426	ENST00000563591+ENST00000567536+ENST00000322610+ENST00000337120+ENST00000566209+ENST00000545570+ENST00000359285+ENST00000395532+ENST00000538342+ENST00000566176+ENST00000569471+ENST00000561629+ENST00000569651+ENST00000568868+ENST00000563674	protein_coding	12.06	8.15689	14.8289	22.3272	8.48463
ENSG00000111799	COL12A1	71.6539103806745	-0.611201	0.150763166166715	-4.05404404431611	5.03397320299892e-05	0.00146437	ENST00000322507+ENST00000425443+ENST00000345356+ENST00000416123+ENST00000483888+ENST00000511023+ENST00000493109+ENST00000419671+ENST00000474564+ENST00000486533	protein_coding	11.9513	9.5733	9.28588	2.22357	12.5846
ENSG00000167118	URM1	50.7032561543197	-0.60908	0.143834183615577	-4.2346004796465	2.28958394287589e-05	0.000804289	ENST00000452446+ENST00000372853+ENST00000372850+ENST00000470840+ENST00000372847+ENST00000483206	protein_coding	25.9851	17.0226	29.0306	7.96499	17.035
ENSG00000167671	UBXN6	197.442325444402	-0.608878	0.100906921017119	-6.03405247814954	1.59898099728945e-09	2.92178e-07	ENST00000591919+ENST00000301281+ENST00000588238+ENST00000394765+ENST00000587009+ENST00000590466+ENST00000587324+ENST00000593024+ENST00000592358+ENST00000592515	protein_coding	132.882	83.2043	189.463	23.7832	112.649
ENSG00000244242	IFITM10	70.5857198485244	-0.60848	0.146056299732399	-4.16606689233147	3.09899804408556e-05	0.00102393	ENST00000340134+ENST00000382123+ENST00000482459+ENST00000486852	protein_coding	15.7609	11.0067	25.2605	2.46357	11.6494
ENSG00000232871	SEC1P	1.22572855503718	-0.608407	0.219286836179345	-2.77448229174709	0.00552896440178263	0.0469455	ENST00000483163+ENST00000474419+ENST00000430145+ENST00000521217+ENST00000473944	uncertain	3.95796	2.57041	4.0366	11.2798	2.59325
ENSG00000177225	PDDC1	60.4731805784454	-0.60743	0.128402505896825	-4.73066878538925	2.23781377784345e-06	0.000126232	ENST00000465313+ENST00000397472+ENST00000528309+ENST00000354286+ENST00000319863+ENST00000526325+ENST00000526650+ENST00000442059+ENST00000524550+ENST00000532320+ENST00000530209+ENST00000529966+ENST00000534603+ENST00000533960+ENST00000532839+ENST00000528602+ENST00000529362	protein_coding	56.8488	43.819	59.2306	23.659	55.4595
ENSG00000102317	RBM3	39.3324452019229	-0.60693	0.200448375011679	-3.02786012902305	0.00246292055470607	0.0268671	ENST00000472897+ENST00000488216+ENST00000466764+ENST00000490127+ENST00000376759+ENST00000489344+ENST00000491240+ENST00000485213+ENST00000430348+ENST00000376755+ENST00000491236+ENST00000354480	protein_coding	19.0535	12.2831	12.6446	26.0818	17.9967
ENSG00000116667	C1orf21	39.6451242972984	-0.606409	0.177070874580063	-3.42466597277485	0.000615555726556619	0.00981912	ENST00000235307+ENST00000489143+ENST00000367514+ENST00000477517	protein_coding	2.69429	2.02238	2.37013	2.2973	2.81359
ENSG00000242802	AP5Z1	37.8166342630164	-0.604507	0.175468421276415	-3.44510427869091	0.000570839125029292	0.00934323	ENST00000348624+ENST00000401897+ENST00000477680+ENST00000496303+ENST00000491375+ENST00000477454+ENST00000469614+ENST00000490487	protein_coding	23.5365	15.498	36.1679	5.33391	20.8196
ENSG00000165804	ZNF219	7.85013703912451	-0.604458	0.215503548571588	-2.80486167000483	0.00503381781223806	0.0444277	ENST00000360947+ENST00000451119+ENST00000421093+ENST00000555270+ENST00000554478+ENST00000556174+ENST00000554923+ENST00000553296+ENST00000553980+ENST00000556944+ENST00000555697+ENST00000556101	protein_coding	2.55395	1.7366	3.06425	18.4281	2.44166
ENSG00000204673	AKT1S1	24.7245854166153	-0.603546	0.188224516511259	-3.20652100332189	0.00134350496894889	0.0175329	ENST00000391833+ENST00000344175+ENST00000391832+ENST00000391834+ENST00000391835+ENST00000391831+ENST00000391830+ENST00000599525+ENST00000482622	protein_coding	10.0067	6.57412	16.6745	4.86944	8.18147
ENSG00000130725	UBE2M	166.308180531156	-0.601415	0.0916359455439313	-6.56308575125705	5.27055169224857e-11	1.578e-08	ENST00000253023+ENST00000595957+ENST00000596985+ENST00000599829+ENST00000593801	protein_coding	91.7346	60.9968	104.422	59.7222	76.2089
ENSG00000149295	DRD2	394.985255718481	-0.600917	0.0876991694463892	-6.85202797888814	7.28103108223729e-12	2.91369e-09	ENST00000355319+ENST00000362072+ENST00000346454+ENST00000544518+ENST00000542968+ENST00000538967+ENST00000540600+ENST00000535984+ENST00000539420+ENST00000543292+ENST00000542616	protein_coding	111.787	77.6998	134.639	3.51455	79.9053
ENSG00000099814	CEP170B	119.47014860402	-0.600867	0.110473731629085	-5.43899920958664	5.35806928431533e-08	5.48807e-06	ENST00000556508+ENST00000453495+ENST00000414716+ENST00000418279+ENST00000251181	protein_coding	12.9914	8.72101	16.8873	1.33163	9.03536
ENSG00000101298	SNPH	141.843055581677	-0.598562	0.135598515325702	-4.41422009045139	1.01374785642269e-05	0.000426248	ENST00000381873+ENST00000381867	protein_coding	21.4254	14.0663	27.4615	1.94472	14.2586
ENSG00000185236	RAB11B	161.781531868579	-0.598264	0.128750101362928	-4.64670875282673	3.37272813922189e-06	0.00017597	ENST00000600719+ENST00000328024+ENST00000598706+ENST00000594216+ENST00000601897	protein_coding	83.3431	53.6753	114.469	7.8081	48.591
ENSG00000165644	COMTD1	35.5704083204294	-0.596043	0.143473425680134	-4.15438168450702	3.26168333062233e-05	0.00107042	ENST00000372538+ENST00000460899+ENST00000494596+ENST00000469299+ENST00000470947+ENST00000490521+ENST00000491270	protein_coding	34.2834	21.5962	45.0467	4.92897	31.0061
ENSG00000061938	TNK2	135.176418579963	-0.595995	0.12263636907169	-4.85985842734035	1.17469725550109e-06	7.44651e-05	ENST00000333602+ENST00000381916+ENST00000416152+ENST00000392400+ENST00000428187+ENST00000420716+ENST00000495247+ENST00000464041+ENST00000439230+ENST00000481865+ENST00000424563+ENST00000478623+ENST00000411741+ENST00000489628+ENST00000478715+ENST00000468680+ENST00000316664+ENST00000486523+ENST00000438207+ENST00000430929+ENST00000468819+ENST00000447060+ENST00000433111+ENST00000427576	protein_coding	31.2144	21.9734	39.6047	13.199	23.1578
ENSG00000117411	B4GALT2	51.0943836919215	-0.595742	0.137533063028813	-4.33162894594877	1.48010224825938e-05	0.000579563	ENST00000498543+ENST00000372324+ENST00000497866+ENST00000434555+ENST00000356836+ENST00000309519+ENST00000485678+ENST00000481924	protein_coding	19.4567	13.7894	28.3144	6.45444	15.769
ENSG00000182087	TMEM259	65.0336416001633	-0.593979	0.115942002554425	-5.12307097515082	3.00599132814328e-07	2.41734e-05	ENST00000356663+ENST00000333175+ENST00000593068+ENST00000592618+ENST00000592052+ENST00000587266+ENST00000586704+ENST00000586285+ENST00000591128+ENST00000587644+ENST00000607316+ENST00000592590+ENST00000586250+ENST00000589055+ENST00000589831	protein_coding	35.4258	24.5533	42.609	17.3568	29.0915
ENSG00000164896	FASTK	50.0514560815525	-0.593801	0.144454447771798	-4.11064842836739	3.9454955798101e-05	0.00122657	ENST00000489884+ENST00000540185+ENST00000482571+ENST00000297532+ENST00000353841+ENST00000467237+ENST00000465272+ENST00000460980+ENST00000469237+ENST00000482806+ENST00000483953+ENST00000466855+ENST00000459800+ENST00000478477+ENST00000461979+ENST00000478883+ENST00000496663	protein_coding	67.5749	41.3299	70.273	29.7383	49.5571
ENSG00000142459	EVI5L	59.2478033412868	-0.593562	0.141208620796805	-4.20344170121321	2.62886883246212e-05	0.000897551	ENST00000270530+ENST00000538904+ENST00000597440+ENST00000599036+ENST00000601984+ENST00000600802+ENST00000601766	protein_coding	10.9587	8.30364	9.93237	4.79819	6.13895
ENSG00000165655	ZNF503	134.467309375668	-0.592773	0.121312940066154	-4.88631497194253	1.02740789834716e-06	6.73212e-05	ENST00000372524+ENST00000535216	protein_coding	35.1434	25.2742	22.9835	1.46625	34.5299
ENSG00000147382	FAM58A	30.0432469149527	-0.592449	0.170433208054805	-3.47613752619583	0.000508691356263517	0.00857112	ENST00000370175+ENST00000406277+ENST00000470284+ENST00000276345+ENST00000370171+ENST00000370173+ENST00000429336+ENST00000440428+ENST00000428722+ENST00000465867+ENST00000482182	protein_coding	23.5436	15.7452	32.7063	11.1794	23.47
ENSG00000165548	TMEM63C	40.3389735727362	-0.592384	0.145715067336236	-4.06536076708508	4.7958218443791e-05	0.00141985	ENST00000557408+ENST00000555338+ENST00000556514+ENST00000555588+ENST00000554766+ENST00000554346+ENST00000298351+ENST00000557504	protein_coding	6.19589	3.83998	7.92435	1.06562	3.39321
ENSG00000197136	PCNXL3	41.1799600407965	-0.591853	0.185470786367422	-3.19108475259726	0.00141739695247814	0.0181952	ENST00000355703+ENST00000531045+ENST00000530174+ENST00000439247+ENST00000531280	protein_coding	6.98213	2.78012	5.32168	2.06962	3.41308
ENSG00000099364	FBXL19	10.7173373804785	-0.591675	0.202284190999403	-2.92496665579104	0.0034449313378975	0.0338766	ENST00000562798+ENST00000338343+ENST00000380310+ENST00000562319+ENST00000565690+ENST00000471231+ENST00000427128+ENST00000566320+ENST00000565939	protein_coding	4.97076	3.33985	5.91523	1.2344	2.80433
ENSG00000074855	ANO8	15.2996534308913	-0.591471	0.195485357972399	-3.02565523678581	0.00248095012456047	0.0269888	ENST00000159087+ENST00000597643+ENST00000600711	protein_coding	3.07431	1.87834	1.56509	1.42021	1.47624
ENSG00000124772	CPNE5	17.8901394175806	-0.591161	0.210600681530011	-2.80702338902214	0.00500016110796515	0.0442511	ENST00000459703+ENST00000393189+ENST00000244751+ENST00000493411	protein_coding	3.99872	3.42166	5.5272	2.21119	2.91482
ENSG00000140939	NOL3	20.6674142522343	-0.591072	0.205393338599812	-2.87775656046937	0.00400514081838298	0.0375996	ENST00000565560+ENST00000563439+ENST00000432069+ENST00000564992+ENST00000564053+ENST00000566871+ENST00000568503+ENST00000268605+ENST00000568146+ENST00000563258+ENST00000564860+ENST00000568086+ENST00000565645+ENST00000568199	protein_coding	13.1676	9.95223	22.205	6.37834	16.8803
ENSG00000185567	AHNAK2	135.224419956337	-0.587531	0.128300379482542	-4.57933767198843	4.66450633252518e-06	0.000227509	ENST00000555122+ENST00000557457+ENST00000333244+ENST00000555544	protein_coding	24.6379	16.8269	32.0087	1.97785	31.2569
ENSG00000125967	NECAB3	49.9171885556484	-0.586723	0.129707548911089	-4.52342709030138	6.08462857044665e-06	0.000286022	ENST00000375238+ENST00000246190+ENST00000477778+ENST00000488489+ENST00000606525+ENST00000483813+ENST00000485399+ENST00000485976+ENST00000478237+ENST00000494174+ENST00000463246+ENST00000480994+ENST00000606690+ENST00000439478+ENST00000607805+ENST00000498353+ENST00000493590+ENST00000606106+ENST00000606699+ENST00000473892+ENST00000484824+ENST00000607055	protein_coding	28.3884	19.4377	34.558	5.22708	23.636
ENSG00000198055	GRK6	48.981385707951	-0.586149	0.160068189569731	-3.66187222789438	0.000250378736072746	0.00505869	ENST00000502598+ENST00000506296+ENST00000511244+ENST00000355472+ENST00000507633+ENST00000393576+ENST00000528793+ENST00000355958+ENST00000512684+ENST00000515666+ENST00000508705	protein_coding	13.8398	9.36732	14.841	1.93458	10.3212

## Sheet: padj<0.05 RPKMcontrol>1 
ensemblID.	refseq.Name	baseMean	log2FoldChange	lfcSE	stat	pvalue	padj	txID.	biotype.consensus.	Control_RPKM_AVERAGE
ENSG00000210082	MT-RNR2	144247.982522129	-0.694187	0.157793073011362	-4.39934879804409	1.08576195694642e-05	0.0004475	ENST00000387347	Mt_rRNA	68786.4
ENSG00000198938	MT-CO3	62007.297388078	-0.640539	0.172977918467849	-3.70301241728366	0.000213054449615138	0.00445834	ENST00000362079	protein_coding	62091.1
ENSG00000198804	MT-CO1	26743.303392911	-0.455415	0.160282464306177	-2.8413250812137	0.00449264902854845	0.0410862	ENST00000361624	protein_coding	19360.1
ENSG00000210077	MT-TV	221.985527871946	0.494994	0.166879097075539	2.96618575622383	0.00301518315835903	0.0310468	ENST00000387342	Mt_tRNA	6382.22
ENSG00000210196	MT-TP	342.360635860626	-0.562696	0.16905434062275	-3.32849072300307	0.000873179130322147	0.0129511	ENST00000387461	Mt_tRNA	4025.76
ENSG00000080824	HSP90AA1	5249.79998906229	0.367606	0.0787485041457982	4.66810061416764	3.03997029296583e-06	0.000162978	ENST00000216281+ENST00000334701+ENST00000441629+ENST00000554401+ENST00000557089+ENST00000560130+ENST00000553585+ENST00000555662+ENST00000556554+ENST00000557234+ENST00000558600	protein_coding	2582.21
ENSG00000198668	CALM1	2433.61678486257	0.155811	0.0465636415390117	3.34619383922553	0.000819291000083519	0.0123026	ENST00000557020+ENST00000356978+ENST00000447653+ENST00000553995+ENST00000556757+ENST00000557123+ENST00000553630+ENST00000553542+ENST00000553964+ENST00000544280+ENST00000555267+ENST00000553422+ENST00000554296+ENST00000556721+ENST00000555132	protein_coding	1477.89
ENSG00000110955	ATP5B	1213.48211282421	0.24642	0.0722707480716269	3.40967701874529	0.000650398539559073	0.0102576	ENST00000262030+ENST00000548474+ENST00000552919+ENST00000551182+ENST00000552104+ENST00000547808+ENST00000547250+ENST00000551020+ENST00000550162+ENST00000552959+ENST00000551570+ENST00000553007+ENST00000548647	protein_coding	1404.99
ENSG00000220205	VAMP2	2377.9051835255	-0.254983	0.0776211628917586	-3.28497060749908	0.00101993010949871	0.0144777	ENST00000316509+ENST00000404970+ENST00000488857+ENST00000481878	protein_coding	1266.18
ENSG00000178980	SEPW1	1119.61700334299	-0.27967	0.0575143804338373	-4.86260309599406	1.15852003018319e-06	7.39212e-05	ENST00000601048+ENST00000509570+ENST00000593892+ENST00000599874+ENST00000601419+ENST00000595615+ENST00000599302+ENST00000599590+ENST00000598273+ENST00000595509+ENST00000598956+ENST00000598083+ENST00000601937+ENST00000599627+ENST00000602163	protein_coding	1252.09
ENSG00000173267	SNCG	810.590063720677	-0.45575	0.128444613206816	-3.54821825243154	0.000387846695850803	0.00706731	ENST00000465679+ENST00000348795+ENST00000372017+ENST00000483064	protein_coding	1074.8
ENSG00000170315	UBB	411.821812433241	0.493712	0.0734934795012695	6.7177597089195	1.84539671684825e-11	6.41308e-09	ENST00000577958+ENST00000302182+ENST00000577640+ENST00000535788+ENST00000395839+ENST00000395837+ENST00000578706+ENST00000578649	protein_coding	1053.85
ENSG00000108828	VAT1	1055.95149337814	-0.376136	0.0644746901166536	-5.8338612451394	5.41591650433115e-09	8.29915e-07	ENST00000355653+ENST00000592388+ENST00000587173+ENST00000420567+ENST00000587147+ENST00000590924+ENST00000589709+ENST00000589828+ENST00000587062	protein_coding	1034.25
ENSG00000225630	MTND2P28	2085.69310155646	1.08526	0.302610010928236	3.58631729096005	0.000335380855317171	0.00629397	ENST00000457540	pseduogene	1022.43
ENSG00000143933	CALM2	1486.27082410638	0.267177	0.0759105531429363	3.51962806782228	0.0004321523443258	0.00768047	ENST00000272298+ENST00000460218+ENST00000432899+ENST00000482532+ENST00000456319+ENST00000409563+ENST00000484408+ENST00000489742	protein_coding	955.992
ENSG00000111716	LDHB	885.554754481698	0.196399	0.0680833752741752	2.88469052552329	0.00391798602181429	0.0369418	ENST00000350669+ENST00000396076+ENST00000470985+ENST00000542765+ENST00000396075+ENST00000470280+ENST00000450584+ENST00000539782+ENST00000544151+ENST00000535112	protein_coding	942.967
ENSG00000237973	hsa-mir-6723	1103.90740692453	-1.51549	0.280714401593588	-5.39870101873267	6.71251288198574e-08	6.66491e-06	ENST00000414273	pseduogene	942.843
ENSG00000087460	GNAS	2143.62039931724	0.331841	0.0943557202564758	3.51691545906816	0.000436592813877981	0.00773819	ENST00000313949+ENST00000371075+ENST00000371098+ENST00000453292+ENST00000419558+ENST00000491348+ENST00000472183+ENST00000482112+ENST00000462499+ENST00000490374+ENST00000493744+ENST00000467227+ENST00000371100+ENST00000464624+ENST00000371102+ENST00000481768+ENST00000450130+ENST00000349036+ENST00000423897+ENST00000464960+ENST00000488546+ENST00000481039+ENST00000468895+ENST00000467321+ENST00000477931…	protein_coding	925.561
ENSG00000126247	CAPNS1	799.797898284191	-0.323995	0.0859553123213507	-3.76933833711497	0.000163680885194031	0.00362327	ENST00000246533+ENST00000589146+ENST00000587718+ENST00000592483+ENST00000590874+ENST00000588815+ENST00000591041+ENST00000588780+ENST00000590049+ENST00000586851+ENST00000590211+ENST00000592354+ENST00000586963+ENST00000589162	protein_coding	918.61
ENSG00000127184	COX7C	450.131760628175	0.309512	0.0884217985802711	3.50039988584911	0.000464560699364239	0.00813755	ENST00000247655+ENST00000511472+ENST00000505430+ENST00000509578+ENST00000515763+ENST00000513124+ENST00000510447	protein_coding	869.898
ENSG00000142168	SOD1	1179.83364848806	0.321166	0.0873439883505179	3.67702921179618	0.000235966027521534	0.00482874	ENST00000270142+ENST00000389995+ENST00000476106+ENST00000470944	protein_coding	842.038
ENSG00000087086	FTL	1197.62877024835	0.662743	0.149626880986057	4.42930285219816	9.45381886556006e-06	0.00040241	ENST00000331825	protein_coding	817.507
ENSG00000096384	HSP90AB1	2493.21896042051	0.196526	0.0515353437959365	3.81342922467699	0.000137051786045893	0.00313048	ENST00000353801+ENST00000371646+ENST00000371554	protein_coding	790.031
ENSG00000251562	MALAT1	5795.4883075175	0.744757	0.126903755739523	5.86867608663851	4.3928869240422e-09	7.00737e-07	ENST00000534336+ENST00000544868+ENST00000508832	lincRNA	703.008
ENSG00000167468	GPX4	518.752847234479	-0.457457	0.0896484698957129	-5.10278764621087	3.34686484457833e-07	2.6477e-05	ENST00000354171+ENST00000589115+ENST00000593032+ENST00000588919+ENST00000585362+ENST00000587648+ENST00000592940+ENST00000585480+ENST00000587932	protein_coding	696.767
ENSG00000111775	COX6A1	265.347153310425	0.384792	0.0719463914161026	5.34830975807312	8.87794275073027e-08	8.4693e-06	ENST00000229379+ENST00000550009+ENST00000549525	protein_coding	693.717
ENSG00000088986	DYNLL1	478.992081344072	0.414479	0.0805983044108173	5.14253227396083	2.7105985875529e-07	2.20715e-05	ENST00000392509+ENST00000549649+ENST00000548342+ENST00000242577+ENST00000548214+ENST00000392508+ENST00000550178+ENST00000552870+ENST00000549989+ENST00000550845+ENST00000552316	protein_coding	620.823
ENSG00000111669	TPI1	711.489116574057	0.212525	0.0635713344291579	3.34309565601053	0.000828493356988634	0.0124217	ENST00000229270+ENST00000396705+ENST00000488464+ENST00000535434+ENST00000493987+ENST00000462761+ENST00000495834+ENST00000482209+ENST00000474253	protein_coding	618.689
ENSG00000166681	NGFRAP1	601.391202902181	0.313391	0.0901725001519163	3.47546121392264	0.000509975732446884	0.00858533	ENST00000361298+ENST00000372645+ENST00000372635+ENST00000372634+ENST00000299872	protein_coding	593.216
ENSG00000167658	EEF2	349.937542985347	-0.254073	0.0744051870579155	-3.41472450459537	0.000638465529989436	0.0101182	ENST00000309311+ENST00000600794+ENST00000596417+ENST00000598182+ENST00000598436+ENST00000600720+ENST00000594885	protein_coding	591.899
ENSG00000180176	TH	1515.02508204526	-0.356756	0.101106332177766	-3.52852501753473	0.00041788244555475	0.00746778	ENST00000352909+ENST00000381175+ENST00000381178+ENST00000333684+ENST00000324155+ENST00000479437+ENST00000412076+ENST00000416223+ENST00000461172+ENST00000381168+ENST00000469226	protein_coding	590.024
ENSG00000115310	RTN4	2972.67281441392	0.185819	0.0616072479520383	3.01618504660028	0.00255976990847307	0.0275907	ENST00000404909+ENST00000394611+ENST00000357732+ENST00000317610+ENST00000337526+ENST00000357376+ENST00000405240+ENST00000394609+ENST00000486085+ENST00000491592+ENST00000485749+ENST00000354474+ENST00000402434+ENST00000438462+ENST00000427710+ENST00000461004	protein_coding	555.478
ENSG00000112695	COX7A2	343.357927945876	0.298881	0.108739125258294	2.74860543899951	0.00598493821353657	0.0497689	ENST00000370081+ENST00000230459+ENST00000370089+ENST00000509698+ENST00000459637+ENST00000460985+ENST00000472311+ENST00000377978+ENST00000481061	protein_coding	533.141
ENSG00000005486	RHBDD2	945.289129998351	-0.277451	0.0740987914210134	-3.74434416604823	0.00018086559089774	0.00392616	ENST00000466232+ENST00000468644+ENST00000318622+ENST00000454791+ENST00000468304+ENST00000006777+ENST00000428119+ENST00000476218+ENST00000467406	protein_coding	502.33
ENSG00000117450	PRDX1	531.255639350741	0.259603	0.084311770426723	3.07908184511874	0.00207639629865269	0.0237699	ENST00000262746+ENST00000319248+ENST00000372079+ENST00000424390+ENST00000447184+ENST00000483583	protein_coding	486.129
ENSG00000142319	SLC6A3	2712.90995302819	-0.48013	0.0686817888256327	-6.99064135583956	2.73632438775695e-12	1.33129e-09	ENST00000270349+ENST00000453492+ENST00000512002+ENST00000511750+ENST00000513308	protein_coding	485.787
ENSG00000168159	RNF187	268.308586104369	-0.254464	0.0900289929246452	-2.82647103552141	0.00470640001576726	0.0424623	ENST00000305943+ENST00000482739+ENST00000484293+ENST00000493597	protein_coding	481.251
ENSG00000133112	TPT1	462.75693945664	0.586715	0.0934276063308459	6.27989306495477	3.38805981156418e-10	7.40843e-08	ENST00000379056+ENST00000528619+ENST00000529421+ENST00000484604+ENST00000490277+ENST00000533567+ENST00000530705+ENST00000530245+ENST00000379060+ENST00000379055+ENST00000309246+ENST00000527226+ENST00000442760	protein_coding	475.043
ENSG00000166913	YWHAB	1806.18980808548	0.22741	0.0530490631301927	4.28679507173805	1.81269371787435e-05	0.000666859	ENST00000353703+ENST00000479421+ENST00000372839+ENST00000428262+ENST00000445830+ENST00000477896+ENST00000479758	protein_coding	472.75
ENSG00000139970	RTN1	1326.39300833822	0.27081	0.0598179624335642	4.52723339339402	5.97609251064998e-06	0.00028297	ENST00000481205+ENST00000267484+ENST00000342503+ENST00000395090+ENST00000432103+ENST00000474911+ENST00000557422+ENST00000490111	protein_coding	472.29
ENSG00000156411	C14orf2	341.148686963049	0.392769	0.100645667626391	3.90248848974201	9.52087671009814e-05	0.00238569	ENST00000286953+ENST00000554880+ENST00000555030+ENST00000414262+ENST00000553430+ENST00000557040+ENST00000554287+ENST00000553449+ENST00000554089+ENST00000554713+ENST00000557260+ENST00000554528	protein_coding	472.154
ENSG00000105568	PPP2R1A	741.012945622285	-0.212676	0.075432107096256	-2.8194339945659	0.00481084240473455	0.0430256	ENST00000322088+ENST00000490868+ENST00000454220+ENST00000444322+ENST00000477989+ENST00000468280+ENST00000462990+ENST00000495876+ENST00000473455+ENST00000462047+ENST00000473820+ENST00000391791	protein_coding	466.285
ENSG00000117632	STMN1	1041.29397275578	0.396335	0.0741235609121221	5.34695086392771	8.94482862405097e-08	8.49148e-06	ENST00000513116+ENST00000426559+ENST00000455785+ENST00000399728+ENST00000465604+ENST00000357865+ENST00000374291+ENST00000485226+ENST00000446334	protein_coding	465.44
ENSG00000247627	MTND4P12	985.876089617183	-0.729622	0.184555876348877	-3.95339096406854	7.70513841117949e-05	0.00202635	ENST00000498999	pseduogene	465.211
ENSG00000150991	UBC	505.882948286666	0.241187	0.0733693852425099	3.28730111057559	0.00101152612567032	0.0144004	ENST00000536769+ENST00000538617+ENST00000546120+ENST00000339647+ENST00000541272+ENST00000540351+ENST00000541645+ENST00000535131+ENST00000544481+ENST00000546271+ENST00000540700+ENST00000535859+ENST00000542416+ENST00000536661	protein_coding	463.68
ENSG00000133872	TMEM66	1345.39954104848	0.274692	0.0587499203419385	4.67561881273035	2.93068539460097e-06	0.000159313	ENST00000256255+ENST00000518174+ENST00000545648+ENST00000521265+ENST00000520303+ENST00000536273+ENST00000523127+ENST00000518340+ENST00000518296+ENST00000521934+ENST00000522794+ENST00000522055+ENST00000523761+ENST00000517569+ENST00000521083	protein_coding	463.564
ENSG00000105404	RABAC1	290.820168717861	-0.292577	0.078229225192406	-3.73999416527355	0.000184024526606974	0.00397481	ENST00000222008+ENST00000601891+ENST00000600292+ENST00000598057+ENST00000601028+ENST00000595226+ENST00000601078+ENST00000596171+ENST00000601476+ENST00000599219	protein_coding	453.653
ENSG00000099624	ATP5D	355.892827580777	-0.407013	0.0910149772023817	-4.47193883824895	7.75135991720252e-06	0.00034362	ENST00000395633+ENST00000215375+ENST00000592624+ENST00000590265+ENST00000588538+ENST00000591660+ENST00000591249+ENST00000589478	protein_coding	451.938
ENSG00000176788	BASP1	1383.15486342756	0.192162	0.0615860963945145	3.12021890762289	0.00180716684746027	0.0216962	ENST00000606445+ENST00000322611	protein_coding	436.095
ENSG00000135940	COX5B	456.125845781316	0.344157	0.103649963535074	3.32037737465182	0.000898958415604868	0.0132135	ENST00000258424+ENST00000464949+ENST00000491989+ENST00000494306	protein_coding	433.53
ENSG00000140319	SRP14	569.178280776615	0.404922	0.0762191360803054	5.31260059228472	1.08071734610715e-07	1.00152e-05	ENST00000267884+ENST00000558527+ENST00000558720+ENST00000560773+ENST00000559439+ENST00000559475+ENST00000559081+ENST00000558243	protein_coding	431.59
ENSG00000108309	RUNDC3A	540.570389117754	-0.363678	0.0753103826797906	-4.82906165559853	1.37177932909613e-06	8.47498e-05	ENST00000590834+ENST00000426726+ENST00000590941+ENST00000225441+ENST00000587483+ENST00000593079+ENST00000588564	protein_coding	416.288
ENSG00000127445	PIN1	373.246173200129	-0.253945	0.0793357226750483	-3.20088569803607	0.0013700586909745	0.0177751	ENST00000592184+ENST00000247970+ENST00000587625+ENST00000586025+ENST00000590540+ENST00000588695+ENST00000586352+ENST00000585442+ENST00000589058+ENST00000380889+ENST00000591777	protein_coding	413.679
ENSG00000101856	PGRMC1	1170.76058913363	0.241605	0.0673595587795896	3.58680311599077	0.000334756883291687	0.00629397	ENST00000217971+ENST00000535419	protein_coding	406.216
ENSG00000176884	GRIN1	215.229779577085	-1.18421	0.163381400900493	-7.24812486223695	4.22580968327512e-13	2.74128e-10	ENST00000315048+ENST00000371561+ENST00000471122+ENST00000350902+ENST00000371560+ENST00000371559+ENST00000371553+ENST00000371555+ENST00000371546+ENST00000371550+ENST00000485413+ENST00000460273+ENST00000473811+ENST00000462584	protein_coding	403.572
ENSG00000105223	PLD3	1010.50651811086	-0.541522	0.0777832315623352	-6.96193529608898	3.3562966228998e-12	1.59309e-09	ENST00000599685+ENST00000600479+ENST00000392032+ENST00000598962+ENST00000409419+ENST00000409587+ENST00000409735+ENST00000602131+ENST00000594085+ENST00000356508+ENST00000600948+ENST00000594908+ENST00000596682+ENST00000409281+ENST00000493006+ENST00000359274+ENST00000464586+ENST00000485448+ENST00000492243+ENST00000599353+ENST00000480030+ENST00000475983+ENST00000596470+ENST00000488311+ENST00000486134	protein_coding	400.693
ENSG00000100097	LGALS1	340.113319943779	0.435581	0.127316472715364	3.42124328051757	0.000623355443317876	0.00990296	ENST00000215909+ENST00000464120+ENST00000425542+ENST00000480207+ENST00000454173+ENST00000489315+ENST00000472321	protein_coding	392.481
ENSG00000105220	GPI	920.74533010526	-0.318529	0.0687745689561162	-4.63148988006209	3.63043746104575e-06	0.000186417	ENST00000587521+ENST00000587384+ENST00000592277+ENST00000415930+ENST00000588991+ENST00000592144+ENST00000589504+ENST00000590375+ENST00000356487+ENST00000589399+ENST00000591204+ENST00000589640+ENST00000586425+ENST00000590362+ENST00000589985+ENST00000586392+ENST00000586077	protein_coding	384.869
ENSG00000131469	RPL27	193.373435911226	0.259159	0.0897773240513627	2.88668386149138	0.00389325200608891	0.036762	ENST00000589037+ENST00000593262+ENST00000587478+ENST00000253788+ENST00000588830+ENST00000589913+ENST00000586277+ENST00000590864	protein_coding	380.057
ENSG00000109846	CRYAB	572.992308410452	1.15434	0.198992252557513	5.80093710383108	6.5945334154155e-09	9.64934e-07	ENST00000526180+ENST00000524660+ENST00000525823+ENST00000533280+ENST00000527950+ENST00000533475+ENST00000227251+ENST00000531198+ENST00000528961+ENST00000527899+ENST00000526167+ENST00000529647+ENST00000533971+ENST00000528628+ENST00000533879	protein_coding	372.426
ENSG00000172809	RPL38	241.871348769495	0.367272	0.112310116980071	3.27016084614272	0.00107486347556543	0.0149094	ENST00000439590+ENST00000311111+ENST00000530646+ENST00000529123+ENST00000584577+ENST00000534490+ENST00000533498+ENST00000528433	protein_coding	366.422
ENSG00000042753	AP2S1	330.014381552351	-0.287794	0.0718756154759172	-4.00405347225819	6.22662807049124e-05	0.00173514	ENST00000352203+ENST00000593442+ENST00000599990+ENST00000601498+ENST00000263270+ENST00000597020+ENST00000600964+ENST00000598027+ENST00000601649+ENST00000597421	protein_coding	363.929
ENSG00000196405	EVL	506.448406233937	-0.209998	0.0763662143928395	-2.74987577966532	0.00596178606678198	0.0496246	ENST00000402714+ENST00000544450+ENST00000554460+ENST00000392920+ENST00000557023+ENST00000555706+ENST00000553771+ENST00000555048+ENST00000553875+ENST00000554045+ENST00000557637+ENST00000557153+ENST00000556921+ENST00000557384+ENST00000553910+ENST00000554695+ENST00000554031+ENST00000553799+ENST00000554518+ENST00000553694+ENST00000555999+ENST00000555606+ENST00000555848+ENST00000556258	protein_coding	359.892
ENSG00000170540	ARL6IP1	1056.67298237475	0.177843	0.0605929442728577	2.93504664271299	0.00333497553201517	0.0331306	ENST00000304414+ENST00000563861+ENST00000546206+ENST00000562819+ENST00000562234+ENST00000569976+ENST00000567969+ENST00000566391	protein_coding	357.265
ENSG00000184524	CEND1	794.449952427524	-0.483935	0.0882196071017951	-5.48557368890924	4.12129710765623e-08	4.4807e-06	ENST00000330106+ENST00000524587	protein_coding	348.403
ENSG00000050165	DKK3	1079.36188715847	0.233742	0.0622128781253436	3.75713610228781	0.000171869031303479	0.0037666	ENST00000326932+ENST00000396505+ENST00000527132+ENST00000525493+ENST00000450094+ENST00000528188+ENST00000532372+ENST00000525927+ENST00000532873+ENST00000533813+ENST00000534511+ENST00000529338+ENST00000526218+ENST00000531309+ENST00000530694+ENST00000534479+ENST00000533900	protein_coding	338.95
ENSG00000107317	PTGDS	179.768898211681	-0.545198	0.155911321412602	-3.49684994368909	0.000470786568120083	0.0082244	ENST00000224167+ENST00000371625+ENST00000457950+ENST00000371623+ENST00000471521+ENST00000446677+ENST00000460340+ENST00000492068+ENST00000462514+ENST00000444903+ENST00000467871	protein_coding	337.108
ENSG00000136156	ITM2B	1172.15444182328	0.330663	0.0691946555878346	4.77874062846799	1.76396568119547e-06	0.000103712	ENST00000378565+ENST00000378549+ENST00000607866+ENST00000463839	protein_coding	333.047
ENSG00000136448	NMT1	147.973008251075	-0.437195	0.110006541248762	-3.97426614354534	7.05965875964642e-05	0.00190025	ENST00000592782+ENST00000588975+ENST00000258960+ENST00000543908+ENST00000590114+ENST00000585561+ENST00000592654+ENST00000588455+ENST00000590310+ENST00000587014+ENST00000591931+ENST00000587120+ENST00000587670	protein_coding	327.807
ENSG00000210140	MT-TC	17.546428946801	-0.808275	0.191516845996795	-4.22038776209335	2.43882457835156e-05	0.000846024	ENST00000387405	Mt_tRNA	325.275
ENSG00000161203	AP2M1	927.796758580845	-0.238758	0.059353909378108	-4.02262193697057	5.7553840464842e-05	0.00163673	ENST00000382456+ENST00000484469+ENST00000292807+ENST00000411763+ENST00000487958+ENST00000427072+ENST00000448139+ENST00000466598+ENST00000460862+ENST00000455925+ENST00000439647+ENST00000432591+ENST00000472560+ENST00000431779+ENST00000490151+ENST00000468048+ENST00000461733+ENST00000476434+ENST00000463935+ENST00000480260+ENST00000442686	protein_coding	324.58
ENSG00000103145	HCFC1R1	238.595731891123	-0.57945	0.0957859120797622	-6.04942856338282	1.45360502086817e-09	2.72006e-07	ENST00000248089+ENST00000396916+ENST00000576921+ENST00000574151+ENST00000573095+ENST00000572355+ENST00000575214+ENST00000574980+ENST00000354679+ENST00000573842	protein_coding	317.427
ENSG00000173812	EIF1	694.560236182434	0.333571	0.0570270722843449	5.84934495865515	4.93512645796366e-09	7.80749e-07	ENST00000462917+ENST00000591776+ENST00000469257+ENST00000482111+ENST00000310837+ENST00000469308+ENST00000586699	protein_coding	315.981
ENSG00000104695	PPP2CB	409.271914375219	0.205844	0.0671785167660985	3.06413379378602	0.00218301256589469	0.024557	ENST00000523023+ENST00000221138+ENST00000518532+ENST00000522113+ENST00000520334+ENST00000518564+ENST00000523804+ENST00000518243+ENST00000520056+ENST00000520500	protein_coding	314.016
ENSG00000211445	GPX3	741.945241706556	-0.413397	0.0798770566662473	-5.17541449577181	2.27405557234196e-07	1.91582e-05	ENST00000388825+ENST00000521722+ENST00000521650+ENST00000517973+ENST00000519214+ENST00000521632+ENST00000520597+ENST00000520059	protein_coding	311.799
ENSG00000166922	SCG5	406.192795165022	0.382234	0.0936468899902667	4.08165575217987	4.47159958999584e-05	0.00134918	ENST00000413748+ENST00000300175+ENST00000494364+ENST00000497208+ENST00000471027+ENST00000470349+ENST00000498069+ENST00000498607+ENST00000475752	protein_coding	309.936
ENSG00000143774	GUK1	221.646701192206	-0.510493	0.0881182843472035	-5.79326827683325	6.90297061389395e-09	1.00253e-06	ENST00000366730+ENST00000391865+ENST00000462807+ENST00000493209+ENST00000485838+ENST00000485083+ENST00000366726+ENST00000366728+ENST00000492871+ENST00000312726+ENST00000453943+ENST00000366723+ENST00000493138+ENST00000366722+ENST00000435153+ENST00000498092+ENST00000366721+ENST00000485733+ENST00000491613+ENST00000460224+ENST00000484953+ENST00000472939+ENST00000412265+ENST00000366718+ENST00000470040…	protein_coding	303.367
ENSG00000136888	ATP6V1G1	554.572869809572	0.354285	0.0646554564458791	5.47958810465509	4.26317121250755e-08	4.6092e-06	ENST00000374050+ENST00000473413	protein_coding	298.05
ENSG00000130643	CALY	225.324537803061	-0.757101	0.132657325280393	-5.70719046409819	1.14856234535589e-08	1.51028e-06	ENST00000252939+ENST00000467611+ENST00000467433+ENST00000368558+ENST00000368556+ENST00000368555	protein_coding	295.331
ENSG00000156467	UQCRB	257.619521352614	0.307957	0.095222699808872	3.23406619379174	0.00122041166392472	0.0163121	ENST00000287022+ENST00000517603+ENST00000521036+ENST00000518876+ENST00000517523+ENST00000518406+ENST00000521948+ENST00000523920+ENST00000519322	protein_coding	290.834
ENSG00000115541	HSPE1	156.430056366333	0.878817	0.125419646907647	7.00700840903743	2.43467638878991e-12	1.2149e-09	ENST00000233893+ENST00000409729+ENST00000473395+ENST00000409468+ENST00000465573+ENST00000463841+ENST00000495200	protein_coding	288.079
ENSG00000101460	MAP1LC3A	242.539517574026	-0.950737	0.132860045220661	-7.1559310211751	8.31069273528226e-13	4.62098e-10	ENST00000374837+ENST00000360668+ENST00000397709+ENST00000476428	protein_coding	284.567
ENSG00000070087	PFN2	506.281069067613	0.202925	0.0687720578583632	2.9506875378142	0.00317067494159907	0.0320889	ENST00000239940+ENST00000452853+ENST00000423691+ENST00000481767+ENST00000460404+ENST00000468323+ENST00000494827+ENST00000497060+ENST00000490975+ENST00000497148+ENST00000498169+ENST00000475518+ENST00000481275+ENST00000498307+ENST00000489155+ENST00000461930+ENST00000461868	protein_coding	278.765
ENSG00000108107	RPL28	178.776216230343	-0.523751	0.104496206516968	-5.01214936574733	5.38253961515307e-07	3.89404e-05	ENST00000344063+ENST00000558815+ENST00000428193+ENST00000431533+ENST00000560583+ENST00000560055+ENST00000560881+ENST00000559463+ENST00000426763+ENST00000558131+ENST00000558752+ENST00000458349	protein_coding	278.535
ENSG00000153130	SCOC	869.832248737612	0.303127	0.0682072996520576	4.44420384521466	8.8217933412362e-06	0.000378987	ENST00000394205+ENST00000338517+ENST00000394203+ENST00000506322+ENST00000512749+ENST00000608372+ENST00000506597+ENST00000394201+ENST00000510586+ENST00000502535	protein_coding	278.187
ENSG00000008952	SEC62	625.087331179882	0.205418	0.0602906424797425	3.40712200199088	0.00065651774332376	0.0103203	ENST00000461933+ENST00000337002+ENST00000460513+ENST00000480708+ENST00000487736+ENST00000469515+ENST00000481435+ENST00000497277+ENST00000469890+ENST00000470355	protein_coding	277.742
ENSG00000161970	RPL26	58.6312070007772	0.511064	0.123185929958786	4.1487180827329	3.34342244460413e-05	0.00108989	ENST00000293842+ENST00000584164+ENST00000578069+ENST00000584441+ENST00000582485+ENST00000582556+ENST00000583011+ENST00000584906+ENST00000585176+ENST00000584343+ENST00000578812+ENST00000578115+ENST00000583515	protein_coding	274.429
ENSG00000166448	TMEM130	714.583271916274	-0.217532	0.0619103301690486	-3.51366473544559	0.000441970264058333	0.00781759	ENST00000339375+ENST00000416379+ENST00000450876+ENST00000474857+ENST00000345589+ENST00000546258+ENST00000461092+ENST00000486839+ENST00000445790	protein_coding	268.777
ENSG00000116661	FBXO2	513.667021305593	-0.244706	0.0861026092184207	-2.84203183308674	0.00448270153898183	0.0410145	ENST00000354287+ENST00000471501+ENST00000466919+ENST00000465901+ENST00000475961	protein_coding	268.348
ENSG00000102109	PCSK1N	335.364689765783	-0.87793	0.130271484698263	-6.73923560328602	1.59222042171761e-11	5.63385e-09	ENST00000218230+ENST00000478242	protein_coding	267.819
ENSG00000134030	CTIF	207.483365404153	-0.469815	0.0922885956358203	-5.09071614983188	3.56713681068212e-07	2.7992e-05	ENST00000256413+ENST00000382998+ENST00000591412+ENST00000591387+ENST00000587752+ENST00000588345+ENST00000589585+ENST00000587769+ENST00000587860+ENST00000592658+ENST00000590422	protein_coding	267.702
ENSG00000054356	PTPRN	413.449881945782	-0.506491	0.0890438263810467	-5.68810799830321	1.28454580041781e-08	1.65553e-06	ENST00000295718+ENST00000409251+ENST00000462351+ENST00000460801+ENST00000443981+ENST00000423636+ENST00000497977+ENST00000486480+ENST00000489650+ENST00000412847+ENST00000446182+ENST00000440552+ENST00000476930+ENST00000442029+ENST00000451506+ENST00000606213+ENST00000468454+ENST00000484986+ENST00000477819	protein_coding	259.602
ENSG00000186577	C6orf1	323.549076584844	-0.293968	0.0778337902596466	-3.776867510121	0.00015881315590357	0.00354841	ENST00000476320+ENST00000335352+ENST00000394990+ENST00000413013+ENST00000481533+ENST00000463083+ENST00000468145+ENST00000495581	protein_coding	255.698
ENSG00000128245	YWHAH	708.298266245301	0.246696	0.0701796160962835	3.51520518972331	0.000439414334813794	0.00778111	ENST00000248975+ENST00000397492+ENST00000443669+ENST00000479649+ENST00000471374+ENST00000420430	protein_coding	254.631
ENSG00000102409	BEX4	588.213112891517	0.351742	0.0841573943457207	4.1795694474283	2.92061521223296e-05	0.000975934	ENST00000372695+ENST00000372691	protein_coding	252.255
ENSG00000169567	HINT1	363.452061058447	0.437622	0.103808816069102	4.21565360887522	2.49055796850985e-05	0.000862433	ENST00000304043+ENST00000511475+ENST00000508495+ENST00000513345+ENST00000506207+ENST00000504202+ENST00000508488+ENST00000506908+ENST00000513012+ENST00000520028	protein_coding	252.109
ENSG00000102144	PGK1	461.91555317267	0.212949	0.0721818651961053	2.9501684088111	0.00317600759284597	0.0321082	ENST00000477335+ENST00000491291+ENST00000373316+ENST00000442431+ENST00000537456+ENST00000474281+ENST00000476531	protein_coding	243.904
ENSG00000135441	BLOC1S1	65.6114558547965	-0.374954	0.11020608512407	-3.40230063883923	0.000668210871072579	0.0104703	ENST00000257899+ENST00000548925+ENST00000549147+ENST00000553100+ENST00000547076+ENST00000548556+ENST00000551926	protein_coding	243.838
ENSG00000034713	GABARAPL2	363.386945474669	0.332105	0.0819730880154318	4.05138616240461	5.09150963399435e-05	0.00147669	ENST00000037243+ENST00000565057+ENST00000563744+ENST00000568455+ENST00000565985	protein_coding	239.838
ENSG00000141002	TCF25	173.862765715806	-0.395081	0.0881340395709558	-4.48273022808749	7.36940677385936e-06	0.000331982	ENST00000561585+ENST00000561958+ENST00000263346+ENST00000563032+ENST00000565196+ENST00000564652+ENST00000568412+ENST00000563406+ENST00000565404+ENST00000566751+ENST00000562256+ENST00000263347+ENST00000568409+ENST00000568870+ENST00000562184+ENST00000563636+ENST00000570116+ENST00000566158+ENST00000562193+ENST00000563484+ENST00000566283+ENST00000567171+ENST00000564957+ENST00000565860	protein_coding	234.286
ENSG00000173113	TRMT112	125.603632632766	0.358936	0.0971572230341996	3.69438348530362	0.000220420935206749	0.00455857	ENST00000535750+ENST00000544844+ENST00000535126+ENST00000537918+ENST00000308774+ENST00000539854	protein_coding	233.69
ENSG00000137409	MTCH1	791.446871900159	0.229134	0.056978742056118	4.02138709740899	5.78564372125253e-05	0.00163893	ENST00000373627+ENST00000373616+ENST00000471737+ENST00000418541+ENST00000460219+ENST00000538808+ENST00000492754	protein_coding	232.896
ENSG00000165678	GHITM	738.722831744193	0.178465	0.0625967575280619	2.85102175458529	0.00435789877955664	0.0401178	ENST00000372134	protein_coding	229.251
ENSG00000105696	TMEM59L	560.961417124028	-0.205783	0.0679603172114323	-3.02799443193756	0.00246182623308148	0.0268671	ENST00000600490+ENST00000262817+ENST00000594859+ENST00000598660+ENST00000594709	protein_coding	229.047
ENSG00000154518	ATP5G3	406.423954328593	0.301953	0.0996122359990069	3.03128044208244	0.00243518952645045	0.0266243	ENST00000284727+ENST00000409194+ENST00000392541+ENST00000497075+ENST00000472782	protein_coding	226.043
ENSG00000171130	ATP6V0E2	410.86545729607	-0.451002	0.0687938853135046	-6.55584824506484	5.53264732365852e-11	1.63138e-08	ENST00000456496+ENST00000421974+ENST00000479613+ENST00000464683+ENST00000471877+ENST00000606024+ENST00000464662+ENST00000425642+ENST00000483478+ENST00000490092+ENST00000495408	protein_coding	224.743
ENSG00000175416	CLTB	379.171046937823	-0.222222	0.0675193349944287	-3.29123738574336	0.000997477015518054	0.0143118	ENST00000345807+ENST00000310418+ENST00000508425+ENST00000510734+ENST00000502877+ENST00000507821+ENST00000509319	protein_coding	224.344
ENSG00000197102	DYNC1H1	561.556068324312	-0.328171	0.0783166978423386	-4.19030408814522	2.78580856812349e-05	0.000937969	ENST00000360184+ENST00000555204+ENST00000554854+ENST00000556791+ENST00000553423+ENST00000555800+ENST00000556139+ENST00000556499+ENST00000555102+ENST00000556229+ENST00000555062	protein_coding	222.921
ENSG00000072778	ACADVL	173.792040130968	-0.384134	0.13022973498805	-2.94966098831564	0.00318122786952968	0.0321443	ENST00000543245+ENST00000356839+ENST00000322910+ENST00000583312+ENST00000582356+ENST00000350303+ENST00000579286+ENST00000578269+ENST00000577857+ENST00000582056+ENST00000580263+ENST00000584103+ENST00000577191+ENST00000578421+ENST00000581562+ENST00000579886+ENST00000577433+ENST00000582166+ENST00000580365+ENST00000581378+ENST00000583760+ENST00000582379+ENST00000578824+ENST00000583858+ENST00000585203…	protein_coding	221.958
ENSG00000173064	HECTD4	333.133182540706	-0.429927	0.0818037361084085	-5.25558633317883	1.47553614258196e-07	1.31722e-05	ENST00000430131+ENST00000377560+ENST00000550722+ENST00000549306+ENST00000549141+ENST00000547085+ENST00000548140+ENST00000548588+ENST00000548896+ENST00000550968+ENST00000552437+ENST00000547519+ENST00000311694+ENST00000547352+ENST00000550724	protein_coding	220.978
ENSG00000033627	ATP6V0A1	704.402527949262	-0.334757	0.0688212362616159	-4.86415226931621	1.14948398429889e-06	7.35859e-05	ENST00000546249+ENST00000393829+ENST00000588629+ENST00000537728+ENST00000588901+ENST00000264649+ENST00000343619+ENST00000585525+ENST00000544137+ENST00000589727+ENST00000587824+ENST00000589213+ENST00000592324+ENST00000587375+ENST00000586001+ENST00000587882+ENST00000589759+ENST00000586315+ENST00000587510+ENST00000586201+ENST00000588138+ENST00000585828+ENST00000588806+ENST00000592831+ENST00000587797…	protein_coding	219.536
ENSG00000105393	BABAM1	136.746164213738	-0.409802	0.0882619284010457	-4.64302635709517	3.43342530974655e-06	0.000178657	ENST00000598188+ENST00000594247+ENST00000359435+ENST00000599474+ENST00000447614+ENST00000601043+ENST00000595393+ENST00000599057+ENST00000601171+ENST00000596335+ENST00000601436+ENST00000448635+ENST00000595632+ENST00000601938+ENST00000602066+ENST00000598567+ENST00000598382+ENST00000601232	protein_coding	217.836
ENSG00000163032	VSNL1	629.59217557653	0.283251	0.0876519188306653	3.23154274197664	0.00123123908389014	0.016423	ENST00000404666+ENST00000457525+ENST00000295156+ENST00000451533+ENST00000406397+ENST00000483921	protein_coding	213.199
ENSG00000158560	DYNC1I1	877.075338786255	-0.20045	0.0666375965580478	-3.0080573898481	0.00262923481544264	0.0280986	ENST00000447467+ENST00000524053+ENST00000324972+ENST00000537881+ENST00000437599+ENST00000359388+ENST00000413338+ENST00000518089+ENST00000457059+ENST00000519371+ENST00000497626	protein_coding	212.496
ENSG00000154096	THY1	848.745041287456	-0.406813	0.0877439567600025	-4.63637003680822	3.54580960914525e-06	0.000183037	ENST00000284240+ENST00000528522+ENST00000584021+ENST00000528295+ENST00000524970+ENST00000527590+ENST00000580275+ENST00000524659+ENST00000532974+ENST00000533840	protein_coding	211.448
ENSG00000108298	RPL19	195.27161316801	0.349815	0.107700261576578	3.24804311733101	0.00116201660381591	0.0157699	ENST00000225430+ENST00000579374+ENST00000580333+ENST00000579260+ENST00000582193+ENST00000585199+ENST00000577741+ENST00000577759	protein_coding	207.113
ENSG00000171703	TCEA2	150.156048362002	-0.615987	0.101886726198831	-6.04580682623565	1.48664134941581e-09	2.75538e-07	ENST00000475792+ENST00000361317+ENST00000343484+ENST00000395053+ENST00000487164+ENST00000339217+ENST00000415602+ENST00000440819+ENST00000470559+ENST00000465111+ENST00000458442+ENST00000465433+ENST00000477783+ENST00000495168+ENST00000461072+ENST00000475236+ENST00000476113	protein_coding	204.911
ENSG00000078668	VDAC3	440.683726709232	0.298963	0.0868042343462321	3.44410450365528	0.00057295419878239	0.00935425	ENST00000518563+ENST00000392935+ENST00000520115+ENST00000522069+ENST00000522572+ENST00000519072+ENST00000521348+ENST00000518495+ENST00000022615+ENST00000521158+ENST00000522010+ENST00000522178+ENST00000524291	protein_coding	204.616
ENSG00000145920	CPLX2	1455.60770047551	-0.415382	0.0811721926879902	-5.11729293542396	3.09952039145889e-07	2.47212e-05	ENST00000359546+ENST00000506642+ENST00000515502+ENST00000509837+ENST00000393745+ENST00000512824+ENST00000514150+ENST00000502265+ENST00000515094+ENST00000515025	protein_coding	204.105
ENSG00000156976	EIF4A2	531.992466561462	0.333445	0.0816747712691182	4.08259354418147	4.45358761591572e-05	0.00134583	ENST00000441007+ENST00000445596+ENST00000323963+ENST00000426808+ENST00000465222+ENST00000440191+ENST00000425053+ENST00000429589+ENST00000495049+ENST00000465267+ENST00000465032+ENST00000486805+ENST00000491473+ENST00000485101+ENST00000475653+ENST00000356531+ENST00000443963+ENST00000467585+ENST00000498746+ENST00000466362+ENST00000468362+ENST00000492144+ENST00000465792+ENST00000475409+ENST00000497177…	protein_coding	203.118
ENSG00000244187	TMEM141	118.40440207239	-0.323898	0.103806275718326	-3.12021684179158	0.00180717952227393	0.0216962	ENST00000290079+ENST00000465017+ENST00000483187+ENST00000484854+ENST00000489739+ENST00000479737	protein_coding	201.74
ENSG00000065518	NDUFB4	140.923473997196	0.705821	0.1240205452525	5.69116221171897	1.26177566435037e-08	1.64801e-06	ENST00000184266+ENST00000485064+ENST00000492739+ENST00000461682+ENST00000491335+ENST00000496588	protein_coding	200.805
ENSG00000126934	MAP2K2	231.85156317046	-0.669335	0.102672342770321	-6.51913640473771	7.07133273581894e-11	1.88514e-08	ENST00000262948+ENST00000601786+ENST00000600584+ENST00000394867+ENST00000597263+ENST00000599021+ENST00000595715+ENST00000593364+ENST00000602167+ENST00000597008+ENST00000599345	protein_coding	200.433
ENSG00000120694	HSPH1	453.625388519228	0.89822	0.132316006143864	6.7884489850075	1.13345444462694e-11	4.16192e-09	ENST00000435381+ENST00000380406+ENST00000602786+ENST00000380405+ENST00000320027+ENST00000445273+ENST00000429785+ENST00000469538	protein_coding	200.173
ENSG00000172270	BSG	409.629699805652	-0.691796	0.0912654703390905	-7.5800415039141	3.45444435201444e-14	3.73483e-11	ENST00000346916+ENST00000545507+ENST00000333511+ENST00000573216+ENST00000353555+ENST00000572899+ENST00000573784+ENST00000576984+ENST00000571735+ENST00000576925+ENST00000574970+ENST00000590218	protein_coding	200.011
ENSG00000148798	INA	1067.54208502286	0.242718	0.0838031942904189	2.89629127370376	0.00377601741680429	0.0359692	ENST00000369849	protein_coding	198.874
ENSG00000185787	MORF4L1	315.125678274637	0.167969	0.0514782665064376	3.26292037291845	0.00110270497907492	0.0151659	ENST00000379535+ENST00000559697+ENST00000426013+ENST00000331268+ENST00000557961+ENST00000559930+ENST00000558746+ENST00000558893+ENST00000558522+ENST00000559619+ENST00000559345+ENST00000561171+ENST00000559258+ENST00000559690+ENST00000559158+ENST00000560422+ENST00000558539+ENST00000559244+ENST00000559751+ENST00000558830+ENST00000558502+ENST00000558923+ENST00000560710	protein_coding	198.676
ENSG00000136003	ISCU	352.392973534279	0.400226	0.1074172095132	3.72590460309308	0.00019461600353039	0.004162	ENST00000545932+ENST00000311893+ENST00000547005+ENST00000431221+ENST00000535729+ENST00000552072+ENST00000338291+ENST00000392807+ENST00000539580+ENST00000539593+ENST00000535405+ENST00000544493+ENST00000540154+ENST00000538193	protein_coding	198.022
ENSG00000058404	CAMK2B	659.247677759553	-0.367886	0.0745078909361021	-4.93754365766541	7.91126996985547e-07	5.45962e-05	ENST00000457475+ENST00000350811+ENST00000395749+ENST00000502837+ENST00000523845+ENST00000425809+ENST00000440254+ENST00000358707+ENST00000466584+ENST00000497584+ENST00000353625+ENST00000489429+ENST00000353185+ENST00000258682+ENST00000346990+ENST00000347193+ENST00000395747+ENST00000433930+ENST00000497127+ENST00000495819+ENST00000415369+ENST00000424197+ENST00000484972+ENST00000421607+ENST00000462128…	protein_coding	196.624
ENSG00000110321	EIF4G2	1009.84677246117	0.335826	0.0487272005039591	6.89196250777343	5.50278787051572e-12	2.32804e-09	ENST00000526148+ENST00000525681+ENST00000339995+ENST00000532383+ENST00000396525+ENST00000532120+ENST00000525606+ENST00000534470+ENST00000528839+ENST00000534272+ENST00000531180+ENST00000530564+ENST00000531416+ENST00000531647+ENST00000532082+ENST00000532349+ENST00000524932+ENST00000527015+ENST00000534605+ENST00000532152+ENST00000527419+ENST00000531507+ENST00000525972+ENST00000528562+ENST00000532570…	protein_coding	194.286
ENSG00000107281	NPDC1	324.697738803793	-0.633576	0.092672265425486	-6.83673695437001	8.10173032222138e-12	3.09152e-09	ENST00000371601+ENST00000371600+ENST00000496498+ENST00000472668+ENST00000488145+ENST00000485589	protein_coding	186.902
ENSG00000080822	CLDND1	315.608621222495	0.616692	0.147159697170622	4.19063236826394	2.78178071227719e-05	0.000937969	ENST00000502288+ENST00000507874+ENST00000341181+ENST00000437922+ENST00000394180+ENST00000394181+ENST00000394185+ENST00000503004+ENST00000506885+ENST00000513873+ENST00000510545+ENST00000511081+ENST00000513287+ENST00000506927+ENST00000511667+ENST00000513452+ENST00000502299+ENST00000508902+ENST00000512147+ENST00000510541+ENST00000514537+ENST00000507411+ENST00000515620+ENST00000507944+ENST00000508659…	protein_coding	186.155
ENSG00000115694	STK25	209.910135122342	-0.308063	0.0956494525015545	-3.22075258482559	0.00127854472430195	0.016961	ENST00000316586+ENST00000472181+ENST00000403346+ENST00000401869+ENST00000405883+ENST00000494699+ENST00000487962+ENST00000405585+ENST00000543554+ENST00000478403+ENST00000535007+ENST00000470438+ENST00000465009+ENST00000423004+ENST00000462953+ENST00000495143+ENST00000461760+ENST00000450497+ENST00000442307+ENST00000424537+ENST00000413760+ENST00000429279+ENST00000436402+ENST00000492127+ENST00000479442…	protein_coding	185.774
ENSG00000134333	LDHA	468.602484690188	0.318711	0.104870103939759	3.03910038262955	0.00237285774799099	0.0261337	ENST00000422447+ENST00000543445+ENST00000469976+ENST00000396222+ENST00000430553+ENST00000545467+ENST00000545215+ENST00000541097+ENST00000536528+ENST00000543695+ENST00000539814+ENST00000494573+ENST00000535451+ENST00000227157+ENST00000478970+ENST00000495052+ENST00000540430+ENST00000379412+ENST00000542179+ENST00000486690+ENST00000537296+ENST00000460405+ENST00000375710+ENST00000538451	protein_coding	184.504
ENSG00000178719	GRINA	346.629405523654	-0.424929	0.0981464299221396	-4.32954233685379	1.49419543738835e-05	0.000581924	ENST00000313269+ENST00000529301+ENST00000395068+ENST00000530898+ENST00000531992+ENST00000534791+ENST00000525513+ENST00000533044+ENST00000527194+ENST00000533377	protein_coding	184.114
ENSG00000180817	PPA1	304.991752032211	0.270712	0.0788120752583112	3.43490908235236	0.00059275266099279	0.00956046	ENST00000373232+ENST00000610026+ENST00000373230+ENST00000608321+ENST00000460755+ENST00000495346	protein_coding	183.911
ENSG00000176978	DPP7	130.359493493718	-0.64731	0.110064152788029	-5.88120844552348	4.07281859680085e-09	6.55051e-07	ENST00000371579+ENST00000473532+ENST00000470766+ENST00000463619+ENST00000483783+ENST00000472306+ENST00000485456+ENST00000460830+ENST00000482088+ENST00000478597+ENST00000497375+ENST00000473703+ENST00000491807	protein_coding	182.975
ENSG00000072958	AP1M1	280.192697796207	-0.37681	0.0789622832391739	-4.77202550846258	1.82382398392562e-06	0.000106587	ENST00000291439+ENST00000541844+ENST00000590756+ENST00000590263+ENST00000429941+ENST00000589991+ENST00000444449+ENST00000589822+ENST00000590945+ENST00000591775+ENST00000586957+ENST00000589782+ENST00000591966+ENST00000586461+ENST00000586543+ENST00000592703	protein_coding	181.094
ENSG00000018189	RUFY3	765.648665483397	0.188681	0.0493967097015784	3.81971313660863	0.000133606967731918	0.00307707	ENST00000514898+ENST00000417478+ENST00000503876+ENST00000381006+ENST00000226328+ENST00000536664+ENST00000513597+ENST00000502653+ENST00000504805+ENST00000512103+ENST00000507333+ENST00000503025+ENST00000512331+ENST00000515479+ENST00000515442+ENST00000513593	protein_coding	176.27
ENSG00000125247	TMTC4	540.865366929827	0.574759	0.186197480692784	3.08682601592347	0.0020230596804962	0.0233377	ENST00000376234+ENST00000342624+ENST00000328767+ENST00000489713+ENST00000462211+ENST00000478272+ENST00000496511+ENST00000440120+ENST00000480433+ENST00000475272+ENST00000423847	protein_coding	175.208
ENSG00000109390	NDUFC1	140.243698120659	0.547806	0.119474898126923	4.58511552325474	4.53735492206853e-06	0.000222983	ENST00000503997+ENST00000539002+ENST00000544855+ENST00000539387+ENST00000394228+ENST00000265500+ENST00000505036+ENST00000394225+ENST00000503453+ENST00000394223+ENST00000513022+ENST00000507764	protein_coding	175.126
ENSG00000213465	ARL2	119.295988374528	-0.334359	0.0969084292514956	-3.45025775823386	0.000560051540451995	0.00925226	ENST00000246747+ENST00000524585+ENST00000529384+ENST00000531533+ENST00000533729+ENST00000529254	protein_coding	172.078
ENSG00000233276	GPX1	207.651265764552	0.244963	0.0782624757952596	3.13002099764625	0.00174793808404251	0.0211546	ENST00000419783+ENST00000419349+ENST00000496791	protein_coding	171.277
ENSG00000135472	FAIM2	941.720950827065	-0.418667	0.0866478954080162	-4.83181801193159	1.35291898692576e-06	8.42038e-05	ENST00000320634+ENST00000550890+ENST00000550195+ENST00000552669+ENST00000552863+ENST00000550635+ENST00000547871	protein_coding	167.142
ENSG00000105649	RAB3A	217.692212405605	-0.784174	0.131510430336414	-5.96282454940047	2.47914579092604e-09	4.23216e-07	ENST00000222256+ENST00000464076+ENST00000481914+ENST00000515410	protein_coding	165.941
ENSG00000135486	HNRNPA1	83.2694662442062	0.431148	0.0924822422879615	4.66195696371478	3.13216697643544e-06	0.000165639	ENST00000546500+ENST00000547566+ENST00000547708+ENST00000547870+ENST00000340913+ENST00000551702+ENST00000330752+ENST00000547276+ENST00000548688+ENST00000550994+ENST00000550482+ENST00000551679+ENST00000551665+ENST00000551803	protein_coding	165.9
ENSG00000105402	NAPA	169.994021081857	-0.505281	0.109750510661454	-4.60390720791517	4.14637266156275e-06	0.000207436	ENST00000263354+ENST00000597778+ENST00000594217+ENST00000597271+ENST00000595227+ENST00000594001+ENST00000593761+ENST00000593905+ENST00000594155+ENST00000601208+ENST00000598615+ENST00000602082+ENST00000602174+ENST00000595826+ENST00000597118+ENST00000596892+ENST00000594288+ENST00000594740+ENST00000597274+ENST00000601927+ENST00000593785+ENST00000597160	protein_coding	165.343
ENSG00000166226	CCT2	179.522230343678	0.297035	0.0927731319193322	3.20173752246514	0.00136601405581735	0.0177416	ENST00000299300+ENST00000546859+ENST00000551620+ENST00000550638+ENST00000550455+ENST00000549933+ENST00000544368+ENST00000551899+ENST00000550010+ENST00000543146+ENST00000548787+ENST00000546850+ENST00000553169+ENST00000550653	protein_coding	161.748
ENSG00000135390	ATP5G2	188.298526904569	0.29797	0.101750246472688	2.92844025490467	0.00340667296494277	0.0336087	ENST00000550241+ENST00000394349+ENST00000602871+ENST00000552242+ENST00000495596+ENST00000549164+ENST00000338662+ENST00000549748+ENST00000552120	protein_coding	161.699
ENSG00000198794	SCAMP5	784.421890430632	-0.469912	0.0724250183067518	-6.48825628718361	8.68354788761506e-11	2.20601e-08	ENST00000568423+ENST00000425597+ENST00000562327+ENST00000568018+ENST00000562212+ENST00000565923+ENST00000562765+ENST00000567920+ENST00000567535+ENST00000545456+ENST00000361900+ENST00000564491+ENST00000566872+ENST00000564141+ENST00000568119+ENST00000565989+ENST00000564779+ENST00000567529+ENST00000568081	protein_coding	160.571
ENSG00000130748	TMEM160	145.934877115231	-0.648513	0.106404058881855	-6.09481301932244	1.095654414379e-09	2.07015e-07	ENST00000253047	protein_coding	159.498
ENSG00000110107	PRPF19	163.895473094361	-0.344093	0.0834026529484262	-4.12567929585048	3.69642072775701e-05	0.0011716	ENST00000227524+ENST00000540473+ENST00000535326+ENST00000539960+ENST00000539180+ENST00000541371+ENST00000546152	protein_coding	158.921
ENSG00000108946	PRKAR1A	805.20687222423	0.231555	0.0667144517390215	3.47084262295312	0.000518827979298554	0.00869075	ENST00000589017+ENST00000358598+ENST00000536854+ENST00000589309+ENST00000589480+ENST00000586397+ENST00000392711+ENST00000585608+ENST00000589228+ENST00000392710+ENST00000585981+ENST00000588178+ENST00000588188+ENST00000592800+ENST00000586541+ENST00000585907+ENST00000592194+ENST00000585427+ENST00000585460+ENST00000588702+ENST00000585815	protein_coding	156.525
ENSG00000118785	SPP1	527.3243099515	0.732107	0.131118342611385	5.58355722248	2.35648194663719e-08	2.84842e-06	ENST00000237623+ENST00000395080+ENST00000360804+ENST00000508233+ENST00000509334+ENST00000513981+ENST00000504310+ENST00000509659+ENST00000508002+ENST00000505146	protein_coding	154.853
ENSG00000197956	S100A6	166.987479866474	0.441385	0.104814348124022	4.21110986132386	2.54119118554146e-05	0.000876846	ENST00000368720+ENST00000368719+ENST00000496817+ENST00000462776+ENST00000462951	protein_coding	153.611
ENSG00000174748	RPL15	391.57028500375	0.304127	0.0818137885372117	3.71730656498825	0.000201358049914102	0.00426401	ENST00000307839+ENST00000422218+ENST00000434031+ENST00000413699+ENST00000456530+ENST00000412097+ENST00000435882+ENST00000465786+ENST00000490223+ENST00000415719+ENST00000354811+ENST00000436146	protein_coding	152.946
ENSG00000171530	TBCA	90.8212292422471	0.280011	0.0964599817939653	2.90287145550917	0.00369758372163379	0.0354841	ENST00000380377+ENST00000306388+ENST00000517679+ENST00000518218+ENST00000520361+ENST00000517881+ENST00000518338+ENST00000522370+ENST00000520039	protein_coding	152.643
ENSG00000070831	CDC42	257.725256777208	-0.222876	0.0740341246327463	-3.01045125084859	0.00260859818628288	0.0279241	ENST00000400259+ENST00000344548+ENST00000315554+ENST00000498236+ENST00000421089+ENST00000411827	protein_coding	152.068
ENSG00000182899	RPL35A	161.037084404186	0.237499	0.0856824367570039	2.77185633484201	0.00557376301542328	0.0471518	ENST00000464167+ENST00000485439+ENST00000329092+ENST00000496582+ENST00000448864+ENST00000429437+ENST00000442341+ENST00000439255+ENST00000474640	protein_coding	150.386
ENSG00000166562	SEC11C	123.862221826095	0.458464	0.121224057204798	3.78195243515762	0.0001556030990305	0.00348469	ENST00000587834+ENST00000509791+ENST00000299714+ENST00000585864+ENST00000593132+ENST00000592774+ENST00000588875+ENST00000591406	protein_coding	147.878
ENSG00000125355	TMEM255A	724.434708682253	-0.273947	0.0952198882588909	-2.87698880378047	0.00401489840329089	0.0376549	ENST00000371369+ENST00000309720+ENST00000440464+ENST00000371352+ENST00000519908+ENST00000480821	protein_coding	147.655
ENSG00000127022	CANX	1046.12139407346	0.208157	0.0602435586899969	3.45525866307625	0.000549765120840654	0.00910551	ENST00000514383+ENST00000502296+ENST00000504734+ENST00000415618+ENST00000452673+ENST00000247461+ENST00000502498+ENST00000507307+ENST00000504579+ENST00000502673+ENST00000513246+ENST00000512607+ENST00000514032+ENST00000509563+ENST00000510810+ENST00000503126+ENST00000506654+ENST00000508787+ENST00000506298+ENST00000505090+ENST00000503303	protein_coding	147.34
ENSG00000189241	TSPYL1	655.460788710048	0.204267	0.0675827504947784	3.02246964825598	0.00250721224453614	0.0271675	ENST00000368608	protein_coding	146.98
ENSG00000123560	PLP1	1042.76480617892	0.705569	0.211825670137411	3.3308928284671	0.000865679240574052	0.0128603	ENST00000434483+ENST00000429977+ENST00000455268+ENST00000422393+ENST00000433491+ENST00000418604+ENST00000443502+ENST00000361621+ENST00000303958+ENST00000465975+ENST00000494475+ENST00000464776+ENST00000480325+ENST00000485931+ENST00000495678+ENST00000479569+ENST00000485688+ENST00000478642+ENST00000461231+ENST00000476160+ENST00000466486+ENST00000494119+ENST00000496836	protein_coding	146.428
ENSG00000224550	RP11-270C12.3	58.2779345381108	0.673963	0.17308145538586	3.89390434431504	9.86435605951816e-05	0.00244272	ENST00000416095	pseduogene	145.494
ENSG00000092964	DPYSL2	1091.41948271712	0.191407	0.0605382191615482	3.16175815140819	0.00156819748635444	0.0195132	ENST00000521913+ENST00000493789+ENST00000311151+ENST00000523027+ENST00000523690+ENST00000523093+ENST00000521983+ENST00000474808	protein_coding	145.229
ENSG00000130520	LSM4	210.246643820872	-0.408652	0.093179164480733	-4.38565745448784	1.15635975198593e-05	0.000470793	ENST00000593829+ENST00000252816+ENST00000600289+ENST00000594828+ENST00000597776+ENST00000593564	protein_coding	144.784
ENSG00000159692	CTBP1	299.233552117398	-0.431386	0.0814485061247317	-5.29643014065668	1.18088485912796e-07	1.08916e-05	ENST00000290921+ENST00000382952+ENST00000503594+ENST00000514596+ENST00000504092+ENST00000382950+ENST00000510739+ENST00000511907+ENST00000505826+ENST00000514669+ENST00000506180+ENST00000504784+ENST00000514210+ENST00000514495+ENST00000515399+ENST00000513420+ENST00000510568+ENST00000515690	protein_coding	143.702
ENSG00000116649	SRM	118.14570786004	-0.348832	0.112497644783453	-3.10079422125068	0.00193002365558039	0.0227889	ENST00000475189+ENST00000376957+ENST00000490101+ENST00000459997+ENST00000465788+ENST00000487300	protein_coding	143.43
ENSG00000106976	DNM1	606.136431381762	-0.499608	0.101142609377272	-4.93964413800105	7.82652725313991e-07	5.42036e-05	ENST00000372923+ENST00000341179+ENST00000475805+ENST00000393594+ENST00000486160+ENST00000441149+ENST00000482638+ENST00000463998+ENST00000479174+ENST00000493925	protein_coding	143.423
ENSG00000106211	HSPB1	184.165621902693	0.714692	0.145956498653644	4.89661303967214	9.75025704183534e-07	6.45407e-05	ENST00000248553+ENST00000447574+ENST00000429938	protein_coding	142.874
ENSG00000104763	ASAH1	392.755595771955	0.327079	0.0829794391572196	3.94168585844048	8.09109030411829e-05	0.00209948	ENST00000262097+ENST00000381733+ENST00000417108+ENST00000520781+ENST00000314146+ENST00000519468+ENST00000521542+ENST00000518746+ENST00000523593+ENST00000519545+ENST00000517409+ENST00000523744+ENST00000518087+ENST00000520051	protein_coding	142.848
ENSG00000110958	PTGES3	395.291445368579	0.582882	0.0944643950467149	6.17039323846466	6.81203588751922e-10	1.36669e-07	ENST00000262033+ENST00000537473+ENST00000414274+ENST00000436399+ENST00000448157+ENST00000456859	protein_coding	142.791
ENSG00000167778	SPRYD3	291.346896465239	-0.613698	0.100197581319536	-6.12487803196754	9.07530983798118e-10	1.76615e-07	ENST00000301463+ENST00000547257+ENST00000547837+ENST00000537540+ENST00000550564+ENST00000550252	protein_coding	142.217
ENSG00000266964	FXYD1	1.30420047798685	-0.731918	0.263987769964461	-2.77254495358862	0.00556198366130181	0.0471026	ENST00000351325+ENST00000455515+ENST00000588715+ENST00000588607+ENST00000588081+ENST00000589121+ENST00000590462+ENST00000587056+ENST00000592818+ENST00000589209	protein_coding	141.03
ENSG00000020129	NCDN	707.904653490157	-0.24551	0.0809153280537753	-3.03415830784979	0.00241207821160088	0.0264757	ENST00000373253+ENST00000356090+ENST00000373243+ENST00000459931+ENST00000437806+ENST00000423723	protein_coding	140.551
ENSG00000159363	ATP13A2	275.609833405744	-0.619754	0.106442079285373	-5.82245283132497	5.79901693076137e-09	8.74842e-07	ENST00000452699+ENST00000341676+ENST00000326735+ENST00000466561+ENST00000502418+ENST00000503552+ENST00000463860+ENST00000502860+ENST00000509392+ENST00000506174+ENST00000510069+ENST00000511957+ENST00000508222+ENST00000509619	protein_coding	140.216
ENSG00000187189	TSPYL4	1040.66703224565	0.311971	0.0847964550527351	3.67906227165407	0.000234093109184969	0.00480051	ENST00000420283	protein_coding	139.471
ENSG00000130294	KIF1A	1177.87916265104	-0.486523	0.0745949748048745	-6.52219647609047	6.92851722121714e-11	1.87272e-08	ENST00000320389+ENST00000460788+ENST00000498729+ENST00000492812+ENST00000488776+ENST00000465813+ENST00000431776+ENST00000404283+ENST00000494452+ENST00000415042+ENST00000463388+ENST00000428768+ENST00000448728	protein_coding	138.235
ENSG00000165672	PRDX3	393.583159751849	0.507333	0.0935000185498484	5.42602086133918	5.76242270262151e-08	5.87134e-06	ENST00000356951+ENST00000298510+ENST00000494433+ENST00000463322	protein_coding	137.691
ENSG00000100321	SYNGR1	851.655776463211	-0.649999	0.0861898645101018	-7.5414816188993	4.64661577014934e-14	4.52139e-11	ENST00000318801+ENST00000216155+ENST00000415332+ENST00000406293+ENST00000328933+ENST00000489206+ENST00000381535	protein_coding	136.977
ENSG00000145495	2006-03-01	558.699747524769	0.178474	0.0592111731324943	3.01420149832754	0.00257656618649383	0.0277031	ENST00000449913+ENST00000502795+ENST00000511802+ENST00000503788+ENST00000274140+ENST00000510872+ENST00000507863+ENST00000506131+ENST00000514961+ENST00000510792+ENST00000512449+ENST00000505253+ENST00000514312+ENST00000606497	protein_coding	136.901
ENSG00000226608	FTLP3	115.520627782764	0.630706	0.180467161113544	3.49485456109141	0.000474320143143075	0.00823047	ENST00000544072+ENST00000427242	pseduogene	136.742
ENSG00000174775	HRAS	129.132166725751	-0.383537	0.101837352812321	-3.76617236125023	0.000165769373676161	0.00365416	ENST00000493230+ENST00000397596+ENST00000397594+ENST00000478324+ENST00000417302+ENST00000451590+ENST00000462734+ENST00000311189+ENST00000479482+ENST00000468682+ENST00000482021	protein_coding	136.731
ENSG00000132563	REEP2	367.904581117218	-0.791805	0.105223451140713	-7.52498601276318	5.27259683467063e-14	4.88619e-11	ENST00000378339+ENST00000254901+ENST00000506158+ENST00000464751+ENST00000507511+ENST00000503379+ENST00000510467+ENST00000512126+ENST00000507635+ENST00000504163	protein_coding	135.588
ENSG00000125868	DSTN	697.08479292505	0.22195	0.0786478863392414	2.82207122226771	0.00477145793553607	0.0427826	ENST00000246069+ENST00000474024+ENST00000449141	protein_coding	134.873
ENSG00000262814	MRPL12	54.2299098555941	-0.711653	0.130219220840521	-5.46503918311348	4.62804562971774e-08	4.92166e-06	ENST00000333676	protein_coding	134.801
ENSG00000167671	UBXN6	197.442325444402	-0.608878	0.100906921017119	-6.03405247814954	1.59898099728945e-09	2.92178e-07	ENST00000591919+ENST00000301281+ENST00000588238+ENST00000394765+ENST00000587009+ENST00000590466+ENST00000587324+ENST00000593024+ENST00000592358+ENST00000592515	protein_coding	132.882
ENSG00000071082	RPL31	63.556442389738	0.41203	0.141363268361696	2.91468860782634	0.00356043597823296	0.0346137	ENST00000264258+ENST00000409000+ENST00000409028+ENST00000409038+ENST00000409650+ENST00000409733+ENST00000409320+ENST00000419276+ENST00000409711+ENST00000456292+ENST00000441435	protein_coding	132.225
ENSG00000006015	C19orf60	73.6962973209286	-0.572808	0.114055759881722	-5.02217079791211	5.10907183292261e-07	3.72388e-05	ENST00000598375+ENST00000358607+ENST00000450195+ENST00000600997+ENST00000601736+ENST00000597371+ENST00000595490+ENST00000595077	protein_coding	130.676
ENSG00000164054	SHISA5	159.375095070513	-0.287495	0.0949292754244633	-3.02851784200499	0.00245756564861472	0.0268538	ENST00000296444+ENST00000444115+ENST00000465449+ENST00000426002+ENST00000494854+ENST00000466424+ENST00000442747+ENST00000417962+ENST00000443308+ENST00000460758+ENST00000497863+ENST00000486344+ENST00000424965+ENST00000417841+ENST00000415268+ENST00000441507+ENST00000490864+ENST00000496408	protein_coding	130.169
ENSG00000109971	HSPA8	360.781902525279	0.61526	0.143451481474343	4.28897365369779	1.79500661744642e-05	0.000664118	ENST00000453788+ENST00000534624+ENST00000533540+ENST00000532636+ENST00000532091+ENST00000227378+ENST00000534319+ENST00000526110+ENST00000524552+ENST00000526686+ENST00000533238+ENST00000526862+ENST00000527983+ENST00000528292+ENST00000532780+ENST00000525463+ENST00000532167+ENST00000525624+ENST00000534567+ENST00000527387+ENST00000532182+ENST00000524590+ENST00000530391+ENST00000531063	protein_coding	130.093
ENSG00000149357	LAMTOR1	175.428626704505	-0.427488	0.0904651939911484	-4.72543700201207	2.29621014528755e-06	0.00012878	ENST00000545249+ENST00000278671+ENST00000538404+ENST00000535872+ENST00000539797+ENST00000535107+ENST00000544594+ENST00000541403	protein_coding	129.786
ENSG00000100591	AHSA1	149.418256109688	0.545109	0.107241960607213	5.08298586565699	3.71547359717472e-07	2.88075e-05	ENST00000555133+ENST00000216479+ENST00000535854+ENST00000554156+ENST00000555517+ENST00000556963+ENST00000556866+ENST00000553374+ENST00000555457+ENST00000555729+ENST00000555473+ENST00000556369+ENST00000557476	protein_coding	129.564
ENSG00000141576	RNF157	229.428144382381	-0.388337	0.0956214096414363	-4.06119050513024	4.88231106219847e-05	0.00143527	ENST00000269391+ENST00000589912+ENST00000319945+ENST00000589317+ENST00000591355+ENST00000592869+ENST00000593155+ENST00000591615+ENST00000592271	protein_coding	128.144
ENSG00000255302	EID1	359.771616275201	0.403854	0.0793504143071936	5.08950218461878	3.59004723914209e-07	2.80586e-05	ENST00000530028+ENST00000558295+ENST00000560490	protein_coding	127.938
ENSG00000099800	TIMM13	137.407121002738	-0.541364	0.109409030423572	-4.94807011528465	7.49529113599096e-07	5.22817e-05	ENST00000215570+ENST00000591871	protein_coding	127.903
ENSG00000065559	MAP2K4	466.553584448843	0.263018	0.0894782251968533	2.93945932044102	0.00328785427219017	0.0328465	ENST00000353533+ENST00000582183+ENST00000415385+ENST00000602305+ENST00000602375+ENST00000602811+ENST00000602537+ENST00000602686+ENST00000538465+ENST00000582897+ENST00000581941+ENST00000579089+ENST00000582377+ENST00000585076+ENST00000536413	protein_coding	127.239
ENSG00000178741	COX5A	145.591838968454	0.387522	0.132019483219683	2.93533755638679	0.00333185014252232	0.0331306	ENST00000322347+ENST00000567270+ENST00000562233+ENST00000568783+ENST00000568517+ENST00000564811	protein_coding	126.886
ENSG00000167863	ATP5H	124.400294436217	0.398858	0.126444254993023	3.15441814826656	0.00160818482858082	0.019871	ENST00000344546+ENST00000301587+ENST00000580649+ENST00000538432+ENST00000582341	protein_coding	126.858
ENSG00000197043	ANXA6	273.650454673015	-0.41823	0.0857283689034825	-4.87854536918498	1.0687108308133e-06	6.95591e-05	ENST00000522664+ENST00000354546+ENST00000356496+ENST00000377751+ENST00000523714+ENST00000521512+ENST00000517486+ENST00000519644+ENST00000520054+ENST00000517707+ENST00000517677+ENST00000521749+ENST00000517757+ENST00000520378+ENST00000523164+ENST00000519610	protein_coding	125.807
ENSG00000144746	ARL6IP5	381.992231398585	0.583944	0.0841661483921483	6.93799447261362	3.97705274233514e-12	1.79994e-09	ENST00000273258+ENST00000484921+ENST00000478935+ENST00000470936+ENST00000485444	protein_coding	125.694
ENSG00000188690	UROS	130.809575458525	-0.384384	0.110560695226801	-3.47667994985155	0.000507663426054071	0.00856121	ENST00000470483+ENST00000368797+ENST00000484541+ENST00000368786+ENST00000465577+ENST00000464267+ENST00000462490+ENST00000420761+ENST00000368778+ENST00000368774	protein_coding	124.543
ENSG00000167978	SRRM2	144.15144185884	-0.397379	0.119401883395135	-3.32808393985222	0.000874455143715379	0.0129511	ENST00000301740+ENST00000576924+ENST00000575009+ENST00000576894+ENST00000575701+ENST00000576415+ENST00000571378+ENST00000574340+ENST00000570971+ENST00000575870+ENST00000573451+ENST00000571372+ENST00000570655+ENST00000573498+ENST00000572278+ENST00000576076+ENST00000572952+ENST00000576674+ENST00000574593+ENST00000572883+ENST00000572721+ENST00000573311+ENST00000571041+ENST00000570705+ENST00000576878…	protein_coding	123.97
ENSG00000205531	NAP1L4	327.63263558057	-0.452715	0.0767069493730986	-5.90187233266747	3.59399240666481e-09	5.92735e-07	ENST00000380542+ENST00000469805+ENST00000469089+ENST00000526115+ENST00000492594+ENST00000526023+ENST00000492685+ENST00000528363+ENST00000483643+ENST00000528261+ENST00000532325+ENST00000448187+ENST00000399614+ENST00000430811+ENST00000529361+ENST00000528968+ENST00000530064+ENST00000526842+ENST00000531291+ENST00000455338+ENST00000534372	protein_coding	123.852
ENSG00000178449	COX14	105.593552816233	0.616251	0.143316251466734	4.29994009519039	1.70844284239134e-05	0.000647288	ENST00000550487+ENST00000317943+ENST00000550654+ENST00000548985	protein_coding	123.294
ENSG00000090971	NAT14	78.2305964375884	-0.40148	0.125660142456487	-3.19496874557397	0.00139845984154713	0.0180593	ENST00000205194+ENST00000591590+ENST00000592719+ENST00000587400+ENST00000588985	protein_coding	123.11
ENSG00000107372	ZFAND5	913.881460854085	0.278893	0.0810350556826342	3.44162864238103	0.000578223458616125	0.00940084	ENST00000237937+ENST00000376960+ENST00000376962+ENST00000488164+ENST00000343431+ENST00000471197+ENST00000376956+ENST00000487330	protein_coding	123.057
ENSG00000111275	ALDH2	290.78446572727	0.287593	0.0729457403617455	3.94256270453124	8.06155640117866e-05	0.00209707	ENST00000416293+ENST00000261733+ENST00000548536+ENST00000549106	protein_coding	122.849
ENSG00000135749	PCNXL2	115.687924986847	-0.449038	0.11821035628531	-3.79863334256041	0.000145496146150246	0.0032877	ENST00000258229+ENST00000496675+ENST00000462233+ENST00000344698+ENST00000462762+ENST00000497623+ENST00000522067+ENST00000429988+ENST00000484041+ENST00000490102+ENST00000484347+ENST00000486012+ENST00000475463+ENST00000520463+ENST00000488780+ENST00000467336+ENST00000496510+ENST00000498302+ENST00000518351+ENST00000517808+ENST00000324142+ENST00000430153+ENST00000519530	protein_coding	121.269
ENSG00000130414	NDUFA10	245.20461480384	-0.272552	0.0966546506450692	-2.8198511954537	0.00480459238658863	0.0429895	ENST00000419408+ENST00000252711+ENST00000476216+ENST00000404554+ENST00000485344+ENST00000443626+ENST00000444548+ENST00000448880+ENST00000307300+ENST00000471378+ENST00000414580+ENST00000407129+ENST00000497536	protein_coding	120.988
ENSG00000162706	CADM3	405.777394975768	-0.42525	0.09273908660101	-4.58545055628941	4.53008472876423e-06	0.000222983	ENST00000368125+ENST00000368124+ENST00000416746+ENST00000497636	protein_coding	119.164
ENSG00000196683	TOMM7	109.146445539324	0.375177	0.132336116466264	2.83503446408566	0.00458207422900219	0.041708	ENST00000358435+ENST00000463284+ENST00000405021+ENST00000483581+ENST00000372879+ENST00000496129	protein_coding	119.005
ENSG00000145730	PAM	342.208164490799	0.706412	0.107179629879721	6.59091628555387	4.37120324305976e-11	1.37206e-08	ENST00000505654+ENST00000508060+ENST00000510208+ENST00000512073+ENST00000509523+ENST00000511839+ENST00000511477+ENST00000506006+ENST00000509832+ENST00000438793+ENST00000346918+ENST00000345721+ENST00000513648+ENST00000379787+ENST00000348126+ENST00000304400+ENST00000274392+ENST00000455264+ENST00000506127+ENST00000502472+ENST00000509636+ENST00000506260+ENST00000379799+ENST00000505372+ENST00000511429…	protein_coding	117.796
ENSG00000087085	ACHE	297.183814943969	-0.707611	0.126655957788553	-5.5868782135984	2.3118772992096e-08	2.81197e-06	ENST00000428317+ENST00000241069+ENST00000419336+ENST00000302913+ENST00000412389+ENST00000442452+ENST00000430554+ENST00000440755+ENST00000454485+ENST00000426415+ENST00000411582+ENST00000441605+ENST00000445236+ENST00000497647	protein_coding	117.643
ENSG00000182154	MRPL41	197.477540573873	-0.49692	0.0884392190882524	-5.61877055254968	1.92321055357306e-08	2.39921e-06	ENST00000371443	protein_coding	117.465
ENSG00000156261	CCT8	189.949208094446	0.252388	0.0852347346442458	2.96109574157918	0.00306546629633239	0.031415	ENST00000432178+ENST00000286788+ENST00000470450+ENST00000496121+ENST00000540844+ENST00000542732+ENST00000480359+ENST00000475205+ENST00000431234+ENST00000484403+ENST00000481059+ENST00000494296	protein_coding	117.439
ENSG00000132589	FLOT2	119.98533382265	-0.640944	0.119933442291019	-5.34416775680885	9.0833416113934e-08	8.58111e-06	ENST00000394908+ENST00000394906+ENST00000580805+ENST00000585169+ENST00000577789+ENST00000584569+ENST00000586827+ENST00000465427+ENST00000593158+ENST00000580313+ENST00000582174+ENST00000581509	protein_coding	117.349
ENSG00000082014	SMARCD3	113.084526215616	-0.358011	0.117851428342643	-3.03781922130768	0.00238296863186137	0.0262153	ENST00000496530+ENST00000392811+ENST00000262188+ENST00000469154+ENST00000356800+ENST00000472789+ENST00000470588+ENST00000485592+ENST00000472988+ENST00000485610+ENST00000472103+ENST00000489503+ENST00000477169+ENST00000460431+ENST00000491651	protein_coding	117.077
ENSG00000109475	RPL34	96.9160812150419	0.438194	0.117501885641419	3.72924888816506	0.000192051387738784	0.0041162	ENST00000394667+ENST00000502534+ENST00000394665+ENST00000503574+ENST00000506397+ENST00000394668+ENST00000504231	protein_coding	116.881
ENSG00000180389	ATP5EP2	63.8603121096417	0.38448	0.115774855445013	3.32093232853491	0.000897172878139259	0.013203	ENST00000381026	protein_coding	116.487
ENSG00000158806	NPM2	86.29486695618	-0.563103	0.135092977185207	-4.16826398034539	3.06928350758381e-05	0.00101584	ENST00000521157+ENST00000520125+ENST00000397940+ENST00000522813+ENST00000518119+ENST00000520180+ENST00000289820+ENST00000381530+ENST00000522953+ENST00000520456+ENST00000519373+ENST00000524322	protein_coding	116.056
ENSG00000167792	NDUFV1	133.096229750517	-0.344546	0.115094117401168	-2.99359803441929	0.00275708917746969	0.0291607	ENST00000322776+ENST00000532303+ENST00000532244+ENST00000528328+ENST00000529927+ENST00000415352+ENST00000532343+ENST00000524838+ENST00000524876+ENST00000528548+ENST00000529867+ENST00000533075+ENST00000534139+ENST00000525086+ENST00000530103+ENST00000530014+ENST00000532260+ENST00000530638+ENST00000526138+ENST00000528377+ENST00000528314+ENST00000526770+ENST00000526169+ENST00000533919+ENST00000527355…	protein_coding	115.495
ENSG00000100554	ATP6V1D	201.448839446999	0.410632	0.112123159170491	3.6623309162184	0.000249930714663448	0.00505603	ENST00000554087+ENST00000553974+ENST00000553408+ENST00000555625+ENST00000216442+ENST00000555474+ENST00000555431+ENST00000554236+ENST00000555723+ENST00000556058+ENST00000555335+ENST00000553687+ENST00000555012+ENST00000557244	protein_coding	115.317
ENSG00000198918	RPL39	26.1614761721301	0.446029	0.103196803109	4.32212257512269	1.54535290464174e-05	0.000597895	ENST00000477403+ENST00000361575+ENST00000468844	protein_coding	114.47
ENSG00000258986	TMEM179	137.301764540115	-0.445243	0.105844837239402	-4.20656409894613	2.59282566180496e-05	0.00089107	ENST00000415614+ENST00000556573+ENST00000341595+ENST00000556320	protein_coding	114.425
ENSG00000162545	CAMK2N1	466.27177117975	0.318283	0.0768043234037824	4.14407692558968	3.41185209620085e-05	0.00110479	ENST00000375078+ENST00000489020	protein_coding	114.007
ENSG00000182117	NOP10	101.073879466104	0.402481	0.144424928022889	2.78678431001802	0.00532338981209979	0.0458797	ENST00000328848+ENST00000557912	protein_coding	113.829
ENSG00000175602	CCDC85B	161.952043332516	-1.08996	0.131294222234053	-8.30165920120806	1.02667357283684e-16	3.37258e-13	ENST00000312579	protein_coding	113.659
ENSG00000088367	EPB41L1	701.787986841028	-0.221368	0.0674888556424416	-3.28006397634077	0.00103783549321247	0.0146287	ENST00000202028+ENST00000432589+ENST00000373950+ENST00000447825+ENST00000441639+ENST00000406771+ENST00000430276+ENST00000452261+ENST00000373946+ENST00000373945+ENST00000338074+ENST00000373941+ENST00000451082+ENST00000454226+ENST00000479336+ENST00000432603+ENST00000427533	protein_coding	112.715
ENSG00000130226	DPP6	789.122533952493	-0.248598	0.0667298592862778	-3.7254449862108	0.000194970972714294	0.00416502	ENST00000404039+ENST00000406326+ENST00000377770+ENST00000332007+ENST00000462622+ENST00000496611+ENST00000427557+ENST00000471100+ENST00000481593+ENST00000478614+ENST00000493268+ENST00000484789+ENST00000488512+ENST00000479637+ENST00000480367	protein_coding	112.525
ENSG00000116752	BCAS2	226.407423190166	0.267531	0.0842384884358674	3.17587947327448	0.00149383002048798	0.0188286	ENST00000369541+ENST00000485021	protein_coding	112.051
ENSG00000226976	COX6A1P2	58.1553894955323	0.548744	0.130922766311856	4.19135590011402	2.77292282884704e-05	0.000936872	ENST00000423336	protein_coding	111.93
ENSG00000149295	DRD2	394.985255718481	-0.600917	0.0876991694463892	-6.85202797888814	7.28103108223729e-12	2.91369e-09	ENST00000355319+ENST00000362072+ENST00000346454+ENST00000544518+ENST00000542968+ENST00000538967+ENST00000540600+ENST00000535984+ENST00000539420+ENST00000543292+ENST00000542616	protein_coding	111.787
ENSG00000189043	NDUFA4	438.462304262679	0.530291	0.126860871137304	4.18010218523202	2.91378131797909e-05	0.000975934	ENST00000339600+ENST00000482299+ENST00000470761+ENST00000486007+ENST00000463308+ENST00000492822	protein_coding	111.73
ENSG00000013441	CLK1	167.148462828622	0.888468	0.17883665481145	4.96804036912823	6.7632885138638e-07	4.80366e-05	ENST00000321356+ENST00000461981+ENST00000464454+ENST00000473565+ENST00000432425+ENST00000472679+ENST00000409769+ENST00000409403+ENST00000434813+ENST00000461326+ENST00000496205+ENST00000492793+ENST00000481641+ENST00000482590	protein_coding	111.589
ENSG00000151690	MFSD6	655.097950755734	-0.256795	0.0707838039794337	-3.62787223141252	0.00028576660899108	0.00560349	ENST00000392328+ENST00000432036+ENST00000417958+ENST00000445546+ENST00000281416+ENST00000434582+ENST00000489793+ENST00000444317+ENST00000535751+ENST00000486123+ENST00000412482	protein_coding	110.819
ENSG00000137575	SDCBP	381.784785539147	0.347714	0.0782623281452239	4.44292472396248	8.87442206385178e-06	0.000379765	ENST00000522243+ENST00000422546+ENST00000260130+ENST00000447182+ENST00000413219+ENST00000424270+ENST00000523483+ENST00000520168+ENST00000519115+ENST00000522843+ENST00000447267+ENST00000520228+ENST00000523441	protein_coding	110.183
ENSG00000102003	SYP	332.678418725127	-0.488483	0.126516347005792	-3.86103035327542	0.000112909874148458	0.0026902	ENST00000263233+ENST00000472598+ENST00000538567+ENST00000376303+ENST00000479808+ENST00000469389+ENST00000466635+ENST00000494396+ENST00000472737	protein_coding	108.629
ENSG00000118816	CCNI	414.330391785712	0.268311	0.0817070106739051	3.28382377363168	0.00102408936876188	0.0145261	ENST00000237654+ENST00000515468+ENST00000537948+ENST00000506614+ENST00000511943+ENST00000505609+ENST00000504697+ENST00000513774+ENST00000507788+ENST00000515790	protein_coding	108.476
ENSG00000160221	C21orf33	193.218392766764	-0.290603	0.0924715385388748	-3.14261707047214	0.00167444738273803	0.0204304	ENST00000291577+ENST00000495007+ENST00000427803+ENST00000493883+ENST00000480786+ENST00000348499+ENST00000389690+ENST00000449622+ENST00000488392+ENST00000419699+ENST00000470545	protein_coding	108.448
ENSG00000119242	CCDC92	293.152883152093	-0.279459	0.0873797410465131	-3.19821307385729	0.001382820657305	0.0179049	ENST00000542348+ENST00000544798+ENST00000238156+ENST00000545135+ENST00000545891+ENST00000539761+ENST00000535556+ENST00000539551+ENST00000545037	protein_coding	108.253
ENSG00000249936	RAC1P2	34.0790550790129	0.328707	0.110709848085825	2.96908996694852	0.00298683134223005	0.0308528	ENST00000394695+ENST00000511164	pseduogene	106.816
ENSG00000132507	EIF5A	92.790825509078	-0.27535	0.0819749697038035	-3.35895264484818	0.000782384732951953	0.0118582	ENST00000336452+ENST00000355068+ENST00000336458+ENST00000576930+ENST00000572815+ENST00000573542+ENST00000575001+ENST00000571955+ENST00000419711+ENST00000573714+ENST00000416016	protein_coding	104.254
ENSG00000108344	PSMD3	92.6222372040247	-0.425813	0.0887729505270975	-4.79664711375969	1.61343473046284e-06	9.62832e-05	ENST00000264639+ENST00000541736+ENST00000415039+ENST00000540504+ENST00000580980+ENST00000485835	protein_coding	103.887
ENSG00000099817	POLR2E	175.852222770629	-0.561007	0.0947022708772878	-5.92389785849148	3.1439877923466e-09	5.2295e-07	ENST00000590060+ENST00000586746+ENST00000215587+ENST00000586817+ENST00000591767+ENST00000586215+ENST00000585838+ENST00000589737+ENST00000591709+ENST00000592597	protein_coding	103.154
ENSG00000134825	TMEM258	87.9056040521327	0.500722	0.142982080399138	3.50199131014309	0.000461794680082185	0.00810541	ENST00000535042+ENST00000537328+ENST00000257262+ENST00000545210+ENST00000541893+ENST00000543510+ENST00000535297+ENST00000540434	protein_coding	102.839
ENSG00000086504	MRPL28	156.108464977943	-0.527341	0.11218862716455	-4.70048301285348	2.59546847253882e-06	0.000143904	ENST00000199706+ENST00000481453+ENST00000483764+ENST00000429738+ENST00000461550+ENST00000469744+ENST00000389675+ENST00000441883+ENST00000447696+ENST00000450882	protein_coding	102.228
ENSG00000160948	VPS28	143.897094690825	-0.322094	0.100091826005443	-3.21798928090924	0.00129092642136592	0.0171019	ENST00000377348+ENST00000292510+ENST00000526054+ENST00000526977+ENST00000529182+ENST00000526204+ENST00000530983+ENST00000528142+ENST00000530836+ENST00000527797+ENST00000533806+ENST00000531032+ENST00000531924+ENST00000526734+ENST00000530790+ENST00000524521	protein_coding	102.158
ENSG00000131174	COX7B	281.499551577106	0.448806	0.125656257333077	3.57169516910801	0.000354678091972414	0.00657997	ENST00000481445+ENST00000373335+ENST00000475465	protein_coding	102.136
ENSG00000129625	REEP5	476.84322848539	0.244681	0.0723467309621047	3.38206000157741	0.000719444285099517	0.0110804	ENST00000379638+ENST00000513339+ENST00000497856+ENST00000545426+ENST00000511865+ENST00000261482+ENST00000504247+ENST00000474542	protein_coding	101.73
ENSG00000101210	EEF1A2	237.939592567133	-0.564088	0.109013190153253	-5.17449558604707	2.28527512438142e-07	1.91697e-05	ENST00000217182+ENST00000298049	protein_coding	101.512
ENSG00000122566	HNRNPA2B1	359.43056226707	0.630114	0.0967974525771019	6.50961090257854	7.53457117687305e-11	1.98149e-08	ENST00000354667+ENST00000476233+ENST00000360787+ENST00000463181+ENST00000356674+ENST00000490912+ENST00000495810	protein_coding	101.27
ENSG00000185825	BCAP31	184.79422517063	-0.279992	0.0914429476683197	-3.06192749862906	0.00219916711948301	0.0246959	ENST00000441714+ENST00000345046+ENST00000458587+ENST00000442093+ENST00000429550+ENST00000416815+ENST00000423827+ENST00000430088+ENST00000468947	protein_coding	101.004
ENSG00000103121	CMC2	98.1441972125543	0.384506	0.12801897283618	3.00350722317646	0.00266887213485866	0.0283819	ENST00000563779+ENST00000566918+ENST00000219400+ENST00000486645+ENST00000570195+ENST00000566047+ENST00000561614+ENST00000566231+ENST00000569187+ENST00000570086+ENST00000564249+ENST00000565650+ENST00000567593+ENST00000568228+ENST00000565914+ENST00000565108+ENST00000565925+ENST00000564174+ENST00000565613+ENST00000569666+ENST00000562713+ENST00000562828+ENST00000565514	protein_coding	100.995
ENSG00000132613	MTSS1L	108.052691434941	-0.49386	0.144286613399627	-3.42276845541187	0.000619868547212255	0.00986366	ENST00000338779+ENST00000562883+ENST00000576338	protein_coding	100.945
ENSG00000099622	CIRBP	133.348807919002	-0.417043	0.139777245805611	-2.98362423554426	0.00284856366293917	0.0298282	ENST00000588030+ENST00000588411+ENST00000592051+ENST00000589660+ENST00000589266+ENST00000588090+ENST00000592815+ENST00000591935+ENST00000586548+ENST00000585913+ENST00000589710+ENST00000593128+ENST00000593093+ENST00000589686+ENST00000586472+ENST00000413636+ENST00000590704+ENST00000591097+ENST00000588230+ENST00000590347+ENST00000444172+ENST00000587169+ENST00000593283+ENST00000593048+ENST00000320936…	protein_coding	100.285
ENSG00000169564	PCBP1	223.927716997469	0.37899	0.0734592812623431	5.15918863192184	2.4802232886629e-07	2.05394e-05	ENST00000303577	protein_coding	99.3828
ENSG00000172354	GNB2	165.457284904469	-0.667964	0.109556463197902	-6.0969840167422	1.08088322061446e-09	2.06226e-07	ENST00000303210+ENST00000451587+ENST00000436220+ENST00000424361+ENST00000419828+ENST00000427895+ENST00000393926+ENST00000431068+ENST00000393924+ENST00000480159+ENST00000412215+ENST00000469287+ENST00000470354	protein_coding	98.7586
ENSG00000184983	NDUFA6	131.779219811997	0.382577	0.125449494683122	3.04964934384014	0.00229108692435927	0.0254782	ENST00000498737+ENST00000602404+ENST00000470753	protein_coding	98.4016
ENSG00000165704	HPRT1	232.036287141603	0.335771	0.106512896165893	3.15239397995299	0.00161937615954467	0.0199512	ENST00000298556+ENST00000462974+ENST00000475720	protein_coding	98.2984
ENSG00000100664	EIF5	396.986807692702	0.465004	0.0682564318233137	6.81259702041751	9.58523684929409e-12	3.58727e-09	ENST00000560877+ENST00000216554+ENST00000559249+ENST00000560763+ENST00000558316+ENST00000560200+ENST00000558265+ENST00000560338+ENST00000561325+ENST00000392715+ENST00000559130+ENST00000559532+ENST00000558506+ENST00000558551+ENST00000561439+ENST00000561023+ENST00000559923+ENST00000559011+ENST00000561380+ENST00000558800+ENST00000561406	protein_coding	97.9531
ENSG00000138107	ACTR1A	379.991968278183	-0.274692	0.0734813041797698	-3.7382578874163	0.000185299821570641	0.00399349	ENST00000369905+ENST00000470322+ENST00000487599+ENST00000545684+ENST00000446605+ENST00000494549+ENST00000481044+ENST00000480947	protein_coding	97.9476
ENSG00000128272	ATF4	166.088617293984	0.527603	0.117836925434002	4.47740293345335	7.55565624329931e-06	0.000336477	ENST00000404241+ENST00000396680+ENST00000337304	protein_coding	97.6176
ENSG00000122873	CISD1	345.200790440037	0.219802	0.064910388241135	3.38624408291635	0.000708563306357443	0.0109875	ENST00000333926+ENST00000464703+ENST00000489785+ENST00000488388	protein_coding	97.4608
ENSG00000100167	2003-09-01	530.004175837354	-0.238061	0.0815023020933633	-2.92091574868883	0.00349004193916385	0.0342337	ENST00000449288+ENST00000396426+ENST00000328414+ENST00000396425+ENST00000396417+ENST00000406029+ENST00000291236+ENST00000460267	protein_coding	97.2789
ENSG00000002330	BAD	79.5874651121735	-0.534179	0.121015349178544	-4.41414624084731	1.01409393237088e-05	0.000426248	ENST00000394532+ENST00000309032+ENST00000544785+ENST00000394531+ENST00000493798+ENST00000492141+ENST00000544271	protein_coding	97.1983
ENSG00000186310	NAP1L3	458.737213965838	0.491199	0.0922004555844159	5.32751451166593	9.956582635144e-08	9.31563e-06	ENST00000373079+ENST00000475430	protein_coding	96.0833
ENSG00000103502	CDIPT	208.16591196119	-0.258111	0.0886258801012544	-2.91236393807304	0.00358704435090402	0.0347797	ENST00000219789+ENST00000563893+ENST00000567459+ENST00000561555+ENST00000566113+ENST00000569956+ENST00000570016+ENST00000563415+ENST00000564296+ENST00000562041	protein_coding	95.5816
ENSG00000084764	MAPRE3	192.592925909658	-1.16718	0.157784917872311	-7.39728868949928	1.38993162727719e-13	9.66052e-11	ENST00000233121+ENST00000494788+ENST00000405074+ENST00000475633+ENST00000481222+ENST00000491354+ENST00000474367+ENST00000458529+ENST00000402218	protein_coding	95.1566
ENSG00000117419	ERI3	155.737141672784	-0.38523	0.0986766846093849	-3.90395671183266	9.46327142826814e-05	0.00237939	ENST00000372257+ENST00000372259+ENST00000456170+ENST00000537474+ENST00000489710+ENST00000479101+ENST00000462341+ENST00000452396+ENST00000495828+ENST00000457571	protein_coding	94.6069
ENSG00000110700	RPS13	65.7255169948667	0.54513	0.145958735378042	3.73482201867918	0.000187847989629691	0.00403055	ENST00000525634+ENST00000526895+ENST00000228140+ENST00000531908+ENST00000531008+ENST00000525828+ENST00000533969+ENST00000527571+ENST00000534329+ENST00000528074	protein_coding	93.984
ENSG00000171159	C9orf16	83.571847904589	-0.872445	0.121713706081451	-7.16800566825511	7.60981528498012e-13	4.48772e-10	ENST00000372994+ENST00000492588+ENST00000489240+ENST00000486420	protein_coding	92.8884
ENSG00000124702	KLHDC3	178.506229550877	-0.782019	0.104655630636368	-7.47231174328974	7.87980559247943e-14	6.66734e-11	ENST00000326974+ENST00000244670+ENST00000332245	protein_coding	92.7705
ENSG00000196531	NACA	91.5845791753811	0.57805	0.123901564279657	4.66539827738383	3.08019845132385e-06	0.000164236	ENST00000454682+ENST00000550920+ENST00000356769+ENST00000550952+ENST00000393891+ENST00000552540+ENST00000548563+ENST00000548386+ENST00000546392+ENST00000547914+ENST00000546410+ENST00000549259+ENST00000551775+ENST00000552055+ENST00000546862+ENST00000549855+ENST00000551793+ENST00000551520+ENST00000550343+ENST00000548084+ENST00000546917	protein_coding	92.7144
ENSG00000115306	SPTBN1	1009.88506901871	0.14174	0.048796572733205	2.90470658113574	0.00367597531190439	0.035347	ENST00000356805+ENST00000389980+ENST00000602898+ENST00000333896+ENST00000496323+ENST00000467371	protein_coding	92.6588
ENSG00000089157	RPLP0	60.1936808490611	-0.362942	0.0984047065443239	-3.68825667985303	0.00022579580945666	0.00465982	ENST00000392514+ENST00000551150+ENST00000551217+ENST00000546989+ENST00000313104+ENST00000552292+ENST00000228306+ENST00000552461+ENST00000549098+ENST00000551258+ENST00000546990+ENST00000547211+ENST00000547475+ENST00000547173+ENST00000550856+ENST00000548568+ENST00000546564+ENST00000547191+ENST00000550296+ENST00000552902+ENST00000548495+ENST00000550423+ENST00000551914+ENST00000548551+ENST00000549242…	protein_coding	92.0638
ENSG00000114573	ATP6V1A	563.708461468022	0.244645	0.0823688507185291	2.97011288263953	0.00297690338215706	0.0307993	ENST00000273398+ENST00000462855+ENST00000538620+ENST00000470455+ENST00000475322+ENST00000496747+ENST00000461496	protein_coding	92.0067
ENSG00000165169	DYNLT3	343.853871078654	0.434406	0.0781168783646507	5.56097540821553	2.6827100176122e-08	3.20264e-06	ENST00000378581+ENST00000378578+ENST00000432389	protein_coding	91.8795
ENSG00000179262	RAD23A	141.057917352246	-0.413757	0.0968495729402464	-4.27215676785037	1.9359139504789e-05	0.00070158	ENST00000541222+ENST00000591499+ENST00000588329+ENST00000316856+ENST00000586534+ENST00000592268+ENST00000593114+ENST00000588826+ENST00000586375+ENST00000590881+ENST00000591467	protein_coding	91.8248
ENSG00000130725	UBE2M	166.308180531156	-0.601415	0.0916359455439313	-6.56308575125705	5.27055169224857e-11	1.578e-08	ENST00000253023+ENST00000595957+ENST00000596985+ENST00000599829+ENST00000593801	protein_coding	91.7346
ENSG00000158856	DMTN	303.96211618411	-0.271864	0.0694371728259445	-3.91525390248882	9.03091196786174e-05	0.00228842	ENST00000522148+ENST00000523300+ENST00000519959+ENST00000381470+ENST00000443491+ENST00000517600+ENST00000520174+ENST00000265800+ENST00000517418+ENST00000358242+ENST00000523266+ENST00000519907+ENST00000522340+ENST00000519333+ENST00000519850+ENST00000432128+ENST00000518816+ENST00000523782+ENST00000520856+ENST00000523623+ENST00000517804+ENST00000415253+ENST00000517305	protein_coding	91.4251
ENSG00000071462	WBSCR22	86.869697281717	0.439763	0.106433237464616	4.13182197247573	3.59899122961769e-05	0.00115387	ENST00000464615+ENST00000265758+ENST00000421304+ENST00000432522+ENST00000421744+ENST00000478670+ENST00000441822+ENST00000423166+ENST00000436944+ENST00000428163+ENST00000463307+ENST00000423497+ENST00000430270+ENST00000487006+ENST00000496153+ENST00000430446+ENST00000442099+ENST00000453316+ENST00000471215	protein_coding	91.0396
ENSG00000119185	ITGB1BP1	132.869337535782	0.395796	0.111147822797994	3.56098698656043	0.000369463396438245	0.00678314	ENST00000360635+ENST00000355346+ENST00000238091+ENST00000483795+ENST00000490426+ENST00000497031+ENST00000464228+ENST00000359712+ENST00000465527+ENST00000460720+ENST00000488451+ENST00000470507+ENST00000456913+ENST00000482798+ENST00000492079+ENST00000463190+ENST00000494563+ENST00000467606+ENST00000484735+ENST00000460001+ENST00000497105	protein_coding	90.2301
ENSG00000108518	PFN1	128.644823236662	-0.265749	0.0803570022505801	-3.30709965220504	0.000942673507755632	0.013711	ENST00000225655+ENST00000574872+ENST00000572383	protein_coding	89.4763
ENSG00000162374	ELAVL4	601.502425194433	0.26337	0.0865665596756465	3.04239669057384	0.00234702365985027	0.0258792	ENST00000448907+ENST00000371827+ENST00000463650+ENST00000357083+ENST00000371824+ENST00000371823+ENST00000371821+ENST00000371819+ENST00000494555+ENST00000492299+ENST00000474675	protein_coding	88.933
ENSG00000168824	NSG1	309.348005375388	0.311352	0.0893834012417618	3.48333666049073	0.000495205201616416	0.00844311	ENST00000421177+ENST00000513555+ENST00000504347+ENST00000450293+ENST00000505246+ENST00000506380+ENST00000397958+ENST00000433139+ENST00000513829+ENST00000504171	protein_coding	88.6615
ENSG00000158828	PINK1	187.344129785883	-0.656051	0.152600864710713	-4.29912742361509	1.71471870599684e-05	0.000647288	ENST00000321556+ENST00000492302+ENST00000400490	protein_coding	88.5834
ENSG00000132879	FBXO44	206.841542493124	-0.555626	0.126672800067623	-4.386306340747	1.15291718298248e-05	0.000470376	ENST00000251546+ENST00000376770+ENST00000425796+ENST00000376768+ENST00000251547+ENST00000376762+ENST00000376760+ENST00000475435+ENST00000471895	protein_coding	88.3861
ENSG00000126777	KTN1	134.553372857891	0.371381	0.115737486129404	3.20882498793428	0.0013327859137037	0.017493	ENST00000557267+ENST00000395309+ENST00000413890+ENST00000555498+ENST00000438792+ENST00000395314+ENST00000459737+ENST00000395308+ENST00000395311+ENST00000416613+ENST00000554567+ENST00000553360+ENST00000554507+ENST00000554890+ENST00000555164+ENST00000554306+ENST00000554570+ENST00000553624+ENST00000555573+ENST00000555172+ENST00000334975+ENST00000556631+ENST00000555506+ENST00000554294+ENST00000554831…	protein_coding	88.2955
ENSG00000125534	PPDPF	102.883520096963	-0.487349	0.105555145252682	-4.61700745578336	3.89313287995092e-06	0.000198336	ENST00000370179+ENST00000464438+ENST00000370177+ENST00000473620	protein_coding	88.0397
ENSG00000167770	OTUB1	190.215485049056	-0.432724	0.112223750128118	-3.85590337878538	0.000115303026747501	0.00272319	ENST00000301453+ENST00000541478+ENST00000535715+ENST00000422031+ENST00000428192+ENST00000538426+ENST00000543004+ENST00000447683+ENST00000536443+ENST00000543988+ENST00000535140+ENST00000536943	protein_coding	87.8812
ENSG00000176956	LY6H	110.616977267708	-0.396417	0.132213039924488	-2.99832152261969	0.00271471109118111	0.0288221	ENST00000414417+ENST00000342752+ENST00000479685+ENST00000430474	protein_coding	87.5009
ENSG00000078018	MAP2	806.74410780765	0.143918	0.0505791294369073	2.84539436584002	0.00443564689075246	0.040696	ENST00000199940+ENST00000392193+ENST00000360351+ENST00000361559+ENST00000445941+ENST00000392194+ENST00000447185+ENST00000452717+ENST00000471619+ENST00000482864+ENST00000475600+ENST00000464007+ENST00000478233+ENST00000473543+ENST00000481649+ENST00000461253	protein_coding	86.991
ENSG00000105409	ATP1A3	417.235791151059	-0.469216	0.131167688058581	-3.57722284437495	0.00034726411005585	0.00647328	ENST00000302102+ENST00000441343+ENST00000545399+ENST00000543770+ENST00000602133+ENST00000485672+ENST00000473086+ENST00000468774+ENST00000465007	protein_coding	86.952
ENSG00000165916	PSMC3	162.080829846862	-0.496631	0.0910145735609798	-5.45661397183379	4.85299823359665e-08	5.07765e-06	ENST00000298852+ENST00000602866+ENST00000530912+ENST00000524447+ENST00000531051+ENST00000530651+ENST00000530887+ENST00000527906+ENST00000526993+ENST00000531653+ENST00000528362+ENST00000529500	protein_coding	86.8596
ENSG00000069849	ATP1B3	162.269927093685	0.312105	0.0995556382911436	3.13498313902375	0.00171863989401163	0.020891	ENST00000475483+ENST00000286371+ENST00000465172+ENST00000539728+ENST00000466678+ENST00000462082+ENST00000495216+ENST00000482635+ENST00000487199+ENST00000484727+ENST00000486782	protein_coding	85.8015
ENSG00000145741	BTF3	60.9509571857388	0.335631	0.113337876250257	2.96132709592214	0.00306316430943417	0.0314108	ENST00000335895+ENST00000512257+ENST00000514505+ENST00000514360+ENST00000380591+ENST00000510787+ENST00000508901+ENST00000507081+ENST00000509708	protein_coding	85.3285
ENSG00000174903	RAB1B	94.7507576630023	-1.10851	0.153364082629291	-7.22795609935253	4.90317158984238e-13	3.07808e-10	ENST00000311481+ENST00000527397	protein_coding	85.3158
ENSG00000159348	CYB5R1	166.331929610113	-0.355495	0.111693570717408	-3.18277333241426	0.0014587176041414	0.0185935	ENST00000367249+ENST00000497655+ENST00000482572+ENST00000483915+ENST00000446185+ENST00000473599+ENST00000478009	protein_coding	84.9943
ENSG00000061918	GUCY1B3	497.692639771708	0.522612	0.0678018497721221	7.70793255280005	1.27872293344546e-14	2.0647e-11	ENST00000505154+ENST00000502959+ENST00000505764+ENST00000507146+ENST00000264424+ENST00000503520+ENST00000513437	protein_coding	84.6691
ENSG00000165443	PHYHIPL	246.313602840729	0.362155	0.117166517438402	3.09094558596224	0.00199520193566106	0.0231536	ENST00000373880+ENST00000486074+ENST00000433653+ENST00000373878+ENST00000472199	protein_coding	84.6477
ENSG00000187147	RNF220	272.6012142544	-0.459935	0.0985844895722754	-4.6653905743419	3.08031384873704e-06	0.000164236	ENST00000355387+ENST00000361799+ENST00000487332+ENST00000372247+ENST00000470498+ENST00000443020+ENST00000496262+ENST00000453863+ENST00000440132+ENST00000335497+ENST00000474064+ENST00000471494+ENST00000488865+ENST00000497469+ENST00000475378+ENST00000484745+ENST00000474394+ENST00000480686+ENST00000474956	protein_coding	84.5173
ENSG00000160209	PDXK	418.418293300984	-0.391703	0.0754594683478372	-5.19090211335954	2.0927763290069e-07	1.81011e-05	ENST00000398081+ENST00000468090+ENST00000291565+ENST00000398085+ENST00000476084+ENST00000470029+ENST00000498040+ENST00000327574+ENST00000472777+ENST00000476313+ENST00000481512+ENST00000490666+ENST00000467908+ENST00000343528+ENST00000398078+ENST00000468392+ENST00000461123+ENST00000438837	protein_coding	84.3695
ENSG00000132612	VPS4A	181.848987345091	-0.277234	0.0944460011586081	-2.93536838507526	0.00333151909527861	0.0331306	ENST00000254950+ENST00000562754+ENST00000564399+ENST00000566354	protein_coding	84.1653
ENSG00000138069	RAB1A	255.01115453714	0.339243	0.0971777129482169	3.49095844906837	0.000481291098082823	0.0082962	ENST00000494188+ENST00000409784+ENST00000409892+ENST00000409751+ENST00000398529+ENST00000260638+ENST00000356214	protein_coding	83.5868
ENSG00000074317	SNCB	50.1766106340619	-0.841591	0.194389349103975	-4.32940841626885	1.49510430785401e-05	0.000581924	ENST00000310112+ENST00000393693+ENST00000510387+ENST00000506696+ENST00000508006	protein_coding	83.3758
ENSG00000185236	RAB11B	161.781531868579	-0.598264	0.128750101362928	-4.64670875282673	3.37272813922189e-06	0.00017597	ENST00000600719+ENST00000328024+ENST00000598706+ENST00000594216+ENST00000601897	protein_coding	83.3431
ENSG00000112335	SNX3	224.040170092463	0.583506	0.101518769106959	5.74776615082646	9.04301876384348e-09	1.24813e-06	ENST00000230085+ENST00000368979+ENST00000426155+ENST00000349379+ENST00000368982	protein_coding	82.8572
ENSG00000148834	GSTO1	106.771104399784	0.445997	0.125844616754498	3.54402695824391	0.00039406495006392	0.00713386	ENST00000470554+ENST00000493946+ENST00000539281+ENST00000369710+ENST00000369713+ENST00000445155+ENST00000432659	protein_coding	82.762
ENSG00000085662	AKR1B1	198.762607136784	0.354438	0.10040701593455	3.53001567876664	0.000415535041187509	0.00743949	ENST00000285930+ENST00000434222+ENST00000465351+ENST00000467251+ENST00000498771+ENST00000498373+ENST00000487438+ENST00000489022+ENST00000491741+ENST00000497983+ENST00000484592+ENST00000467829+ENST00000426422+ENST00000462784	protein_coding	82.5586
ENSG00000143333	RGS16	276.06352420797	-0.391468	0.114335892662937	-3.42384306327933	0.000617422657122206	0.00984084	ENST00000367558	protein_coding	82.0847
ENSG00000107742	SPOCK2	587.009877660892	-0.275764	0.0809297370954592	-3.40744771503376	0.000655734701838641	0.0103203	ENST00000536168+ENST00000317376+ENST00000373109+ENST00000463279+ENST00000469121+ENST00000460053+ENST00000412663+ENST00000495888+ENST00000483699	protein_coding	81.1935
ENSG00000142186	SCYL1	65.7634443633943	-0.339764	0.123201800957749	-2.75778346065866	0.00581947335159631	0.0486876	ENST00000525364+ENST00000270176+ENST00000420247+ENST00000533862+ENST00000279270+ENST00000524944+ENST00000527009+ENST00000529178+ENST00000531601+ENST00000524897+ENST00000526454+ENST00000529981+ENST00000528545+ENST00000534462+ENST00000532290	protein_coding	81.0727
ENSG00000101220	C20orf27	101.127560937251	-0.62235	0.118787973891047	-5.23917021681978	1.61300211408709e-07	1.42685e-05	ENST00000379772+ENST00000399672+ENST00000217195+ENST00000399683	protein_coding	80.7963
ENSG00000139726	DENR	299.959057052408	-0.241813	0.0880222318988264	-2.74717996710299	0.00601101408030222	0.0498637	ENST00000280557+ENST00000455982+ENST00000539463+ENST00000537955	protein_coding	80.5078
ENSG00000119640	ACYP1	77.7417409565629	0.42981	0.143570306512377	2.99372591542958	0.00275593394353174	0.0291607	ENST00000238618+ENST00000555463+ENST00000555694+ENST00000357971+ENST00000555135+ENST00000553302	protein_coding	79.9101
ENSG00000134308	YWHAQ	212.888883677669	0.423166	0.0878711674268453	4.8157594323511	1.4664110505772e-06	8.89029e-05	ENST00000238081+ENST00000381844+ENST00000474715+ENST00000446619+ENST00000460093	protein_coding	79.6446
ENSG00000230989	HSBP1	293.07152254554	0.284698	0.0865219610516641	3.29047347249881	0.00100018931932535	0.0143118	ENST00000433866+ENST00000570259+ENST00000567382+ENST00000569301+ENST00000567125	protein_coding	79.2499
ENSG00000100401	RANGAP1	344.964360217975	-0.237186	0.0820383901435487	-2.89116311175675	0.00383818854860738	0.0363656	ENST00000356244+ENST00000405486+ENST00000455915+ENST00000407260+ENST00000446258+ENST00000452543+ENST00000418067+ENST00000422838	protein_coding	79.184
ENSG00000148356	LRSAM1	56.0101326706073	-1.02819	0.155703652767251	-6.60348954022617	4.01590643270372e-11	1.30256e-08	ENST00000300417+ENST00000373324+ENST00000323301+ENST00000486587+ENST00000485704+ENST00000373322+ENST00000498513+ENST00000483302+ENST00000472068+ENST00000476755	protein_coding	79.1048
ENSG00000203875	SNHG5	32.1686095898651	1.23754	0.187941730925545	6.58468651450929	4.55846158492421e-11	1.40813e-08	ENST00000589187+ENST00000587692+ENST00000369605+ENST00000435947+ENST00000427501+ENST00000414002+ENST00000420199+ENST00000453754+ENST00000428833+ENST00000431043+ENST00000433843+ENST00000425170+ENST00000364995+ENST00000384338	lincRNA	78.9645
ENSG00000022267	FHL1	302.813473851652	0.368355	0.0837690737476366	4.39726622421663	1.09622853870612e-05	0.000450078	ENST00000394155+ENST00000370690+ENST00000420362+ENST00000458357+ENST00000535737+ENST00000452016+ENST00000434885+ENST00000543669+ENST00000394153+ENST00000456445+ENST00000449474+ENST00000345434+ENST00000539015+ENST00000370683+ENST00000370676+ENST00000477204+ENST00000370674+ENST00000477080	protein_coding	78.5846
ENSG00000108528	SLC25A11	190.038404229572	-0.254068	0.0819302933706317	-3.10102747041618	0.00192850398757725	0.0227889	ENST00000225665+ENST00000574710+ENST00000544061+ENST00000576951+ENST00000570543	protein_coding	78.2941
ENSG00000169976	SF3B5	83.5713137660281	-0.377461	0.132438934051738	-2.85007334309635	0.00437091487520549	0.0401806	ENST00000367569	protein_coding	77.9599
ENSG00000196972	LINC00087	277.144622642108	-0.381072	0.0951765532130406	-4.0038385447448	6.23229069719821e-05	0.00173514	ENST00000433425+ENST00000535837	lincRNA	77.9302
ENSG00000131171	SH3BGRL	259.812943731701	0.385736	0.0983677799147374	3.9213639194553	8.80491679776288e-05	0.0022494	ENST00000373212+ENST00000481106+ENST00000463546+ENST00000474113	protein_coding	76.9416
ENSG00000264364	DYNLL2	769.633863151801	-0.278773	0.060172407128688	-4.63290446141439	3.60570963376865e-06	0.000185637	ENST00000579991	protein_coding	76.8014
ENSG00000148362	C9orf142	53.3068429629095	-0.439453	0.140550404154643	-3.12665639698399	0.00176806435250284	0.0213583	ENST00000371620+ENST00000468484+ENST00000481187+ENST00000483807+ENST00000488678+ENST00000493968+ENST00000467845+ENST00000492564+ENST00000498095+ENST00000463765	protein_coding	76.0782
ENSG00000113811	SELK	139.571815502394	0.309215	0.104993721636376	2.94508109957741	0.00322870021372801	0.0325053	ENST00000495461+ENST00000541726+ENST00000488746+ENST00000487571+ENST00000485414	protein_coding	75.9903
ENSG00000126709	IFI6	115.936322547631	0.627122	0.114116016868936	5.49548024613579	3.8964856098435e-08	4.33311e-06	ENST00000361157+ENST00000339145+ENST00000362020	protein_coding	75.8952
ENSG00000136717	BIN1	255.062024847711	-0.362277	0.0915370502990011	-3.95771262120509	7.56709206880817e-05	0.00200504	ENST00000316724+ENST00000352848+ENST00000351659+ENST00000393041+ENST00000346226+ENST00000259238+ENST00000348750+ENST00000393040+ENST00000357970+ENST00000376113+ENST00000462958+ENST00000409400+ENST00000466111+ENST00000484253	protein_coding	75.7283
ENSG00000232388	LINC00493	65.3798567719212	0.392678	0.134515356348926	2.91920748188901	0.00350922570154935	0.0343009	ENST00000411646+ENST00000435844+ENST00000608034	lincRNA	75.6279
ENSG00000141367	CLTC	652.04051212678	0.22254	0.0766013425216302	2.90517724184492	0.00367045186318507	0.0353442	ENST00000269122+ENST00000393043+ENST00000580081+ENST00000579456+ENST00000584313+ENST00000585198+ENST00000472129+ENST00000483176+ENST00000466513+ENST00000579815+ENST00000496076+ENST00000472651+ENST00000475458+ENST00000498711	protein_coding	75.4375
ENSG00000105993	DNAJB6	87.0768687272038	0.294921	0.100511324549393	2.93420815667132	0.00334399863076481	0.0331521	ENST00000441561+ENST00000262177+ENST00000429029+ENST00000486083+ENST00000417758+ENST00000452797+ENST00000459889+ENST00000443280+ENST00000488001+ENST00000441291+ENST00000437030+ENST00000412557+ENST00000453383+ENST00000439402+ENST00000468928+ENST00000465908+ENST00000487480+ENST00000486247+ENST00000494267	protein_coding	75.1926
ENSG00000142188	TMEM50B	133.527007519332	0.260336	0.0936309581900956	2.78045073378289	0.00542834956747061	0.0464024	ENST00000420455+ENST00000484377+ENST00000470682+ENST00000468874+ENST00000542230+ENST00000441128+ENST00000442441+ENST00000474272+ENST00000432504+ENST00000459909	protein_coding	75.079
ENSG00000115756	HPCAL1	166.116344599639	-0.320914	0.098216350676647	-3.26741896632308	0.00108532931938611	0.0150225	ENST00000423674+ENST00000307845+ENST00000381765+ENST00000419810+ENST00000422133	protein_coding	74.9587
ENSG00000122545	2007-09-01	146.990173855739	0.389112	0.102717612767879	3.78817152015703	0.000151760069079869	0.00341434	ENST00000435235+ENST00000469679+ENST00000350320+ENST00000399034+ENST00000399035+ENST00000475109+ENST00000493626+ENST00000494488+ENST00000425198+ENST00000473201+ENST00000432293+ENST00000492940+ENST00000485569	protein_coding	74.8222
ENSG00000172889	EGFL7	116.854003542416	-0.922092	0.13821186820736	-6.67158105847008	2.53062115952306e-11	8.49111e-09	ENST00000371699+ENST00000406555+ENST00000490469+ENST00000308874+ENST00000492862+ENST00000371698+ENST00000492002	protein_coding	74.6032
ENSG00000226958	CTD-2328D6.1	37.7454304615852	-0.726303	0.185286147241234	-3.9198995951361	8.85858671417094e-05	0.00225274	ENST00000419932	pseduogene	74.4434
ENSG00000100997	ABHD12	181.726235692129	-0.464045	0.0960434467660803	-4.83161671476117	1.35428787652604e-06	8.42038e-05	ENST00000376542+ENST00000465694+ENST00000339157+ENST00000576316+ENST00000491682+ENST00000481556+ENST00000471287+ENST00000450393+ENST00000461204	protein_coding	74.3373
ENSG00000181191	PJA1	91.5815064595475	0.498673	0.101877169168247	4.89484982171107	9.83808278670537e-07	6.48738e-05	ENST00000471141+ENST00000374584+ENST00000374583+ENST00000361478+ENST00000374571+ENST00000477231+ENST00000590146	protein_coding	74.2508
ENSG00000230055	CISD3	80.0402274077428	-0.372014	0.1253919541536	-2.96681300721219	0.00300903903394516	0.031006	ENST00000439660+ENST00000578573+ENST00000581668	protein_coding	74.1349
ENSG00000189058	APOD	185.218694266193	0.681483	0.189206882890558	3.60178969490994	0.000316033986546599	0.00601815	ENST00000343267+ENST00000458447+ENST00000421243+ENST00000453131+ENST00000463719	protein_coding	73.8902
ENSG00000106615	RHEB	168.258477047765	0.241218	0.0732379226096272	3.29362806247918	0.00098903276221798	0.0142258	ENST00000262187+ENST00000472642+ENST00000478470+ENST00000496004+ENST00000470072+ENST00000470370+ENST00000482053	protein_coding	73.7287
ENSG00000102882	MAPK3	180.968028177144	-0.290462	0.0996164252107466	-2.91580430049238	0.0035477295400546	0.0345212	ENST00000466521+ENST00000263025+ENST00000403394+ENST00000322266+ENST00000484663+ENST00000490298+ENST00000485579+ENST00000461737+ENST00000494643+ENST00000395200+ENST00000473431+ENST00000395202+ENST00000478356+ENST00000395199+ENST00000483869+ENST00000481230	protein_coding	73.4674
ENSG00000116209	TMEM59	195.670105586066	0.395155	0.108250365843887	3.65037819802135	0.000261854461541113	0.00523736	ENST00000371348+ENST00000234831+ENST00000371344+ENST00000371341+ENST00000470395+ENST00000440019+ENST00000420738+ENST00000452421+ENST00000371337	protein_coding	73.3769
ENSG00000129055	ANAPC13	148.893456991467	0.309013	0.101531797509052	3.04351395341226	0.00233832596866044	0.0258431	ENST00000510994+ENST00000354910+ENST00000514612+ENST00000511751+ENST00000508755+ENST00000503439	protein_coding	73.1252
ENSG00000116871	MAP7D1	311.009985054419	-0.317643	0.0789507972434168	-4.02330205600537	5.73878184431374e-05	0.00163517	ENST00000429533+ENST00000316156+ENST00000527764+ENST00000373150+ENST00000373151+ENST00000530729+ENST00000462118+ENST00000474796+ENST00000530975+ENST00000487131+ENST00000373148+ENST00000532131+ENST00000487114	protein_coding	73.0782
ENSG00000166598	HSP90B1	288.518387734661	0.426612	0.0845604492910582	5.04505859613876	4.53382402298424e-07	3.34215e-05	ENST00000549334+ENST00000299767+ENST00000548622+ENST00000540297+ENST00000548462+ENST00000550479+ENST00000551983+ENST00000552051+ENST00000550595	protein_coding	73.0136
ENSG00000187109	NAP1L1	295.996843155522	0.316269	0.0837691123445582	3.7754887223726	0.000159694249926078	0.00355783	ENST00000261182+ENST00000552056+ENST00000393263+ENST00000431879+ENST00000552147+ENST00000547773+ENST00000552013+ENST00000544816+ENST00000542344+ENST00000535020+ENST00000549596+ENST00000547993+ENST00000547969+ENST00000552342+ENST00000547529+ENST00000548044+ENST00000550934+ENST00000551992+ENST00000548273+ENST00000551600+ENST00000547704+ENST00000551524+ENST00000549988+ENST00000547479+ENST00000549479…	protein_coding	73.0038
ENSG00000117118	SDHB	98.3693764846553	0.459237	0.100814789616614	4.55525755558617	5.23214308027549e-06	0.00025329	ENST00000375499+ENST00000475049+ENST00000485092+ENST00000485515+ENST00000491274+ENST00000475506+ENST00000463045+ENST00000466613	protein_coding	72.9839
ENSG00000196235	SUPT5H	160.224147312618	-0.497686	0.0951895215283929	-5.22836639595451	1.71014346703834e-07	1.49915e-05	ENST00000594990+ENST00000599117+ENST00000402194+ENST00000432763+ENST00000601515+ENST00000595368+ENST00000594729+ENST00000601978+ENST00000359191+ENST00000598725+ENST00000598459+ENST00000593727+ENST00000598786+ENST00000599907+ENST00000598520+ENST00000599335+ENST00000598117+ENST00000596208+ENST00000600818	protein_coding	72.9384
ENSG00000105255	FSD1	124.250333936763	-0.429586	0.114194774617587	-3.76186883515025	0.00016864848957013	0.00370092	ENST00000221856+ENST00000601678+ENST00000599375+ENST00000597590+ENST00000601006+ENST00000601815+ENST00000597480+ENST00000598010+ENST00000598179+ENST00000594438	protein_coding	72.9279
ENSG00000133612	AGAP3	179.857256333757	-0.25977	0.0929203495265052	-2.79562236572453	0.00517998881221254	0.0451648	ENST00000490097+ENST00000463381+ENST00000397238+ENST00000479901+ENST00000473312+ENST00000469901+ENST00000476375+ENST00000492234+ENST00000335367+ENST00000473140+ENST00000490839+ENST00000467724+ENST00000468796+ENST00000480106+ENST00000498559+ENST00000486946+ENST00000475145+ENST00000463179+ENST00000485904+ENST00000494808+ENST00000478320+ENST00000483971+ENST00000461065+ENST00000467250+ENST00000473633	protein_coding	72.7559
ENSG00000213442	RPL18AP3	11.8688020106504	0.599762	0.128598364311099	4.66383652551536	3.10367968999348e-06	0.00016458	ENST00000394214+ENST00000462885	pseduogene	72.4003
ENSG00000125912	NCLN	64.0389886487739	-0.817209	0.169082371036558	-4.83320190256045	1.34354401502783e-06	8.4073e-05	ENST00000590671+ENST00000246117+ENST00000588428+ENST00000587740+ENST00000592737+ENST00000586904+ENST00000592235+ENST00000591062	protein_coding	71.8938
ENSG00000166228	PCBD1	130.33551584912	0.477869	0.116242885969453	4.11095569683833	3.94024806832943e-05	0.00122657	ENST00000493961+ENST00000299299+ENST00000493228	protein_coding	71.8044
ENSG00000086061	DNAJA1	357.727814669837	0.977264	0.123280090720199	7.92718362854238	2.24171691186552e-15	5.45326e-12	ENST00000330899+ENST00000544625+ENST00000495015+ENST00000465677	protein_coding	70.7737
ENSG00000185641	CTD-2287O16.1	15.9112374410355	0.432355	0.111034785983471	3.89386919122127	9.86578640267372e-05	0.00244272	ENST00000327878+ENST00000469891	pseduogene	70.6376
ENSG00000130066	SAT1	131.459116879855	0.681813	0.160138276452994	4.25765331355248	2.06583982732626e-05	0.000739031	ENST00000379270+ENST00000379254+ENST00000379253+ENST00000379251+ENST00000489394+ENST00000463236+ENST00000487713+ENST00000474223+ENST00000462639	protein_coding	70.307
ENSG00000118181	RPS25	38.5042334915793	0.698418	0.171862096947303	4.0638254482761	4.82749327790058e-05	0.00142345	ENST00000527673+ENST00000527791+ENST00000532567+ENST00000527853+ENST00000524864+ENST00000528547	protein_coding	70.2368
ENSG00000214026	MRPL23	64.578091202571	-0.523555	0.123255916118366	-4.2477073330416	2.1596926714308e-05	0.000766967	ENST00000381519+ENST00000397298+ENST00000397297+ENST00000381514+ENST00000397294+ENST00000462288+ENST00000486931+ENST00000429295+ENST00000466346+ENST00000484918	protein_coding	70.2014
ENSG00000186462	NAP1L2	315.868683482571	0.404622	0.0856173750023876	4.725931105767	2.29063306842091e-06	0.00012878	ENST00000373517+ENST00000536638	protein_coding	69.549
ENSG00000230629	RPS23P8	14.1724746652293	0.499406	0.171509656136884	2.9118246474061	0.00359324290992714	0.0347797	ENST00000429775	pseduogene	68.9269
ENSG00000174938	SEZ6L2	368.348915034988	-0.377011	0.0747214088238073	-5.04555169877533	4.5221459311727e-07	3.34215e-05	ENST00000308713+ENST00000350527+ENST00000346932+ENST00000537485+ENST00000563118+ENST00000568407+ENST00000562159+ENST00000568380	protein_coding	68.8789
ENSG00000155959	VBP1	194.038167975367	0.309212	0.0971689781192326	3.18221168054726	0.00146154954330733	0.0186147	ENST00000535916+ENST00000286428+ENST00000460509+ENST00000459836	protein_coding	68.7633
ENSG00000184277	TM2D3	146.349902753734	0.445414	0.109795182249469	4.05677622260838	4.97547111524821e-05	0.00145169	ENST00000560883+ENST00000559107+ENST00000428002+ENST00000560390+ENST00000558129+ENST00000347970+ENST00000333202+ENST00000559891+ENST00000561373+ENST00000560013+ENST00000558677+ENST00000559024+ENST00000560910+ENST00000560212+ENST00000561356	protein_coding	68.6633
ENSG00000170004	CHD3	99.9135008368335	-0.425684	0.109184395435099	-3.89876496257063	9.66845654444545e-05	0.00240919	ENST00000380358+ENST00000358181+ENST00000330494+ENST00000570758+ENST00000574022+ENST00000452447+ENST00000572579+ENST00000571249+ENST00000479080+ENST00000470531+ENST00000466233+ENST00000473376+ENST00000572750+ENST00000439235+ENST00000573936+ENST00000449744+ENST00000481999	protein_coding	68.6039
ENSG00000167964	RAB26	65.7516345323109	-0.472528	0.154532746396213	-3.05778735479717	0.00222977742372815	0.0249389	ENST00000565592+ENST00000541451+ENST00000564426+ENST00000210187+ENST00000562735+ENST00000561600+ENST00000567145+ENST00000566724	protein_coding	68.02
ENSG00000164896	FASTK	50.0514560815525	-0.593801	0.144454447771798	-4.11064842836739	3.9454955798101e-05	0.00122657	ENST00000489884+ENST00000540185+ENST00000482571+ENST00000297532+ENST00000353841+ENST00000467237+ENST00000465272+ENST00000460980+ENST00000469237+ENST00000482806+ENST00000483953+ENST00000466855+ENST00000459800+ENST00000478477+ENST00000461979+ENST00000478883+ENST00000496663	protein_coding	67.5749
ENSG00000185359	HGS	47.6144832698591	-0.953081	0.184798157588846	-5.15741607917181	2.50381007830495e-07	2.06469e-05	ENST00000571518+ENST00000329138+ENST00000576393+ENST00000576498+ENST00000572392+ENST00000577012+ENST00000576087+ENST00000573080+ENST00000575058+ENST00000571237+ENST00000571885+ENST00000571647+ENST00000573949+ENST00000570355+ENST00000575078+ENST00000573320+ENST00000570652	protein_coding	67.5601
ENSG00000119669	IRF2BPL	68.6167315418172	0.262928	0.094234190170487	2.79016002419765	0.00526819960440043	0.0455353	ENST00000238647	protein_coding	67.2202
ENSG00000132002	DNAJB1	95.9336522005989	0.57893	0.168060614488451	3.44476720937374	0.000571551398150921	0.00934703	ENST00000254322+ENST00000396969+ENST00000598235+ENST00000595139+ENST00000596853+ENST00000595992+ENST00000594099+ENST00000601533+ENST00000598692+ENST00000596075+ENST00000601087	protein_coding	66.9971
ENSG00000243147	MRPL33	56.9095914040038	0.739595	0.154843442415823	4.77640619272752	1.78455743146584e-06	0.000104606	ENST00000296102+ENST00000379666+ENST00000448427+ENST00000472192+ENST00000483992+ENST00000476552	protein_coding	66.9674
ENSG00000159140	SON	372.548895900977	0.368303	0.0777967696301194	4.73416602789725	2.19957624162723e-06	0.000124671	ENST00000356577+ENST00000290239+ENST00000381692+ENST00000475072+ENST00000455528+ENST00000300278+ENST00000381679+ENST00000492229+ENST00000436227+ENST00000421541+ENST00000429093+ENST00000474355+ENST00000457208+ENST00000467616+ENST00000473102+ENST00000484294+ENST00000470533+ENST00000478183+ENST00000465834+ENST00000477419+ENST00000491794	protein_coding	66.8996
ENSG00000134108	ARL8B	300.424977726946	0.260703	0.0728947508690512	3.57643651689717	0.00034830985240284	0.00648656	ENST00000256496+ENST00000429403+ENST00000455168+ENST00000444332+ENST00000419534+ENST00000468010+ENST00000476343	protein_coding	66.6531
ENSG00000106537	TSPAN13	250.417529493239	0.38054	0.0960653710626092	3.96126156595711	7.45548067953124e-05	0.00198212	ENST00000262067+ENST00000466195	protein_coding	66.396
ENSG00000139200	PIANP	228.100722365401	-0.355269	0.117697662437826	-3.01848654219925	0.00254040684630974	0.0274508	ENST00000534837+ENST00000320591+ENST00000540656+ENST00000545917+ENST00000542740+ENST00000536467	protein_coding	66.2659
ENSG00000233954	RP11-169K16.7	15.4143222060946	0.599702	0.169140757908655	3.54558057821366	0.000391749194795428	0.00712111	ENST00000538385+ENST00000483273	pseduogene	66.2355
ENSG00000169021	UQCRFS1	86.0910286246826	0.334067	0.102756066868815	3.2510640148353	0.00114973966823604	0.0156688	ENST00000304863	protein_coding	66.084
ENSG00000245910	SNHG6	35.8512746680719	0.471719	0.168388870302901	2.80136935312518	0.00508862407677968	0.0446885	ENST00000520348+ENST00000520944+ENST00000521399+ENST00000520619+ENST00000521127+ENST00000364849	lincRNA	65.8591
ENSG00000104964	AES	63.6234953627904	-1.10769	0.169113368742517	-6.54999249227477	5.7539976146836e-11	1.65566e-08	ENST00000221561+ENST00000592414+ENST00000586742+ENST00000327141+ENST00000587393+ENST00000592330+ENST00000590067+ENST00000586839+ENST00000585557+ENST00000587083+ENST00000585782+ENST00000586003	protein_coding	65.8306
ENSG00000067064	IDI1	240.097602009363	0.379649	0.0890078447694459	4.26534747213174	1.99591330171765e-05	0.000718477	ENST00000381344+ENST00000491735+ENST00000427898+ENST00000429642+ENST00000482091	protein_coding	65.5965
ENSG00000197780	TAF13	121.459381296597	0.315382	0.104581211299119	3.0156685757944	0.00256413360810094	0.0276152	ENST00000461096+ENST00000338366	protein_coding	65.0416
ENSG00000114383	TUSC2	157.018659411904	-0.314467	0.0799363166994713	-3.93396618886523	8.35555421468918e-05	0.00215565	ENST00000462137+ENST00000232496+ENST00000421918+ENST00000454201+ENST00000417867+ENST00000463304	protein_coding	64.7096
ENSG00000116161	CACYBP	233.317365262731	0.703564	0.102739240269946	6.84805686174621	7.48598123840436e-12	2.91369e-09	ENST00000367681+ENST00000426793+ENST00000461977+ENST00000367679+ENST00000483307+ENST00000473925+ENST00000406752+ENST00000405362+ENST00000469173	protein_coding	64.2455
ENSG00000186468	RPS23	70.9776900562587	0.535239	0.131666082760505	4.06512518162305	4.80066880771573e-05	0.00141985	ENST00000296674+ENST00000510210+ENST00000512493+ENST00000510019+ENST00000507980+ENST00000504293+ENST00000503605+ENST00000511844	protein_coding	63.9237
ENSG00000164970	FAM219A	328.959212324695	-0.271193	0.0801591410445244	-3.38317991484274	0.000716516761663805	0.0110668	ENST00000379080+ENST00000379081+ENST00000379084+ENST00000379087+ENST00000379089+ENST00000445726+ENST00000297620+ENST00000422409+ENST00000379078	protein_coding	63.8733
ENSG00000125144	MT1G	49.7820440967701	0.935164	0.249954154651409	3.74134323264917	0.000183039338540157	0.00396232	ENST00000444837+ENST00000379811+ENST00000569500+ENST00000568675	protein_coding	63.685
ENSG00000149428	HYOU1	56.2434461672428	-0.47899	0.159095273731558	-3.01070973898137	0.00260637873277827	0.0279157	ENST00000404233+ENST00000529972+ENST00000525859+ENST00000527738+ENST00000531682+ENST00000543287+ENST00000532519+ENST00000530473+ENST00000531694+ENST00000534233+ENST00000526656+ENST00000531968+ENST00000532421+ENST00000533381+ENST00000527038+ENST00000530467+ENST00000529174+ENST00000532752+ENST00000527310+ENST00000526354	protein_coding	63.5115
ENSG00000165868	HSPA12A	455.80292706749	-0.315495	0.0779039169298867	-4.04979558017407	5.12623924496375e-05	0.00148325	ENST00000369209+ENST00000480802+ENST00000481291+ENST00000468935	protein_coding	63.0951
ENSG00000120915	EPHX2	79.3692543512354	-0.377652	0.126968478893302	-2.97437298566331	0.00293587971431334	0.0305318	ENST00000521400+ENST00000518328+ENST00000517536+ENST00000520623+ENST00000521780+ENST00000380476+ENST00000518379+ENST00000520666+ENST00000521684+ENST00000523827+ENST00000521924+ENST00000523326	protein_coding	63.0691
ENSG00000175197	DDIT3	89.100178306942	0.678964	0.179400168974988	3.78463574106674	0.000153933872398874	0.00345526	ENST00000547303+ENST00000551116+ENST00000346473+ENST00000552740+ENST00000547526	protein_coding	63.0494
ENSG00000224631	RP11-51O6.1	26.8737447355304	0.461588	0.111773408642058	4.1296784702755	3.63270915226535e-05	0.00116086	ENST00000591758+ENST00000444907+ENST00000492222	uncertain	63.0282
ENSG00000187514	PTMA	56.0729355779863	0.437704	0.0884375842416043	4.94929970918226	7.44809799575265e-07	5.21394e-05	ENST00000466801+ENST00000448874+ENST00000409321+ENST00000409115+ENST00000341369+ENST00000481928+ENST00000468027+ENST00000409683+ENST00000410064+ENST00000412128+ENST00000440384+ENST00000467816	protein_coding	62.9867
ENSG00000174080	CTSF	161.778572199313	-0.360116	0.0914384393550125	-3.93834439620447	8.20457747217075e-05	0.00212044	ENST00000310325+ENST00000527141+ENST00000525733+ENST00000524994+ENST00000530565+ENST00000529199+ENST00000533168+ENST00000529561+ENST00000526010	protein_coding	62.9164
ENSG00000005022	SLC25A5	101.251633517339	0.37016	0.133112783284756	2.78080002753123	0.00542251276466703	0.0464024	ENST00000317881+ENST00000460013+ENST00000475354+ENST00000463551	protein_coding	62.8627
ENSG00000159461	AMFR	368.603405576534	0.573967	0.154323901705324	3.71923319222436	0.000199828503250805	0.00423623	ENST00000290649+ENST00000492830+ENST00000566757+ENST00000568325+ENST00000563285+ENST00000567738+ENST00000566334+ENST00000568762+ENST00000565445+ENST00000563664+ENST00000568657+ENST00000564283	protein_coding	62.7785
ENSG00000072062	PRKACA	207.790676998243	-0.694951	0.113074273655765	-6.14597114721201	7.94757308995192e-10	1.57824e-07	ENST00000308677+ENST00000350356+ENST00000590853+ENST00000587372+ENST00000589994+ENST00000588209+ENST00000587533+ENST00000536649+ENST00000593092+ENST00000589284	protein_coding	62.2618
[truncated: 1,689 more rows]
