# Supplementary material for: Disease Duration Influences Gene Expression in Neuromelanin-Positive Cells From Parkinson’s Disease Patients
Source: Front Mol Neurosci. 2021 Nov 11;14:763777. doi: 10.3389/fnmol.2021.763777 (PMC8632647; doi:10.3389/fnmol.2021.763777)
Supplement: Supplementary file 5 [file Table_5.XLSX]

## Sheet: Upregulated
Comparison	Category	ID	Name	Source	p-value	q-value Bonferroni	minusLOG10 of Bonferroni	q-value FDR B&H	q-value FDR B&Y	Hit Count in Query List	Hit Count in Genome	Hit in Query List
Upregulated in PD<4Y (Controls vs PD<4Y)	GO: Biological Process	GO:1900118	negative regulation of execution phase of apoptosis		7.420E-7	0.002003	2.69832	2.003E-3	1.699E-2	5	25	MTRNR2L12,MTRNR2L2,MTRNR2L1,MTRNR2L11,MTRNR2L8
Upregulated in PD<4Y (Controls vs PD<4Y)	GO: Biological Process	GO:2000272	negative regulation of signaling receptor activity		8.809E-6	0.02378	1.62379	1.189E-2	1.008E-1	6	69	MTRNR2L12,MTRNR2L2,MTRNR2L1,MTRNR2L11,MTRNR2L8,LY6H
Upregulated in PD<4Y (Controls vs PD<4Y)	GO: Biological Process	GO:1900117	regulation of execution phase of apoptosis		1.363E-5	0.0368	1.43415	1.227E-2	1.040E-1	5	44	MTRNR2L12,MTRNR2L2,MTRNR2L1,MTRNR2L11,MTRNR2L8
Upregulated in PD>5Y (Controls vs PD>5Y)	GO: Biological Process	GO:0006986	response to unfolded protein		6.386e-08	0.0003347	3.47534	0.0001311	0.001198	16	182	DNAJA1,HSPA6,HSPA8,HSPB1,CHAC1,HSPD1,HSPE1,BAG3,XBP1,ATF3,HERPUD1,HSPH1,DDIT3,DNAJB4,SERPINH1,PPP1R15B
Upregulated in PD>5Y (Controls vs PD>5Y)	GO: Biological Process	GO:0061077	chaperone-mediated protein folding		6.673e-08	0.0003498	3.45618	0.0001311	0.001198	10	62	HSPA6,HSPA8,HSPB1,HSPE1,CHORDC1,PPID,HSPH1,DNAJC24,DNAJB4,CD74
Upregulated in PD>5Y (Controls vs PD>5Y)	GO: Biological Process	GO:0006457	protein folding		7.501e-08	0.0003932	3.40539	0.0001311	0.001198	18	234	HSP90B2P,DNAJA1,HSPA6,HSPA8,HSPB1,HSPD1,HSPE1,BAG3,CCT4,CHORDC1,PPID,CRYAB,CCT5,HSPH1,DNAJC24,GNAI1,DNAJB4,CD74
Upregulated in PD>5Y (Controls vs PD>5Y)	GO: Biological Process	GO:0009628	response to abiotic stimulus		1.166e-07	0.000611	3.21396	0.0001527	0.001396	50	1375	RNF168,MALAT1,IER5,SLC7A11,SCN1A,PKD2,FBXO32,DNAJA1,PLOD2,HSPA6,HSPA8,HSPD1,DDIT4,HTR2A,TRIAP1,SGK1,FOSL2,RGCC,BAG3,XBP1,NABP1,CHORDC1,PPID,ZBTB1,CRYAB,TRIM32,ZNF516,POLD3,CTSS,UIMC1,HSPH1,SIK1,PSPH,STC1,KARS1,PER2,CXCR4,KCNJ2,NKX3-1,MGARP,CA2,DUSP1,RBP4,DNAJB4,LRRC8D,CBS,CCNA2,THBD,PAM,RPA3
Upregulated in PD>5Y (Controls vs PD>5Y)	GO: Biological Process	GO:0035966	response to topologically incorrect protein		3.291e-07	0.001725	2.76321	0.000345	0.003154	16	205	DNAJA1,HSPA6,HSPA8,HSPB1,CHAC1,HSPD1,HSPE1,BAG3,XBP1,ATF3,HERPUD1,HSPH1,DDIT3,DNAJB4,SERPINH1,PPP1R15B
Upregulated in PD>5Y (Controls vs PD>5Y)	GO: Biological Process	GO:0010941	regulation of cell death		4.965e-07	0.002603	2.58453	0.0004338	0.003965	62	1969	PCP4,TPT1,PDCD2,SLC7A11,ADCYAP1,MTRNR2L1,SLIT2,PLAUR,GPNMB,FBXO32,DNAJA1,HSPA8,HSPB1,CNR1,HSPD1,HSPE1,SEMA4D,DDIT4,DEPTOR,TRIAP1,SGK1,WNT5A,ANXA5,G0S2,RGCC,BAG3,XBP1,SIAH2,PPID,CRYAB,FANK1,TRIM32,GNA13,CCAR1,PDE5A,ATF3,CACYBP,IFI6,HERPUD1,TRPM7,SPP1,HSPH1,RIPK2,SIK1,SIX4,DDIT3,ANKRD13C,CXCR4,BTG1,NKX3-1,ITCH,YBX1,DUSP1,PELI1,DYNLT1,NR3C1,NUPR1,CBS,SHQ1,RYBP,CD74,HDAC1
Upregulated in PD>5Y (Controls vs PD>5Y)	GO: Biological Process	GO:0043067	regulation of programmed cell death		7.254e-07	0.003802	2.41999	0.0005432	0.004966	58	1811	PCP4,TPT1,PDCD2,SLC7A11,ADCYAP1,MTRNR2L1,SLIT2,PLAUR,FBXO32,DNAJA1,HSPA8,HSPB1,CNR1,HSPD1,HSPE1,SEMA4D,DEPTOR,TRIAP1,SGK1,WNT5A,ANXA5,G0S2,RGCC,BAG3,XBP1,SIAH2,PPID,CRYAB,FANK1,TRIM32,GNA13,CCAR1,PDE5A,ATF3,IFI6,HERPUD1,TRPM7,SPP1,HSPH1,RIPK2,SIK1,SIX4,DDIT3,ANKRD13C,CXCR4,BTG1,NKX3-1,ITCH,YBX1,DUSP1,PELI1,NR3C1,NUPR1,CBS,SHQ1,RYBP,CD74,HDAC1
Upregulated in PD>5Y (Controls vs PD>5Y)	GO: Biological Process	GO:1902532	negative regulation of intracellular signal transduction		1.174e-06	0.006157	2.21063	0.0007696	0.007035	30	681	TPT1,SPRY1,SLIT2,PKD2,PLAUR,DNAJA1,HSPB1,DDIT4,RNF152,DEPTOR,HTR5A,TRIAP1,XBP1,NPRL2,TRIM32,ATF3,HERPUD1,HSPH1,SIK1,DDIT3,GNAI1,ITCH,RASA2,DUSP1,DUSP4,DUSP7,RGS2,DUSP16,CD74,HDAC1
Upregulated in PD>5Y (Controls vs PD>5Y)	GO: Biological Process	GO:2001243	negative regulation of intrinsic apoptotic signaling pathway		1.935e-06	0.01014	1.99396	0.001019	0.009314	11	109	TPT1,PLAUR,DNAJA1,HSPB1,TRIAP1,XBP1,TRIM32,HERPUD1,HSPH1,CD74,HDAC1
Upregulated in PD>5Y (Controls vs PD>5Y)	GO: Biological Process	GO:0042981	regulation of apoptotic process		1.997e-06	0.01047	1.98005	0.001019	0.009314	56	1779	PCP4,TPT1,PDCD2,SLC7A11,ADCYAP1,MTRNR2L1,SLIT2,PLAUR,FBXO32,DNAJA1,HSPA8,HSPB1,CNR1,HSPD1,HSPE1,SEMA4D,DEPTOR,TRIAP1,SGK1,WNT5A,ANXA5,G0S2,RGCC,BAG3,XBP1,SIAH2,PPID,CRYAB,FANK1,TRIM32,GNA13,CCAR1,PDE5A,ATF3,IFI6,HERPUD1,TRPM7,SPP1,HSPH1,RIPK2,SIK1,SIX4,DDIT3,ANKRD13C,BTG1,NKX3-1,ITCH,YBX1,DUSP1,NR3C1,NUPR1,CBS,SHQ1,RYBP,CD74,HDAC1
Upregulated in PD>5Y (Controls vs PD>5Y)	GO: Biological Process	GO:0080135	regulation of cellular response to stress		2.138e-06	0.01121	1.95039	0.001019	0.009314	33	815	TPT1,RNF168,IER5,SLC7A11,MID1,DNAJA1,HSPA8,HSPB1,TRIAP1,WNT5A,BAG3,XBP1,CHORDC1,CRYAB,TRIM32,HERPUD1,GAB1,UIMC1,SPP1,HSPH1,RIPK2,DDIT3,KARS1,NKX3-1,DEK,ITCH,DUSP1,FIGN,NUPR1,CBS,PPP1R15B,CD74,RPA3
Upregulated in PD>5Y (Controls vs PD>5Y)	GO: Biological Process	GO:2001242	regulation of intrinsic apoptotic signaling pathway		2.593e-06	0.01359	1.86678	0.001133	0.01036	14	185	TPT1,PLAUR,DNAJA1,HSPB1,TRIAP1,XBP1,TRIM32,HERPUD1,HSPH1,DDIT3,NKX3-1,NUPR1,CD74,HDAC1
Upregulated in PD>5Y (Controls vs PD>5Y)	GO: Biological Process	GO:0080134	regulation of response to stress		3.159e-06	0.01656	1.78094	0.001274	0.01164	53	1671	TPT1,RNF168,IER5,SLC7A11,ADCYAP1,VAMP3,SLIT2,CADM1,MID1,PLAUR,DNAJA1,HSPA8,ALOX5AP,HSPB1,CNR1,HSPD1,TRIAP1,ANXA2,ANXA2P2,WNT5A,ANXA5,BAG3,XBP1,APOD,CHORDC1,CRYAB,IFNGR2,TRIM32,PDE5A,HERPUD1,CTSS,GAB1,ZC3HAV1,UIMC1,SPP1,HSPH1,RIPK2,DDIT3,KARS1,CXCR4,SERPING1,NKX3-1,DEK,ITCH,DUSP1,PELI1,FIGN,NUPR1,CBS,THBD,PPP1R15B,CD74,RPA3
Upregulated in PD>5Y (Controls vs PD>5Y)	GO: Biological Process	GO:0043065	positive regulation of apoptotic process		5.227e-06	0.0274	1.56225	0.001957	0.01789	31	772	PDCD2,SLIT2,PLAUR,FBXO32,DNAJA1,CNR1,HSPD1,HSPE1,WNT5A,ANXA5,G0S2,RGCC,XBP1,PPID,FANK1,GNA13,CCAR1,PDE5A,ATF3,TRPM7,RIPK2,SIK1,DDIT3,BTG1,NKX3-1,DUSP1,NR3C1,NUPR1,SHQ1,RYBP,HDAC1
Upregulated in PD>5Y (Controls vs PD>5Y)	GO: Biological Process	GO:0009725	response to hormone		6.544e-06	0.0343	1.46471	0.002159	0.01974	38	1062	ADCYAP1,ACSL1,SLIT2,FBXO32,DNAJA1,DDIT4,STRN3,HTR5A,ANXA2,SGK1,FOSL2,ANXA5,XBP1,CRYAB,CACYBP,CTSS,GAB1,SPP1,GATM,PSPH,EPM2AIP1,STC1,STXBP3,ZFP36L2,BTG1,GNAI1,NKX3-1,MGARP,CA2,YBX1,DUSP1,RBP4,NR3C1,RGS10,LEPR,CCNA2,PAM,HDAC1
Upregulated in PD>5Y (Controls vs PD>5Y)	GO: Biological Process	GO:0043068	positive regulation of programmed cell death		6.591e-06	0.03455	1.46155	0.002159	0.01974	31	781	PDCD2,SLIT2,PLAUR,FBXO32,DNAJA1,CNR1,HSPD1,HSPE1,WNT5A,ANXA5,G0S2,RGCC,XBP1,PPID,FANK1,GNA13,CCAR1,PDE5A,ATF3,TRPM7,RIPK2,SIK1,DDIT3,BTG1,NKX3-1,DUSP1,NR3C1,NUPR1,SHQ1,RYBP,HDAC1
Upregulated in PD>5Y (Controls vs PD>5Y)	GO: Biological Process	GO:0006458	'de novo' protein folding		7.168e-06	0.03757	1.42516	0.00221	0.02021	7	44	HSPA6,HSPA8,HSPD1,HSPE1,HSPH1,DNAJB4,CD74
Upregulated in PD>5Y (Controls vs PD>5Y)	GO: Biological Process	GO:0048585	negative regulation of response to stimulus		1.055e-05	0.05533	1.25704	0.003074	0.0281	57	1927	TPT1,SPRY1,RGS19,SOCS6,SLC7A11,ADCYAP1,SLIT2,AMER2,PKD2,PLAUR,DNAJA1,HSPB1,CNR1,SHISA6,CHAC1,SEMA4D,DDIT4,STRN3,RNF152,DEPTOR,HTR5A,TRIAP1,ANXA2,ANXA2P2,WNT5A,ANXA5,FERMT1,XBP1,SIAH2,APOD,NPRL2,TRIM32,ATF3,IFI6,HERPUD1,SPP1,HSPH1,SIK1,DDIT3,SERPING1,GNAI1,NKX3-1,ITCH,RASA2,YBX1,DUSP1,DUSP4,DUSP7,NR3C1,RGS2,RGS10,THBD,PPP1R15B,DUSP16,CD74,TRIB1,HDAC1
Upregulated in PD>5Y (Controls vs PD>5Y)	GO: Biological Process	GO:0010942	positive regulation of cell death		1.206e-05	0.0632	1.19928	0.003326	0.03041	32	845	PDCD2,SLIT2,PLAUR,FBXO32,DNAJA1,CNR1,HSPD1,HSPE1,DDIT4,WNT5A,ANXA5,G0S2,RGCC,XBP1,PPID,FANK1,GNA13,CCAR1,PDE5A,ATF3,TRPM7,RIPK2,SIK1,DDIT3,BTG1,NKX3-1,DUSP1,NR3C1,NUPR1,SHQ1,RYBP,HDAC1
Upregulated in PD>5Y (Controls vs PD>5Y)	GO: Biological Process	GO:0051085	chaperone cofactor-dependent protein refolding		1.773e-05	0.09296	1.0317	0.004648	0.04249	6	34	HSPA6,HSPA8,HSPE1,HSPH1,DNAJB4,CD74
Upregulated in PD>5Y (Controls vs PD>5Y)	GO: Biological Process	GO:0032269	negative regulation of cellular protein metabolic process		2.004e-05	0.1051	0.978397	0.004783	0.04372	40	1202	PCP4,SPRY1,SLIT2,PLAUR,DNAJA1,HSPB1,CHAC1,SEMA4D,DDIT4,DEPTOR,TRIAP1,ANXA2,ANXA2P2,ENC1,XBP1,SIAH2,CHORDC1,CRYAB,ATF3,IFI6,HERPUD1,PHACTR2,HSPH1,EIF3E,PER2,ZFP36L2,PURB,SERPING1,ITCH,DUSP1,DUSP4,DUSP7,PPP1R11,SERPINH1,RGS2,RYBP,PPP1R15B,DUSP16,TRIB1,HDAC1
Upregulated in PD>5Y (Controls vs PD>5Y)	GO: Biological Process	GO:0001775	cell activation		2.097e-05	0.1099	0.959002	0.004783	0.04372	48	1558	RNF168,SOCS6,CHIT1,SLC7A11,VAMP3,CADM1,FCGR2A,PLAUR,GPNMB,HSPA6,HSPA8,HSPB1,CNR1,HSPD1,ANXA2,WNT5A,RGCC,DOCK10,XBP1,LMO4,ZBTB1,IFNGR2,MT1G,C1GALT1C1,GNA13,PDE5A,FTL,CTSS,PAG1,DOCK11,HSPH1,RIPK2,CREG1,KARS1,RAB24,STXBP3,ZFP36L2,JMJD6,CXCR4,TCF4,ITCH,PELI1,DYNLT1,ARPC5,OLR1,LEPR,THBD,CD74
Upregulated in PD>5Y (Controls vs PD>5Y)	GO: Biological Process	GO:0009968	negative regulation of signal transduction		2.098e-05	0.11	0.958607	0.004783	0.04372	47	1513	TPT1,SPRY1,RGS19,SOCS6,SLIT2,AMER2,PKD2,PLAUR,DNAJA1,HSPB1,SHISA6,CHAC1,DDIT4,STRN3,RNF152,DEPTOR,HTR5A,TRIAP1,WNT5A,FERMT1,XBP1,SIAH2,APOD,NPRL2,TRIM32,ATF3,IFI6,HERPUD1,HSPH1,SIK1,DDIT3,GNAI1,NKX3-1,ITCH,RASA2,YBX1,DUSP1,DUSP4,DUSP7,NR3C1,RGS2,RGS10,PPP1R15B,DUSP16,CD74,TRIB1,HDAC1
Upregulated in PD>5Y (Controls vs PD>5Y)	GO: Biological Process	GO:0097193	intrinsic apoptotic signaling pathway		2.322e-05	0.1217	0.914709	0.005072	0.04637	17	317	TPT1,PLAUR,DNAJA1,HSPB1,CHAC1,DDIT4,TRIAP1,XBP1,TRIM32,IFI6,HERPUD1,HSPH1,DDIT3,NKX3-1,NUPR1,CD74,HDAC1
Upregulated in PD>5Y (Controls vs PD>5Y)	GO: Biological Process	GO:0051338	regulation of transferase activity		2.702e-05	0.1416	0.848937	0.005666	0.05179	37	1089	PCP4,SPRY1,SOCS6,HNRNPA2B1,ADCYAP1,ACSL1,PKD2,GPNMB,DNAJA1,HSPB1,PARM1,HTR2A,DEPTOR,WNT5A,RGCC,CCT4,CHORDC1,LMO4,C1GALT1C1,NPRL2,PDE5A,GAB1,HSPH1,RIPK2,EPM2AIP1,KARS1,CXCR4,DUSP1,DUSP4,TOM1L1,DUSP7,CBS,RGS2,CCNA2,DUSP16,CD74,TRIB1
Upregulated in PD>5Y (Controls vs PD>5Y)	GO: Biological Process	GO:0044092	negative regulation of molecular function		2.925e-05	0.1533	0.814458	0.005897	0.05391	43	1354	PCP4,SPRY1,ADCYAP1,MTRNR2L1,SLIT2,PKD2,PLAUR,DNAJA1,HSPB1,CNR1,SEMA4D,DEPTOR,HTR5A,TRIAP1,ANXA2,ANXA2P2,ANXA5,SIAH2,CHORDC1,CRYAB,NPRL2,IFI6,HERPUD1,PHACTR2,SIK1,DDIT3,PER2,SERPING1,KCNAB1,GNAI1,NKX3-1,ITCH,DUSP1,DUSP4,DUSP7,PELI1,PPP1R11,SERPINH1,NUPR1,RGS2,LEPR,DUSP16,TRIB1
Upregulated in PD>5Y (Controls vs PD>5Y)	GO: Biological Process	GO:0120162	positive regulation of cold-induced thermogenesis		3.294e-05	0.1727	0.762708	0.006105	0.05581	9	97	ADCYAP1,ACSL1,G0S2,ZNF516,GATM,PER2,CXCR4,GPR3,LEPR
Upregulated in PD>5Y (Controls vs PD>5Y)	GO: Biological Process	GO:0010648	negative regulation of cell communication		3.312e-05	0.1736	0.76045	0.006105	0.05581	49	1632	TPT1,SPRY1,RGS19,SOCS6,SLIT2,AMER2,PKD2,PLAUR,DNAJA1,HSPB1,SHISA6,CHAC1,DDIT4,STRN3,RNF152,HTR2A,DEPTOR,HTR5A,TRIAP1,WNT5A,ANXA5,FERMT1,XBP1,SIAH2,APOD,NPRL2,TRIM32,ATF3,IFI6,HERPUD1,HSPH1,SIK1,DDIT3,GNAI1,NKX3-1,ITCH,RASA2,YBX1,DUSP1,DUSP4,DUSP7,NR3C1,RGS2,RGS10,PPP1R15B,DUSP16,CD74,TRIB1,HDAC1
Upregulated in PD>5Y (Controls vs PD>5Y)	GO: Biological Process	GO:0023057	negative regulation of signaling		3.525e-05	0.1848	0.733298	0.006105	0.05581	49	1636	TPT1,SPRY1,RGS19,SOCS6,SLIT2,AMER2,PKD2,PLAUR,DNAJA1,HSPB1,SHISA6,CHAC1,DDIT4,STRN3,RNF152,HTR2A,DEPTOR,HTR5A,TRIAP1,WNT5A,ANXA5,FERMT1,XBP1,SIAH2,APOD,NPRL2,TRIM32,ATF3,IFI6,HERPUD1,HSPH1,SIK1,DDIT3,GNAI1,NKX3-1,ITCH,RASA2,YBX1,DUSP1,DUSP4,DUSP7,NR3C1,RGS2,RGS10,PPP1R15B,DUSP16,CD74,TRIB1,HDAC1
Upregulated in PD>5Y (Controls vs PD>5Y)	GO: Biological Process	GO:0051248	negative regulation of protein metabolic process		3.565e-05	0.1869	0.728391	0.006105	0.05581	41	1277	PCP4,SPRY1,SLIT2,PLAUR,DNAJA1,HSPB1,CHAC1,SEMA4D,DDIT4,DEPTOR,TRIAP1,ANXA2,ANXA2P2,ENC1,XBP1,SIAH2,APOD,CHORDC1,CRYAB,ATF3,IFI6,HERPUD1,PHACTR2,HSPH1,EIF3E,PER2,ZFP36L2,PURB,SERPING1,ITCH,DUSP1,DUSP4,DUSP7,PPP1R11,SERPINH1,RGS2,RYBP,PPP1R15B,DUSP16,TRIB1,HDAC1
Upregulated in PD>5Y (Controls vs PD>5Y)	GO: Biological Process	GO:0043269	regulation of ion transport		3.611e-05	0.1893	0.722849	0.006105	0.05581	30	812	PCP4,ADCYAP1,VAMP3,SCN1A,PKD2,FGF14,PLCB4,CNR1,SHISA6,HTR2A,TRIAP1,ANXA2,SGK1,ANXA2P2,CLIC4,IFNGR2,KCNIP4,CTSS,CACNA2D3,SIK1,NKAIN2,STC1,PER2,CXCR4,KCNJ2,KCNJ10,KCNAB1,CA2,NR3C1,RGS2
Upregulated in PD>5Y (Controls vs PD>5Y)	GO: Biological Process	GO:0060548	negative regulation of cell death		3.727e-05	0.1954	0.709075	0.006105	0.05581	39	1192	PCP4,TPT1,SLC7A11,ADCYAP1,MTRNR2L1,PLAUR,GPNMB,DNAJA1,HSPA8,HSPB1,HSPD1,SEMA4D,TRIAP1,SGK1,WNT5A,ANXA5,BAG3,XBP1,SIAH2,CRYAB,FANK1,TRIM32,CACYBP,IFI6,HERPUD1,SPP1,HSPH1,RIPK2,SIX4,ITCH,YBX1,DUSP1,PELI1,DYNLT1,NR3C1,NUPR1,CBS,CD74,HDAC1
Upregulated in PD>5Y (Controls vs PD>5Y)	GO: Biological Process	GO:0042493	response to drug		3.866e-05	0.2027	0.693146	0.006141	0.05614	39	1194	PCP4,RGS19,SLC7A11,ADCYAP1,CHRNB3,ADD3,ACSL1,SLIT2,FBXO32,CNR1,VIM,DDIT4,HTR2A,HTR5A,XBP1,APOD,CRYAB,HSPH1,RIPK2,PER2,CXCR4,KCNJ10,KCNK1,GNAI1,NKX3-1,CA2,DUSP1,RBP4,NR3C1,CBS,RGS2,RGS10,CCNA2,EEF1B2,PPP1R15B,PAM,SLC47A1,SMAD1,HDAC1
Upregulated in PD>5Y (Controls vs PD>5Y)	GO: Biological Process	GO:0001659	temperature homeostasis		4.028e-05	0.2111	0.675512	0.006167	0.05637	12	177	ADCYAP1,ACSL1,CNR1,HTR2A,G0S2,ZNF516,GATM,DDIT3,PER2,CXCR4,GPR3,LEPR
Upregulated in PD>5Y (Controls vs PD>5Y)	GO: Biological Process	GO:0014070	response to organic cyclic compound		4.117e-05	0.2158	0.665949	0.006167	0.05637	36	1068	SLC7A11,ADCYAP1,ACSL1,SLIT2,PKD2,FBXO32,DNAJA1,CNR1,DDIT4,STRN3,HTR2A,HTR5A,SGK1,FOSL2,TIPARP,CRYAB,ZC3HAV1,SPP1,RIPK2,PSPH,STC1,ZFP36L2,CXCR4,GNAI1,NKX3-1,MGARP,CA2,DUSP1,PELI1,NR3C1,CBS,CCNA2,THBD,PAM,SMAD1,HDAC1
Upregulated in PD>5Y (Controls vs PD>5Y)	GO: Biological Process	GO:0051084	'de novo' posttranslational protein folding		4.656e-05	0.2441	0.612432	0.00678	0.06198	6	40	HSPA6,HSPA8,HSPE1,HSPH1,DNAJB4,CD74
Upregulated in PD>5Y (Controls vs PD>5Y)	GO: Biological Process	GO:0071900	regulation of protein serine/threonine kinase activity		6.338e-05	0.3322	0.4786	0.008979	0.08209	23	560	SPRY1,ACSL1,PKD2,DNAJA1,HSPB1,HTR2A,WNT5A,RGCC,CHORDC1,PDE5A,GAB1,RIPK2,KARS1,CXCR4,DUSP1,DUSP4,DUSP7,CBS,RGS2,CCNA2,DUSP16,CD74,TRIB1
Upregulated in PD>5Y (Controls vs PD>5Y)	GO: Biological Process	GO:0042326	negative regulation of phosphorylation		6.641e-05	0.3481	0.458296	0.009162	0.08375	22	524	PCP4,SPRY1,SLIT2,DNAJA1,HSPB1,SEMA4D,DDIT4,DEPTOR,XBP1,CHORDC1,NPRL2,ATF3,HSPH1,ITCH,DUSP1,DUSP4,DUSP7,NUPR1,RGS2,PPP1R15B,DUSP16,TRIB1
Upregulated in PD>5Y (Controls vs PD>5Y)	GO: Biological Process	GO:0043086	negative regulation of catalytic activity		6.918e-05	0.3626	0.440572	0.009299	0.085	33	967	PCP4,SPRY1,ADCYAP1,SLIT2,PLAUR,DNAJA1,HSPB1,CNR1,SEMA4D,DEPTOR,HTR5A,TRIAP1,ANXA2,ANXA2P2,ANXA5,SIAH2,CHORDC1,CRYAB,NPRL2,IFI6,HERPUD1,PHACTR2,SERPING1,GNAI1,DUSP1,DUSP4,DUSP7,PPP1R11,SERPINH1,RGS2,LEPR,DUSP16,TRIB1
Upregulated in PD>5Y (Controls vs PD>5Y)	GO: Biological Process	GO:0042730	fibrinolysis		8.604e-05	0.451	0.345823	0.01128	0.1031	5	28	PLAUR,ANXA2,ANXA2P2,SERPING1,THBD
Upregulated in PD>5Y (Controls vs PD>5Y)	GO: Biological Process	GO:0043069	negative regulation of programmed cell death		9.782e-05	0.5128	0.290052	0.01251	0.1143	35	1071	PCP4,TPT1,ADCYAP1,MTRNR2L1,PLAUR,DNAJA1,HSPA8,HSPB1,HSPD1,SEMA4D,TRIAP1,SGK1,WNT5A,ANXA5,BAG3,XBP1,SIAH2,CRYAB,FANK1,TRIM32,IFI6,HERPUD1,SPP1,HSPH1,RIPK2,SIX4,ITCH,YBX1,DUSP1,PELI1,NR3C1,NUPR1,CBS,CD74,HDAC1
Upregulated in PD>5Y (Controls vs PD>5Y)	GO: Biological Process	GO:0071385	cellular response to glucocorticoid stimulus		0.0001175	0.6162	0.210278	0.01467	0.1341	7	67	ADCYAP1,FBXO32,DDIT4,SGK1,STC1,ZFP36L2,NR3C1
Upregulated in PD>5Y (Controls vs PD>5Y)	GO: Biological Process	GO:0033993	response to lipid		0.0001302	0.6823	0.166025	0.01587	0.1451	33	1000	ADCYAP1,ACSL1,SLIT2,FBXO32,DNAJA1,CNR1,VIM,DDIT4,STRN3,HTR5A,SGK1,WNT5A,FOSL2,XBP1,CRYAB,SPP1,RIPK2,PSPH,STC1,ZFP36L2,GNAI1,NKX3-1,MGARP,CA2,DUSP1,RBP4,PELI1,NR3C1,CCNA2,THBD,PAM,TRIB1,HDAC1
Upregulated in PD>5Y (Controls vs PD>5Y)	GO: Biological Process	GO:0120161	regulation of cold-induced thermogenesis		0.0001363	0.7143	0.146119	0.01587	0.1451	10	143	ADCYAP1,ACSL1,G0S2,ZNF516,GATM,DDIT3,PER2,CXCR4,GPR3,LEPR
Upregulated in PD>5Y (Controls vs PD>5Y)	GO: Biological Process	GO:0106106	cold-induced thermogenesis		0.0001363	0.7143	0.146119	0.01587	0.1451	10	143	ADCYAP1,ACSL1,G0S2,ZNF516,GATM,DDIT3,PER2,CXCR4,GPR3,LEPR
Upregulated in PD>5Y (Controls vs PD>5Y)	GO: Biological Process	GO:0043066	negative regulation of apoptotic process		0.0001418	0.7432	0.128894	0.01616	0.1477	34	1048	PCP4,TPT1,ADCYAP1,MTRNR2L1,PLAUR,DNAJA1,HSPA8,HSPB1,HSPD1,SEMA4D,TRIAP1,SGK1,WNT5A,ANXA5,BAG3,XBP1,SIAH2,CRYAB,FANK1,TRIM32,IFI6,HERPUD1,SPP1,HSPH1,RIPK2,SIX4,ITCH,YBX1,DUSP1,NR3C1,NUPR1,CBS,CD74,HDAC1
Upregulated in PD>5Y (Controls vs PD>5Y)	GO: Biological Process	GO:0001921	positive regulation of receptor recycling		0.0001471	0.7712	0.112833	0.01624	0.1485	4	17	VAMP3,ANXA2,ANXA2P2,BVES
Upregulated in PD>5Y (Controls vs PD>5Y)	GO: Biological Process	GO:0001933	negative regulation of protein phosphorylation		0.0001487	0.7797	0.108072	0.01624	0.1485	20	478	PCP4,SPRY1,SLIT2,DNAJA1,HSPB1,SEMA4D,DDIT4,DEPTOR,XBP1,CHORDC1,ATF3,HSPH1,ITCH,DUSP1,DUSP4,DUSP7,RGS2,PPP1R15B,DUSP16,TRIB1
Upregulated in PD>5Y (Controls vs PD>5Y)	GO: Biological Process	GO:0071384	cellular response to corticosteroid stimulus		0.0001553	0.8142	0.0892689	0.01662	0.1519	7	70	ADCYAP1,FBXO32,DDIT4,SGK1,STC1,ZFP36L2,NR3C1
Upregulated in PD>5Y (Controls vs PD>5Y)	GO: Biological Process	GO:0043405	regulation of MAP kinase activity		0.0001662	0.8712	0.0598821	0.01742	0.1592	17	372	SPRY1,DNAJA1,HTR2A,WNT5A,PDE5A,GAB1,RIPK2,KARS1,CXCR4,DUSP1,DUSP4,DUSP7,CBS,RGS2,DUSP16,CD74,TRIB1
Upregulated in PD>5Y (Controls vs PD>5Y)	GO: Biological Process	GO:1901700	response to oxygen-containing compound		0.0001695	0.8883	0.0514403	0.01742	0.1592	51	1839	RGS19,ESD,ADCYAP1,ACSL1,SLIT2,PKD2,FBXO32,CNR1,VIM,DDIT4,STRN3,HTR2A,HTR5A,SGK1,WNT5A,FOSL2,ANXA5,XBP1,APOD,CRYAB,CACYBP,GAB1,ZBTB20,SPP1,HSPH1,RIPK2,GATM,PSPH,EPM2AIP1,STC1,STXBP3,BTG1,GNAI1,NKX3-1,MGARP,CA2,YBX1,DUSP1,RBP4,PELI1,NR3C1,CBS,RGS2,RGS10,LEPR,CCNA2,EEF1B2,THBD,PPP1R15B,PAM,TRIB1
Upregulated in PD>5Y (Controls vs PD>5Y)	GO: Biological Process	GO:0009266	response to temperature stimulus		0.0001793	0.9401	0.0268259	0.01808	0.1653	14	271	IER5,DNAJA1,HSPA6,HSPA8,HSPD1,HTR2A,BAG3,CHORDC1,CRYAB,ZNF516,HSPH1,CXCR4,DNAJB4,RPA3
Upregulated in PD>5Y (Controls vs PD>5Y)	GO: Biological Process	GO:0043549	regulation of kinase activity		0.0001924	1	0	0.01903	0.174	32	978	PCP4,SPRY1,SOCS6,ADCYAP1,ACSL1,PKD2,GPNMB,DNAJA1,HSPB1,HTR2A,DEPTOR,WNT5A,RGCC,CHORDC1,LMO4,NPRL2,PDE5A,GAB1,HSPH1,RIPK2,KARS1,CXCR4,DUSP1,DUSP4,TOM1L1,DUSP7,CBS,RGS2,CCNA2,DUSP16,CD74,TRIB1
Upregulated in PD>5Y (Controls vs PD>5Y)	GO: Biological Process	GO:0045936	negative regulation of phosphate metabolic process		0.0002032	1	0	0.0191	0.1747	24	646	PCP4,SPRY1,SLIT2,DNAJA1,HSPB1,SEMA4D,DDIT4,DEPTOR,XBP1,CHORDC1,NPRL2,ATF3,PHACTR2,HSPH1,ITCH,DUSP1,DUSP4,DUSP7,PPP1R11,NUPR1,RGS2,PPP1R15B,DUSP16,TRIB1
Upregulated in PD>5Y (Controls vs PD>5Y)	GO: Biological Process	GO:0010563	negative regulation of phosphorus metabolic process		0.0002079	1	0	0.0191	0.1747	24	647	PCP4,SPRY1,SLIT2,DNAJA1,HSPB1,SEMA4D,DDIT4,DEPTOR,XBP1,CHORDC1,NPRL2,ATF3,PHACTR2,HSPH1,ITCH,DUSP1,DUSP4,DUSP7,PPP1R11,NUPR1,RGS2,PPP1R15B,DUSP16,TRIB1
Upregulated in PD>5Y (Controls vs PD>5Y)	GO: Biological Process	GO:2001233	regulation of apoptotic signaling pathway		0.0002623	1	0	0.0191	0.1747	19	461	TPT1,PLAUR,DNAJA1,HSPB1,DEPTOR,TRIAP1,G0S2,XBP1,SIAH2,TRIM32,ATF3,IFI6,HERPUD1,HSPH1,DDIT3,NKX3-1,NUPR1,CD74,HDAC1
Upregulated in PD>5Y (Controls vs PD>5Y)	GO: Biological Process	GO:1905599	positive regulation of low-density lipoprotein receptor activity		0.000277	1	0	0.0191	0.1747	2	2	ANXA2,ANXA2P2
Upregulated in PD>5Y (Controls vs PD>5Y)	GO: Biological Process	GO:1905597	positive regulation of low-density lipoprotein particle receptor binding		0.000277	1	0	0.0191	0.1747	2	2	ANXA2,ANXA2P2
Upregulated in PD>5Y (Controls vs PD>5Y)	GO: Biological Process	GO:0044035	multi-organism catabolic process		0.000277	1	0	0.0191	0.1747	2	2	ANXA2,ANXA2P2
Upregulated in PD>5Y (Controls vs PD>5Y)	GO: Biological Process	GO:0044033	multi-organism metabolic process		0.000277	1	0	0.0191	0.1747	2	2	ANXA2,ANXA2P2
Upregulated in PD>5Y (Controls vs PD>5Y)	GO: Biological Process	GO:0044115	development of symbiont involved in interaction with host		0.000277	1	0	0.0191	0.1747	2	2	ANXA2,ANXA2P2
Upregulated in PD>5Y (Controls vs PD>5Y)	GO: Biological Process	GO:0044145	modulation of development of symbiont involved in interaction with host		0.000277	1	0	0.0191	0.1747	2	2	ANXA2,ANXA2P2
Upregulated in PD>5Y (Controls vs PD>5Y)	GO: Biological Process	GO:0044147	negative regulation of development of symbiont involved in interaction with host		0.000277	1	0	0.0191	0.1747	2	2	ANXA2,ANXA2P2
Upregulated in PD>5Y (Controls vs PD>5Y)	GO: Biological Process	GO:0052364	catabolism by host of substance in symbiont		0.000277	1	0	0.0191	0.1747	2	2	ANXA2,ANXA2P2
Upregulated in PD>5Y (Controls vs PD>5Y)	GO: Biological Process	GO:0052362	catabolism by host of symbiont protein		0.000277	1	0	0.0191	0.1747	2	2	ANXA2,ANXA2P2
Upregulated in PD>5Y (Controls vs PD>5Y)	GO: Biological Process	GO:0052363	catabolism by organism of protein in other organism involved in symbiotic interaction		0.000277	1	0	0.0191	0.1747	2	2	ANXA2,ANXA2P2
Upregulated in PD>5Y (Controls vs PD>5Y)	GO: Biological Process	GO:0052360	catabolism by host of symbiont macromolecule		0.000277	1	0	0.0191	0.1747	2	2	ANXA2,ANXA2P2
Upregulated in PD>5Y (Controls vs PD>5Y)	GO: Biological Process	GO:0052361	catabolism by organism of macromolecule in other organism involved in symbiotic interaction		0.000277	1	0	0.0191	0.1747	2	2	ANXA2,ANXA2P2
Upregulated in PD>5Y (Controls vs PD>5Y)	GO: Biological Process	GO:2000448	positive regulation of macrophage migration inhibitory factor signaling pathway		0.000277	1	0	0.0191	0.1747	2	2	CXCR4,CD74
Upregulated in PD>5Y (Controls vs PD>5Y)	GO: Biological Process	GO:0052418	metabolism by organism of protein in other organism involved in symbiotic interaction		0.000277	1	0	0.0191	0.1747	2	2	ANXA2,ANXA2P2
Upregulated in PD>5Y (Controls vs PD>5Y)	GO: Biological Process	GO:0052419	metabolism by host of substance in symbiont		0.000277	1	0	0.0191	0.1747	2	2	ANXA2,ANXA2P2
Upregulated in PD>5Y (Controls vs PD>5Y)	GO: Biological Process	GO:0052416	metabolism by host of symbiont macromolecule		0.000277	1	0	0.0191	0.1747	2	2	ANXA2,ANXA2P2
Upregulated in PD>5Y (Controls vs PD>5Y)	GO: Biological Process	GO:0052417	metabolism by host of symbiont protein		0.000277	1	0	0.0191	0.1747	2	2	ANXA2,ANXA2P2
Upregulated in PD>5Y (Controls vs PD>5Y)	GO: Biological Process	GO:0052229	metabolism of macromolecule in other organism involved in symbiotic interaction		0.000277	1	0	0.0191	0.1747	2	2	ANXA2,ANXA2P2
Upregulated in PD>5Y (Controls vs PD>5Y)	GO: Biological Process	GO:0052227	catabolism of substance in other organism involved in symbiotic interaction		0.000277	1	0	0.0191	0.1747	2	2	ANXA2,ANXA2P2
Upregulated in PD>5Y (Controls vs PD>5Y)	GO: Biological Process	GO:0052214	metabolism of substance in other organism involved in symbiotic interaction		0.000277	1	0	0.0191	0.1747	2	2	ANXA2,ANXA2P2
Upregulated in PD>5Y (Controls vs PD>5Y)	GO: Biological Process	GO:0009719	response to endogenous stimulus		0.0002961	1	0	0.02016	0.1843	50	1834	SPRY1,HNRNPH1,ADCYAP1,ACSL1,SLIT2,PKD2,FGF14,FBXO32,DNAJA1,VIM,DDIT4,STRN3,HTR2A,HTR5A,ANXA2,SGK1,WNT5A,FOSL2,ANXA5,FERMT1,XBP1,CRYAB,CACYBP,CTSS,GAB1,SPP1,RIPK2,GATM,NCBP1,PSPH,EPM2AIP1,STC1,STXBP3,ZFP36L2,BTG1,GNAI1,NKX3-1,MGARP,CA2,YBX1,DUSP1,RBP4,NR3C1,RGS10,LEPR,CCNA2,PAM,CDH13,SMAD1,HDAC1
Upregulated in PD>5Y (Controls vs PD>5Y)	GO: Biological Process	GO:1990845	adaptive thermogenesis		0.0003067	1	0	0.02061	0.1885	10	158	ADCYAP1,ACSL1,G0S2,ZNF516,GATM,DDIT3,PER2,CXCR4,GPR3,LEPR
Upregulated in PD>5Y (Controls vs PD>5Y)	GO: Biological Process	GO:0030195	negative regulation of blood coagulation		0.0003156	1	0	0.02094	0.1914	6	56	PLAUR,ANXA2,ANXA2P2,ANXA5,SERPING1,THBD
Upregulated in PD>5Y (Controls vs PD>5Y)	GO: Biological Process	GO:1900034	regulation of cellular response to heat		0.0003309	1	0	0.02168	0.1982	7	79	IER5,HSPA8,BAG3,CHORDC1,CRYAB,HSPH1,RPA3
Upregulated in PD>5Y (Controls vs PD>5Y)	GO: Biological Process	GO:1900047	negative regulation of hemostasis		0.0003478	1	0	0.02218	0.2027	6	57	PLAUR,ANXA2,ANXA2P2,ANXA5,SERPING1,THBD
Upregulated in PD>5Y (Controls vs PD>5Y)	GO: Biological Process	GO:0060075	regulation of resting membrane potential		0.0003491	1	0	0.02218	0.2027	3	9	KCNJ2,KCNJ10,KCNK1
Upregulated in PD>5Y (Controls vs PD>5Y)	GO: Biological Process	GO:0036499	PERK-mediated unfolded protein response		0.0003512	1	0	0.02218	0.2027	4	21	ATF3,HERPUD1,DDIT3,PPP1R15B
Upregulated in PD>5Y (Controls vs PD>5Y)	GO: Biological Process	GO:0043085	positive regulation of catalytic activity		0.0003649	1	0	0.02277	0.2082	45	1611	PDCD2,HNRNPA2B1,ADCYAP1,ACSL1,PKD2,GPNMB,DNAJA1,HSPA8,ALOX5AP,PARM1,HSPD1,HSPE1,SEMA4D,HTR2A,WNT5A,RGCC,DOCK10,CCT4,LMO4,C1GALT1C1,NPRL2,GNA13,PDE5A,GAB1,ZC3HAV1,DOCK11,HSPH1,RIPK2,EPM2AIP1,KARS1,CXCR4,BTG1,DNAJC24,NKX3-1,RASA2,TOM1L1,DUSP7,DNAJB4,NUPR1,RGS2,RGS10,PPP1R15B,SNX18,CD74,TRIB1
Upregulated in PD>5Y (Controls vs PD>5Y)	GO: Biological Process	GO:0051384	response to glucocorticoid		0.0003932	1	0	0.02425	0.2217	10	163	ADCYAP1,SLIT2,FBXO32,DDIT4,SGK1,STC1,ZFP36L2,DUSP1,NR3C1,PAM
Upregulated in PD>5Y (Controls vs PD>5Y)	GO: Biological Process	GO:0045321	leukocyte activation		0.0004122	1	0	0.02494	0.228	40	1385	RNF168,SOCS6,CHIT1,VAMP3,CADM1,FCGR2A,PLAUR,GPNMB,HSPA6,HSPA8,CNR1,HSPD1,ANXA2,WNT5A,DOCK10,XBP1,ZBTB1,IFNGR2,MT1G,PDE5A,FTL,CTSS,PAG1,DOCK11,HSPH1,RIPK2,CREG1,KARS1,RAB24,STXBP3,ZFP36L2,JMJD6,CXCR4,ITCH,PELI1,DYNLT1,ARPC5,OLR1,LEPR,CD74
Upregulated in PD>5Y (Controls vs PD>5Y)	GO: Biological Process	GO:0045934	negative regulation of nucleobase-containing compound metabolic process		0.0004139	1	0	0.02494	0.228	44	1573	RNF168,ZMYND8,RPS26,HNRNPA2B1,ZNF568,UXT,HSPA8,SEMA4D,DDIT4,STRN3,WNT5A,BAG3,XBP1,SIAH2,PPID,ZBTB1,CRYAB,CCAR1,ATF3,UIMC1,ZBTB20,SIK1,SIX4,CREG1,DDIT3,PER2,NFIL3,PURB,ZBTB21,AEBP2,NKX3-1,MGA,TCF4,YBX1,DUSP1,DNAJB4,NR3C1,RUNX1T1,NUPR1,SHQ1,RYBP,PAXBP1,HDAC1,MAF
Upregulated in PD>5Y (Controls vs PD>5Y)	GO: Biological Process	GO:0031400	negative regulation of protein modification process		0.0004369	1	0	0.02603	0.2379	24	681	PCP4,SPRY1,SLIT2,DNAJA1,HSPB1,SEMA4D,DDIT4,DEPTOR,XBP1,CHORDC1,ATF3,PHACTR2,HSPH1,PER2,ITCH,DUSP1,DUSP4,DUSP7,PPP1R11,RGS2,PPP1R15B,DUSP16,TRIB1,HDAC1
Upregulated in PD>5Y (Controls vs PD>5Y)	GO: Biological Process	GO:0006508	proteolysis		0.0004434	1	0	0.02612	0.2387	51	1915	PCSK2,PDCD2,RNF168,OTUD1,SOCS6,PM20D2,PLAUR,CPVL,HSPA8,CHAC1,HSPD1,HSPE1,RMND5A,TRIAP1,ANXA2,ANXA2P2,BAG3,ENC1,XBP1,SIAH2,CRYAB,NPRL2,TRIM32,IFI6,HERPUD1,CTSS,UIMC1,RIPK2,DDIT3,LACTB,KARS1,SERPING1,JOSD1,NKX3-1,CNDP1,USP30,ITCH,AMN1,TOM1L1,UBXN8,PELI1,PPP1R11,SERPINH1,NUPR1,OLR1,CCNA2,RYBP,IFT52,TRIB1,SMAD1,HDAC1
Upregulated in PD>5Y (Controls vs PD>5Y)	GO: Biological Process	GO:0050819	negative regulation of coagulation		0.0004604	1	0	0.02661	0.2432	6	60	PLAUR,ANXA2,ANXA2P2,ANXA5,SERPING1,THBD
Upregulated in PD>5Y (Controls vs PD>5Y)	GO: Biological Process	GO:2001234	negative regulation of apoptotic signaling pathway		0.0004619	1	0	0.02661	0.2432	13	263	TPT1,PLAUR,DNAJA1,HSPB1,TRIAP1,XBP1,SIAH2,TRIM32,IFI6,HERPUD1,HSPH1,CD74,HDAC1
Upregulated in PD>5Y (Controls vs PD>5Y)	GO: Biological Process	GO:0048545	response to steroid hormone		0.000471	1	0	0.02684	0.2453	17	407	ADCYAP1,SLIT2,FBXO32,DNAJA1,DDIT4,STRN3,SGK1,SPP1,STC1,ZFP36L2,NKX3-1,MGARP,CA2,DUSP1,NR3C1,PAM,HDAC1
Upregulated in PD>5Y (Controls vs PD>5Y)	GO: Biological Process	GO:0042127	regulation of cell population proliferation		0.0004766	1	0	0.02687	0.2456	51	1921	SPRY1,PDCD2,MALAT1,ETV5,IER5,SLC7A11,ADCYAP1,SLIT2,SAT1,PKD2,GPNMB,VIM,HTR2A,ANXA2,SGK1,ANXA2P2,WNT5A,FOSL2,RGCC,FERMT1,XBP1,APOD,TRIM32,CCAR1,PDE5A,ATF3,RIPK2,SIX4,KARS1,PER2,BTG1,GID8,NKX3-1,GNG5,ITCH,YBX1,DUSP1,RBP4,PELI1,FANCL,NR3C1,NUPR1,CCNA2,PAXBP1,IFT52,CD74,RPA3,TRIB1,CDH13,SMAD1,HDAC1
Upregulated in PD>5Y (Controls vs PD>5Y)	GO: Biological Process	GO:1903748	negative regulation of establishment of protein localization to mitochondrion		0.0004926	1	0	0.02747	0.2511	3	10	DNAJA1,BAG3,HSPH1
Upregulated in PD>5Y (Controls vs PD>5Y)	GO: Biological Process	GO:0042325	regulation of phosphorylation		0.0005118	1	0	0.02824	0.2581	48	1781	PCP4,SPRY1,SOCS6,ADCYAP1,ACSL1,SLIT2,MID1,PKD2,PLAUR,GPNMB,DNAJA1,HSPB1,SEMA4D,DDIT4,HTR2A,DEPTOR,ANXA2,ANXA2P2,WNT5A,RGCC,XBP1,CHORDC1,LMO4,NPRL2,PDE5A,ATF3,GAB1,ZBTB20,HSPH1,RIPK2,KARS1,CXCR4,NKX3-1,ITCH,DUSP1,DUSP4,TOM1L1,DUSP7,NUPR1,CBS,RGS2,LEPR,CCNA2,PPP1R15B,DUSP16,CD74,TRIB1,HDAC1
Upregulated in PD>5Y (Controls vs PD>5Y)	GO: Biological Process	GO:0045859	regulation of protein kinase activity		0.0005207	1	0	0.02843	0.2599	29	903	PCP4,SPRY1,ADCYAP1,ACSL1,PKD2,GPNMB,DNAJA1,HSPB1,HTR2A,DEPTOR,WNT5A,RGCC,CHORDC1,PDE5A,GAB1,HSPH1,RIPK2,KARS1,CXCR4,DUSP1,DUSP4,TOM1L1,DUSP7,CBS,RGS2,CCNA2,DUSP16,CD74,TRIB1
Upregulated in PD>5Y (Controls vs PD>5Y)	GO: Biological Process	GO:0048145	regulation of fibroblast proliferation		0.0005821	1	0	0.03143	0.2873	8	113	ANXA2,ANXA2P2,WNT5A,FOSL2,TRIM32,NUPR1,CCNA2,CD74
Upregulated in PD>5Y (Controls vs PD>5Y)	GO: Biological Process	GO:0019725	cellular homeostasis		0.0005889	1	0	0.03143	0.2873	33	1088	TPT1,SOCS6,ADCYAP1,PKD2,CNR1,HTR2A,ANXA2,SGK1,ANXA2P2,WNT5A,ANXA5,BAG3,XBP1,CLIC4,MT1G,MT1H,TRIM32,GNA13,FTL,POLD3,HERPUD1,ZBTB20,TRPM7,DDIT3,STC1,STXBP3,CXCR4,KCNJ2,CA2,GPR3,CALB1,LEPR,RPA3
Upregulated in PD>5Y (Controls vs PD>5Y)	GO: Biological Process	GO:0043407	negative regulation of MAP kinase activity		0.0005962	1	0	0.03143	0.2873	7	87	SPRY1,DNAJA1,DUSP1,DUSP4,DUSP7,RGS2,DUSP16
Upregulated in PD>5Y (Controls vs PD>5Y)	GO: Biological Process	GO:0071498	cellular response to fluid shear stress		0.0005996	1	0	0.03143	0.2873	4	24	PKD2,XBP1,SPP1,CA2
Upregulated in PD>5Y (Controls vs PD>5Y)	GO: Biological Process	GO:0022414	reproductive process		0.0006224	1	0	0.03227	0.295	45	1652	ETV5,ZNF568,ADCYAP1,SLIT2,CADM1,PKD2,PLAUR,DNAJA1,CNR1,SHISA6,WNT5A,ANXA5,CLIC4,CCT4,SMC2,TIPARP,MLH3,CCT5,PDE5A,GAB1,PYGO1,ARID4B,TDRD9,SPP1,GAS2,SIX4,STC1,CXCR4,BTG1,NHLH2,NKX3-1,GPR3,DUSP1,UBXN8,RBP4,TSGA10,FANCL,NR3C1,NUPR1,CBS,RGS2,LEPR,THBD,PAM,SMAD1
Upregulated in PD>5Y (Controls vs PD>5Y)	GO: Biological Process	GO:0030162	regulation of proteolysis		0.0006332	1	0	0.03227	0.295	26	784	PDCD2,PLAUR,HSPA8,CHAC1,HSPD1,HSPE1,TRIAP1,ANXA2,ANXA2P2,XBP1,SIAH2,CRYAB,TRIM32,IFI6,HERPUD1,RIPK2,KARS1,SERPING1,NKX3-1,ITCH,SERPINH1,NUPR1,RYBP,IFT52,TRIB1,HDAC1
Upregulated in PD>5Y (Controls vs PD>5Y)	GO: Biological Process	GO:0032870	cellular response to hormone stimulus		0.000641	1	0	0.03227	0.295	25	742	ADCYAP1,ACSL1,SLIT2,FBXO32,DNAJA1,DDIT4,STRN3,SGK1,ANXA5,XBP1,CTSS,GAB1,SPP1,STC1,ZFP36L2,NKX3-1,MGARP,CA2,YBX1,DUSP1,NR3C1,RGS10,LEPR,CCNA2,HDAC1
Upregulated in PD>5Y (Controls vs PD>5Y)	GO: Biological Process	GO:1903507	negative regulation of nucleic acid-templated transcription		0.0006444	1	0	0.03227	0.295	39	1370	RNF168,ZMYND8,HNRNPA2B1,ZNF568,UXT,HSPA8,SEMA4D,STRN3,WNT5A,BAG3,XBP1,SIAH2,PPID,ZBTB1,CRYAB,CCAR1,ATF3,UIMC1,ZBTB20,SIK1,SIX4,CREG1,DDIT3,PER2,NFIL3,PURB,ZBTB21,AEBP2,NKX3-1,MGA,TCF4,YBX1,DNAJB4,NR3C1,RUNX1T1,RYBP,PAXBP1,HDAC1,MAF
Upregulated in PD>5Y (Controls vs PD>5Y)	GO: Biological Process	GO:0000003	reproduction		0.0006465	1	0	0.03227	0.295	45	1655	ETV5,ZNF568,ADCYAP1,SLIT2,CADM1,PKD2,PLAUR,DNAJA1,CNR1,SHISA6,WNT5A,ANXA5,CLIC4,CCT4,SMC2,TIPARP,MLH3,CCT5,PDE5A,GAB1,PYGO1,ARID4B,TDRD9,SPP1,GAS2,SIX4,STC1,CXCR4,BTG1,NHLH2,NKX3-1,GPR3,DUSP1,UBXN8,RBP4,TSGA10,FANCL,NR3C1,NUPR1,CBS,RGS2,LEPR,THBD,PAM,SMAD1
Upregulated in PD>5Y (Controls vs PD>5Y)	GO: Biological Process	GO:1902679	negative regulation of RNA biosynthetic process		0.0006625	1	0	0.03253	0.2974	39	1372	RNF168,ZMYND8,HNRNPA2B1,ZNF568,UXT,HSPA8,SEMA4D,STRN3,WNT5A,BAG3,XBP1,SIAH2,PPID,ZBTB1,CRYAB,CCAR1,ATF3,UIMC1,ZBTB20,SIK1,SIX4,CREG1,DDIT3,PER2,NFIL3,PURB,ZBTB21,AEBP2,NKX3-1,MGA,TCF4,YBX1,DNAJB4,NR3C1,RUNX1T1,RYBP,PAXBP1,HDAC1,MAF
Upregulated in PD>5Y (Controls vs PD>5Y)	GO: Biological Process	GO:2000644	regulation of receptor catabolic process		0.000669	1	0	0.03253	0.2974	3	11	ANXA2,ANXA2P2,ITCH
Upregulated in PD>5Y (Controls vs PD>5Y)	GO: Biological Process	GO:0051253	negative regulation of RNA metabolic process		0.0006703	1	0	0.03253	0.2974	41	1467	RNF168,ZMYND8,RPS26,HNRNPA2B1,ZNF568,UXT,HSPA8,SEMA4D,STRN3,WNT5A,BAG3,XBP1,SIAH2,PPID,ZBTB1,CRYAB,CCAR1,ATF3,UIMC1,ZBTB20,SIK1,SIX4,CREG1,DDIT3,PER2,NFIL3,PURB,ZBTB21,AEBP2,NKX3-1,MGA,TCF4,YBX1,DNAJB4,NR3C1,RUNX1T1,SHQ1,RYBP,PAXBP1,HDAC1,MAF
Upregulated in PD>5Y (Controls vs PD>5Y)	GO: Biological Process	GO:0032880	regulation of protein localization		0.0006764	1	0	0.03253	0.2974	35	1188	RNF168,ZMYND8,SLC7A11,ADCYAP1,VAMP3,CADM1,DNAJA1,HSPA8,CNR1,SHISA6,HSPD1,WIPF1,SGK1,WNT5A,ANXA5,RGCC,BAG3,FERMT1,XBP1,CCT4,APOD,PPID,CCT5,HSPH1,RIPK2,SIX4,KARS1,PER2,GNAI1,NKX3-1,RBP4,PPP1R11,LEPR,PAM,HDAC1
Upregulated in PD>5Y (Controls vs PD>5Y)	GO: Biological Process	GO:0043409	negative regulation of MAPK cascade		0.0006893	1	0	0.03271	0.299	11	207	SPRY1,DNAJA1,XBP1,ATF3,HSPH1,ITCH,DUSP1,DUSP4,DUSP7,RGS2,DUSP16
Upregulated in PD>5Y (Controls vs PD>5Y)	GO: Biological Process	GO:0048144	fibroblast proliferation		0.0006926	1	0	0.03271	0.299	8	116	ANXA2,ANXA2P2,WNT5A,FOSL2,TRIM32,NUPR1,CCNA2,CD74
Upregulated in PD>5Y (Controls vs PD>5Y)	GO: Biological Process	GO:0002699	positive regulation of immune effector process		0.0007366	1	0	0.03447	0.3152	12	242	VAMP3,CADM1,HSPA8,HSPD1,WNT5A,XBP1,ZBTB1,ZC3HAV1,RIPK2,KARS1,RBP4,CD74
Upregulated in PD>5Y (Controls vs PD>5Y)	GO: Biological Process	GO:0009896	positive regulation of catabolic process		0.0007492	1	0	0.03473	0.3175	18	463	RNF152,HTR2A,WNT5A,BAG3,XBP1,TIPARP,NPRL2,TRIM32,HERPUD1,ZC3HAV1,ZBTB20,RIPK2,DDIT3,ZFP36L2,ITCH,MID2,NUPR1,TRIB1
Upregulated in PD>5Y (Controls vs PD>5Y)	GO: Biological Process	GO:0055082	cellular chemical homeostasis		0.0007741	1	0	0.03473	0.3175	29	926	TPT1,SOCS6,ADCYAP1,PKD2,CNR1,HTR2A,ANXA2,SGK1,ANXA2P2,WNT5A,ANXA5,XBP1,CLIC4,MT1G,MT1H,GNA13,FTL,HERPUD1,ZBTB20,TRPM7,DDIT3,STC1,STXBP3,CXCR4,KCNJ2,CA2,GPR3,CALB1,LEPR
Upregulated in PD>5Y (Controls vs PD>5Y)	GO: Biological Process	GO:0009636	response to toxic substance		0.0008003	1	0	0.03473	0.3175	21	586	RGS19,ESD,SLC7A11,ADCYAP1,CHRNB3,ALOX5AP,CNR1,CPOX,CRYAB,MT1G,MT1H,HSPH1,KCNK1,DUSP1,RBP4,NUPR1,RGS2,RGS10,EEF1B2,PPP1R15B,HDAC1
Upregulated in PD>5Y (Controls vs PD>5Y)	GO: Biological Process	GO:1905602	positive regulation of receptor-mediated endocytosis involved in cholesterol transport		0.0008082	1	0	0.03473	0.3175	2	3	ANXA2,ANXA2P2
Upregulated in PD>5Y (Controls vs PD>5Y)	GO: Biological Process	GO:1905581	positive regulation of low-density lipoprotein particle clearance		0.0008082	1	0	0.03473	0.3175	2	3	ANXA2,ANXA2P2
Upregulated in PD>5Y (Controls vs PD>5Y)	GO: Biological Process	GO:0044111	development involved in symbiotic interaction		0.0008082	1	0	0.03473	0.3175	2	3	ANXA2,ANXA2P2
Upregulated in PD>5Y (Controls vs PD>5Y)	GO: Biological Process	GO:2000446	regulation of macrophage migration inhibitory factor signaling pathway		0.0008082	1	0	0.03473	0.3175	2	3	CXCR4,CD74
Upregulated in PD>5Y (Controls vs PD>5Y)	GO: Biological Process	GO:0032804	negative regulation of low-density lipoprotein particle receptor catabolic process		0.0008082	1	0	0.03473	0.3175	2	3	ANXA2,ANXA2P2
Upregulated in PD>5Y (Controls vs PD>5Y)	GO: Biological Process	GO:0035691	macrophage migration inhibitory factor signaling pathway		0.0008082	1	0	0.03473	0.3175	2	3	CXCR4,CD74
Upregulated in PD>5Y (Controls vs PD>5Y)	GO: Biological Process	GO:1990442	intrinsic apoptotic signaling pathway in response to nitrosative stress		0.0008082	1	0	0.03473	0.3175	2	3	DNAJA1,DDIT3
Upregulated in PD>5Y (Controls vs PD>5Y)	GO: Biological Process	GO:0044265	cellular macromolecule catabolic process		0.0008193	1	0	0.03476	0.3178	35	1201	RNF168,RPS25,RPS26,RPS27,SOCS6,CPVL,HSPA8,HSPB1,VIM,RMND5A,ANXA2,ANXA2P2,ENC1,XBP1,SIAH2,TRIM32,HERPUD1,CTSS,ZC3HAV1,EIF3E,NCBP1,SSB,DDIT3,ZFP36L2,USP30,ITCH,AMN1,YBX1,TOM1L1,UBXN8,PELI1,PPP1R11,NUPR1,RYBP,TRIB1
Upregulated in PD>5Y (Controls vs PD>5Y)	GO: Biological Process	GO:0051336	regulation of hydrolase activity		0.0008222	1	0	0.03476	0.3178	40	1435	SPRY1,PDCD2,ADCYAP1,SLIT2,PLAUR,DNAJA1,HSPD1,HSPE1,SEMA4D,HTR2A,TRIAP1,WNT5A,DOCK10,SIAH2,CRYAB,NPRL2,GNA13,IFI6,HERPUD1,ZC3HAV1,PHACTR2,DOCK11,RIPK2,KARS1,SERPING1,DNAJC24,NKX3-1,RASA2,DNAJB4,PPP1R11,DYNLT1,SERPINH1,RGS2,RGS10,LEPR,BVES,PLXNC1,PPP1R15B,SNX18,HDAC1
Upregulated in PD>5Y (Controls vs PD>5Y)	GO: Biological Process	GO:0001763	morphogenesis of a branching structure		0.0008498	1	0	0.03546	0.3242	12	246	SPRY1,ETV5,ERMN,SLIT2,PKD2,WNT5A,CLIC4,GNA13,SIX4,CXCR4,NKX3-1,NTN4
Upregulated in PD>5Y (Controls vs PD>5Y)	GO: Biological Process	GO:0031960	response to corticosteroid		0.0008523	1	0	0.03546	0.3242	10	180	ADCYAP1,SLIT2,FBXO32,DDIT4,SGK1,STC1,ZFP36L2,DUSP1,NR3C1,PAM
Upregulated in PD>5Y (Controls vs PD>5Y)	GO: Biological Process	GO:0051024	positive regulation of immunoglobulin secretion		0.0008811	1	0	0.03637	0.3325	3	12	VAMP3,XBP1,RBP4
Upregulated in PD>5Y (Controls vs PD>5Y)	GO: Biological Process	GO:0051254	positive regulation of RNA metabolic process		0.000911	1	0	0.03731	0.3411	48	1829	ETV5,IER5,ADCYAP1,PKD2,HSPA8,STRN3,TRIAP1,WNT5A,FOSL2,RGCC,XBP1,LMO4,FANK1,TRIM32,ZNF516,CCAR1,ATF3,PYGO1,ZC3HAV1,ARID4B,SPP1,HSPH1,RIPK2,NCBP1,SIX4,DDIT3,KARS1,PER2,ZFP36L2,JMJD6,NFIL3,NHLH2,NKX3-1,MGA,TCF4,YBX1,NR3C1,NUPR1,PHF5A,CCNA2,RYBP,PAXBP1,CEBPZ,CD74,CDH13,SMAD1,HDAC1,MAF
Upregulated in PD>5Y (Controls vs PD>5Y)	GO: Biological Process	GO:0033673	negative regulation of kinase activity		0.0009428	1	0	0.03831	0.3502	13	284	PCP4,SPRY1,DNAJA1,HSPB1,DEPTOR,CHORDC1,NPRL2,DUSP1,DUSP4,DUSP7,RGS2,DUSP16,TRIB1
Upregulated in PD>5Y (Controls vs PD>5Y)	GO: Biological Process	GO:0089718	amino acid import across plasma membrane		0.0009523	1	0	0.0384	0.3511	4	27	SLC7A11,PER2,KCNJ10,RGS2
Upregulated in PD>5Y (Controls vs PD>5Y)	GO: Biological Process	GO:0045666	positive regulation of neuron differentiation		0.0009788	1	0	0.03917	0.3581	18	474	PCP4,ZMYND8,ETV5,ADCYAP1,SLIT2,HSPB1,CNR1,SEMA4D,SGK1,WNT5A,ENC1,TRIM32,CXCR4,TCF4,DYNLT1,NR3C1,RGS2,PLXNC1
Upregulated in PD>5Y (Controls vs PD>5Y)	GO: Biological Process	GO:0032722	positive regulation of chemokine production		0.001051	1	0	0.0412	0.3766	6	70	ADCYAP1,WNT5A,TRIM32,RIPK2,CD74,HDAC1
Upregulated in PD>5Y (Controls vs PD>5Y)	GO: Biological Process	GO:0050792	regulation of viral process		0.001053	1	0	0.0412	0.3766	11	218	HSPA8,ANXA2,ANXA2P2,PPID,TRIM32,ZC3HAV1,CXCR4,MID2,DYNLT1,CD74,HDAC1
Upregulated in PD>5Y (Controls vs PD>5Y)	GO: Biological Process	GO:0002274	myeloid leukocyte activation		0.001056	1	0	0.0412	0.3766	23	683	CHIT1,VAMP3,FCGR2A,PLAUR,HSPA6,HSPA8,CNR1,HSPD1,ANXA2,WNT5A,IFNGR2,MT1G,FTL,CTSS,CREG1,KARS1,RAB24,STXBP3,JMJD6,DYNLT1,ARPC5,OLR1,CD74
Upregulated in PD>5Y (Controls vs PD>5Y)	GO: Biological Process	GO:1901698	response to nitrogen compound		0.001061	1	0	0.0412	0.3766	35	1219	SLIT2,PKD2,CNR1,VIM,HTR2A,HTR5A,SGK1,ANXA5,XBP1,CACYBP,HERPUD1,GAB1,ZC3HAV1,RIPK2,GATM,EPM2AIP1,STC1,STXBP3,CXCR4,BTG1,GNAI1,MGARP,CA2,YBX1,DUSP1,UBXN8,RBP4,PELI1,CBS,RGS2,RGS10,CCNA2,THBD,CDH13,HDAC1
Upregulated in PD>5Y (Controls vs PD>5Y)	GO: Biological Process	GO:0071901	negative regulation of protein serine/threonine kinase activity		0.001075	1	0	0.04144	0.3788	9	154	SPRY1,DNAJA1,HSPB1,CHORDC1,DUSP1,DUSP4,DUSP7,RGS2,DUSP16
Upregulated in PD>5Y (Controls vs PD>5Y)	GO: Biological Process	GO:0045597	positive regulation of cell differentiation		0.001114	1	0	0.04261	0.3895	34	1176	PCP4,ZMYND8,ETV5,ADCYAP1,SLIT2,HSPB1,CNR1,VIM,SEMA4D,HTR2A,ANXA2,SGK1,ANXA2P2,WNT5A,RGCC,ENC1,XBP1,ZBTB1,MSR1,TRIM32,PDE5A,RIPK2,CXCR4,BTG1,CA2,TCF4,DYNLT1,NR3C1,RGS2,PLXNC1,CD74,TRIB1,SMAD1,HDAC1
Upregulated in PD>5Y (Controls vs PD>5Y)	GO: Biological Process	GO:0006984	ER-nucleus signaling pathway		0.001144	1	0	0.04347	0.3974	5	48	XBP1,ATF3,HERPUD1,DDIT3,PPP1R15B
Upregulated in PD>5Y (Controls vs PD>5Y)	GO: Biological Process	GO:0010243	response to organonitrogen compound		0.001166	1	0	0.04398	0.402	33	1133	SLIT2,PKD2,CNR1,VIM,HTR2A,HTR5A,SGK1,ANXA5,XBP1,CACYBP,HERPUD1,GAB1,RIPK2,GATM,EPM2AIP1,STC1,STXBP3,CXCR4,BTG1,GNAI1,MGARP,CA2,YBX1,DUSP1,UBXN8,RBP4,CBS,RGS2,RGS10,CCNA2,THBD,CDH13,HDAC1
Upregulated in PD>5Y (Controls vs PD>5Y)	GO: Biological Process	GO:0072359	circulatory system development		0.001207	1	0	0.04489	0.4104	37	1322	SPRY1,SLIT2,SAT1,PKD2,GPNMB,HSPB1,ANXA2,ANXA2P2,WNT5A,RGCC,XBP1,CLIC4,APOD,LMO4,TIPARP,GNA13,CACYBP,GAB1,SIK1,DDIT3,POGLUT1,JMJD6,CXCR4,BTG1,KCNAB1,NKX3-1,GNG5,TCF4,RBP4,NR3C1,RGS2,LEPR,BVES,IFT52,PAM,CDH13,SMAD1
Upregulated in PD>5Y (Controls vs PD>5Y)	GO: Biological Process	GO:0060135	maternal process involved in female pregnancy		0.001218	1	0	0.04489	0.4104	6	72	CNR1,SPP1,STC1,CBS,RGS2,PAM
Upregulated in PD>5Y (Controls vs PD>5Y)	GO: Biological Process	GO:0050801	ion homeostasis		0.00122	1	0	0.04489	0.4104	28	909	TPT1,SLC7A11,ADCYAP1,PKD2,CNR1,HTR2A,ANXA2,SGK1,ANXA2P2,WNT5A,ANXA5,XBP1,CLIC4,MT1G,MT1H,GNA13,FTL,IFI6,HERPUD1,TRPM7,DDIT3,STC1,CXCR4,KCNJ2,KCNJ10,CA2,GPR3,CALB1
Upregulated in PD>5Y (Controls vs PD>5Y)	GO: Biological Process	GO:0030003	cellular cation homeostasis		0.001233	1	0	0.04489	0.4104	24	734	TPT1,ADCYAP1,PKD2,CNR1,HTR2A,ANXA2,SGK1,ANXA2P2,WNT5A,ANXA5,CLIC4,MT1G,MT1H,GNA13,FTL,HERPUD1,TRPM7,DDIT3,STC1,CXCR4,KCNJ2,CA2,GPR3,CALB1
Upregulated in PD>5Y (Controls vs PD>5Y)	GO: Biological Process	GO:0001919	regulation of receptor recycling		0.001256	1	0	0.04489	0.4104	4	29	VAMP3,ANXA2,ANXA2P2,BVES
Upregulated in PD>5Y (Controls vs PD>5Y)	GO: Biological Process	GO:0071711	basement membrane organization		0.001256	1	0	0.04489	0.4104	4	29	FERMT1,CTSS,GAS2,NTN4
Upregulated in PD>5Y (Controls vs PD>5Y)	GO: Biological Process	GO:0000188	inactivation of MAPK activity		0.001256	1	0	0.04489	0.4104	4	29	DUSP1,DUSP4,DUSP7,DUSP16
Upregulated in PD>5Y (Controls vs PD>5Y)	GO: Biological Process	GO:0090087	regulation of peptide transport		0.001271	1	0	0.04489	0.4104	27	867	SLC7A11,ADCYAP1,VAMP3,CADM1,DNAJA1,HSPA8,CNR1,HSPD1,WIPF1,WNT5A,ANXA5,RGCC,BAG3,FERMT1,XBP1,APOD,PPID,RIPK2,KARS1,PER2,CA2,RBP4,PPP1R11,LEPR,PAM,CD74,HDAC1
Upregulated in PD>5Y (Controls vs PD>5Y)	GO: Biological Process	GO:1903035	negative regulation of response to wounding		0.001284	1	0	0.04489	0.4104	7	99	PLAUR,ANXA2,ANXA2P2,ANXA5,SPP1,SERPING1,THBD
Upregulated in PD>5Y (Controls vs PD>5Y)	GO: Biological Process	GO:0032642	regulation of chemokine production		0.001284	1	0	0.04489	0.4104	7	99	ADCYAP1,WNT5A,APOD,TRIM32,RIPK2,CD74,HDAC1
Upregulated in PD>5Y (Controls vs PD>5Y)	GO: Biological Process	GO:0048754	branching morphogenesis of an epithelial tube		0.001285	1	0	0.04489	0.4104	10	190	SPRY1,ETV5,SLIT2,PKD2,WNT5A,CLIC4,GNA13,SIX4,CXCR4,NKX3-1
Upregulated in PD>5Y (Controls vs PD>5Y)	GO: Biological Process	GO:0048146	positive regulation of fibroblast proliferation		0.001309	1	0	0.04543	0.4153	6	73	ANXA2,ANXA2P2,WNT5A,FOSL2,CCNA2,CD74
Upregulated in PD>5Y (Controls vs PD>5Y)	GO: Biological Process	GO:0010976	positive regulation of neuron projection development		0.001347	1	0	0.04644	0.4246	15	370	PCP4,ZMYND8,ADCYAP1,SLIT2,HSPB1,CNR1,SEMA4D,SGK1,WNT5A,ENC1,CXCR4,DYNLT1,NR3C1,RGS2,PLXNC1
Upregulated in PD>5Y (Controls vs PD>5Y)	GO: Biological Process	GO:0001961	positive regulation of cytokine-mediated signaling pathway		0.001379	1	0	0.04723	0.4318	5	50	WNT5A,TRIM32,RIPK2,CXCR4,CD74
Upregulated in PD>5Y (Controls vs PD>5Y)	GO: Biological Process	GO:0006469	negative regulation of protein kinase activity		0.001412	1	0	0.04805	0.4393	12	261	PCP4,SPRY1,DNAJA1,HSPB1,DEPTOR,CHORDC1,DUSP1,DUSP4,DUSP7,RGS2,DUSP16,TRIB1
Upregulated in PD>5Y (Controls vs PD>5Y)	GO: Biological Process	GO:0070201	regulation of establishment of protein localization		0.001427	1	0	0.04812	0.4399	27	874	SLC7A11,VAMP3,CADM1,DNAJA1,HSPA8,CNR1,HSPD1,WIPF1,WNT5A,ANXA5,RGCC,BAG3,FERMT1,XBP1,CCT4,APOD,PPID,CCT5,HSPH1,RIPK2,KARS1,PER2,RBP4,PPP1R11,LEPR,PAM,HDAC1
Upregulated in PD>5Y (Controls vs PD>5Y)	GO: Biological Process	GO:0051046	regulation of secretion		0.001432	1	0	0.04812	0.4399	29	964	PCP4,ADCYAP1,CHRNB3,VAMP3,CADM1,CNR1,HSPD1,HTR2A,SGK1,WNT5A,ANXA5,RGCC,FERMT1,XBP1,PPID,SPP1,RIPK2,STC1,KARS1,STXBP3,PER2,NKX3-1,RBP4,PPP1R11,NR3C1,LEPR,PAM,CD74,HDAC1
Upregulated in PD>5Y (Controls vs PD>5Y)	GO: Biological Process	GO:0061138	morphogenesis of a branching epithelium		0.001457	1	0	0.04821	0.4407	11	227	SPRY1,ETV5,SLIT2,PKD2,WNT5A,CLIC4,GNA13,SIX4,CXCR4,NKX3-1,NTN4
Upregulated in PD>5Y (Controls vs PD>5Y)	GO: Biological Process	GO:0008015	blood circulation		0.001458	1	0	0.04821	0.4407	21	615	ADCYAP1,ADD3,SLIT2,SCN1A,CNR1,HTR2A,SGK1,KCNIP4,PDE5A,CACNA2D3,STC1,PER2,CXCR4,KCNJ2,KCNK1,SERPING1,NR3C1,CBS,OLR1,RGS2,BVES
Upregulated in PD>5Y (Controls vs PD>5Y)	GO: Biological Process	GO:0001932	regulation of protein phosphorylation		0.001462	1	0	0.04821	0.4407	43	1625	PCP4,SPRY1,ADCYAP1,ACSL1,SLIT2,MID1,PKD2,PLAUR,GPNMB,DNAJA1,HSPB1,SEMA4D,DDIT4,HTR2A,DEPTOR,ANXA2,ANXA2P2,WNT5A,RGCC,XBP1,CHORDC1,PDE5A,ATF3,GAB1,HSPH1,RIPK2,KARS1,CXCR4,NKX3-1,ITCH,DUSP1,DUSP4,TOM1L1,DUSP7,CBS,RGS2,LEPR,CCNA2,PPP1R15B,DUSP16,CD74,TRIB1,HDAC1
Upregulated in PD>5Y (Controls vs PD>5Y)	GO: Biological Process	GO:0006875	cellular metal ion homeostasis		0.001477	1	0	0.04841	0.4425	22	658	TPT1,ADCYAP1,PKD2,CNR1,HTR2A,ANXA2,SGK1,ANXA2P2,WNT5A,ANXA5,MT1G,MT1H,GNA13,FTL,HERPUD1,TRPM7,DDIT3,STC1,CXCR4,KCNJ2,GPR3,CALB1
Upregulated in PD>5Y (Controls vs PD>5Y)	GO: Biological Process	GO:0009408	response to heat		0.001501	1	0	0.0488	0.4461	10	194	IER5,DNAJA1,HSPA6,HSPA8,BAG3,CHORDC1,CRYAB,HSPH1,DNAJB4,RPA3
Upregulated in PD>5Y (Controls vs PD>5Y)	GO: Biological Process	GO:0042398	cellular modified amino acid biosynthetic process		0.001508	1	0	0.0488	0.4461	5	51	SLC7A11,PLOD2,CHAC1,CHAC2,GATM
Upregulated in PD>5Y (Controls vs PD>5Y)	GO: Biological Process	GO:1903532	positive regulation of secretion by cell		0.001518	1	0	0.0488	0.4462	18	493	PCP4,ADCYAP1,VAMP3,CADM1,CNR1,HSPD1,WNT5A,RGCC,FERMT1,XBP1,PPID,SPP1,RIPK2,KARS1,NKX3-1,RBP4,NR3C1,LEPR
Upregulated in PD>5Y (Controls vs PD>5Y)	GO: Biological Process	GO:0071383	cellular response to steroid hormone stimulus		0.001555	1	0	0.04958	0.4533	12	264	ADCYAP1,FBXO32,DNAJA1,DDIT4,STRN3,SGK1,STC1,ZFP36L2,NKX3-1,MGARP,NR3C1,HDAC1
Upregulated in PD>5Y (Controls vs PD>5Y)	GO: Biological Process	GO:0006873	cellular ion homeostasis		0.001585	1	0	0.04958	0.4533	24	748	TPT1,ADCYAP1,PKD2,CNR1,HTR2A,ANXA2,SGK1,ANXA2P2,WNT5A,ANXA5,CLIC4,MT1G,MT1H,GNA13,FTL,HERPUD1,TRPM7,DDIT3,STC1,CXCR4,KCNJ2,CA2,GPR3,CALB1
Upregulated in PD>5Y (Controls vs PD>5Y)	GO: Biological Process	GO:0043402	glucocorticoid mediated signaling pathway		0.001599	1	0	0.04958	0.4533	2	4	SGK1,NR3C1
Upregulated in PD>5Y (Controls vs PD>5Y)	GO: Biological Process	GO:0051935	glutamate reuptake		0.001599	1	0	0.04958	0.4533	2	4	PER2,KCNJ10
Upregulated in PD>5Y (Controls vs PD>5Y)	GO: Biological Process	GO:0051933	amino acid neurotransmitter reuptake		0.001599	1	0	0.04958	0.4533	2	4	PER2,KCNJ10
Upregulated in PD>5Y (Controls vs PD>5Y)	GO: Biological Process	GO:2000645	negative regulation of receptor catabolic process		0.001599	1	0	0.04958	0.4533	2	4	ANXA2,ANXA2P2
Upregulated in PD>5Y (Controls vs PD>5Y)	GO: Biological Process	GO:1902230	negative regulation of intrinsic apoptotic signaling pathway in response to DNA damage		0.001621	1	0	0.04969	0.4543	4	31	TPT1,TRIAP1,TRIM32,CD74
Upregulated in PD>5Y (Controls vs PD>5Y)	GO: Biological Process	GO:0043090	amino acid import		0.001621	1	0	0.04969	0.4543	4	31	SLC7A11,PER2,KCNJ10,RGS2
Upregulated in PD>5Y (Controls vs PD>5Y)	GO: Biological Process	GO:0051050	positive regulation of transport		0.001642	1	0	0.04988	0.456	33	1157	PCP4,ADCYAP1,VAMP3,CADM1,PKD2,FGF14,HSPA8,CNR1,HSPD1,WIPF1,TRIAP1,ANXA2,SGK1,ANXA2P2,WNT5A,RGCC,BAG3,FERMT1,XBP1,PPID,IFNGR2,CTSS,SPP1,RIPK2,STC1,KARS1,CXCR4,KCNJ2,NKX3-1,CA2,RBP4,NR3C1,LEPR
Upregulated in PD>5Y (Controls vs PD>5Y)	GO: Biological Process	GO:0032007	negative regulation of TOR signaling		0.001646	1	0	0.04988	0.456	5	52	DDIT4,RNF152,DEPTOR,NPRL2,SIK1
Upregulated in ILBD (Controls vs ILBD)	GO: Biological Process	GO:0046034	ATP metabolic process		1.382E-13	3.292e-10	9.48254	3.292E-10	2.750E-9	19	329	ATP5MC3,NDUFS7,GAPDH,NDUFAB1,NDUFB4,PGAM1,NDUFB9,NDUFS3,NDUFS5,COX5A,UQCRFS1,ALDOC,HSPA8,NDUFB11,DDIT4,COX5B,COX7A2P2,COX7B,ATP5F1C
Upregulated in ILBD (Controls vs ILBD)	GO: Biological Process	GO:0006119	oxidative phosphorylation		5.500E-13	1.31e-09	8.88273	4.285E-10	3.579E-9	14	153	ATP5MC3,NDUFS7,NDUFAB1,NDUFB4,NDUFB9,NDUFS3,NDUFS5,COX5A,UQCRFS1,NDUFB11,COX5B,COX7A2P2,COX7B,ATP5F1C
Upregulated in ILBD (Controls vs ILBD)	GO: Biological Process	GO:0015986	ATP synthesis coupled proton transport		7.196E-13	1.714e-09	8.76599	4.285E-10	3.579E-9	14	156	ATP5MC3,NDUFS7,NDUFAB1,NDUFB4,NDUFB9,NDUFS3,NDUFS5,COX5A,UQCRFS1,NDUFB11,COX5B,COX7A2P2,COX7B,ATP5F1C
Upregulated in ILBD (Controls vs ILBD)	GO: Biological Process	GO:0015985	energy coupled proton transport, down electrochemical gradient		7.196E-13	1.714e-09	8.76599	4.285E-10	3.579E-9	14	156	ATP5MC3,NDUFS7,NDUFAB1,NDUFB4,NDUFB9,NDUFS3,NDUFS5,COX5A,UQCRFS1,NDUFB11,COX5B,COX7A2P2,COX7B,ATP5F1C
Upregulated in ILBD (Controls vs ILBD)	GO: Biological Process	GO:0006754	ATP biosynthetic process		5.529E-12	1.317e-08	7.88041	2.634E-9	2.200E-8	14	181	ATP5MC3,NDUFS7,NDUFAB1,NDUFB4,NDUFB9,NDUFS3,NDUFS5,COX5A,UQCRFS1,NDUFB11,COX5B,COX7A2P2,COX7B,ATP5F1C
Upregulated in ILBD (Controls vs ILBD)	GO: Biological Process	GO:0009206	purine ribonucleoside triphosphate biosynthetic process		1.320E-11	3.145e-08	7.50238	4.818E-9	4.025E-8	14	193	ATP5MC3,NDUFS7,NDUFAB1,NDUFB4,NDUFB9,NDUFS3,NDUFS5,COX5A,UQCRFS1,NDUFB11,COX5B,COX7A2P2,COX7B,ATP5F1C
Upregulated in ILBD (Controls vs ILBD)	GO: Biological Process	GO:0009145	purine nucleoside triphosphate biosynthetic process		1.416E-11	3.373e-08	7.47198	4.818E-9	4.025E-8	14	194	ATP5MC3,NDUFS7,NDUFAB1,NDUFB4,NDUFB9,NDUFS3,NDUFS5,COX5A,UQCRFS1,NDUFB11,COX5B,COX7A2P2,COX7B,ATP5F1C
Upregulated in ILBD (Controls vs ILBD)	GO: Biological Process	GO:0009201	ribonucleoside triphosphate biosynthetic process		1.996E-11	4.753e-08	7.32303	5.942E-9	4.963E-8	14	199	ATP5MC3,NDUFS7,NDUFAB1,NDUFB4,NDUFB9,NDUFS3,NDUFS5,COX5A,UQCRFS1,NDUFB11,COX5B,COX7A2P2,COX7B,ATP5F1C
Upregulated in ILBD (Controls vs ILBD)	GO: Biological Process	GO:0042775	mitochondrial ATP synthesis coupled electron transport		2.495E-11	5.944e-08	7.22592	6.033E-9	5.039E-8	11	100	NDUFS7,NDUFAB1,NDUFB4,NDUFB9,NDUFS3,NDUFS5,COX5A,UQCRFS1,NDUFB11,COX5B,COX7B
Upregulated in ILBD (Controls vs ILBD)	GO: Biological Process	GO:0009150	purine ribonucleotide metabolic process		2.654E-11	6.322e-08	7.19915	6.033E-9	5.039E-8	21	561	ATP5MC3,NDUFS7,GAPDH,ACOT13,NDUFAB1,NDUFB4,PGAM1,NDUFB9,NDUFS3,NDUFS5,COX5A,UQCRFS1,ALDOC,NDUFB11,DDIT4,ACOT8,COX5B,COX7A2P2,COX7B,NUDT4,ATP5F1C
Upregulated in ILBD (Controls vs ILBD)	GO: Biological Process	GO:0042773	ATP synthesis coupled electron transport		2.786E-11	6.636e-08	7.17809	6.033E-9	5.039E-8	11	101	NDUFS7,NDUFAB1,NDUFB4,NDUFB9,NDUFS3,NDUFS5,COX5A,UQCRFS1,NDUFB11,COX5B,COX7B
Upregulated in ILBD (Controls vs ILBD)	GO: Biological Process	GO:0009205	purine ribonucleoside triphosphate metabolic process		3.176E-11	7.565e-08	7.12119	6.304E-9	5.266E-8	14	206	ATP5MC3,NDUFS7,NDUFAB1,NDUFB4,NDUFB9,NDUFS3,NDUFS5,COX5A,UQCRFS1,NDUFB11,COX5B,COX7A2P2,COX7B,ATP5F1C
Upregulated in ILBD (Controls vs ILBD)	GO: Biological Process	GO:0009142	nucleoside triphosphate biosynthetic process		4.109E-11	9.788e-08	7.00931	6.961E-9	5.814E-8	14	210	ATP5MC3,NDUFS7,NDUFAB1,NDUFB4,NDUFB9,NDUFS3,NDUFS5,COX5A,UQCRFS1,NDUFB11,COX5B,COX7A2P2,COX7B,ATP5F1C
Upregulated in ILBD (Controls vs ILBD)	GO: Biological Process	GO:0009259	ribonucleotide metabolic process		4.332E-11	1.032e-07	6.98632	6.961E-9	5.814E-8	21	576	ATP5MC3,NDUFS7,GAPDH,ACOT13,NDUFAB1,NDUFB4,PGAM1,NDUFB9,NDUFS3,NDUFS5,COX5A,UQCRFS1,ALDOC,NDUFB11,DDIT4,ACOT8,COX5B,COX7A2P2,COX7B,NUDT4,ATP5F1C
Upregulated in ILBD (Controls vs ILBD)	GO: Biological Process	GO:0006163	purine nucleotide metabolic process		4.924E-11	1.173e-07	6.9307	6.961E-9	5.814E-8	21	580	ATP5MC3,NDUFS7,GAPDH,ACOT13,NDUFAB1,NDUFB4,PGAM1,NDUFB9,NDUFS3,NDUFS5,COX5A,UQCRFS1,ALDOC,NDUFB11,DDIT4,ACOT8,COX5B,COX7A2P2,COX7B,NUDT4,ATP5F1C
Upregulated in ILBD (Controls vs ILBD)	GO: Biological Process	GO:0006091	generation of precursor metabolites and energy		4.924E-11	1.173e-07	6.9307	6.961E-9	5.814E-8	21	580	ATP5MC3,NDUFS7,GAPDH,NDUFAB1,NDUFB4,PGAM1,NDUFB9,NDUFS3,NDUFS5,COX5A,UQCRFS1,ALDOC,VGF,NDUFB11,DDIT4,COX5B,COX7A2P2,COX7B,PPP1R3C,SH3BGRL3,ATP5F1C
Upregulated in ILBD (Controls vs ILBD)	GO: Biological Process	GO:0009199	ribonucleoside triphosphate metabolic process		4.968E-11	1.183e-07	6.92702	6.961E-9	5.814E-8	14	213	ATP5MC3,NDUFS7,NDUFAB1,NDUFB4,NDUFB9,NDUFS3,NDUFS5,COX5A,UQCRFS1,NDUFB11,COX5B,COX7A2P2,COX7B,ATP5F1C
Upregulated in ILBD (Controls vs ILBD)	GO: Biological Process	GO:0019693	ribose phosphate metabolic process		5.770E-11	1.374e-07	6.86201	7.507E-9	6.270E-8	21	585	ATP5MC3,NDUFS7,GAPDH,ACOT13,NDUFAB1,NDUFB4,PGAM1,NDUFB9,NDUFS3,NDUFS5,COX5A,UQCRFS1,ALDOC,NDUFB11,DDIT4,ACOT8,COX5B,COX7A2P2,COX7B,NUDT4,ATP5F1C
Upregulated in ILBD (Controls vs ILBD)	GO: Biological Process	GO:0009144	purine nucleoside triphosphate metabolic process		5.988E-11	1.426e-07	6.84588	7.507E-9	6.270E-8	14	216	ATP5MC3,NDUFS7,NDUFAB1,NDUFB4,NDUFB9,NDUFS3,NDUFS5,COX5A,UQCRFS1,NDUFB11,COX5B,COX7A2P2,COX7B,ATP5F1C
Upregulated in ILBD (Controls vs ILBD)	GO: Biological Process	GO:0072521	purine-containing compound metabolic process		1.405E-10	3.346e-07	6.47547	1.673E-8	1.398E-7	21	614	ATP5MC3,NDUFS7,GAPDH,ACOT13,NDUFAB1,NDUFB4,PGAM1,NDUFB9,NDUFS3,NDUFS5,COX5A,UQCRFS1,ALDOC,NDUFB11,DDIT4,ACOT8,COX5B,COX7A2P2,COX7B,NUDT4,ATP5F1C
Upregulated in ILBD (Controls vs ILBD)	GO: Biological Process	GO:0055114	oxidation-reduction process		2.166E-10	5.159e-07	6.28743	2.457E-8	2.052E-7	29	1231	NDUFS7,GAPDH,ACAT2,NDUFAB1,NDUFB4,PGAM1,NDUFB9,NDUFS3,NDUFS5,FABP3,NSDHL,BLVRA,BLVRB,COX5A,DNAJC24,UQCRFS1,PRDX5,ALDOC,NDUFB11,DDIT4,ACOT8,NDUFAF5,COX5B,COX7A2P2,COX7B,PRDX2,PPP1R3C,GSTT1,SH3BGRL3
Upregulated in ILBD (Controls vs ILBD)	GO: Biological Process	GO:0009141	nucleoside triphosphate metabolic process		2.557E-10	6.09e-07	6.21538	2.768E-8	2.312E-7	14	241	ATP5MC3,NDUFS7,NDUFAB1,NDUFB4,NDUFB9,NDUFS3,NDUFS5,COX5A,UQCRFS1,NDUFB11,COX5B,COX7A2P2,COX7B,ATP5F1C
Upregulated in ILBD (Controls vs ILBD)	GO: Biological Process	GO:0022904	respiratory electron transport chain		2.875E-10	6.848e-07	6.16444	2.977E-8	2.487E-7	11	125	NDUFS7,NDUFAB1,NDUFB4,NDUFB9,NDUFS3,NDUFS5,COX5A,UQCRFS1,NDUFB11,COX5B,COX7B
Upregulated in ILBD (Controls vs ILBD)	GO: Biological Process	GO:0022900	electron transport chain		3.281E-10	7.815e-07	6.10707	3.256E-8	2.720E-7	13	202	NDUFS7,NDUFAB1,NDUFB4,NDUFB9,NDUFS3,NDUFS5,COX5A,UQCRFS1,NDUFB11,COX5B,COX7A2P2,COX7B,SH3BGRL3
Upregulated in ILBD (Controls vs ILBD)	GO: Biological Process	GO:0009117	nucleotide metabolic process		1.288E-9	3.067e-06	5.51329	1.227E-7	1.025E-6	21	694	ATP5MC3,NDUFS7,GAPDH,ACOT13,NDUFAB1,NDUFB4,PGAM1,NDUFB9,NDUFS3,NDUFS5,COX5A,UQCRFS1,ALDOC,NDUFB11,DDIT4,ACOT8,COX5B,COX7A2P2,COX7B,NUDT4,ATP5F1C
Upregulated in ILBD (Controls vs ILBD)	GO: Biological Process	GO:0006753	nucleoside phosphate metabolic process		1.580E-9	3.763e-06	5.42447	1.447E-7	1.209E-6	21	702	ATP5MC3,NDUFS7,GAPDH,ACOT13,NDUFAB1,NDUFB4,PGAM1,NDUFB9,NDUFS3,NDUFS5,COX5A,UQCRFS1,ALDOC,NDUFB11,DDIT4,ACOT8,COX5B,COX7A2P2,COX7B,NUDT4,ATP5F1C
Upregulated in ILBD (Controls vs ILBD)	GO: Biological Process	GO:1902600	proton transmembrane transport		1.647E-9	3.924e-06	5.40627	1.453E-7	1.214E-6	14	278	ATP5MC3,NDUFS7,NDUFAB1,NDUFB4,NDUFB9,NDUFS3,NDUFS5,COX5A,UQCRFS1,NDUFB11,COX5B,COX7A2P2,COX7B,ATP5F1C
Upregulated in ILBD (Controls vs ILBD)	GO: Biological Process	GO:0032981	mitochondrial respiratory chain complex I assembly		5.784E-9	1.378e-05	4.86075	4.751E-7	3.968E-6	8	65	NDUFS7,NDUFAB1,NDUFB4,NDUFB9,NDUFS3,NDUFS5,NDUFB11,NDUFAF5
Upregulated in ILBD (Controls vs ILBD)	GO: Biological Process	GO:0010257	NADH dehydrogenase complex assembly		5.784E-9	1.378e-05	4.86075	4.751E-7	3.968E-6	8	65	NDUFS7,NDUFAB1,NDUFB4,NDUFB9,NDUFS3,NDUFS5,NDUFB11,NDUFAF5
Upregulated in ILBD (Controls vs ILBD)	GO: Biological Process	GO:0009152	purine ribonucleotide biosynthetic process		9.967E-9	2.374e-05	4.62452	7.914E-7	6.610E-6	14	320	ATP5MC3,NDUFS7,NDUFAB1,NDUFB4,NDUFB9,NDUFS3,NDUFS5,COX5A,UQCRFS1,NDUFB11,COX5B,COX7A2P2,COX7B,ATP5F1C
Upregulated in ILBD (Controls vs ILBD)	GO: Biological Process	GO:0055086	nucleobase-containing small molecule metabolic process		1.232E-8	2.935e-05	4.53239	9.383E-7	7.838E-6	21	789	ATP5MC3,NDUFS7,GAPDH,ACOT13,NDUFAB1,NDUFB4,PGAM1,NDUFB9,NDUFS3,NDUFS5,COX5A,UQCRFS1,ALDOC,NDUFB11,DDIT4,ACOT8,COX5B,COX7A2P2,COX7B,NUDT4,ATP5F1C
Upregulated in ILBD (Controls vs ILBD)	GO: Biological Process	GO:0006164	purine nucleotide biosynthetic process		1.261E-8	3.003e-05	4.52244	9.383E-7	7.838E-6	14	326	ATP5MC3,NDUFS7,NDUFAB1,NDUFB4,NDUFB9,NDUFS3,NDUFS5,COX5A,UQCRFS1,NDUFB11,COX5B,COX7A2P2,COX7B,ATP5F1C
Upregulated in ILBD (Controls vs ILBD)	GO: Biological Process	GO:0009260	ribonucleotide biosynthetic process		1.648E-8	3.925e-05	4.40616	1.189E-6	9.934E-6	14	333	ATP5MC3,NDUFS7,NDUFAB1,NDUFB4,NDUFB9,NDUFS3,NDUFS5,COX5A,UQCRFS1,NDUFB11,COX5B,COX7A2P2,COX7B,ATP5F1C
Upregulated in ILBD (Controls vs ILBD)	GO: Biological Process	GO:0072522	purine-containing compound biosynthetic process		1.987E-8	4.733e-05	4.32486	1.392E-6	1.163E-5	14	338	ATP5MC3,NDUFS7,NDUFAB1,NDUFB4,NDUFB9,NDUFS3,NDUFS5,COX5A,UQCRFS1,NDUFB11,COX5B,COX7A2P2,COX7B,ATP5F1C
Upregulated in ILBD (Controls vs ILBD)	GO: Biological Process	GO:0046390	ribose phosphate biosynthetic process		2.062E-8	4.912e-05	4.30874	1.403E-6	1.172E-5	14	339	ATP5MC3,NDUFS7,NDUFAB1,NDUFB4,NDUFB9,NDUFS3,NDUFS5,COX5A,UQCRFS1,NDUFB11,COX5B,COX7A2P2,COX7B,ATP5F1C
Upregulated in ILBD (Controls vs ILBD)	GO: Biological Process	GO:0017144	drug metabolic process		3.453E-8	8.225e-05	4.08486	2.285E-6	1.908E-5	20	760	ATP5MC3,NDUFS7,MAT2A,NDUFAB1,NDUFB4,NDUFB9,NDUFS3,NDUFS5,ADM,COX5A,CHPT1,UQCRFS1,PRDX5,NDUFB11,ACOT8,COX5B,COX7A2P2,COX7B,PRDX2,ATP5F1C
Upregulated in ILBD (Controls vs ILBD)	GO: Biological Process	GO:0006120	mitochondrial electron transport, NADH to ubiquinone		4.815E-8	0.0001147	3.94044	3.100E-6	2.589E-5	7	56	NDUFS7,NDUFAB1,NDUFB4,NDUFB9,NDUFS3,NDUFS5,NDUFB11
Upregulated in ILBD (Controls vs ILBD)	GO: Biological Process	GO:0019637	organophosphate metabolic process		5.737E-8	0.0001367	3.86423	3.596E-6	3.004E-5	25	1203	ATP5MC3,NDUFS7,GAPDH,ACOT13,NDUFAB1,NDUFB4,PGAM1,NDUFB9,NDUFS3,NDUFS5,FABP3,COX5A,CHPT1,PLA1A,UQCRFS1,PIPSL,ALDOC,NDUFB11,DDIT4,ACOT8,COX5B,COX7A2P2,COX7B,NUDT4,ATP5F1C
Upregulated in ILBD (Controls vs ILBD)	GO: Biological Process	GO:0045333	cellular respiration		6.426E-8	0.0001531	3.81502	3.925E-6	3.278E-5	11	209	NDUFS7,NDUFAB1,NDUFB4,NDUFB9,NDUFS3,NDUFS5,COX5A,UQCRFS1,NDUFB11,COX5B,COX7B
Upregulated in ILBD (Controls vs ILBD)	GO: Biological Process	GO:0033108	mitochondrial respiratory chain complex assembly		1.408E-7	0.0003353	3.47457	8.382E-6	7.002E-5	8	97	NDUFS7,NDUFAB1,NDUFB4,NDUFB9,NDUFS3,NDUFS5,NDUFB11,NDUFAF5
Upregulated in ILBD (Controls vs ILBD)	GO: Biological Process	GO:0009165	nucleotide biosynthetic process		3.146E-7	0.0007494	3.12529	1.828E-5	1.527E-4	14	423	ATP5MC3,NDUFS7,NDUFAB1,NDUFB4,NDUFB9,NDUFS3,NDUFS5,COX5A,UQCRFS1,NDUFB11,COX5B,COX7A2P2,COX7B,ATP5F1C
Upregulated in ILBD (Controls vs ILBD)	GO: Biological Process	GO:1901293	nucleoside phosphate biosynthetic process		3.426E-7	0.000816	3.08831	1.943E-5	1.623E-4	14	426	ATP5MC3,NDUFS7,NDUFAB1,NDUFB4,NDUFB9,NDUFS3,NDUFS5,COX5A,UQCRFS1,NDUFB11,COX5B,COX7A2P2,COX7B,ATP5F1C
Upregulated in ILBD (Controls vs ILBD)	GO: Biological Process	GO:0007005	mitochondrion organization		3.591E-7	0.0008554	3.06783	1.989E-5	1.662E-4	16	566	ATP5MC3,NDUFS7,NDUFAB1,NDUFB4,NDUFB9,NDUFS3,NDUFS5,PHB,MAP1LC3B2,NDUFB11,NDUFAF5,SLC25A5,BAG3,COX7A2P2,CHCHD6,ATP5F1C
Upregulated in ILBD (Controls vs ILBD)	GO: Biological Process	GO:0015980	energy derivation by oxidation of organic compounds		4.944E-7	0.001178	2.92885	2.677E-5	2.236E-4	12	313	NDUFS7,NDUFAB1,NDUFB4,NDUFB9,NDUFS3,NDUFS5,COX5A,UQCRFS1,NDUFB11,COX5B,COX7B,PPP1R3C
Upregulated in ILBD (Controls vs ILBD)	GO: Biological Process	GO:1901135	carbohydrate derivative metabolic process		1.150E-5	0.0274	1.56225	6.088E-4	5.086E-3	22	1299	ATP5MC3,NDUFS7,GAPDH,ACOT13,NDUFAB1,NDUFB4,PGAM1,NDUFB9,NDUFS3,NDUFS5,COX5A,UQCRFS1,ALDOC,NDUFB11,DDIT4,ACOT8,COX5B,COX7A2P2,COX7B,C1GALT1C1,NUDT4,ATP5F1C
Upregulated in ILBD (Controls vs ILBD)	GO: Biological Process	GO:0090407	organophosphate biosynthetic process		1.361E-5	0.03242	1.48919	7.048E-4	5.887E-3	16	751	ATP5MC3,NDUFS7,NDUFAB1,NDUFB4,NDUFB9,NDUFS3,NDUFS5,FABP3,COX5A,CHPT1,UQCRFS1,NDUFB11,COX5B,COX7A2P2,COX7B,ATP5F1C
Upregulated in ILBD (Controls vs ILBD)	GO: Biological Process	GO:0015672	monovalent inorganic cation transport		3.038E-5	0.07237	1.14044	1.540E-3	1.286E-2	15	714	ATP5MC3,NDUFS7,NDUFAB1,NDUFB4,NDUFB9,NDUFS3,NDUFS5,SLC38A2,COX5A,UQCRFS1,NDUFB11,COX5B,COX7A2P2,COX7B,ATP5F1C
Upregulated in ILBD (Controls vs ILBD)	GO: Biological Process	GO:1901137	carbohydrate derivative biosynthetic process		4.508E-5	0.1074	0.968996	2.237E-3	1.869E-2	16	829	ATP5MC3,NDUFS7,NDUFAB1,NDUFB4,NDUFB9,NDUFS3,NDUFS5,COX5A,UQCRFS1,NDUFB11,ACOT8,COX5B,COX7A2P2,COX7B,C1GALT1C1,ATP5F1C
Upregulated in ILBD (Controls vs ILBD)	GO: Biological Process	GO:2000272	negative regulation of signaling receptor activity		6.426E-5	0.1531	0.815025	3.124E-3	2.609E-2	5	69	MTRNR2L1,MTRNR2L8,MTRNR2L6,FST,GPRC5A
Upregulated in ILBD (Controls vs ILBD)	GO: Biological Process	GO:1904874	positive regulation of telomerase RNA localization to Cajal body		9.575E-5	0.2281	0.641875	4.561E-3	3.810E-2	3	15	CCT4,NHP2,CCT5
Upregulated in ILBD (Controls vs ILBD)	GO: Biological Process	GO:1904872	regulation of telomerase RNA localization to Cajal body		1.694E-4	0.4036	0.394049	7.913E-3	6.610E-2	3	18	CCT4,NHP2,CCT5
Upregulated in ILBD (Controls vs ILBD)	GO: Biological Process	GO:0090685	RNA localization to nucleus		2.003E-4	0.4771	0.321391	8.675E-3	7.246E-2	3	19	CCT4,NHP2,CCT5
Upregulated in ILBD (Controls vs ILBD)	GO: Biological Process	GO:0090672	telomerase RNA localization		2.003E-4	0.4771	0.321391	8.675E-3	7.246E-2	3	19	CCT4,NHP2,CCT5
Upregulated in ILBD (Controls vs ILBD)	GO: Biological Process	GO:0090670	RNA localization to Cajal body		2.003E-4	0.4771	0.321391	8.675E-3	7.246E-2	3	19	CCT4,NHP2,CCT5
Upregulated in ILBD (Controls vs ILBD)	GO: Biological Process	GO:0090671	telomerase RNA localization to Cajal body		2.003E-4	0.4771	0.321391	8.675E-3	7.246E-2	3	19	CCT4,NHP2,CCT5
Upregulated in ILBD (Controls vs ILBD)	GO: Biological Process	GO:0034622	cellular protein-containing complex assembly		2.669E-4	0.6356	0.196816	1.119E-2	9.348E-2	19	1277	NDUFS7,EIF3E,NDUFAB1,NDUFB4,NDUFB9,NDUFS3,NDUFS5,UBB,PRMT5,NDUFB11,RAP1GDS1,NDUFAF5,COX7A2P2,CCT4,NHP2,STXBP6,CCT5,GEMIN6,SMAD1
Upregulated in ILBD (Controls vs ILBD)	GO: Biological Process	GO:0019646	aerobic electron transport chain		2.725E-4	0.6491	0.187688	1.119E-2	9.348E-2	3	21	COX5A,COX5B,COX7B
Upregulated in ILBD (Controls vs ILBD)	GO: Biological Process	GO:0006123	mitochondrial electron transport, cytochrome c to oxygen		2.725E-4	0.6491	0.187688	1.119E-2	9.348E-2	3	21	COX5A,COX5B,COX7B
Upregulated in ILBD (Controls vs ILBD)	GO: Biological Process	GO:0098662	inorganic cation transmembrane transport		3.582E-4	0.8532	0.0689492	1.428E-2	1.193E-1	16	993	ATP5MC3,NDUFS7,PANX1,NDUFAB1,NDUFB4,NDUFB9,NDUFS3,NDUFS5,PHB,COX5A,UQCRFS1,NDUFB11,COX5B,COX7A2P2,COX7B,ATP5F1C
Upregulated in ILBD (Controls vs ILBD)	GO: Biological Process	GO:0042776	mitochondrial ATP synthesis coupled proton transport		3.596E-4	0.8566	0.0672219	1.428E-2	1.193E-1	3	23	ATP5MC3,COX5B,ATP5F1C
Upregulated in ILBD (Controls vs ILBD)	GO: Biological Process	GO:1900118	negative regulation of execution phase of apoptosis		4.629E-4	1	0	1.808E-2	1.510E-1	3	25	MTRNR2L1,MTRNR2L8,MTRNR2L6
Upregulated in ILBD (Controls vs ILBD)	GO: Biological Process	GO:0140053	mitochondrial gene expression		5.146E-4	1	0	1.977E-2	1.651E-1	6	164	TRMT61B,MRPL45,MRPL48,MRPL40,HARS1,MRPL9
Upregulated in ILBD (Controls vs ILBD)	GO: Biological Process	GO:0098655	cation transmembrane transport		5.525E-4	1	0	2.089E-2	1.745E-1	17	1138	ATP5MC3,NDUFS7,PANX1,NDUFAB1,NDUFB4,NDUFB9,NDUFS3,NDUFS5,PHB,SLC38A2,COX5A,UQCRFS1,NDUFB11,COX5B,COX7A2P2,COX7B,ATP5F1C
Upregulated in ILBD (Controls vs ILBD)	GO: Biological Process	GO:0006735	NADH regeneration		5.835E-4	1	0	2.102E-2	1.756E-1	3	27	GAPDH,PGAM1,ALDOC
Upregulated in ILBD (Controls vs ILBD)	GO: Biological Process	GO:0061621	canonical glycolysis		5.835E-4	1	0	2.102E-2	1.756E-1	3	27	GAPDH,PGAM1,ALDOC
Upregulated in ILBD (Controls vs ILBD)	GO: Biological Process	GO:0061718	glucose catabolic process to pyruvate		5.835E-4	1	0	2.102E-2	1.756E-1	3	27	GAPDH,PGAM1,ALDOC
Upregulated in ILBD (Controls vs ILBD)	GO: Biological Process	GO:0006457	protein folding		5.913E-4	1	0	2.102E-2	1.756E-1	7	234	HSP90B2P,DNAJC24,HSPA8,BAG3,CCT4,CCT5,PPIL1
Upregulated in ILBD (Controls vs ILBD)	GO: Biological Process	GO:0006787	porphyrin-containing compound catabolic process		7.609E-4	1	0	2.589E-2	2.163E-1	2	7	BLVRA,BLVRB
Upregulated in ILBD (Controls vs ILBD)	GO: Biological Process	GO:0046149	pigment catabolic process		7.609E-4	1	0	2.589E-2	2.163E-1	2	7	BLVRA,BLVRB
Upregulated in ILBD (Controls vs ILBD)	GO: Biological Process	GO:0042167	heme catabolic process		7.609E-4	1	0	2.589E-2	2.163E-1	2	7	BLVRA,BLVRB
Upregulated in ILBD (Controls vs ILBD)	GO: Biological Process	GO:0061620	glycolytic process through glucose-6-phosphate		7.991E-4	1	0	2.681E-2	2.240E-1	3	30	GAPDH,PGAM1,ALDOC
Upregulated in ILBD (Controls vs ILBD)	GO: Biological Process	GO:0061615	glycolytic process through fructose-6-phosphate		8.808E-4	1	0	2.914E-2	2.434E-1	3	31	GAPDH,PGAM1,ALDOC
Upregulated in ILBD (Controls vs ILBD)	GO: Biological Process	GO:0042273	ribosomal large subunit biogenesis		9.372E-4	1	0	3.058E-2	2.554E-1	4	71	NOP16,ZNF622,NHP2,WDR74
Upregulated in ILBD (Controls vs ILBD)	GO: Biological Process	GO:0098660	inorganic ion transmembrane transport		9.592E-4	1	0	3.088E-2	2.579E-1	16	1088	ATP5MC3,NDUFS7,PANX1,NDUFAB1,NDUFB4,NDUFB9,NDUFS3,NDUFS5,PHB,COX5A,UQCRFS1,NDUFB11,COX5B,COX7A2P2,COX7B,ATP5F1C
Upregulated in ILBD (Controls vs ILBD)	GO: Biological Process	GO:0033015	tetrapyrrole catabolic process		1.011E-3	1	0	3.126E-2	2.611E-1	2	8	BLVRA,BLVRB
Upregulated in ILBD (Controls vs ILBD)	GO: Biological Process	GO:2000564	regulation of CD8-positive, alpha-beta T cell proliferation		1.011E-3	1	0	3.126E-2	2.611E-1	2	8	IRF1,SH3RF1
Upregulated in ILBD (Controls vs ILBD)	GO: Biological Process	GO:0035740	CD8-positive, alpha-beta T cell proliferation		1.011E-3	1	0	3.126E-2	2.611E-1	2	8	IRF1,SH3RF1
Upregulated in ILBD (Controls vs ILBD)	GO: Biological Process	GO:0042407	cristae formation		1.060E-3	1	0	3.236E-2	2.703E-1	3	33	ATP5MC3,CHCHD6,ATP5F1C
Upregulated in ILBD (Controls vs ILBD)	GO: Biological Process	GO:1904869	regulation of protein localization to Cajal body		1.294E-3	1	0	3.853E-2	3.218E-1	2	9	CCT4,CCT5
Upregulated in ILBD (Controls vs ILBD)	GO: Biological Process	GO:1904871	positive regulation of protein localization to Cajal body		1.294E-3	1	0	3.853E-2	3.218E-1	2	9	CCT4,CCT5
Upregulated in ILBD (Controls vs ILBD)	GO: Biological Process	GO:0006007	glucose catabolic process		1.483E-3	1	0	4.322E-2	3.610E-1	3	37	GAPDH,PGAM1,ALDOC
Upregulated in ILBD (Controls vs ILBD)	GO: Biological Process	GO:0032543	mitochondrial translation		1.488E-3	1	0	4.322E-2	3.610E-1	5	136	MRPL45,MRPL48,MRPL40,HARS1,MRPL9
Upregulated in ILBD (Controls vs ILBD)	GO: Biological Process	GO:0055085	transmembrane transport		1.541E-3	1	0	4.411E-2	3.685E-1	22	1830	ATP5MC3,NDUFS7,PSMB6,PANX1,NDUFAB1,NDUFB4,NDUFB9,NDUFS3,NDUFS5,PHB,SLC38A2,UBB,COX5A,SLC35D3,UQCRFS1,HSPA8,NDUFB11,SLC25A5,COX5B,COX7A2P2,COX7B,ATP5F1C
Upregulated in ILBD (Controls vs ILBD)	GO: Biological Process	GO:1903405	protein localization to nuclear body		1.611E-3	1	0	4.411E-2	3.685E-1	2	10	CCT4,CCT5
Upregulated in ILBD (Controls vs ILBD)	GO: Biological Process	GO:0000290	deadenylation-dependent decapping of nuclear-transcribed mRNA		1.611E-3	1	0	4.411E-2	3.685E-1	2	10	LSM1,DCPS
Upregulated in ILBD (Controls vs ILBD)	GO: Biological Process	GO:1904867	protein localization to Cajal body		1.611E-3	1	0	4.411E-2	3.685E-1	2	10	CCT4,CCT5
Upregulated in ILBD (Controls vs ILBD)	GO: Biological Process	GO:1904851	positive regulation of establishment of protein localization to telomere		1.611E-3	1	0	4.411E-2	3.685E-1	2	10	CCT4,CCT5
Upregulated in NM+ (Cortex vs NM+)	GO: Biological Process	GO:0099536	synaptic signaling		2.299E-47	2.166e-43	42.6643	2.166E-43	2.108E-42	268	913	ABAT,MAP1A,MAP1B,ASIC2,MAPT,ACHE,TENM2,MECP2,NLGN2,AMPH,VPS18,SORBS2,TPRG1L,PPFIA2,CNIH2,CNTNAP1,APBA1,LRRC4C,PPFIA3,ARF1,SPTBN4,CADPS,LYNX1,ATP2A2,ATP2B2,MYO5A,RAB11A,NAPA,NCAM1,BCR,LIN7A,CDK5R1,BRAF,SYNJ1,CACNA1G,BSN,CACNA1B,CNTN4,CACNA1E,CHRNA6,CACNB2,CACNB3,CACNB4,CALB1,CALB2,NRCAM,CALM3,CAMK2B,NTSR1,CBLN1,SYT7,OPRK1,SHISA9,USP8,OXTR,PAFAH1B1,SYNGR1,NEURL1,PAK1,DGKI,PCDH8,CDH8,CDH11,LGI1,CDK5…
Upregulated in NM+ (Cortex vs NM+)	GO: Biological Process	GO:0098916	anterograde trans-synaptic signaling		1.942E-46	1.831e-42	41.7373	6.102E-43	5.936E-42	262	891	ABAT,MAP1A,MAP1B,ASIC2,MAPT,ACHE,MECP2,NLGN2,AMPH,VPS18,TPRG1L,PPFIA2,CNIH2,CNTNAP1,APBA1,LRRC4C,PPFIA3,ARF1,SPTBN4,CADPS,LYNX1,ATP2A2,ATP2B2,MYO5A,RAB11A,NAPA,NCAM1,BCR,LIN7A,BRAF,SYNJ1,CACNA1G,BSN,CACNA1B,CNTN4,CACNA1E,CHRNA6,CACNB2,CACNB3,CACNB4,CALB1,CALB2,NRCAM,CALM3,CAMK2B,NTSR1,CBLN1,SYT7,OPRK1,SHISA9,USP8,OXTR,PAFAH1B1,SYNGR1,NEURL1,PAK1,DGKI,PCDH8,CDH8,CDH11,LGI1,CDK5,PDE4A,CACNA2D2,CFL1…
Upregulated in NM+ (Cortex vs NM+)	GO: Biological Process	GO:0007268	chemical synaptic transmission		1.942E-46	1.831e-42	41.7373	6.102E-43	5.936E-42	262	891	ABAT,MAP1A,MAP1B,ASIC2,MAPT,ACHE,MECP2,NLGN2,AMPH,VPS18,TPRG1L,PPFIA2,CNIH2,CNTNAP1,APBA1,LRRC4C,PPFIA3,ARF1,SPTBN4,CADPS,LYNX1,ATP2A2,ATP2B2,MYO5A,RAB11A,NAPA,NCAM1,BCR,LIN7A,BRAF,SYNJ1,CACNA1G,BSN,CACNA1B,CNTN4,CACNA1E,CHRNA6,CACNB2,CACNB3,CACNB4,CALB1,CALB2,NRCAM,CALM3,CAMK2B,NTSR1,CBLN1,SYT7,OPRK1,SHISA9,USP8,OXTR,PAFAH1B1,SYNGR1,NEURL1,PAK1,DGKI,PCDH8,CDH8,CDH11,LGI1,CDK5,PDE4A,CACNA2D2,CFL1…
Upregulated in NM+ (Cortex vs NM+)	GO: Biological Process	GO:0099537	trans-synaptic signaling		4.607E-46	4.343e-42	41.3622	1.086E-42	1.056E-41	263	900	ABAT,MAP1A,MAP1B,ASIC2,MAPT,ACHE,TENM2,MECP2,NLGN2,AMPH,VPS18,TPRG1L,PPFIA2,CNIH2,CNTNAP1,APBA1,LRRC4C,PPFIA3,ARF1,SPTBN4,CADPS,LYNX1,ATP2A2,ATP2B2,MYO5A,RAB11A,NAPA,NCAM1,BCR,LIN7A,BRAF,SYNJ1,CACNA1G,BSN,CACNA1B,CNTN4,CACNA1E,CHRNA6,CACNB2,CACNB3,CACNB4,CALB1,CALB2,NRCAM,CALM3,CAMK2B,NTSR1,CBLN1,SYT7,OPRK1,SHISA9,USP8,OXTR,PAFAH1B1,SYNGR1,NEURL1,PAK1,DGKI,PCDH8,CDH8,CDH11,LGI1,CDK5,PDE4A,CACNA2D…
Upregulated in NM+ (Cortex vs NM+)	GO: Biological Process	GO:0099003	vesicle-mediated transport in synapse		1.414E-36	1.333e-32	31.8752	2.666E-33	2.594E-32	113	265	ACTG1,BTBD9,AP2B1,SCAMP5,NLGN2,AMPH,VPS18,PPFIA2,APBA1,PPFIA3,CADPS,ATP2A2,RAB11A,NAPA,CDK5R1,BRAF,SYNJ1,BSN,CACNA1B,CHRNA6,CACNB2,CACNB4,CALM3,CANX,SYT7,DGKI,CDK5,SLC10A4,CHRNA4,CHRNB2,CHRNB3,SNAP29,AP2M1,NRXN3,NRXN1,CLTC,PLS3,PACSIN1,STXBP5L,PREPL,PPP3CB,PPP3R1,RIMS4,CALY,PRKCA,ERC2,PRKCG,SNPH,RIMS3,DNAJC6,DDC,SNAP91,SV2A,IQSEC1,GRIN3A,DNM1,RAB3A,RAB27B,DRD2,TOR1A,DNM1L,PRRT2,UNC13C,SNAP47,STX1…
Upregulated in NM+ (Cortex vs NM+)	GO: Biological Process	GO:0099504	synaptic vesicle cycle		9.939E-34	9.368e-30	29.0284	1.399E-30	1.361E-29	102	236	ACTG1,BTBD9,SCAMP5,NLGN2,AMPH,VPS18,PPFIA2,APBA1,PPFIA3,CADPS,ATP2A2,NAPA,CDK5R1,BRAF,SYNJ1,BSN,CACNA1B,CHRNA6,CACNB2,CACNB4,CALM3,CANX,SYT7,DGKI,CDK5,SLC10A4,CHRNA4,CHRNB2,CHRNB3,SNAP29,AP2M1,NRXN3,NRXN1,CLTC,PLS3,PACSIN1,STXBP5L,PREPL,PPP3CB,RIMS4,PRKCA,ERC2,PRKCG,SNPH,RIMS3,DNAJC6,DDC,SNAP91,SV2A,GRIN3A,DNM1,RAB3A,RAB27B,DRD2,TOR1A,DNM1L,PRRT2,UNC13C,SNAP47,STX1B,KIAA1109,FGF14,NLGN4Y,SH3GL2,N…
Upregulated in NM+ (Cortex vs NM+)	GO: Biological Process	GO:0050804	modulation of chemical synaptic transmission		1.039E-33	9.796e-30	29.009	1.399E-30	1.361E-29	169	539	ABAT,MAP1A,MAP1B,MAPT,ACHE,MECP2,NLGN2,VPS18,TPRG1L,PPFIA2,CNIH2,APBA1,LRRC4C,PPFIA3,ARF1,ATP2A2,ATP2B2,RAB11A,NAPA,NCAM1,BCR,BRAF,CACNA1B,CNTN4,CHRNA6,CACNB2,CACNB3,CACNB4,CALB1,CALB2,CALM3,CAMK2B,NTSR1,CBLN1,SYT7,SHISA9,USP8,OXTR,SYNGR1,NEURL1,PAK1,DGKI,PCDH8,CDH11,LGI1,CDK5,PDE4A,CACNA2D2,CFL1,CHRNA4,CHRNB2,CHRNB3,SERPINE2,NRXN3,NRXN1,PLCB4,RAB26,AKAP7,STXBP5L,PNKD,PREPL,AKAP12,PPP3CA,PPP3CB,P…
Upregulated in NM+ (Cortex vs NM+)	GO: Biological Process	GO:0099177	regulation of trans-synaptic signaling		1.341E-33	1.264e-29	28.8983	1.579E-30	1.537E-29	169	540	ABAT,MAP1A,MAP1B,MAPT,ACHE,MECP2,NLGN2,VPS18,TPRG1L,PPFIA2,CNIH2,APBA1,LRRC4C,PPFIA3,ARF1,ATP2A2,ATP2B2,RAB11A,NAPA,NCAM1,BCR,BRAF,CACNA1B,CNTN4,CHRNA6,CACNB2,CACNB3,CACNB4,CALB1,CALB2,CALM3,CAMK2B,NTSR1,CBLN1,SYT7,SHISA9,USP8,OXTR,SYNGR1,NEURL1,PAK1,DGKI,PCDH8,CDH11,LGI1,CDK5,PDE4A,CACNA2D2,CFL1,CHRNA4,CHRNB2,CHRNB3,SERPINE2,NRXN3,NRXN1,PLCB4,RAB26,AKAP7,STXBP5L,PNKD,PREPL,AKAP12,PPP3CA,PPP3CB,P…
Upregulated in NM+ (Cortex vs NM+)	GO: Biological Process	GO:0060341	regulation of cellular localization		1.101E-29	1.037e-25	24.9842	1.153E-26	1.121E-25	256	1060	MAP1A,MAP1B,MAP2,CNST,MAPT,BTBD9,MECP2,MGAT3,STX18,AP2B1,SCAMP5,SLC35D3,NLGN2,STX7,VPS18,SORBS2,DPP10,ANK2,PPFIA2,CNIH2,APBA1,KCNAB2,AR,ARF1,PDE8B,ASPH,DYNLL1,ATP2A2,GBF1,MYO5A,RAB11A,NAPA,NCAM1,INPP4B,BICD1,NEFH,CDK5R1,BRAF,SYNJ1,BSN,NMT1,CACNA1B,CACNA1E,CHRNA6,CACNB2,CACNB3,CACNB4,CALM1,CALM3,CAMK2B,CAMK2D,CAMK2G,NTSR1,NUCB1,OAZ2,SYT7,SIAH3,CCNE1,CCT6A,OXCT1,PDCD5,UHMK1,PAK1,DGKI,CDC42,DCLK1,CD…
Upregulated in NM+ (Cortex vs NM+)	GO: Biological Process	GO:0007267	cell-cell signaling		1.756E-29	1.655e-25	24.7812	1.655E-26	1.610E-25	391	1899	ABAT,MAP1A,MAP1B,ASIC2,MAPT,ACHE,MARK1,MCC,TENM2,MECP2,MGAT3,AP2A1,AP2A2,AP2B1,AGTR1,MLLT3,NLGN2,AMPH,VPS18,SORBS2,TPRG1L,ANK2,SLC25A4,SLC25A5,PPFIA2,CNIH2,CNTNAP1,APBA1,AMER3,LRRC4C,PPFIA3,AR,ARF1,MADD,SPTBN4,CADPS,PDE8B,MCU,CAPRIN2,RSPO2,DYNLL1,LYNX1,ATP2A2,ATP2B2,MYO5A,RAB11A,NAPA,NCAM1,BCR,LIN7A,NELL2,CDK5R1,BRAF,SYNJ1,CACNA1G,BSN,BTRC,CACNA1B,CNTN4,CACNA1E,CHRNA6,CACNB2,CACNB3,CACNB4,NPY1R,C…
Upregulated in NM+ (Cortex vs NM+)	GO: Biological Process	GO:0050808	synapse organization		5.790E-29	5.457e-25	24.263	4.961E-26	4.827E-25	152	498	MAP1B,ASIC2,MAPT,ACHE,ACTG1,MECP2,SLITRK1,AMIGO1,ADD2,NLGN2,SORBS2,LRFN1,PPFIA2,LRRC4C,ARF1,CAPRIN2,ATP2B2,MYH10,MYO5A,NEFH,NEFL,CDK5R1,BSN,WASF1,CACNB2,WASL,CACNB3,CACNB4,NRCAM,CAMK2B,CBLN1,OPA1,OXTR,INA,PAFAH1B1,NEURL1,PAK1,PAK3,CDC42,PCDH8,CDH8,CDK5,CACNA2D2,CFL1,CHRNB2,DLGAP3,NRXN3,NRXN1,NRXN2,CAMKV,PIN1,NTN1,PLS3,CRKL,CHMP2B,LRRN3,RIMS4,LRRTM2,SLITRK5,PRKCA,ERC2,PRNP,NOS1AP,SEMA3E,CLSTN3,FRM…
Upregulated in NM+ (Cortex vs NM+)	GO: Biological Process	GO:0099643	signal release from synapse		1.842E-26	1.736e-22	21.7605	1.335E-23	1.299E-22	87	215	VPS18,PPFIA2,APBA1,PPFIA3,CADPS,ATP2A2,NAPA,LIN7A,BRAF,SYNJ1,CACNA1B,CHRNA6,CACNB2,CACNB4,CALM3,SYT7,PAK1,DGKI,CDK5,CHRNA4,CHRNB2,CHRNB3,SNAP29,NRXN3,NRXN1,NRXN2,STXBP5L,PNKD,PREPL,RIMS4,PRKCA,ERC2,PRKCG,SNPH,RIMS3,SNAP91,PTPRN2,SV2A,GRIN3A,RAB3A,DRD2,DNM1L,PRRT2,UNC13C,RHOT1,PDZD11,SNAP47,STX1B,NLGN1,RPH3A,RAB3GAP1,NAPB,SLC18A2,CSPG5,NSG1,DNAJC5,RIMS1,SNAP25,SNCA,SNCG,UNC13A,ERC1,SYT17,SPTBN2,CP…
Upregulated in NM+ (Cortex vs NM+)	GO: Biological Process	GO:0007269	neurotransmitter secretion		1.842E-26	1.736e-22	21.7605	1.335E-23	1.299E-22	87	215	VPS18,PPFIA2,APBA1,PPFIA3,CADPS,ATP2A2,NAPA,LIN7A,BRAF,SYNJ1,CACNA1B,CHRNA6,CACNB2,CACNB4,CALM3,SYT7,PAK1,DGKI,CDK5,CHRNA4,CHRNB2,CHRNB3,SNAP29,NRXN3,NRXN1,NRXN2,STXBP5L,PNKD,PREPL,RIMS4,PRKCA,ERC2,PRKCG,SNPH,RIMS3,SNAP91,PTPRN2,SV2A,GRIN3A,RAB3A,DRD2,DNM1L,PRRT2,UNC13C,RHOT1,PDZD11,SNAP47,STX1B,NLGN1,RPH3A,RAB3GAP1,NAPB,SLC18A2,CSPG5,NSG1,DNAJC5,RIMS1,SNAP25,SNCA,SNCG,UNC13A,ERC1,SYT17,SPTBN2,CP…
Upregulated in NM+ (Cortex vs NM+)	GO: Biological Process	GO:0098693	regulation of synaptic vesicle cycle		9.923E-26	9.352e-22	21.0291	6.680E-23	6.499E-22	71	155	BTBD9,SCAMP5,NLGN2,VPS18,PPFIA2,APBA1,ATP2A2,NAPA,CDK5R1,BRAF,SYNJ1,BSN,CACNA1B,CHRNA6,CACNB2,CACNB4,CALM3,SYT7,DGKI,CDK5,SLC10A4,CHRNA4,CHRNB2,CHRNB3,SNAP29,AP2M1,NRXN3,NRXN1,PLS3,STXBP5L,PREPL,PPP3CB,RIMS4,PRKCA,PRKCG,RIMS3,SNAP91,GRIN3A,DNM1,RAB3A,DRD2,TOR1A,DNM1L,PRRT2,STX1B,FGF14,NLGN1,RAB3GAP1,NAPB,CSPG5,DNAJC5,RIMS1,SNCA,UNC13A,ERC1,CPLX2,CPLX1,PCDH17,STXBP1,SYT11,VAMP1,VAMP2,SYN1,SYP,SYT1…
Upregulated in NM+ (Cortex vs NM+)	GO: Biological Process	GO:0016079	synaptic vesicle exocytosis		1.467E-25	1.383e-21	20.8592	9.219E-23	8.968E-22	70	152	VPS18,PPFIA2,APBA1,PPFIA3,CADPS,ATP2A2,NAPA,BRAF,SYNJ1,CACNA1B,CHRNA6,CACNB2,CACNB4,CALM3,SYT7,DGKI,CDK5,CHRNA4,CHRNB2,CHRNB3,SNAP29,NRXN3,STXBP5L,PREPL,RIMS4,PRKCA,ERC2,PRKCG,SNPH,RIMS3,SV2A,GRIN3A,RAB3A,DRD2,DNM1L,PRRT2,UNC13C,SNAP47,STX1B,NLGN1,RAB3GAP1,NAPB,CSPG5,DNAJC5,RIMS1,SNAP25,SNCA,UNC13A,ERC1,SYT17,SPTBN2,CPLX2,CPLX1,STXBP1,SYT11,VAMP1,VAMP2,SYN1,SYP,SYT1,SYT4,SYT5,PCLO,GSK3B,NCS1,FBXL…
Upregulated in NM+ (Cortex vs NM+)	GO: Biological Process	GO:0048284	organelle fusion		1.378E-24	1.298e-20	19.8867	8.114E-22	7.894E-21	238	1032	ACLY,AP2A2,SCAMP5,LRRC7,STX7,ALDOA,ALDOC,SYT13,VPS18,ANK1,PPFIA2,APBA1,KCNAB2,APEH,APLP2,PPFIA3,PDXK,ARF1,USO1,CADPS,SCG3,LAMTOR3,PLD6,DYNLL1,ATP2A2,MYH10,ATP6V0A1,ATP6AP1,MYO5A,RAB11A,NAPA,NCAM1,BCR,LIN7A,GGH,BNIP1,BNIP3,BRAF,SYNJ1,AP1M1,CACNA1G,CDK5R2,CACNA1B,CHRNA6,CACNB2,CACNB4,CALM1,CALM3,NSF,ARL8A,SYT7,OPA1,SYNGR3,SYNGR1,PAFAH1B2,HGS,CD47,PAK1,DGKI,PCDH7,CDK5,SCFD2,RAB11B,GDAP1,CHGA,OLA1,PG…
Upregulated in NM+ (Cortex vs NM+)	GO: Biological Process	GO:0048666	neuron development		1.781E-24	1.679e-20	19.7749	9.875E-22	9.606E-21	281	1297	MAP1A,MAP1B,MAP2,MAP6,MAPT,ACHE,MARK1,USP9X,MCF2,GPRIN1,TENM2,MECP2,SLITRK1,RNF157,AMIGO1,KIDINS220,AP2A1,LRRC7,NLGN2,ULK1,CUL4B,NYAP2,KLHL1,CNTNAP1,ENC1,CAMSAP3,LRRC4C,GBA2,BLOC1S2,SEMA4G,ARF1,SPTBN4,ARHGDIA,FEZF1,CAPRIN2,ATP2B2,MYH10,MYO9A,RAB11A,BBS4,NCAM1,NDN,NEFM,NEFH,NEFL,CDK5R1,BRAF,BSG,HERC1,WASF1,NANOS1,CNTN4,WASL,NRCAM,CAMK2B,HCN1,NR4A2,OGDH,OPA1,CCKAR,PAFAH1B1,NEURL1,UHMK1,PAK1,PAK3,CD…
Upregulated in NM+ (Cortex vs NM+)	GO: Biological Process	GO:0006836	neurotransmitter transport		2.467E-24	2.325e-20	19.6336	1.292E-21	1.257E-20	110	333	ABAT,VPS18,PPFIA2,APBA1,PPFIA3,SLC25A12,CADPS,ATP2A2,NAPA,LIN7A,BRAF,SYNJ1,CACNA1B,CHRNA6,CACNB2,CACNB4,CALM3,NTSR1,SYT7,SYNGR3,PAK1,DGKI,CDK5,SLC10A4,CHRNA4,CHRNB2,CHRNB3,SNAP29,NRXN3,NRXN1,NRXN2,STXBP5L,PNKD,PREPL,RIMS4,PRKCA,ERC2,PRKCG,SNPH,RIMS3,DDC,SNAP91,PTPRN2,SV2B,SV2A,SLC25A38,GRIN3A,RAB3A,DRD2,TOR1A,DNM1L,SLC6A15,PRRT2,RGS2,RGS4,SLC25A22,UNC13C,RHOT1,PDZD11,SNAP47,STX1B,ARL6IP5,NLGN1,SL…
Upregulated in NM+ (Cortex vs NM+)	GO: Biological Process	GO:0031175	neuron projection development		4.647E-24	4.38e-20	19.3585	2.305E-21	2.243E-20	256	1150	MAP1A,MAP1B,MAP2,MAP6,MAPT,ACHE,MARK1,USP9X,MCF2,GPRIN1,TENM2,MECP2,SLITRK1,RNF157,AMIGO1,KIDINS220,AP2A1,LRRC7,NLGN2,ULK1,CUL4B,NYAP2,KLHL1,CNTNAP1,ENC1,CAMSAP3,LRRC4C,BLOC1S2,SEMA4G,ARF1,SPTBN4,ARHGDIA,FEZF1,CAPRIN2,ATP2B2,MYH10,MYO9A,RAB11A,BBS4,NCAM1,NDN,NEFM,NEFH,NEFL,CDK5R1,BRAF,BSG,HERC1,WASF1,CNTN4,WASL,NRCAM,CAMK2B,NR4A2,OPA1,CCKAR,PAFAH1B1,NEURL1,UHMK1,PAK1,PAK3,CDC42,PAQR3,CDH11,DCLK1,…
Upregulated in NM+ (Cortex vs NM+)	GO: Biological Process	GO:0006887	exocytosis		1.479E-23	1.394e-19	18.8557	6.337E-21	6.165E-20	222	953	ACLY,AP2A2,SCAMP5,LRRC7,ALDOA,ALDOC,SYT13,VPS18,ANK1,PPFIA2,APBA1,KCNAB2,APEH,APLP2,PPFIA3,PDXK,ARF1,CADPS,SCG3,LAMTOR3,DYNLL1,ATP2A2,MYH10,ATP6V0A1,ATP6AP1,MYO5A,RAB11A,NAPA,NCAM1,BCR,LIN7A,GGH,BRAF,SYNJ1,AP1M1,CACNA1G,CDK5R2,CACNA1B,CHRNA6,CACNB2,CACNB4,CALM1,CALM3,NSF,ARL8A,SYT7,SYNGR3,SYNGR1,PAFAH1B2,HGS,CD47,PAK1,DGKI,PCDH7,CDK5,SCFD2,RAB11B,CHGA,OLA1,PGAM1,CHRNA4,RAB3C,CHRNB2,TRAPPC1,CHRNB3…
Upregulated in NM+ (Cortex vs NM+)	GO: Biological Process	GO:0140029	exocytic process		1.479E-23	1.394e-19	18.8557	6.337E-21	6.165E-20	222	953	ACLY,AP2A2,SCAMP5,LRRC7,ALDOA,ALDOC,SYT13,VPS18,ANK1,PPFIA2,APBA1,KCNAB2,APEH,APLP2,PPFIA3,PDXK,ARF1,CADPS,SCG3,LAMTOR3,DYNLL1,ATP2A2,MYH10,ATP6V0A1,ATP6AP1,MYO5A,RAB11A,NAPA,NCAM1,BCR,LIN7A,GGH,BRAF,SYNJ1,AP1M1,CACNA1G,CDK5R2,CACNA1B,CHRNA6,CACNB2,CACNB4,CALM1,CALM3,NSF,ARL8A,SYT7,SYNGR3,SYNGR1,PAFAH1B2,HGS,CD47,PAK1,DGKI,PCDH7,CDK5,SCFD2,RAB11B,CHGA,OLA1,PGAM1,CHRNA4,RAB3C,CHRNB2,TRAPPC1,CHRNB3…
Upregulated in NM+ (Cortex vs NM+)	GO: Biological Process	GO:0099500	vesicle fusion to plasma membrane		1.479E-23	1.394e-19	18.8557	6.337E-21	6.165E-20	222	953	ACLY,AP2A2,SCAMP5,LRRC7,ALDOA,ALDOC,SYT13,VPS18,ANK1,PPFIA2,APBA1,KCNAB2,APEH,APLP2,PPFIA3,PDXK,ARF1,CADPS,SCG3,LAMTOR3,DYNLL1,ATP2A2,MYH10,ATP6V0A1,ATP6AP1,MYO5A,RAB11A,NAPA,NCAM1,BCR,LIN7A,GGH,BRAF,SYNJ1,AP1M1,CACNA1G,CDK5R2,CACNA1B,CHRNA6,CACNB2,CACNB4,CALM1,CALM3,NSF,ARL8A,SYT7,SYNGR3,SYNGR1,PAFAH1B2,HGS,CD47,PAK1,DGKI,PCDH7,CDK5,SCFD2,RAB11B,CHGA,OLA1,PGAM1,CHRNA4,RAB3C,CHRNB2,TRAPPC1,CHRNB3…
Upregulated in NM+ (Cortex vs NM+)	GO: Biological Process	GO:0090174	organelle membrane fusion		4.625E-23	4.359e-19	18.3606	1.895E-20	1.844E-19	230	1009	ACLY,AP2A2,SCAMP5,LRRC7,STX7,ALDOA,ALDOC,SYT13,VPS18,ANK1,PPFIA2,APBA1,KCNAB2,APEH,APLP2,PPFIA3,PDXK,ARF1,USO1,CADPS,SCG3,LAMTOR3,DYNLL1,ATP2A2,MYH10,ATP6V0A1,ATP6AP1,MYO5A,RAB11A,NAPA,NCAM1,BCR,LIN7A,GGH,BNIP1,BRAF,SYNJ1,AP1M1,CACNA1G,CDK5R2,CACNA1B,CHRNA6,CACNB2,CACNB4,CALM1,CALM3,NSF,ARL8A,SYT7,SYNGR3,SYNGR1,PAFAH1B2,HGS,CD47,PAK1,DGKI,PCDH7,CDK5,SCFD2,RAB11B,CHGA,OLA1,PGAM1,CHRNA4,RAB3C,CHRNB…
Upregulated in NM+ (Cortex vs NM+)	GO: Biological Process	GO:0048812	neuron projection morphogenesis		2.026E-22	1.909e-18	17.7192	7.956E-20	7.740E-19	183	742	MAP1A,MAP1B,MAP2,MAP6,MAPT,ACHE,USP9X,MCF2,TENM2,MECP2,SLITRK1,RNF157,AMIGO1,KIDINS220,ULK1,NYAP2,CNTNAP1,LRRC4C,SEMA4G,SPTBN4,ARHGDIA,FEZF1,CAPRIN2,MYH10,MYO9A,RAB11A,NCAM1,NDN,NEFM,NEFH,NEFL,CDK5R1,BRAF,BSG,WASF1,CNTN4,WASL,NRCAM,CAMK2B,NR4A2,OPA1,CCKAR,PAFAH1B1,PAK1,PAK3,CDC42,CDH11,DCLK1,LGI1,CDK5,NUMBL,CFL1,CHN1,B4GALT6,CHRNB2,B4GALT5,SLIT2,CPNE6,NRXN3,NRXN1,PITPNA,NTN1,PACSIN1,POU3F2,CRMP1,…
Upregulated in NM+ (Cortex vs NM+)	GO: Biological Process	GO:0006906	vesicle fusion		2.435E-22	2.295e-18	17.6392	9.180E-20	8.930E-19	227	1003	ACLY,AP2A2,SCAMP5,LRRC7,STX7,ALDOA,ALDOC,SYT13,VPS18,ANK1,PPFIA2,APBA1,KCNAB2,APEH,APLP2,PPFIA3,PDXK,ARF1,USO1,CADPS,SCG3,LAMTOR3,DYNLL1,ATP2A2,MYH10,ATP6V0A1,ATP6AP1,MYO5A,RAB11A,NAPA,NCAM1,BCR,LIN7A,GGH,BRAF,SYNJ1,AP1M1,CACNA1G,CDK5R2,CACNA1B,CHRNA6,CACNB2,CACNB4,CALM1,CALM3,NSF,ARL8A,SYT7,SYNGR3,SYNGR1,PAFAH1B2,HGS,CD47,PAK1,DGKI,PCDH7,CDK5,SCFD2,RAB11B,CHGA,OLA1,PGAM1,CHRNA4,RAB3C,CHRNB2,TRAP…
Upregulated in NM+ (Cortex vs NM+)	GO: Biological Process	GO:0001505	regulation of neurotransmitter levels		6.348E-22	5.983e-18	17.2231	2.301E-19	2.239E-18	124	425	ABAT,ACHE,BTBD9,VPS18,PPFIA2,APBA1,PPFIA3,CADPS,ASS1,DYNLL1,ATP2A2,ATP2B2,NAPA,LIN7A,BRAF,SYNJ1,CACNA1B,CHRNA6,CACNB2,CACNB4,CALM3,NTSR1,SYT7,PEBP1,SYNGR3,CD47,PAK1,DGKI,CDK5,CHRNA4,CHRNB2,CHRNB3,SNAP29,NRXN3,NRXN1,NRXN2,STXBP5L,POR,PNKD,PREPL,RIMS4,PRKCA,ERC2,PRKCG,MAPK9,NOS1AP,SNPH,RIMS3,DDC,SNAP91,PTPRN2,SV2A,GRIN3A,RAB3A,NAALAD2,DRD2,TOR1A,DNM1L,PRRT2,RGS2,RGS4,UNC13C,RHOT1,PDZD11,SNAP47,STX1…
Upregulated in NM+ (Cortex vs NM+)	GO: Biological Process	GO:0016050	vesicle organization		7.932E-22	7.476e-18	17.1263	2.769E-19	2.694E-18	348	1784	CLTCL1,ACHE,ACLY,AQP11,ACTG1,BTBD9,XKR4,LRP1B,PEF1,AP2A1,AP2A2,AP2B1,SCAMP5,NCEH1,LRRC7,NLGN2,ULK1,STX7,ALDOA,ALDOC,SYT13,AMPH,VPS18,ANK1,ANK2,PPFIA2,CNIH2,APBA1,KCNAB2,APEH,APLP2,PPFIA3,BLOC1S2,PDXK,ARF1,USO1,CADPS,SCG3,LAMTOR3,DYNLL1,ATP2A2,MTMR9,ATP5F1B,MYH10,ATP6V0A1,GBF1,ATP6AP1,MYO5A,RAB11A,NAPA,NCAM1,BCR,LIN7A,BICD1,GGH,BRAF,SYNJ1,AP1M1,CACNA1G,WASF1,CDK5R2,CACNA1B,CHRNA6,CACNB2,WASL,CACNB…
Upregulated in NM+ (Cortex vs NM+)	GO: Biological Process	GO:0055085	transmembrane transport		1.435E-21	1.353e-17	16.8687	4.832E-19	4.700E-18	354	1830	GPR155,CLTCL1,ACACA,ASIC2,DNAJC19,AQP11,TIMM23,SLC24A3,MECP2,AMIGO1,ADD2,SLC44A5,SLC35D3,SLC25A11,LRRC7,NLGN2,ABCD2,STX7,UNC79,DPP10,ANK2,SLC25A4,SLC25A5,CNIH2,ANXA6,FLVCR1,PEX3,HCN3,KCNAB2,MSH2,SLC7A14,ARF1,MRPL18,SLC25A12,MCU,ASPH,LYNX1,ATP1A1,ATP1A3,ATP1B1,ATP1B3,ATP2A2,ATP2A3,ATP2B2,ATP2B3,ATP5F1A,ATP5F1B,ATP5F1C,ATP5F1D,ATP5MC3,ATP6V1A,ATP6V1B2,ATP6V1C1,ATP6V1E1,ATP6V0B,ATP6V0A1,ATP6AP1,MYO5…
Upregulated in NM+ (Cortex vs NM+)	GO: Biological Process	GO:0048858	cell projection morphogenesis		1.925E-21	1.814e-17	16.7414	6.257E-19	6.087E-18	184	762	MAP1A,MAP1B,MAP2,MAP6,MAPT,ACHE,USP9X,MCF2,TENM2,MECP2,SLITRK1,RNF157,AMIGO1,KIDINS220,ULK1,NYAP2,CNTNAP1,LRRC4C,SEMA4G,SPTBN4,ARHGDIA,FEZF1,CAPRIN2,MYH10,MYO9A,RAB11A,NCAM1,NDN,NEFM,NEFH,NEFL,CDK5R1,BRAF,BSG,WASF1,CNTN4,WASL,NRCAM,CAMK2B,NR4A2,OPA1,CCKAR,PAFAH1B1,PAK1,PAK3,CDC42,CDH11,DCLK1,LGI1,CDK5,NUMBL,CFL1,CHN1,B4GALT6,CHRNB2,B4GALT5,SLIT2,CPNE6,NRXN3,NRXN1,PITPNA,NTN1,PACSIN1,POU3F2,CRMP1,…
Upregulated in NM+ (Cortex vs NM+)	GO: Biological Process	GO:0120039	plasma membrane bounded cell projection morphogenesis		2.182E-21	2.057e-17	16.6868	6.856E-19	6.670E-18	183	757	MAP1A,MAP1B,MAP2,MAP6,MAPT,ACHE,USP9X,MCF2,TENM2,MECP2,SLITRK1,RNF157,AMIGO1,KIDINS220,ULK1,NYAP2,CNTNAP1,LRRC4C,SEMA4G,SPTBN4,ARHGDIA,FEZF1,CAPRIN2,MYH10,MYO9A,RAB11A,NCAM1,NDN,NEFM,NEFH,NEFL,CDK5R1,BRAF,BSG,WASF1,CNTN4,WASL,NRCAM,CAMK2B,NR4A2,OPA1,CCKAR,PAFAH1B1,PAK1,PAK3,CDC42,CDH11,DCLK1,LGI1,CDK5,NUMBL,CFL1,CHN1,B4GALT6,CHRNB2,B4GALT5,SLIT2,CPNE6,NRXN3,NRXN1,PITPNA,NTN1,PACSIN1,POU3F2,CRMP1,…
Upregulated in NM+ (Cortex vs NM+)	GO: Biological Process	GO:0030182	neuron differentiation		2.463E-21	2.321e-17	16.6343	7.488E-19	7.284E-18	315	1578	MAP1A,MAP1B,MAP2,MAP6,MAPT,ACHE,MARK1,USP9X,MCF2,GPRIN1,TENM2,MECP2,SLITRK1,RNF157,AMIGO1,KIDINS220,BEND6,AP2A1,LRRC7,NLGN2,ULK1,CUL4B,NYAP2,KLHL1,UNCX,CNTNAP1,ENC1,CAMSAP3,LRRC4C,GBA2,BLOC1S2,SEMA4G,ARF1,SPTBN4,ARHGDIA,FEZF1,CAPRIN2,BRINP2,RSPO2,ATP2B2,MYH10,MYO9A,RAB11A,NAP1L2,NAPA,BBS4,NCAM1,NDN,NEFM,NEFH,NEFL,CDK5R1,BRAF,BSG,VWC2L,HERC1,WASF1,NANOS1,CNTN4,WASL,NRCAM,CAMK2B,HCN1,NR4A2,CBLN1,OG…
Upregulated in NM+ (Cortex vs NM+)	GO: Biological Process	GO:0032990	cell part morphogenesis		2.832E-21	2.669e-17	16.5737	8.340E-19	8.113E-18	187	782	MAP1A,MAP1B,MAP2,MAP6,MAPT,ACHE,USP9X,MCF2,TENM2,MECP2,SLITRK1,RNF157,AMIGO1,KIDINS220,ULK1,NYAP2,CNTNAP1,LRRC4C,SEMA4G,SPTBN4,ARHGDIA,FEZF1,CAPRIN2,MYH10,MYO9A,RAB11A,NCAM1,NDN,NEFM,NEFH,NEFL,CDK5R1,BRAF,BSG,WASF1,CNTN4,WASL,NRCAM,CAMK2B,NR4A2,OPA1,CCKAR,PAFAH1B1,PAK1,PAK3,CDC42,CDH11,DCLK1,LGI1,CDK5,NUMBL,CFL1,CHN1,B4GALT6,CHRNB2,B4GALT5,SLIT2,CPNE6,NRXN3,NRXN1,PITPNA,NTN1,PACSIN1,POU3F2,CRMP1,…
Upregulated in NM+ (Cortex vs NM+)	GO: Biological Process	GO:0061025	membrane fusion		2.462E-19	2.32e-15	14.6345	7.031E-17	6.840E-16	235	1107	ACLY,STX18,AP2A2,SCAMP5,LRRC7,STX7,ALDOA,ALDOC,SYT13,VPS18,ANK1,PPFIA2,ANXA7,APBA1,KCNAB2,APEH,APLP2,PPFIA3,PDXK,ARF1,USO1,CADPS,SCG3,LAMTOR3,DYNLL1,ATP2A2,MYH10,ATP6V0A1,ATP6AP1,MYO5A,RAB11A,NAPG,NAPA,NCAM1,BCR,LIN7A,GGH,BNIP1,BRAF,SYNJ1,AP1M1,CACNA1G,CDK5R2,CACNA1B,CHRNA6,CACNB2,CACNB4,CALM1,CALM3,NSF,ARL8A,SYT7,OPA1,SYNGR3,SYNGR1,PAFAH1B2,HGS,DYRK1B,CD47,PAK1,DGKI,PCDH7,CDK5,SCFD2,RAB11B,CHGA,…
Upregulated in NM+ (Cortex vs NM+)	GO: Biological Process	GO:0006886	intracellular protein transport		3.731E-19	3.517e-15	14.4538	1.034E-16	1.006E-15	301	1536	MKKS,CLTCL1,TMEM17,MAP1A,DNAJC19,USP9X,ACOX1,TIMM23,ACOX3,ODF2L,STX18,AP2A1,AP2A2,AP2B1,SLC35D3,NME5,LRRC7,STX7,MPV17,VPS18,PEX3,CAMSAP3,APBA1,TRIM23,ARF1,ARL4D,ARF5,CCDC113,ARL1,USO1,ASPH,DDX25,RAB40C,DYNLL1,ATP1B1,ZDHHC21,KIF1A,MYO5A,RAB11A,NAPG,NAPA,BBS4,BCR,CDK5R1,AP1M1,CACNB3,PRICKLE1,NSF,NUCB1,OAZ2,OCRL,SIAH3,ATP6V0D1,ZDHHC23,PDCD5,PAFAH1B1,SYNGR1,HGS,NEURL1,UHMK1,PAK1,CDC42,CDK5,RAB11B,CFL…
Upregulated in NM+ (Cortex vs NM+)	GO: Biological Process	GO:0017157	regulation of exocytosis		5.509E-19	5.192e-15	14.2847	1.484E-16	1.443E-15	86	263	SCAMP5,SYT13,VPS18,PPFIA2,APBA1,ARF1,CADPS,ATP2A2,ATP6AP1,MYO5A,NAPA,NCAM1,BCR,BRAF,CACNA1G,CDK5R2,CACNA1B,CHRNA6,CACNB2,CACNB4,CALM3,NSF,SYT7,HGS,DGKI,CDK5,CHRNA4,RAB3C,CHRNB2,CHRNB3,NRXN3,RAB26,STXBP5L,PREPL,RIMS4,PRKCA,PRKCG,RIMS3,GRIN3A,RAB3A,RAB27B,DRD2,DNM1L,PRRT2,STX1B,SDC1,SDCBP,SYT3,NLGN1,RAB3GAP1,NAPB,CSPG5,RIMS1,EXOC2,SNCA,UNC13A,ERC1,SYT17,CPLX2,CPLX1,STXBP1,SYT11,VAMP1,VAMP2,SYN1,SYP…
Upregulated in NM+ (Cortex vs NM+)	GO: Biological Process	GO:0006811	ion transport		9.871E-19	9.303e-15	14.0314	2.584E-16	2.514E-15	362	1956	ABAT,ACACA,ASIC2,AQP11,SLC24A3,XKR4,MECP2,AMIGO1,ADD2,OSBPL10,SLC25A11,LRRC7,NLGN2,ABCD2,STX7,UNC79,SYT13,DPP10,ANK1,ANK2,SLC25A4,SLC25A5,PPFIA2,CNIH2,ANXA6,FLVCR1,HCN3,APBA1,KCNAB2,MSH2,PPFIA3,SLC7A14,ARF1,SPTBN4,SLC25A12,MCU,ASPH,ATP1A1,ATP1A3,ATP1B1,ATP1B3,ATP2A2,ATP2A3,ATP2B2,ATP2B3,ATP5F1A,ATP5F1B,ATP5F1C,ATP5F1D,ATP5MC3,ATP6V1A,ATP6V1B2,ATP6V1C1,ATP6V1E1,ATP6V0B,ATP6V0A1,ATP6AP1,MYO5A,NDUFA…
Upregulated in NM+ (Cortex vs NM+)	GO: Biological Process	GO:0120036	plasma membrane bounded cell projection organization		1.242E-18	1.171e-14	13.9314	3.125E-16	3.040E-15	337	1789	MKKS,TMEM17,MAP1A,MAP1B,MAP2,MAP6,MAPT,ACHE,MARK1,USP9X,MCF2,GPRIN1,XKR4,TENM2,MECP2,SLITRK1,RNF157,AMIGO1,ODF2L,KIDINS220,AP2A1,NME5,LRRC7,NLGN2,ULK1,ABCD2,CUL4B,NYAP2,KLHL1,CNTNAP1,ENC1,CAMSAP3,LRRC4C,BLOC1S2,SEMA4G,ARF1,MADD,SPTBN4,ARHGDIA,CCDC113,FEZF1,CAPRIN2,DYNLL1,ATP1A3,ATP2B2,MYH10,DOCK11,MYO9A,RAB11A,BBS4,NCAM1,NDN,NEFM,NEFH,NEFL,CDK5R1,BNIP1,BRAF,BSG,HERC1,WASF1,CNTN4,WASL,NRCAM,CAMK2B…
Upregulated in NM+ (Cortex vs NM+)	GO: Biological Process	GO:0048667	cell morphogenesis involved in neuron differentiation		1.270E-18	1.197e-14	13.9219	3.125E-16	3.040E-15	164	688	MAP1A,MAP1B,MAP2,MAP6,MAPT,ACHE,USP9X,MCF2,TENM2,SLITRK1,AMIGO1,KIDINS220,ULK1,LRRC4C,SEMA4G,SPTBN4,ARHGDIA,FEZF1,CAPRIN2,ATP2B2,MYH10,RAB11A,NCAM1,NDN,NEFM,NEFH,NEFL,CDK5R1,BRAF,BSG,CNTN4,WASL,NRCAM,CAMK2B,NR4A2,OPA1,CCKAR,PAFAH1B1,PAK1,PAK3,CDC42,CDH11,DCLK1,LGI1,CDK5,NUMBL,CFL1,CHN1,B4GALT6,CHRNB2,B4GALT5,SLIT2,NRXN3,NRXN1,PITPNA,NTN1,POU3F2,CRMP1,PPP3CA,PPP3CB,VSTM2L,SLITRK5,PRKCA,MAPK1,MAPK8…
Upregulated in NM+ (Cortex vs NM+)	GO: Biological Process	GO:0042391	regulation of membrane potential		1.293E-18	1.219e-14	13.914	3.125E-16	3.040E-15	134	517	ABAT,ASIC2,MAPT,MECP2,NLGN2,ANK2,CNIH2,HCN3,CNTNAP1,SPTBN4,ATP1A1,ATP1A3,ATP1B1,ATP1B3,ATP2A2,BNIP3,CACNA1G,CACNA1B,CACNA1E,CHRNA6,CACNB2,CACNB3,CACNB4,NRCAM,HCN1,CAMK2D,NTSR1,CBLN1,PAFAH1B1,PAK1,DGKI,CDK5,PDE4D,CHRM5,CHRNA4,CHRNB2,CHRNB3,NRXN1,NALCN,AKAP7,AKAP6,SLC25A27,PPP3CA,RIMS4,CNTNAP2,PRKCZ,NOS1AP,RIMS3,CNIH3,DLD,GRIN3A,PID1,DPP6,DRD2,HCN4,RGS4,RGS7,CACNG8,BCO2,SEZ6,ZMPSTE24,STX1B,EHD3,CAC…
Upregulated in NM+ (Cortex vs NM+)	GO: Biological Process	GO:0045055	regulated exocytosis		1.340E-18	1.263e-14	13.8986	3.157E-16	3.072E-15	189	837	ACLY,AP2A2,SCAMP5,LRRC7,ALDOA,ALDOC,SYT13,VPS18,PPFIA2,APBA1,KCNAB2,APEH,APLP2,PPFIA3,PDXK,ARF1,CADPS,SCG3,LAMTOR3,DYNLL1,ATP2A2,ATP6V0A1,NAPA,BCR,GGH,BRAF,SYNJ1,AP1M1,CACNA1G,CDK5R2,CACNA1B,CHRNA6,CACNB2,CACNB4,CALM1,CALM3,ARL8A,SYT7,SYNGR3,SYNGR1,PAFAH1B2,CD47,DGKI,PCDH7,CDK5,RAB11B,CHGA,OLA1,PGAM1,CHRNA4,CHRNB2,TRAPPC1,CHRNB3,SNAP29,PCYOX1L,NRXN3,PKM,QPCT,TMX3,RAB26,STXBP5L,CTSA,PPIA,PREPL,PPP…
Upregulated in NM+ (Cortex vs NM+)	GO: Biological Process	GO:0140352	export from cell		1.435E-18	1.352e-14	13.869	3.298E-16	3.208E-15	328	1730	ABAT,ACHE,ACLY,MECP2,AP2A2,SCAMP5,AGTR1,LRRC7,NLGN2,ALDOA,ALDOC,SYT13,CD200,VPS18,ANK1,SLC25A4,SLC25A5,PPFIA2,APBA1,KCNAB2,APEH,APLP2,PPFIA3,PDXK,ARF1,MADD,ARL4D,CADPS,PDE8B,SCG3,MCU,CD274,LAMTOR3,DYNLL1,ATP1A1,ATP1A3,ATP1B1,ATP1B3,ATP2A2,ATP2B3,MYH10,ATP6V0A1,ATP6AP1,MYO5A,RAB11A,NAPA,NCAM1,BCR,LIN7A,GGH,NELL2,BRAF,SYNJ1,AP1M1,CACNA1G,CDK5R2,CACNA1B,CACNA1E,CHRNA6,CACNB2,CACNB4,NPY1R,CALM1,CALM3…
Upregulated in NM+ (Cortex vs NM+)	GO: Biological Process	GO:2000300	regulation of synaptic vesicle exocytosis		2.364E-18	2.228e-14	13.6521	5.305E-16	5.161E-15	50	110	VPS18,PPFIA2,APBA1,ATP2A2,NAPA,BRAF,CACNA1B,CHRNA6,CACNB2,CACNB4,CALM3,SYT7,DGKI,CDK5,CHRNA4,CHRNB2,CHRNB3,NRXN3,STXBP5L,PREPL,RIMS4,PRKCA,PRKCG,RIMS3,GRIN3A,RAB3A,DRD2,DNM1L,PRRT2,STX1B,NLGN1,RAB3GAP1,NAPB,CSPG5,RIMS1,UNC13A,ERC1,CPLX2,CPLX1,STXBP1,VAMP1,SYN1,SYP,SYT1,SYT4,GSK3B,NCS1,FBXL20,HTR2A,STXBP5
Upregulated in NM+ (Cortex vs NM+)	GO: Biological Process	GO:0060627	regulation of vesicle-mediated transport		3.667E-18	3.456e-14	13.4614	8.037E-16	7.819E-15	153	631	CNST,BTBD9,STX18,AP2A1,AP2B1,SCAMP5,NLGN2,SYT13,VPS18,PPFIA2,APBA1,ARF1,CADPS,ATP2A2,ATP6AP1,MYO5A,RAB11A,NAPA,NCAM1,BCR,BICD1,CDK5R1,BRAF,SYNJ1,CACNA1G,BSN,CDK5R2,CACNA1B,CHRNA6,CACNB2,WASL,CACNB4,CALM3,NSF,SYT7,HGS,CD47,DGKI,CDH13,CDK5,RAB11B,SLC10A4,CHRNA4,RAB3C,CHRNB2,CHRNB3,SNAP29,AP2M1,AP2S1,NRXN3,NRXN1,RAB26,PLS3,ATG5,UBQLN2,PACSIN1,STXBP5L,PREPL,CLIP3,PPP3CA,PPP3CB,PPP3R1,RIMS4,LRRTM2,CAL…
Upregulated in NM+ (Cortex vs NM+)	GO: Biological Process	GO:0048699	generation of neurons		5.141E-18	4.845e-14	13.3147	1.101E-15	1.071E-14	329	1751	MAP1A,MAP1B,MAP2,MAP6,MAPT,ACHE,MARK1,USP9X,MCF2,GPRIN1,TENM2,MECP2,SLITRK1,RNF157,AMIGO1,KIDINS220,BEND6,AP2A1,LRRC7,NLGN2,ULK1,CUL4B,NYAP2,KLHL1,UNCX,CNTNAP1,ENC1,CAMSAP3,LRRC4C,GBA2,BLOC1S2,SEMA4G,ARF1,SPTBN4,ARHGDIA,FEZF1,CAPRIN2,BRINP2,RSPO2,ASTN1,ATP2B2,MYH10,MYO9A,RAB11A,NAP1L2,NAPA,BBS4,NCAM1,NDN,NEFM,NEFH,NEFL,CDK5R1,BRAF,SYNJ1,BSG,VWC2L,HERC1,WASF1,NANOS1,CDK5R2,CNTN4,WASL,NRCAM,CAMK2B,…
Upregulated in NM+ (Cortex vs NM+)	GO: Biological Process	GO:0032940	secretion by cell		8.106E-18	7.64e-14	13.1169	1.698E-15	1.652E-14	318	1682	ABAT,ACHE,ACLY,MECP2,AP2A2,SCAMP5,AGTR1,LRRC7,NLGN2,ALDOA,ALDOC,SYT13,CD200,VPS18,ANK1,SLC25A4,SLC25A5,PPFIA2,APBA1,KCNAB2,APEH,APLP2,PPFIA3,PDXK,ARF1,MADD,ARL4D,CADPS,PDE8B,SCG3,MCU,CD274,LAMTOR3,DYNLL1,ATP2A2,MYH10,ATP6V0A1,ATP6AP1,MYO5A,RAB11A,NAPA,NCAM1,BCR,LIN7A,GGH,NELL2,BRAF,SYNJ1,AP1M1,CACNA1G,CDK5R2,CACNA1B,CACNA1E,CHRNA6,CACNB2,CACNB4,NPY1R,CALM1,CALM3,NSF,CAMK2G,CANX,NTSR1,ARL8A,CBLN1,…
Upregulated in NM+ (Cortex vs NM+)	GO: Biological Process	GO:0030030	cell projection organization		1.052E-17	9.918e-14	13.0036	2.156E-15	2.097E-14	339	1827	MKKS,TMEM17,MAP1A,MAP1B,MAP2,MAP6,MAPT,ACHE,MARK1,USP9X,MCF2,GPRIN1,XKR4,TENM2,MECP2,SLITRK1,RNF157,AMIGO1,ODF2L,KIDINS220,AP2A1,NME5,LRRC7,NLGN2,ULK1,ABCD2,CUL4B,NYAP2,KLHL1,CNTNAP1,ENC1,CAMSAP3,LRRC4C,BLOC1S2,SEMA4G,ARF1,MADD,SPTBN4,ARHGDIA,CCDC113,FEZF1,CAPRIN2,DYNLL1,ATP1A3,ATP2B2,MYH10,DOCK11,MYO9A,RAB11A,BBS4,NCAM1,NDN,NEFM,NEFH,NEFL,CDK5R1,BNIP1,BRAF,BSG,HERC1,WASF1,CNTN4,WASL,NRCAM,CAMK2B…
Upregulated in NM+ (Cortex vs NM+)	GO: Biological Process	GO:0048167	regulation of synaptic plasticity		5.167E-17	4.87e-13	12.3125	1.036E-14	1.008E-13	75	227	MAP1A,MAP1B,MAPT,MECP2,PPFIA3,ARF1,ATP2B2,RAB11A,BRAF,CNTN4,CALB1,CALB2,CAMK2B,CBLN1,SYT7,SHISA9,SYNGR1,NEURL1,PAK1,DGKI,CDK5,CFL1,SERPINE2,PPP3CB,RIMS4,LRRTM2,PRKCZ,MAPK1,PRNP,PSEN2,RIMS3,RAB3A,DRD2,PRRT2,UNC13C,EIF2AK4,PAIP2,SNAP47,FGF14,CX3CL1,CPEB3,NLGN1,NPTN,SLC8A2,RAB3GAP1,NSG1,RIMS1,SNAP25,SNCA,UNC13A,JPH4,CPLX2,CYP46A1,NCDN,STXBP1,VAMP2,SYN1,SYP,SYT4,GRIA1,GRIK2,GRIN1,GRIN2D,GSK3B,PTPN5,S…
Upregulated in NM+ (Cortex vs NM+)	GO: Biological Process	GO:0023061	signal release		5.617E-17	5.294e-13	12.2762	1.103E-14	1.073E-13	138	562	ABAT,AGTR1,NLGN2,VPS18,SLC25A4,SLC25A5,PPFIA2,APBA1,PPFIA3,MADD,CADPS,PDE8B,MCU,DYNLL1,ATP2A2,MYO5A,NAPA,LIN7A,NELL2,BRAF,SYNJ1,CACNA1B,CACNA1E,CHRNA6,CACNB2,CACNB4,NPY1R,CALM3,CAMK2G,SYT7,CCKAR,OPRK1,OXCT1,PAK1,DGKI,CDK5,RAB11B,CACNA2D2,CHGA,PFKM,CHRNA4,CHRNB2,CHRNB3,SNAP29,NRXN3,NRXN1,NRXN2,MPC2,STXBP5L,POMC,CPE,PNKD,PREPL,CRY2,PPP3CA,PPP3CB,RIMS4,RAB11FIP5,PRKCA,ERC2,PRKCG,RASL10B,SNPH,RIMS3,S…
Upregulated in NM+ (Cortex vs NM+)	GO: Biological Process	GO:0098655	cation transmembrane transport		1.337E-16	1.26e-12	11.8996	2.572E-14	2.502E-13	231	1138	ASIC2,SLC24A3,MECP2,AMIGO1,LRRC7,NLGN2,DPP10,ANK2,SLC25A4,CNIH2,ANXA6,HCN3,KCNAB2,MSH2,ARF1,MCU,ASPH,ATP1A1,ATP1A3,ATP1B1,ATP1B3,ATP2A2,ATP2A3,ATP2B2,ATP2B3,ATP5F1A,ATP5F1B,ATP5F1C,ATP5F1D,ATP5MC3,ATP6V1A,ATP6V1B2,ATP6V1C1,ATP6V1E1,ATP6V0B,ATP6V0A1,ATP6AP1,MYO5A,NDUFA3,NDUFA5,NDUFAB1,NDUFB4,NDUFB5,NDUFB6,NDUFC1,NDUFS3,NDUFS8,NEFL,CACNA1G,CACNA1B,CACNA1E,CHRNA6,CACNB2,CACNB3,CACNB4,CALM1,CALM3,HCN…
Upregulated in NM+ (Cortex vs NM+)	GO: Biological Process	GO:0022008	neurogenesis		1.541E-16	1.452e-12	11.838	2.904E-14	2.825E-13	340	1866	MAP1A,MAP1B,MAP2,MAP6,MAPT,ACHE,MARK1,USP9X,MCF2,BTBD1,GPRIN1,TENM2,MECP2,SLITRK1,RNF157,AMIGO1,KIDINS220,BEND6,AP2A1,LRRC7,NLGN2,ULK1,CUL4B,NYAP2,KLHL1,UNCX,CNTNAP1,ENC1,CAMSAP3,LRRC4C,GBA2,BLOC1S2,SEMA4G,ARF1,SPTBN4,ARHGDIA,FEZF1,CAPRIN2,BRINP2,RSPO2,ASTN1,ATP2B2,MYH10,MYO9A,RAB11A,NAP1L2,NAPA,BBS4,NCAM1,NDN,NEFM,NEFH,NEFL,CDK5R1,BNIP3,BRAF,SYNJ1,BSG,VWC2L,HERC1,WASF1,NANOS1,CDK5R2,CNTN4,WASL,N…
Upregulated in NM+ (Cortex vs NM+)	GO: Biological Process	GO:0046903	secretion		1.858E-16	1.751e-12	11.7567	3.404E-14	3.312E-13	335	1834	ABAT,ACHE,ACLY,MECP2,AP2A2,SCAMP5,AGTR1,LRRC7,NLGN2,ALDOA,ALDOC,SYT13,CD200,VPS18,ANK1,SLC25A4,SLC25A5,PPFIA2,APBA1,KCNAB2,APEH,UPRT,APLP2,PPFIA3,PDXK,ARF1,MADD,ARL4D,CADPS,PDE8B,SCG3,MCU,CD274,LAMTOR3,DYNLL1,ATP2A2,ATP2B2,MYH10,ATP6V0A1,ATP6AP1,MYO5A,RAB11A,NAPA,NCAM1,BCR,LIN7A,GGH,NELL2,BRAF,SYNJ1,AP1M1,CACNA1G,CDK5R2,CACNA1B,CACNA1E,CHRNA6,CACNB2,CACNB4,NPY1R,CALM1,CALM3,NSF,CAMK2G,CANX,NTSR1,…
Upregulated in NM+ (Cortex vs NM+)	GO: Biological Process	GO:0034220	ion transmembrane transport		1.878E-16	1.77e-12	11.752	3.404E-14	3.312E-13	281	1469	ACACA,ASIC2,SLC24A3,MECP2,AMIGO1,SLC25A11,LRRC7,NLGN2,ABCD2,STX7,UNC79,DPP10,ANK2,SLC25A4,SLC25A5,CNIH2,ANXA6,HCN3,KCNAB2,MSH2,ARF1,SLC25A12,MCU,ASPH,ATP1A1,ATP1A3,ATP1B1,ATP1B3,ATP2A2,ATP2A3,ATP2B2,ATP2B3,ATP5F1A,ATP5F1B,ATP5F1C,ATP5F1D,ATP5MC3,ATP6V1A,ATP6V1B2,ATP6V1C1,ATP6V1E1,ATP6V0B,ATP6V0A1,ATP6AP1,MYO5A,NDUFA3,NDUFA5,NDUFAB1,NDUFB4,NDUFB5,NDUFB6,NDUFC1,NDUFS3,NDUFS8,NEFL,CACNA1G,CACNA1B,SF…
Upregulated in NM+ (Cortex vs NM+)	GO: Biological Process	GO:0006812	cation transport		1.976E-16	1.862e-12	11.73	3.513E-14	3.418E-13	274	1423	ABAT,ASIC2,SLC24A3,MECP2,AMIGO1,LRRC7,NLGN2,SYT13,DPP10,ANK1,ANK2,SLC25A4,CNIH2,ANXA6,FLVCR1,HCN3,KCNAB2,MSH2,ARF1,SPTBN4,MCU,ASPH,ATP1A1,ATP1A3,ATP1B1,ATP1B3,ATP2A2,ATP2A3,ATP2B2,ATP2B3,ATP5F1A,ATP5F1B,ATP5F1C,ATP5F1D,ATP5MC3,ATP6V1A,ATP6V1B2,ATP6V1C1,ATP6V1E1,ATP6V0B,ATP6V0A1,ATP6AP1,MYO5A,NDUFA3,NDUFA5,NDUFAB1,NDUFB4,NDUFB5,NDUFB6,NDUFC1,NDUFS3,NDUFS8,NEFL,CACNA1G,CACNA1B,CACNA1E,CHRNA6,CACNB2…
Upregulated in NM+ (Cortex vs NM+)	GO: Biological Process	GO:0007409	axonogenesis		2.131E-16	2.008e-12	11.6972	3.719E-14	3.618E-13	132	536	MAP1A,MAP1B,MAP2,MAP6,MAPT,ACHE,USP9X,MCF2,TENM2,SLITRK1,AMIGO1,ULK1,LRRC4C,SEMA4G,SPTBN4,ARHGDIA,FEZF1,MYH10,RAB11A,NCAM1,NDN,NEFM,NEFH,NEFL,CDK5R1,BRAF,BSG,CNTN4,NRCAM,NR4A2,CCKAR,PAFAH1B1,PAK1,PAK3,CDH11,DCLK1,LGI1,CDK5,NUMBL,CHN1,B4GALT6,CHRNB2,B4GALT5,SLIT2,NRXN3,NRXN1,PITPNA,NTN1,POU3F2,CRMP1,PPP3CB,VSTM2L,SLITRK5,PRKCA,MAPK1,MAP2K2,SEMA3E,DAB1,DCX,SNAP91,PTPRM,PTPRO,PTPRS,PTPRZ1,RAB3A,DRD2…
Upregulated in NM+ (Cortex vs NM+)	GO: Biological Process	GO:0051588	regulation of neurotransmitter transport		2.565E-16	2.417e-12	11.6167	4.395E-14	4.275E-13	67	195	ABAT,VPS18,PPFIA2,APBA1,ATP2A2,NAPA,BRAF,CACNA1B,CHRNA6,CACNB2,CACNB4,CALM3,NTSR1,SYT7,DGKI,CDK5,SLC10A4,CHRNA4,CHRNB2,CHRNB3,NRXN3,STXBP5L,PNKD,PREPL,RIMS4,PRKCA,PRKCG,RIMS3,SV2A,GRIN3A,RAB3A,DRD2,TOR1A,DNM1L,PRRT2,RGS2,RGS4,RHOT1,STX1B,ARL6IP5,NLGN1,RAB3GAP1,NAPB,SLC18A2,CSPG5,RIMS1,SNCA,SNCG,UNC13A,ERC1,CPLX2,CPLX1,STXBP1,ARL6IP1,SYT11,VAMP1,VAMP2,SYN1,SYP,SYT1,SYT4,GSK3B,NCS1,FBXL20,HRH3,HTR2…
Upregulated in NM+ (Cortex vs NM+)	GO: Biological Process	GO:0007416	synapse assembly		6.731E-16	6.344e-12	11.1976	1.133E-13	1.102E-12	68	203	MAP1B,ASIC2,MAPT,ACHE,MECP2,SLITRK1,AMIGO1,ADD2,NLGN2,LRFN1,BSN,NRCAM,CBLN1,OXTR,CDK5,CHRNB2,NRXN3,NRXN1,NRXN2,NTN1,CRKL,LRRN3,LRRTM2,SLITRK5,PRKCA,CLSTN3,LRFN3,SPOCK2,PTPRS,DRD2,DSCAM,EFNA5,EIF4G1,ROBO2,ERBB4,LRFN5,SDCBP,NLGN4Y,SLITRK3,LINGO2,NLGN1,CLSTN1,NPTN,VPS35,SNCA,GABRA1,GABRB2,GABRB3,GABRG2,GAP43,SPTBN2,DNER,CLSTN2,SIX4,PCDH17,ARHGEF9,VSTM5,CUX2,PCLO,GRIN1,TPBG,UBE2V2,LRRTM3,LRRTM1,AMIGO…
Upregulated in NM+ (Cortex vs NM+)	GO: Biological Process	GO:0050803	regulation of synapse structure or activity		7.635E-16	7.196e-12	11.1429	1.262E-13	1.228E-12	84	282	ASIC2,MECP2,SLITRK1,AMIGO1,NLGN2,SORBS2,LRFN1,CAPRIN2,MYH10,CDK5R1,NRCAM,CAMK2B,CBLN1,OPA1,OXTR,PAFAH1B1,NEURL1,PAK3,CDC42,PCDH8,CDH8,CDK5,CFL1,CHRNB2,NRXN1,CAMKV,NTN1,CRKL,CHMP2B,LRRN3,RIMS4,LRRTM2,SLITRK5,PRKCA,PRNP,CLSTN3,FRMPD4,RIMS3,LRFN3,ZNF804A,SNAP91,PTPRO,PTPRS,ARHGAP44,DNM1,DRD2,DNM1L,RHEB,EFNA5,EIF4G1,ROBO2,STX1B,LRFN5,SLITRK3,LINGO2,SYBU,NLGN1,CLSTN1,VPS35,SNCA,DHX36,GAP43,CLSTN2,SIX4…
Upregulated in NM+ (Cortex vs NM+)	GO: Biological Process	GO:0046928	regulation of neurotransmitter secretion		9.143E-16	8.617e-12	11.0646	1.486E-13	1.445E-12	55	145	VPS18,PPFIA2,APBA1,ATP2A2,NAPA,BRAF,CACNA1B,CHRNA6,CACNB2,CACNB4,CALM3,SYT7,DGKI,CDK5,CHRNA4,CHRNB2,CHRNB3,NRXN3,STXBP5L,PNKD,PREPL,RIMS4,PRKCA,PRKCG,RIMS3,GRIN3A,RAB3A,DRD2,DNM1L,PRRT2,RHOT1,STX1B,NLGN1,RAB3GAP1,NAPB,CSPG5,RIMS1,SNCA,SNCG,UNC13A,ERC1,CPLX2,CPLX1,STXBP1,SYT11,VAMP1,SYN1,SYP,SYT1,SYT4,GSK3B,NCS1,FBXL20,HTR2A,STXBP5
Upregulated in NM+ (Cortex vs NM+)	GO: Biological Process	GO:1903305	regulation of regulated secretory pathway		1.095E-15	1.032e-11	10.9863	1.749E-13	1.701E-12	67	200	SCAMP5,SYT13,VPS18,PPFIA2,APBA1,ARF1,CADPS,ATP2A2,NAPA,BCR,BRAF,CACNA1G,CDK5R2,CACNA1B,CHRNA6,CACNB2,CACNB4,CALM3,SYT7,DGKI,CDK5,CHRNA4,CHRNB2,CHRNB3,NRXN3,STXBP5L,PREPL,RIMS4,PRKCA,PRKCG,RIMS3,GRIN3A,RAB3A,DRD2,DNM1L,PRRT2,STX1B,SYT3,NLGN1,RAB3GAP1,NAPB,CSPG5,RIMS1,UNC13A,ERC1,SYT17,CPLX2,CPLX1,STXBP1,SYT11,VAMP1,VAMP2,SYN1,SYP,SYT1,SYT4,SYT5,GSK3B,NCS1,FBXL20,HTR2A,TRIM9,RAB15,IL13RA2,KCNB1,C12…
Upregulated in NM+ (Cortex vs NM+)	GO: Biological Process	GO:0061564	axon development		1.405E-15	1.325e-11	10.8778	2.208E-13	2.148E-12	138	583	MAP1A,MAP1B,MAP2,MAP6,MAPT,ACHE,USP9X,MCF2,TENM2,SLITRK1,AMIGO1,ULK1,LRRC4C,SEMA4G,SPTBN4,ARHGDIA,FEZF1,MYH10,RAB11A,NCAM1,NDN,NEFM,NEFH,NEFL,CDK5R1,BRAF,BSG,CNTN4,NRCAM,NR4A2,CCKAR,PAFAH1B1,PAK1,PAK3,CDH11,DCLK1,LGI1,CDK5,NUMBL,CHN1,NREP,B4GALT6,CHRNB2,B4GALT5,SLIT2,NRXN3,NRXN1,PITPNA,NTN1,POU3F2,CRMP1,PPP3CB,VSTM2L,SLITRK5,PRKCA,MAPK1,MAP2K2,SEMA3E,DAB1,DCX,SNAP91,PTPRM,PTPRO,PTPRS,PTPRZ1,RAB3A…
Upregulated in NM+ (Cortex vs NM+)	GO: Biological Process	GO:0016082	synaptic vesicle priming		1.550E-15	1.461e-11	10.8353	2.394E-13	2.329E-12	21	26	CADPS,NAPA,SYNJ1,SNAP29,ERC2,SV2A,RAB3A,UNC13C,SNAP47,STX1B,RAB3GAP1,NAPB,RIMS1,SNAP25,SNCA,UNC13A,ERC1,STXBP1,VAMP1,CADPS2,STXBP5
Upregulated in NM+ (Cortex vs NM+)	GO: Biological Process	GO:0050806	positive regulation of synaptic transmission		2.979E-15	2.808e-11	10.5516	4.529E-13	4.406E-12	70	218	ABAT,MECP2,NLGN2,BRAF,CACNA1B,CACNB2,CACNB3,CACNB4,CALB1,CALB2,CAMK2B,NTSR1,SYT7,OXTR,PAK1,LGI1,CDK5,CHRNB2,SERPINE2,NRXN1,RIMS4,LRRTM2,PRKCZ,MAPK1,PRNP,CLSTN3,RIMS3,RAB3A,DRD2,DNM1L,PRRT2,RGS4,CACNG8,EIF2AK4,ERBB4,PAIP2,SNAP47,STX1B,CACNG3,CPEB3,NLGN1,CLSTN1,NPTN,SLC8A2,RAB3GAP1,NSG1,RIMS1,SNAP25,SNCA,UNC13A,ERC1,CLSTN2,CYP46A1,STXBP1,VAMP2,SYT1,TAC1,CUX2,GRIA1,GRIA2,GRIA4,GRIK2,GRIN1,GRIN2D,GSK…
Upregulated in NM+ (Cortex vs NM+)	GO: Biological Process	GO:1903827	regulation of cellular protein localization		4.742E-15	4.469e-11	10.3498	7.094E-13	6.901E-12	143	621	MAP1A,MAP2,CNST,MAPT,MGAT3,AP2B1,SLC35D3,NLGN2,STX7,SORBS2,DPP10,KCNAB2,AR,ASPH,GBF1,MYO5A,RAB11A,BICD1,CDK5R1,SYNJ1,NMT1,CACNB3,CACNB4,CAMK2B,CAMK2D,CAMK2G,NUCB1,OAZ2,SIAH3,CCNE1,CCT6A,PDCD5,UHMK1,PAK1,CDC42,DCLK1,CDK5,RAB11B,CFL1,AP2M1,NRXN1,PIN1,CLTC,MAGED1,PACSIN1,NPEPPS,BAG4,BAG3,CRKL,PPP2CA,CLIP3,PPP3R1,GCC2,PRKAA2,PRKACA,PKIA,RAB11FIP5,PRKCZ,MAPK1,MAPK8,PRNP,TM9SF4,NUP58,B3GAT3,RASSF5,LYPD…
Upregulated in NM+ (Cortex vs NM+)	GO: Biological Process	GO:0050807	regulation of synapse organization		6.493E-15	6.12e-11	10.2132	9.562E-13	9.302E-12	80	271	ASIC2,MECP2,SLITRK1,AMIGO1,NLGN2,SORBS2,LRFN1,CAPRIN2,MYH10,CDK5R1,NRCAM,CAMK2B,CBLN1,OPA1,OXTR,PAFAH1B1,NEURL1,PAK3,CDC42,PCDH8,CDH8,CDK5,CFL1,CHRNB2,NRXN1,CAMKV,NTN1,CRKL,CHMP2B,LRRN3,RIMS4,LRRTM2,SLITRK5,PRKCA,PRNP,CLSTN3,FRMPD4,RIMS3,LRFN3,ZNF804A,SNAP91,PTPRO,PTPRS,ARHGAP44,DRD2,DNM1L,RHEB,EFNA5,EIF4G1,ROBO2,LRFN5,SLITRK3,LINGO2,NLGN1,CLSTN1,VPS35,SNCA,DHX36,GAP43,CLSTN2,SIX4,PGRMC1,ARHGEF9,…
Upregulated in NM+ (Cortex vs NM+)	GO: Biological Process	GO:0010975	regulation of neuron projection development		8.157E-15	7.688e-11	10.1142	1.173E-12	1.141E-11	141	613	MAP1B,MAP2,MAP6,MAPT,ACHE,MARK1,MCF2,MECP2,SLITRK1,RNF157,AMIGO1,KIDINS220,AP2A1,LRRC7,NLGN2,ULK1,ENC1,LRRC4C,SEMA4G,ARF1,ARHGDIA,CAPRIN2,MYO9A,RAB11A,NEFM,NEFL,CDK5R1,BRAF,NRCAM,CAMK2B,OPA1,PAFAH1B1,NEURL1,PAK1,PAK3,PAQR3,CDK5,NUMBL,CFL1,CHN1,CHRNB2,SLIT2,CPNE6,SERPINE2,SERPINI1,NTN1,CNTN1,PACSIN1,FAT3,POU3F2,CRKL,CRMP1,PPP2R5B,PPP2R5D,PPP3CA,MAP2K2,SEMA3E,DAB1,ZNF804A,DCX,KIAA0319,SNAP91,PTPRO,…
Upregulated in NM+ (Cortex vs NM+)	GO: Biological Process	GO:0007610	behavior		8.216E-15	7.743e-11	10.1111	1.173E-12	1.141E-11	162	740	MAFG,MKKS,ABAT,MAP1A,MAPT,BTBD9,MECP2,SLITRK1,AGTR1,NLGN2,UNC79,AMPH,KLHL1,APBA1,APLP2,AR,SPTBN4,PDE8B,ASL,ASTN1,ATP1A3,ATP2B2,MYO5A,BBS4,NCAM1,BRAF,SYNJ1,NHLH2,CACNA1B,CACNA1E,CACNB4,NPY1R,CALB1,NTSR1,NR4A2,CCKAR,OPRK1,OXTR,PAFAH1B1,PAK1,DGKI,CDK5,SLC10A4,CHRNA4,CHRNB2,SERPINE2,NRXN3,NRXN1,NRXN2,PITX3,CHST10,PPP3CB,CNTNAP2,SLITRK5,PRKAR2B,PRKCA,PRKCG,PRKCZ,MAPK1,ABHD12,PRNP,PSAP,PSEN2,DAB1,BRINP…
Upregulated in NM+ (Cortex vs NM+)	GO: Biological Process	GO:0007626	locomotory behavior		1.108E-14	1.044e-10	9.9813	1.558E-12	1.516E-11	76	253	ABAT,MAPT,BTBD9,MECP2,NLGN2,KLHL1,APBA1,APLP2,SPTBN4,ASL,ASTN1,ATP1A3,ATP2B2,MYO5A,CACNA1B,CACNA1E,CACNB4,NPY1R,CALB1,NTSR1,NR4A2,OPRK1,PAFAH1B1,CHRNA4,CHRNB2,PITX3,PPP3CB,ABHD12,PSAP,DAB1,FIG4,DNM1,DRD2,DSCAM,OXR1,SEZ6L2,EFNB3,ELAVL4,EN1,RCAN2,SEZ6,ZMPSTE24,CEND1,FGF12,FGF14,INPP5F,SLC6A3,SLC18A2,MTOR,VPS35,SNAP25,SNCA,SNCG,SOD1,CHL1,GLRB,GNAO1,GRIN1,GRIN2D,GRM1,TH,OLFM2,SEZ6L,HEXB,TSC1,FOXA2,UC…
Upregulated in NM+ (Cortex vs NM+)	GO: Biological Process	GO:0120035	regulation of plasma membrane bounded cell projection organization		3.783E-14	3.565e-10	9.44794	5.243E-12	5.101E-11	173	821	MAP1B,MAP2,MAP6,MAPT,ACHE,MARK1,MCF2,TENM2,MECP2,SLITRK1,RNF157,AMIGO1,ODF2L,KIDINS220,AP2A1,LRRC7,NLGN2,ULK1,ENC1,LRRC4C,SEMA4G,ARF1,ARHGDIA,CAPRIN2,DYNLL1,DOCK11,MYO9A,RAB11A,BBS4,NEFM,NEFL,CDK5R1,BRAF,WASL,NRCAM,CAMK2B,OPA1,PAFAH1B1,NEURL1,PAK1,PAK3,CDC42,PAQR3,CDK5,NUMBL,CFL1,CHN1,CHRNB2,SLIT2,CPNE6,SERPINE2,SERPINI1,NRXN1,NTN1,CNTN1,ATG5,PACSIN1,FAT3,POU3F2,CRKL,CRMP1,PPP2R5B,PPP2R5D,PPP3CA,…
Upregulated in NM+ (Cortex vs NM+)	GO: Biological Process	GO:0000904	cell morphogenesis involved in differentiation		4.056E-14	3.823e-10	9.4176	5.541E-12	5.390E-11	181	872	MAP1A,MAP1B,MAP2,MAP6,MAPT,ACHE,USP9X,MATN3,MCF2,TENM2,SLITRK1,AMIGO1,KIDINS220,ULK1,LRRC4C,AR,SEMA4G,SPTBN4,ARHGDIA,C1GALT1C1,FEZF1,CAPRIN2,ATP2B2,MYH10,RAB11A,NCAM1,NDN,NEFM,NEFH,NEFL,CDK5R1,BRAF,BSG,C1QBP,CNTN4,WASL,NRCAM,CAMK2B,NR4A2,OPA1,CCKAR,PAFAH1B1,PAK1,PAK3,CDC42,CDH11,DCLK1,LGI1,CDK5,NUMBL,CFL1,PARVB,CHN1,B4GALT6,CHRNB2,B4GALT5,SLIT2,NRXN3,NRXN1,PITPNA,NTN1,COL12A1,FAT3,POU3F2,CRKL,CRM…
Upregulated in NM+ (Cortex vs NM+)	GO: Biological Process	GO:0045664	regulation of neuron differentiation		4.381E-14	4.129e-10	9.38416	5.898E-12	5.738E-11	168	791	MAP1B,MAP2,MAP6,MAPT,ACHE,MARK1,MCF2,MECP2,SLITRK1,RNF157,AMIGO1,KIDINS220,BEND6,AP2A1,LRRC7,NLGN2,ULK1,ENC1,LRRC4C,SEMA4G,ARF1,ARHGDIA,FEZF1,CAPRIN2,BRINP2,MYO9A,RAB11A,NAP1L2,NEFM,NEFL,CDK5R1,BRAF,VWC2L,CNTN4,NRCAM,CAMK2B,OPA1,PAFAH1B1,NEURL1,PAK1,PAK3,PAQR3,CDK5,NUMBL,CFL1,CHN1,NREP,CHRNB2,SLIT2,CPNE6,SERPINE2,SERPINI1,NTN1,CNTN1,PACSIN1,FAT3,POU3F2,CRKL,CRMP1,PPP2R5B,PPP2R5D,PPP3CA,CSNK1D,MAP…
Upregulated in NM+ (Cortex vs NM+)	GO: Biological Process	GO:0007005	mitochondrion organization		4.608E-14	4.343e-10	9.36221	6.117E-12	5.951E-11	131	566	MAPT,DNAJC19,TIMM23,FUNDC1,SMIM20,ULK1,MPV17,COA3,SLC25A4,SLC25A5,ACAD9,TMEM14A,BLOC1S2,MRPL15,STPG1,PLD6,ATP5F1A,ATP5F1B,ATP5F1C,ATP5F1D,ATP5MC3,NDUFA3,NDUFA5,NDUFAB1,NDUFB4,NDUFB5,NDUFB6,NDUFC1,NDUFS3,NDUFS8,BNIP3,NMT1,CALM3,OPA1,SIAH3,PDCD5,COX7A2L,CDK5,SLC25A46,GDAP1,PHB,FASTKD3,TIMM22,ATG5,NDUFAF5,APOO,NPEPPS,BAG4,BAG3,COX10,ATF2,HIGD1A,PPP2R2B,PPP3R1,POLDIP2,MAPK8,MAPK9,MIR29A,NDUFS7,TOMM20…
Upregulated in NM+ (Cortex vs NM+)	GO: Biological Process	GO:0036465	synaptic vesicle recycling		4.934E-14	4.651e-10	9.33245	6.459E-12	6.284E-11	37	81	ACTG1,BTBD9,SCAMP5,NLGN2,AMPH,SYNJ1,CALM3,CANX,SYT7,CDK5,AP2M1,CLTC,PACSIN1,PPP3CB,DNAJC6,SNAP91,DNM1,RAB3A,RAB27B,TOR1A,DNM1L,STX1B,KIAA1109,FGF14,NLGN4Y,SH3GL2,NLGN1,NAPB,SNCB,SNCA,SYT17,SYT11,VAMP2,SYP,SYT1,SYT5,KIAA1107
Upregulated in NM+ (Cortex vs NM+)	GO: Biological Process	GO:0051960	regulation of nervous system development		5.430E-14	5.118e-10	9.2909	7.011E-12	6.821E-11	214	1087	MAP1B,MAP2,MAP6,ASIC2,MAPT,ACHE,MARK1,MCF2,MECP2,SLITRK1,RNF157,AMIGO1,KIDINS220,BEND6,AP2A1,LRRC7,NLGN2,ULK1,LRFN1,ENC1,LRRC4C,SEMA4G,ARF1,ARHGDIA,SLC25A12,FEZF1,CAPRIN2,BRINP2,MYO9A,RAB11A,NAP1L2,NEFM,NEFL,CDK5R1,BRAF,SYNJ1,VWC2L,CNTN4,NRCAM,CAMK2B,CBLN1,OPA1,OXTR,PAFAH1B1,NEURL1,PAK1,PAK3,PAQR3,CDK5,NUMBL,CFL1,GPR173,CHN1,NREP,CHRNB2,SLIT2,CPNE6,SERPINE2,SERPINI1,NRXN1,PITX3,NTN1,CNTN1,PACSIN1…
Upregulated in NM+ (Cortex vs NM+)	GO: Biological Process	GO:0098660	inorganic ion transmembrane transport		5.986E-14	5.642e-10	9.24857	7.624E-12	7.417E-11	214	1088	ASIC2,SLC24A3,MECP2,AMIGO1,STX7,DPP10,ANK2,SLC25A4,ANXA6,HCN3,KCNAB2,MSH2,ARF1,MCU,ASPH,ATP1A1,ATP1A3,ATP1B1,ATP1B3,ATP2A2,ATP2A3,ATP2B2,ATP2B3,ATP5F1A,ATP5F1B,ATP5F1C,ATP5F1D,ATP5MC3,ATP6V1A,ATP6V1B2,ATP6V1C1,ATP6V1E1,ATP6V0B,ATP6V0A1,ATP6AP1,MYO5A,NDUFA3,NDUFA5,NDUFAB1,NDUFB4,NDUFB5,NDUFB6,NDUFC1,NDUFS3,NDUFS8,CACNA1G,CACNA1B,CACNA1E,CACNB2,CACNB3,CACNB4,CALM1,CALM3,HCN1,CAMK2D,SLC25A14,NTSR1,O…
Upregulated in NM+ (Cortex vs NM+)	GO: Biological Process	GO:0048488	synaptic vesicle endocytosis		7.689E-14	7.247e-10	9.13984	9.535E-12	9.276E-11	33	67	ACTG1,BTBD9,SCAMP5,NLGN2,AMPH,SYNJ1,CALM3,CANX,SYT7,CDK5,AP2M1,CLTC,PACSIN1,PPP3CB,DNAJC6,SNAP91,DNM1,RAB27B,TOR1A,DNM1L,KIAA1109,NLGN4Y,SH3GL2,NLGN1,NAPB,SNCB,SNCA,SYT17,SYT11,SYP,SYT1,SYT5,KIAA1107
Upregulated in NM+ (Cortex vs NM+)	GO: Biological Process	GO:0140238	presynaptic endocytosis		7.689E-14	7.247e-10	9.13984	9.535E-12	9.276E-11	33	67	ACTG1,BTBD9,SCAMP5,NLGN2,AMPH,SYNJ1,CALM3,CANX,SYT7,CDK5,AP2M1,CLTC,PACSIN1,PPP3CB,DNAJC6,SNAP91,DNM1,RAB27B,TOR1A,DNM1L,KIAA1109,NLGN4Y,SH3GL2,NLGN1,NAPB,SNCB,SNCA,SYT17,SYT11,SYP,SYT1,SYT5,KIAA1107
Upregulated in NM+ (Cortex vs NM+)	GO: Biological Process	GO:0031344	regulation of cell projection organization		1.169E-13	1.102e-09	8.95782	1.431E-11	1.392E-10	173	831	MAP1B,MAP2,MAP6,MAPT,ACHE,MARK1,MCF2,TENM2,MECP2,SLITRK1,RNF157,AMIGO1,ODF2L,KIDINS220,AP2A1,LRRC7,NLGN2,ULK1,ENC1,LRRC4C,SEMA4G,ARF1,ARHGDIA,CAPRIN2,DYNLL1,DOCK11,MYO9A,RAB11A,BBS4,NEFM,NEFL,CDK5R1,BRAF,WASL,NRCAM,CAMK2B,OPA1,PAFAH1B1,NEURL1,PAK1,PAK3,CDC42,PAQR3,CDK5,NUMBL,CFL1,CHN1,CHRNB2,SLIT2,CPNE6,SERPINE2,SERPINI1,NRXN1,NTN1,CNTN1,ATG5,PACSIN1,FAT3,POU3F2,CRKL,CRMP1,PPP2R5B,PPP2R5D,PPP3CA,…
Upregulated in NM+ (Cortex vs NM+)	GO: Biological Process	GO:0022406	membrane docking		1.723E-13	1.624e-09	8.78941	2.082E-11	2.025E-10	60	185	STX7,VPS18,PPFIA3,USO1,DYNLL1,RAB11A,NCAM1,NSF,PAFAH1B1,SCFD2,RAB3C,SNAP29,NRXN1,PEX16,PPP2R1A,CSNK1D,PRKACA,CEP41,PRKAR2B,SNPH,PSEN2,CKAP5,STX17,RAB3A,DYNC1H1,DYNC1I2,HAUS2,ACTR1A,UNC13C,RABEPK,CEP76,STX1B,TUBB4A,TUBB4B,DCTN2,YKT6,RIMS1,SNAP25,UNC13A,VPS11,CPLX2,TTBK2,STXBP1,VAMP2,EXOC6B,SYT1,SCFD1,RPGRIP1L,CLASP1,B9D2,DCTN3,CHP1,TUBA4A,TUBG1,HSP90AA1,YWHAG,RAB15,NDRG4,KCNB1,RAB7A
Upregulated in NM+ (Cortex vs NM+)	GO: Biological Process	GO:0016236	macroautophagy		1.757E-13	1.656e-09	8.78094	2.097E-11	2.040E-10	85	313	ACP2,FUNDC1,PIP4K2B,ULK1,EPG5,TBK1,LAMTOR3,DYNLL1,ATG4A,ATP6V1A,ATP6V1B2,ATP6V1C1,ATP6V1E1,ATP6V0B,ATP6V0A1,CDK5R1,BNIP3,CAPNS1,ATP6V0D1,PAFAH1B2,HGS,CDK5,CDKN2D,SNAP29,RAB3GAP2,TECPR1,ATG5,UBQLN2,UBQLN1,PHF23,BAG3,ATP6V1G1,CHMP2B,PRKAA2,PRKACA,PRKAG1,POLDIP2,MAPK8,TOMM20,TOMM70,SESN2,STX17,EXOC8,RHEB,OPTN,RNF41,EIF2AK4,VPS28,RRAGB,ATP6V1D,TOMM40,SPTLC1,VTA1,RAB3GAP1,ATP6V1H,MTOR,RRAGA,VPS35,C9or…
Upregulated in NM+ (Cortex vs NM+)	GO: Biological Process	GO:0098662	inorganic cation transmembrane transport		5.297E-13	4.993e-09	8.30164	6.241E-11	6.071E-10	196	993	ASIC2,SLC24A3,MECP2,AMIGO1,DPP10,ANK2,SLC25A4,ANXA6,HCN3,KCNAB2,MSH2,ARF1,MCU,ASPH,ATP1A1,ATP1A3,ATP1B1,ATP1B3,ATP2A2,ATP2A3,ATP2B2,ATP2B3,ATP5F1A,ATP5F1B,ATP5F1C,ATP5F1D,ATP5MC3,ATP6V1A,ATP6V1B2,ATP6V1C1,ATP6V1E1,ATP6V0B,ATP6V0A1,ATP6AP1,MYO5A,NDUFA3,NDUFA5,NDUFAB1,NDUFB4,NDUFB5,NDUFB6,NDUFC1,NDUFS3,NDUFS8,CACNA1G,CACNA1B,CACNA1E,CACNB2,CACNB3,CACNB4,CALM1,CALM3,HCN1,CAMK2D,SLC25A14,NTSR1,OPA1,O…
Upregulated in NM+ (Cortex vs NM+)	GO: Biological Process	GO:0000902	cell morphogenesis		5.635E-13	5.311e-09	8.27482	6.557E-11	6.379E-10	224	1178	MAP1A,MAP1B,MAP2,MAP6,MAPT,ACHE,USP9X,MATN3,MCF2,TENM2,MECP2,SLITRK1,RNF157,AMIGO1,STRIP2,KIDINS220,ULK1,ALDOA,NYAP2,ANXA7,CNTNAP1,LRRC4C,AR,SEMA4G,SPTBN4,ARHGDIA,C1GALT1C1,FEZF1,CAPRIN2,ATP2B2,MYH10,MYO9A,RAB11A,NCAM1,NDN,NEFM,NEFH,NEFL,CDK5R1,BRAF,BSG,C1QBP,WASF1,CNTN4,WASL,NRCAM,CAMK2B,NR4A2,OPA1,CCKAR,PAFAH1B1,PAK1,PAK3,CDC42,CDH6,CDH7,CDH8,CDH10,CDH11,DCLK1,CDH12,ZMYM4,CDH13,CDH18,LGI1,CDK5,…
Upregulated in NM+ (Cortex vs NM+)	GO: Biological Process	GO:0061919	process utilizing autophagic mechanism		5.964E-13	5.621e-09	8.25019	6.772E-11	6.588E-10	121	525	MAPT,ACP2,FUNDC1,PIP4K2B,ULK1,VPS18,ANXA7,EPG5,TBK1,LAMTOR3,DYNLL1,MTMR9,ATG4A,ATP6V1A,ATP6V1B2,ATP6V1C1,ATP6V1E1,ATP6V0B,ATP6V0A1,CDK5R1,BNIP3,HERC1,CAPNS1,USP10,ATP6V0D1,PAFAH1B2,HGS,CDK5,CDKN2D,SNAP29,RAB3GAP2,CLTC,FBXL2,TECPR1,ATG5,UBQLN2,UBQLN1,NRBF2,PHF23,BAG3,ATP6V1G1,CTSA,CHMP2B,PRKAA2,PRKACA,PRKAG1,POLDIP2,MAPK8,PSAP,DAPK1,TOMM20,DDIT3,TOMM70,SESN2,RAB39B,STX17,DRD2,DNM1L,EXOC8,RHEB,EEF1…
Upregulated in NM+ (Cortex vs NM+)	GO: Biological Process	GO:0006914	autophagy		5.964E-13	5.621e-09	8.25019	6.772E-11	6.588E-10	121	525	MAPT,ACP2,FUNDC1,PIP4K2B,ULK1,VPS18,ANXA7,EPG5,TBK1,LAMTOR3,DYNLL1,MTMR9,ATG4A,ATP6V1A,ATP6V1B2,ATP6V1C1,ATP6V1E1,ATP6V0B,ATP6V0A1,CDK5R1,BNIP3,HERC1,CAPNS1,USP10,ATP6V0D1,PAFAH1B2,HGS,CDK5,CDKN2D,SNAP29,RAB3GAP2,CLTC,FBXL2,TECPR1,ATG5,UBQLN2,UBQLN1,NRBF2,PHF23,BAG3,ATP6V1G1,CTSA,CHMP2B,PRKAA2,PRKACA,PRKAG1,POLDIP2,MAPK8,PSAP,DAPK1,TOMM20,DDIT3,TOMM70,SESN2,RAB39B,STX17,DRD2,DNM1L,EXOC8,RHEB,EEF1…
Upregulated in NM+ (Cortex vs NM+)	GO: Biological Process	GO:0140056	organelle localization by membrane tethering		7.384E-13	6.96e-09	8.15739	8.286E-11	8.060E-10	57	176	STX7,VPS18,PPFIA3,USO1,DYNLL1,RAB11A,NCAM1,NSF,PAFAH1B1,SCFD2,RAB3C,SNAP29,NRXN1,PPP2R1A,CSNK1D,PRKACA,CEP41,PRKAR2B,SNPH,PSEN2,CKAP5,STX17,RAB3A,DYNC1H1,DYNC1I2,HAUS2,ACTR1A,UNC13C,RABEPK,CEP76,STX1B,TUBB4A,TUBB4B,DCTN2,YKT6,RIMS1,SNAP25,UNC13A,VPS11,CPLX2,TTBK2,STXBP1,VAMP2,EXOC6B,SYT1,SCFD1,RPGRIP1L,CLASP1,B9D2,DCTN3,TUBA4A,TUBG1,HSP90AA1,YWHAG,RAB15,NDRG4,KCNB1
Upregulated in NM+ (Cortex vs NM+)	GO: Biological Process	GO:0006839	mitochondrial transport		1.054E-12	9.935e-09	8.00283	1.169E-10	1.137E-9	76	274	ACACA,DNAJC19,TIMM23,SLC25A4,SLC25A5,TMEM14A,FLVCR1,BLOC1S2,MRPL18,SLC25A12,STPG1,MCU,ATP5F1A,ATP5F1B,ATP5F1C,ATP5F1D,ATP5MC3,BNIP3,NMT1,SLC25A14,OPA1,SIAH3,PDCD5,GDAP1,TIMM22,MPC2,NPEPPS,BAG4,BAG3,ATF2,PPP2R2B,PPP3R1,PRKAA2,MAPK8,MIR29A,CYC1,PSEN2,TOMM20,TOMM70,SLC25A38,SLC35F6,HUWE1,SLC25A22,IMMP2L,RHOT1,TOMM40L,PARL,TOMM40,HAX1,STOML2,SLC25A33,DNAJC30,SLC9A1,MTX2,VPS35,TIMM50,AGK,VPS11,MOAP1,P…
Upregulated in NM+ (Cortex vs NM+)	GO: Biological Process	GO:0051130	positive regulation of cellular component organization		1.397E-12	1.317e-08	7.88041	1.531E-10	1.489E-9	248	1350	MAP1B,MAP6,ASIC2,MAPT,ACHE,TENM2,MECP2,SLITRK1,RNF157,AMIGO1,MEN1,KIDINS220,STX18,AP2A1,AP2B1,PIP4K2B,LRRC7,NLGN2,ULK1,CUL4B,ANK1,ENC1,AR,ARF1,ARHGDIA,CAPRIN2,PLD6,DYNLL1,DOCK11,RAB11A,NAP1L2,BBS4,BICD1,NEFL,CDK5R1,BNIP3,BRAF,SYNJ1,BTC,C1QBP,NMT1,WASF1,WASL,CAMK2B,CBLN1,SYT7,OPA1,CLDN1,CCT6A,OXTR,PEBP1,PDCD5,PAFAH1B1,NEURL1,CD47,PAK1,PAK3,PARN,CDC34,CDC42,CDK5,NUMBL,CFL1,SLIT2,CPNE6,AP2M1,SERPINE…
Upregulated in NM+ (Cortex vs NM+)	GO: Biological Process	GO:0006457	protein folding		1.558E-12	1.468e-08	7.83327	1.675E-10	1.630E-9	68	234	MKKS,DNAJC19,PPIL3,CANX,CCT6A,PDCD5,CLGN,GNG2,PFDN1,SGTB,BAG4,BAG3,PPIA,PPIB,PPID,RIC3,TOR1A,RGS7,EMC4,UBE4B,DNAJA2,DNAJA4,FKBP1B,FKBP4,HSPA4L,CCT7,CCT4,CCT2,CHORDC1,CDC37L1,CCT5,GNB5,PPIL1,CCT8,DNAJC5,HSP90AB2P,HSPH1,UNC45A,RUVBL2,HSPA13,ERP29,GNAO1,GNAZ,GNB2,TBCA,TBCC,TCP1,DNAJB4,NUDCD3,PDIA3,CDC37,CCT3,HSPBP1,TTC1,PDIA2,DNAJA1,HSPA5,HSPA8,HSPA9,VCP,HSP90AA1,HSP90AA4P,HSP90AB1,HSP90AB3P,HSPD1,H…
Upregulated in NM+ (Cortex vs NM+)	GO: Biological Process	GO:0016241	regulation of macroautophagy		1.564E-12	1.474e-08	7.8315	1.675E-10	1.630E-9	56	174	PIP4K2B,ULK1,TBK1,LAMTOR3,ATP6V1A,ATP6V1B2,ATP6V1C1,ATP6V1E1,ATP6V0B,ATP6V0A1,CDK5R1,BNIP3,CAPNS1,ATP6V0D1,PAFAH1B2,CDK5,RAB3GAP2,UBQLN2,UBQLN1,PHF23,BAG3,ATP6V1G1,PRKAA2,PRKACA,PRKAG1,POLDIP2,MAPK8,SESN2,EXOC8,RHEB,OPTN,RNF41,RRAGB,ATP6V1D,SPTLC1,RAB3GAP1,ATP6V1H,MTOR,RRAGA,VPS35,C9orf72,GAPDH,GBA,SCFD1,MLST8,PIM2,LARP1,ATP13A2,CDC37,TSC1,SCOC,UCHL1,ATP6V0E2,PINK1,SMURF1,RAB1B
Upregulated in NM+ (Cortex vs NM+)	GO: Biological Process	GO:0051962	positive regulation of nervous system development		2.284E-12	2.153e-08	7.66696	2.419E-10	2.353E-9	142	663	MAP1B,MAP6,ASIC2,MAPT,ACHE,MECP2,SLITRK1,RNF157,AMIGO1,KIDINS220,BEND6,AP2A1,LRRC7,NLGN2,ENC1,ARF1,ARHGDIA,SLC25A12,FEZF1,CAPRIN2,BRINP2,RAB11A,NAP1L2,NEFL,BRAF,SYNJ1,VWC2L,NRCAM,CAMK2B,CBLN1,OPA1,OXTR,PAFAH1B1,NEURL1,PAK1,PAK3,NUMBL,CFL1,SLIT2,CPNE6,SERPINE2,SERPINI1,NRXN1,PITX3,NTN1,CNTN1,PACSIN1,CRKL,LRRN3,PPP2R5B,PPP2R5D,CSNK1D,LRRTM2,SLITRK5,PRKCA,MAPK8,MAP2K2,CLSTN3,DAB1,BRINP1,ZNF804A,DCX,…
Upregulated in NM+ (Cortex vs NM+)	GO: Biological Process	GO:0051640	organelle localization		2.545E-12	2.399e-08	7.61997	2.665E-10	2.593E-9	186	944	MKKS,TMEM17,MAP1B,MAP2,MAP6,MAPT,MARK1,MECP2,ODF2L,PEF1,NME5,NLGN2,STX7,VPS18,CNIH2,PPFIA3,BLOC1S2,ARF1,MADD,TMEM230,CCDC113,USO1,DYNLL1,CDC23,MYH10,GBF1,ATP6AP1,KIF1A,MYO5A,RAB11A,NAPA,BBS4,NCAM1,LIN7A,BICD1,NEFH,NEFL,SYNJ1,WASF1,WASL,NSF,OCRL,OPA1,ATP6V0D1,PAFAH1B1,NEURL1,CDC42,CDK5,SCFD2,RAB11B,CHGA,RAB3C,TRAPPC1,SNAP29,BOD1,NRXN1,SNX10,NTN1,TTLL1,ATXN10,ATG5,TRIM58,CHMP2B,PPP2R1A,CSNK1D,PRKAC…
Upregulated in NM+ (Cortex vs NM+)	GO: Biological Process	GO:0034765	regulation of ion transmembrane transport		3.956E-12	3.729e-08	7.42841	4.097E-10	3.986E-9	121	539	ASIC2,AMIGO1,LRRC7,NLGN2,DPP10,ANK2,SLC25A4,CNIH2,HCN3,KCNAB2,ARF1,ASPH,ATP1B1,ATP1B3,MYO5A,NEFL,CACNA1G,CACNA1B,CACNA1E,CACNB2,CACNB3,CACNB4,CALM1,CALM3,HCN1,CAMK2D,NTSR1,OPRK1,SHISA9,PDE4D,CACNA2D2,CFL1,CHRNA4,NRXN1,NALCN,TMEM38A,AKAP7,AKAP6,ATG5,UBQLN1,PPP2CA,PRKACA,PRKCA,PRKG1,PRNP,NOS1AP,PSEN2,DAPK1,CNIH3,DPP6,DRD2,HCN4,RGS2,RGS4,RGS7,CACNG8,CRBN,ZMPSTE24,EHD3,CACNG3,SCN2A,SCN2B,SCN3A,SCN4B,…
Upregulated in NM+ (Cortex vs NM+)	GO: Biological Process	GO:0010769	regulation of cell morphogenesis involved in differentiation		4.751E-12	4.477e-08	7.34901	4.867E-10	4.735E-9	90	359	MAP1B,MAP2,MAP6,MAPT,ACHE,MCF2,SLITRK1,AMIGO1,ULK1,LRRC4C,SEMA4G,ARHGDIA,CAPRIN2,RAB11A,NEFM,NEFL,CDK5R1,BRAF,C1QBP,NRCAM,CAMK2B,OPA1,PAFAH1B1,PAK1,PAK3,CDC42,CDK5,NUMBL,CFL1,CHN1,CHRNB2,SLIT2,NTN1,POU3F2,CRKL,PPP3CA,MAPK9,MAP2K2,SEMA3E,MYADM,DAB1,DCX,SNAP91,PTPRO,PTPRS,PTPRZ1,ARHGAP44,DSCAM,DNM1L,RET,UST,EFNA5,EFNB3,FBXO31,ROBO2,DMTN,SEMA6D,FGF13,SDC2,SEMA6B,NLGN1,RUFY3,CSPG5,DHX36,HECW1,FSTL4,S…
Upregulated in NM+ (Cortex vs NM+)	GO: Biological Process	GO:0043269	regulation of ion transport		7.044E-12	6.639e-08	7.1779	7.139E-10	6.945E-9	164	812	ABAT,ASIC2,AMIGO1,LRRC7,NLGN2,SYT13,DPP10,ANK2,SLC25A4,CNIH2,HCN3,KCNAB2,ARF1,SPTBN4,ASPH,ATP1A1,ATP1B1,ATP1B3,ATP2B2,MYO5A,NEFL,CACNA1G,CACNA1B,CACNA1E,CHRNA6,CACNB2,CACNB3,CACNB4,CALM1,CALM3,CAMK2B,HCN1,CAMK2D,CAMK2G,NTSR1,SYT7,CCKAR,OPRK1,SHISA9,RAB11B,PDE4D,CACNA2D2,CFL1,CHRNA4,CHRNB2,SERPINE2,NRXN1,NALCN,TMEM38A,PLCB4,CNTN1,AKAP7,AKAP6,ATG5,UBQLN1,CRY2,PPP2CA,PRKACA,PRKCA,PRKG1,MAPK9,PRNP,NO…
Upregulated in NM+ (Cortex vs NM+)	GO: Biological Process	GO:0032880	regulation of protein localization		7.608E-12	7.171e-08	7.14442	7.629E-10	7.422E-9	221	1188	ABAT,MAP1A,MAP2,CNST,MAPT,ACHE,MGAT3,AP2B1,SCAMP5,SLC35D3,NLGN2,STX7,CD200,SORBS2,DPP10,SLC25A4,SLC25A5,CNIH2,KCNAB2,AR,ARF1,MADD,ARHGDIA,PDE8B,MCU,ASPH,CD274,DYNLL1,MYH10,GBF1,MYO5A,RAB11A,BICD1,CDK5R1,SYNJ1,NMT1,CACNA1E,WASL,CACNB3,CACNB4,CAMK2B,CAMK2D,CAMK2G,NUCB1,OAZ2,SYT7,SIAH3,CCNE1,CCT6A,USP8,OXCT1,PDCD5,UHMK1,PAK1,PAM,CDC42,DCLK1,CDK5,RAB11B,CACNA2D2,CFL1,CHGA,PFKM,AP2M1,NRXN1,PIN1,CLTC,A…
Upregulated in NM+ (Cortex vs NM+)	GO: Biological Process	GO:0072657	protein localization to membrane		7.719E-12	7.275e-08	7.13817	7.658E-10	7.450E-9	144	686	CNST,AP2B1,GPR158,LRRC7,NLGN2,STX7,SORBS2,DPP10,ANK1,ANK2,PEX3,BLZF1,AR,SPTBN4,ATP1B1,ATP1B3,ZDHHC21,MYO5A,RAB11A,LIN7A,CDK5R1,BRAF,BSG,NMT1,CACNB2,CACNB3,CALM3,NSF,CAMK2B,CAMK2D,CAMK2G,ZDHHC23,PDCD5,HGS,PAK1,LGI1,CDK5,RAB11B,RAB3C,AP2M1,NRXN1,NRXN2,RAB3GAP2,CLTC,PEX16,TIMM22,RAB26,SGTB,PACSIN1,BAG4,CPE,PREPL,CRKL,CLIP3,PPP3R1,GCC2,PRKCZ,MAPK8,PRNP,MYADM,TM9SF4,CNIH3,LYPD1,ARHGAP44,RAB3A,PID1,DPP…
Upregulated in NM+ (Cortex vs NM+)	GO: Biological Process	GO:0060078	regulation of postsynaptic membrane potential		8.700E-12	8.199e-08	7.08624	8.541E-10	8.309E-9	53	166	ABAT,MECP2,NLGN2,CHRNA6,CACNB3,NTSR1,CBLN1,DGKI,CDK5,CHRM5,CHRNA4,CHRNB2,CHRNB3,NRXN1,PPP3CA,PRKCZ,GRIN3A,DRD2,RGS4,RGS7,SEZ6,STX1B,FGF14,CX3CL1,NLGN1,RAB3GAP1,RIMS1,SNCA,GABRA1,GABRA3,GABRA4,GABRA5,GABRB1,GABRB2,GABRB3,GABRG2,GLRB,CUX2,SYNE1,GRIA1,GRIA2,GRIA3,GRIA4,GRIK2,GRIN1,GRIN2D,GRM1,GSK3B,MAPK8IP2,CELF4,KCND2,RGS7BP,NETO2
Upregulated in NM+ (Cortex vs NM+)	GO: Biological Process	GO:0045666	positive regulation of neuron differentiation		9.887E-12	9.318e-08	7.03068	9.511E-10	9.252E-9	109	474	MAP1B,MAP6,MAPT,ACHE,MECP2,SLITRK1,RNF157,AMIGO1,KIDINS220,BEND6,AP2A1,LRRC7,NLGN2,ENC1,ARF1,ARHGDIA,FEZF1,CAPRIN2,BRINP2,RAB11A,NAP1L2,NEFL,BRAF,VWC2L,NRCAM,CAMK2B,OPA1,PAFAH1B1,NEURL1,PAK1,PAK3,NUMBL,CFL1,SLIT2,CPNE6,SERPINE2,SERPINI1,NTN1,CNTN1,PACSIN1,PPP2R5B,PPP2R5D,CSNK1D,MAP2K2,DAB1,BRINP1,ZNF804A,DCX,SNAP91,FIG4,PTPRZ1,DSCAM,DNM1L,RET,RGS2,EFNA5,FBXO31,EIF4G1,ELAVL4,ROBO2,SEZ6,IMPACT,CX3C…
Upregulated in NM+ (Cortex vs NM+)	GO: Biological Process	GO:0017156	calcium-ion regulated exocytosis		9.889E-12	9.32e-08	7.03058	9.511E-10	9.252E-9	32	73	SCAMP5,SYT13,ARF1,CADPS,ATP2A2,CACNA1G,CDK5R2,SYT7,CDK5,PPP3CB,RIMS4,RIMS3,RAB3A,UNC13C,STX1B,SYT3,RAB3GAP1,RIMS1,SNAP25,UNC13A,SYT17,STXBP1,SYT11,VAMP2,SYN2,SYT1,SYT4,SYT5,CHP1,TRIM9,CADPS2,KCNB1
Upregulated in NM+ (Cortex vs NM+)	GO: Biological Process	GO:0030534	adult behavior		1.196E-11	1.127e-07	6.94808	1.139E-9	1.108E-8	57	187	MAFG,ABAT,MAPT,BTBD9,MECP2,SLITRK1,NLGN2,UNC79,KLHL1,SPTBN4,ATP1A3,BBS4,CACNB4,NTSR1,NR4A2,OPRK1,PAFAH1B1,CDK5,SLC10A4,CHRNA4,CHRNB2,NRXN3,NRXN1,NRXN2,CNTNAP2,SLITRK5,ABHD12,DAB1,DNM1,DRD2,OXR1,SEZ6L2,EFNB3,EN1,SEZ6,ZMPSTE24,CEND1,FGF12,FGF14,INPP5F,SNCA,SNCG,CHL1,GABRG2,SPTBN2,PCDH17,GLRB,GRIN1,GRIN2D,RNF180,SEZ6L,TSC1,FOXA2,UCHL1,HTR2A,KCNMA1,TRMT1L
Upregulated in NM+ (Cortex vs NM+)	GO: Biological Process	GO:0032989	cellular component morphogenesis		1.284E-11	1.21e-07	6.91721	1.210E-9	1.177E-8	236	1296	MAP1A,MAP1B,MAP2,MAP6,MAPT,ACHE,USP9X,MATN3,ACTG1,MCF2,TENM2,MECP2,SLITRK1,RNF157,AMIGO1,STRIP2,KIDINS220,ULK1,ALDOA,NYAP2,ANK2,ANXA7,CNTNAP1,LRRC4C,AR,SEMA4G,SPTBN4,ARHGDIA,C1GALT1C1,FEZF1,CAPRIN2,ATP2B2,MYH10,MYO9A,RAB11A,NCAM1,NDN,NEFM,NEFH,NEFL,CDK5R1,BRAF,BSG,C1QBP,WASF1,CNTN4,WASL,NRCAM,CAMK2B,NR4A2,OPA1,CCKAR,PAFAH1B1,PAK1,PAK3,CDC42,CDH6,CDH7,CDH8,CDH10,CDH11,DCLK1,CDH12,ZMYM4,CDH13,CDH18…
Upregulated in NM+ (Cortex vs NM+)	GO: Biological Process	GO:0050890	cognition		2.167E-11	2.042e-07	6.68994	2.022E-9	1.967E-8	88	357	GPR155,MAP1A,MAPT,BTBD9,MECP2,MGAT3,AMPH,PDE8B,ATP1A3,BBS4,NCAM1,BRAF,SYNJ1,CACNA1E,CALB1,NTSR1,OPRK1,OXTR,PAFAH1B1,PAK1,DGKI,CDK5,CHRNA4,CHRNB2,NRXN3,NRXN1,NRXN2,JAKMIP1,CHST10,CHMP2B,PPP3CB,CNTNAP2,PRKAR2B,PRKCA,PRKCG,PRKCZ,MAPK1,PRNP,PSEN2,BRINP1,PJA2,PTPRZ1,DGCR2,DRD2,ELAVL4,RP9,EIF2AK4,EN1,RCAN2,PAIP2,SCN2A,FEN1,FGF13,POMK,AFF2,NLGN4Y,CPEB3,NPTN,SLC8A2,MTOR,SNAP25,GABRA5,CHL1,JPH4,PGRMC1,PLC…
Upregulated in NM+ (Cortex vs NM+)	GO: Biological Process	GO:0007420	brain development		2.267E-11	2.136e-07	6.6704	2.095E-9	2.038E-8	165	830	MKKS,ABAT,USP9X,MECP2,AMIGO1,MEN1,NME5,ULK1,ATRN,KLHL1,UNCX,APLP2,FEZF1,DYNLL1,ATIC,ATP2B2,MYH10,KIF1A,NAPA,BBS4,NCAM1,BCR,NDUFS3,NEFH,NEFL,CDK5R1,BNIP3,SYNJ1,HERC1,NANOS1,CDK5R2,CNTN4,CALM1,CALM3,PTBP2,NR4A2,CBLN1,OGDH,CCKAR,ATP6V0D1,OXCT1,OXTR,INA,SYNGR3,PAFAH1B1,PAFAH1B2,PAFAH1B3,NEURL1,PAK1,CDC42,DCLK1,CDK5,NUMBL,PFDN1,CHRNB2,CKB,SLIT2,SERPINE2,NRXN1,PITX3,JAKMIP1,PCDH18,CNTN1,MBOAT7,DPCD,BAG…
Upregulated in NM+ (Cortex vs NM+)	GO: Biological Process	GO:0048791	calcium ion-regulated exocytosis of neurotransmitter		3.195E-11	3.011e-07	6.52129	2.924E-9	2.844E-8	17	24	CADPS,ATP2A2,SYT7,RIMS4,RIMS3,UNC13C,STX1B,RAB3GAP1,RIMS1,SNAP25,UNC13A,SYT17,STXBP1,SYT11,SYT1,SYT4,SYT5
Upregulated in NM+ (Cortex vs NM+)	GO: Biological Process	GO:0010506	regulation of autophagy		3.543E-11	3.339e-07	6.47638	3.211E-9	3.124E-8	85	343	MAPT,PIP4K2B,ULK1,TBK1,LAMTOR3,MTMR9,ATP6V1A,ATP6V1B2,ATP6V1C1,ATP6V1E1,ATP6V0B,ATP6V0A1,CDK5R1,BNIP3,HERC1,CAPNS1,USP10,ATP6V0D1,PAFAH1B2,CDK5,RAB3GAP2,FBXL2,ATG5,UBQLN2,UBQLN1,PHF23,BAG3,ATP6V1G1,CTSA,PRKAA2,PRKACA,PRKAG1,POLDIP2,MAPK8,PSAP,DAPK1,DDIT3,SESN2,RAB39B,DNM1L,EXOC8,RHEB,EEF1A2,OPTN,EIF4G1,RNF41,EIF2AK4,ZMPSTE24,DAPL1,RRAGB,ATP6V1D,PARL,HAX1,CISD2,SPTLC1,RAB3GAP1,ATP6V1H,MTOR,RRAGA,V…
Upregulated in NM+ (Cortex vs NM+)	GO: Biological Process	GO:0015672	monovalent inorganic cation transport		4.150E-11	3.912e-07	6.4076	3.725E-9	3.624E-8	146	714	ASIC2,SLC24A3,MECP2,AMIGO1,DPP10,ANK1,ANK2,SLC25A4,HCN3,KCNAB2,MSH2,ARF1,SPTBN4,ATP1A1,ATP1A3,ATP1B1,ATP1B3,ATP2A2,ATP2A3,ATP5F1A,ATP5F1B,ATP5F1C,ATP5F1D,ATP5MC3,ATP6V1A,ATP6V1B2,ATP6V1C1,ATP6V1E1,ATP6V0B,ATP6V0A1,ATP6AP1,NDUFA3,NDUFA5,NDUFAB1,NDUFB4,NDUFB5,NDUFB6,NDUFC1,NDUFS3,NDUFS8,NSF,HCN1,CAMK2D,SLC25A14,CCKAR,OPRK1,ATP6V0D1,COX7A2L,SLC10A4,ATP6V1F,SERPINE2,CLCN5,NALCN,TMEM38A,PLCB4,CNTN1,AK…
Upregulated in NM+ (Cortex vs NM+)	GO: Biological Process	GO:0044257	cellular protein catabolic process		4.209E-11	3.967e-07	6.40154	3.742E-9	3.641E-8	158	791	MAP1A,USP11,USP9X,USP9Y,RNF150,KCTD6,MGAT3,AP2A1,AP2A2,AP2B1,CUL4B,CUL2,ENC1,COPS3,CDC23,UBR1,BNIP3,TMTC3,BTRC,PRICKLE1,CAMLG,STT3B,SIAH3,CCNF,USP10,USP8,CDC34,UBE4A,PCYOX1L,AP2M1,AP2S1,DDA1,CLTA,CLTC,FBXL2,UBQLN2,UBQLN1,SGTB,TRIM58,FBXL14,FBXL15,CTSA,RNF14,RNF167,CSNK1D,PRKACA,PRKCG,MAPK8,MAPK9,TRPC4AP,PSEN2,PSMA4,PSMB2,PSMB3,PSMB5,PSMB7,PSMD1,PSMD8,PSMD10,PSMD12,PSMD13,DDIT3,FBXO2,PSMD6,RNF128,…
Upregulated in NM+ (Cortex vs NM+)	GO: Biological Process	GO:0007417	central nervous system development		4.684E-11	4.415e-07	6.35507	4.126E-9	4.014E-8	209	1129	MKKS,ABAT,MAP2,ASIC2,MAPT,USP9X,ACVR1B,MECP2,AMIGO1,MEN1,NME5,ULK1,ATRN,KLHL1,UNCX,CNTNAP1,APLP2,GBA2,SPTBN4,FEZF1,TAGLN3,DYNLL1,ATIC,ATP2B2,MYH10,KIF1A,ADAM23,NAPA,BBS4,NCAM1,NDN,BCR,NDUFS3,NEFH,NEFL,CDK5R1,BNIP3,SYNJ1,NHLH2,HERC1,NANOS1,CDK5R2,CNTN4,NRCAM,CALM1,CALM3,PTBP2,NR4A2,CBLN1,OGDH,CCKAR,ATP6V0D1,OXCT1,OXTR,INA,SYNGR3,PAFAH1B1,PAFAH1B2,PAFAH1B3,NEURL1,PAK1,PAM,CDC42,CDH11,DCLK1,CDK5,NUM…
Upregulated in NM+ (Cortex vs NM+)	GO: Biological Process	GO:0016567	protein ubiquitination		5.451E-11	5.138e-07	6.28921	4.757E-9	4.628E-8	167	852	USP9X,BTBD1,RNF157,RNF150,KCTD6,PEF1,KLHL13,WDR48,CUL4B,CUL2,ENC1,TRIM23,UBE2T,RAB40C,TRIM37,CDC23,UBR1,HERC1,BSN,BTRC,NSMCE1,PRICKLE1,CAMLG,HECTD4,SIAH3,CCNF,NEURL1,CDC34,CDC42,CDK5,UBE4A,ASB5,PIN1,FBXL2,MED7,ANAPC13,RNF26,PDZRN4,ATG5,MED20,UBQLN1,TRIM58,PHF23,NPEPPS,FBXL14,FBXL15,RNF14,RNF167,DZIP3,PRKCG,PRKDC,MAPK8,MAPK9,KCTD9,TRPC4AP,PSEN2,PSMA4,PSMB2,PSMB3,PSMB5,PSMB7,PSMD1,PSMD8,PSMD10,PSMD…
Upregulated in NM+ (Cortex vs NM+)	GO: Biological Process	GO:0060322	head development		5.620E-11	5.297e-07	6.27597	4.844E-9	4.712E-8	172	885	MKKS,ABAT,USP9X,MECP2,AMIGO1,MEN1,NME5,ULK1,ATRN,KLHL1,UNCX,FLVCR1,APLP2,FEZF1,ASPH,DYNLL1,ATIC,ATP2B2,MYH10,KIF1A,NAPA,BBS4,NCAM1,BCR,NDUFS3,NEFH,NEFL,CDK5R1,BNIP3,BRAF,SYNJ1,HERC1,NANOS1,CDK5R2,CNTN4,CALM1,CALM3,PTBP2,NR4A2,CBLN1,OGDH,CCKAR,ATP6V0D1,OXCT1,OXTR,INA,SYNGR3,PAFAH1B1,PAFAH1B2,PAFAH1B3,NEURL1,PAK1,CDC42,DCLK1,CDK5,NUMBL,PFDN1,CHRNB2,CKB,SLIT2,SERPINE2,NRXN1,PITX3,JAKMIP1,PCDH18,CNTN…
Upregulated in NM+ (Cortex vs NM+)	GO: Biological Process	GO:0034762	regulation of transmembrane transport		5.653E-11	5.328e-07	6.27344	4.844E-9	4.712E-8	134	641	CLTCL1,ASIC2,AMIGO1,LRRC7,NLGN2,DPP10,ANK2,SLC25A4,CNIH2,HCN3,KCNAB2,ARF1,ASPH,ATP1B1,ATP1B3,MYO5A,NEFL,BRAF,CACNA1G,CACNA1B,CACNA1E,CACNB2,CACNB3,CACNB4,CALM1,CALM3,HCN1,CAMK2D,NTSR1,OAZ2,OPRK1,SHISA9,PDE4D,CACNA2D2,ENPP1,CFL1,CHRNA4,NRXN1,NALCN,TMEM38A,AKAP7,AKAP6,ATG5,SLC25A27,UBQLN1,PPP2CA,CLIP3,PRKACA,PRKCA,PRKG1,PRNP,NOS1AP,PSEN2,DAPK1,CNIH3,PID1,DPP6,DRD2,HCN4,RGS2,RGS4,RGS7,CACNG8,CRBN,ER…
Upregulated in NM+ (Cortex vs NM+)	GO: Biological Process	GO:0034622	cellular protein-containing complex assembly		7.123E-11	6.714e-07	6.17302	6.048E-9	5.884E-8	230	1277	MKKS,MAP1B,MAP2,MAPT,SMIM20,TUBGCP5,MECP2,ADD2,SRSF12,AP2B1,CUL4B,VPS18,COA3,ACAD9,CAMSAP3,GBA2,DENR,ARF1,SPTBN4,CADPS,EIF3I,ATP5F1D,ATP6AP1,NAP1L5,NAP1L2,NAP1L3,NAPA,BBS4,NCAM1,NDUFA3,NDUFA5,NDUFAB1,NDUFB4,NDUFB5,NDUFB6,NDUFC1,NDUFS3,NDUFS8,BICD1,NEFL,CDK5R1,SYNJ1,C1QBP,WASF1,WASL,PTBP2,OPA1,CCT6A,PAK1,PAK3,COX7A2L,PARN,CDK7,CFL1,TERF2IP,SNAP29,SLIT2,AP2M1,AP2S1,PIN1,CLTA,CNOT7,CLTB,CLTC,LSM4,FA…
Upregulated in NM+ (Cortex vs NM+)	GO: Biological Process	GO:1990778	protein localization to cell periphery		8.496E-11	8.008e-07	6.09648	7.150E-9	6.956E-8	87	360	CNST,GPR158,LRRC7,STX7,DPP10,ANK1,ANK2,BLZF1,AR,SPTBN4,ATP1B1,ATP1B3,MYO5A,RAB11A,LIN7A,BSG,CACNB2,CACNB3,NSF,CAMK2B,CAMK2D,CAMK2G,ZDHHC23,LGI1,CDK5,RAB3C,AP2M1,NRXN1,CLTC,RAB26,PACSIN1,BAG4,PREPL,CLIP3,GCC2,PRKCZ,PRNP,MYADM,CNIH3,LYPD1,ARHGAP44,RAB3A,PID1,DPP6,CACNG8,OPTN,MRAP2,NHLRC1,PDZD11,SNAP47,STX1B,EHD3,CACNG3,ACSL3,ARL6,TTC7B,SCP2,FGF13,SEC23A,RAB11FIP2,CLSTN1,PACS1,NSG1,VPS35,EFR3B,KCNIP…
Upregulated in NM+ (Cortex vs NM+)	GO: Biological Process	GO:0051963	regulation of synapse assembly		8.577E-11	8.084e-07	6.09237	7.154E-9	6.959E-8	42	122	ASIC2,SLITRK1,AMIGO1,NLGN2,LRFN1,CBLN1,OXTR,CHRNB2,NRXN1,NTN1,LRRN3,LRRTM2,SLITRK5,PRKCA,CLSTN3,LRFN3,PTPRS,EFNA5,EIF4G1,ROBO2,LRFN5,SLITRK3,LINGO2,NLGN1,CLSTN1,VPS35,SNCA,GAP43,CLSTN2,SIX4,ARHGEF9,VSTM5,CUX2,GRIN1,TPBG,UBE2V2,LRRTM3,LRRTM1,AMIGO2,SLITRK4,LRRC4B,CBLN2
Upregulated in NM+ (Cortex vs NM+)	GO: Biological Process	GO:0051050	positive regulation of transport		8.782E-11	8.277e-07	6.08213	7.261E-9	7.063E-8	212	1157	ABAT,CLTCL1,MAP2,ASIC2,CNST,ACHE,MECP2,AMIGO1,STX18,AP2A1,AP2B1,SCAMP5,SLC35D3,NLGN2,ANK2,SLC25A4,ARF1,CADPS,MCU,ASPH,CD274,DYNLL1,ATP1B1,ATP1B3,ATP2B2,MYH10,ATP6AP1,BCR,BICD1,NELL2,CDK5R1,BRAF,SYNJ1,CACNA1G,NMT1,CDK5R2,CACNA1B,CHRNA6,CACNB2,WASL,CACNB3,CACNB4,CALM1,CALM3,HCN1,NTSR1,OAZ2,SYT7,CCKAR,OPRK1,OXCT1,OXTR,PDCD5,SYNGR3,HGS,CD47,PAK1,CDC42,CDK5,CFL1,PFKM,CHRNA4,CHRNB2,AP2M1,CNTN1,AKAP7,AK…
Upregulated in NM+ (Cortex vs NM+)	GO: Biological Process	GO:0043436	oxoacid metabolic process		9.351E-11	8.813e-07	6.05488	7.664E-9	7.456E-8	221	1219	ABAT,ACACA,ACLY,ACOX1,CYGB,MDH1,MDH2,ME1,ME2,MECP2,ACOX3,AP2A1,OSBPL6,ABCD2,ALDOA,ALDOC,MPI,TPST1,ACAD9,CHST1,GBA2,SLC25A12,ASL,ASNS,ASS1,ATIC,MYO5A,AUH,BCAT1,PGM2L1,BCKDHB,NDUFAB1,GGH,LDHD,BPGM,BPHL,BSG,OAT,OAZ2,NFS1,PAPSS1,OGDH,PAM,PCBD1,PCMT1,CDO1,PDHB,ENPP1,PEX7,CYP2S1,PFKM,PGAM1,B4GALT6,B4GALT5,CKB,CKMT1B,PCYOX1L,CLTC,PKM,CHPF2,ELOVL6,PYCR2,TXN2,SULT4A1,HMGCLL1,MPC2,NUDT7,POR,FADS6,PNKD,CRAB…
Upregulated in NM+ (Cortex vs NM+)	GO: Biological Process	GO:0044087	regulation of cellular component biogenesis		1.260E-10	1.188e-06	5.92518	1.024E-8	9.959E-8	194	1040	MKKS,MAP1B,MAP2,ASIC2,MAPT,TENM2,MECP2,SLITRK1,AMIGO1,ADD2,ODF2L,STX18,PIP4K2B,NLGN2,ULK1,CUL4B,VPS18,LRFN1,CAMSAP3,GBA2,ARF1,SPTBN4,ORMDL2,DYNLL1,TRIM37,DOCK11,NAPA,BBS4,NCAM1,CDK5R1,BRAF,WASF1,WASL,CBLN1,CLDN1,OXTR,HGS,NEURL1,CD47,PAK1,PAK3,CDC34,CDC42,CFL1,CHGA,CHRNB2,SLIT2,NRXN1,RAB3GAP2,NTN1,ATG5,UBQLN2,PHF23,BAG4,CHMP2B,CLIP3,LRRN3,PPP2R5B,PRKAA2,LRRTM2,PRKACA,SLITRK5,PRKCA,PRKCZ,MAPK8,MAPK…
Upregulated in NM+ (Cortex vs NM+)	GO: Biological Process	GO:0006082	organic acid metabolic process		1.412E-10	1.331e-06	5.87582	1.137E-8	1.107E-7	223	1238	ABAT,ACACA,ACLY,ACOX1,CYGB,MDH1,MDH2,ME1,ME2,MECP2,ACOX3,AP2A1,OSBPL6,ABCD2,ALDOA,ALDOC,MPI,TPST1,ACAD9,CHST1,GBA2,SLC25A12,ASL,ASNS,ASS1,ATIC,MYO5A,AUH,BCAT1,PGM2L1,BCKDHB,NDUFAB1,GGH,LDHD,BPGM,BPHL,BSG,OAT,OAZ2,NFS1,PAPSS1,OGDH,PAM,PCBD1,PCMT1,CDO1,PDHB,ENPP1,PEX7,CYP2S1,PFKM,PGAM1,B4GALT6,B4GALT5,CKB,CKMT1B,PCYOX1L,CLTC,PKM,CHPF2,ELOVL6,PYCR2,TXN2,SULT4A1,HMGCLL1,MPC2,NUDT7,POR,FADS6,PNKD,CRAB…
Upregulated in NM+ (Cortex vs NM+)	GO: Biological Process	GO:0010976	positive regulation of neuron projection development		1.603E-10	1.511e-06	5.82074	1.281E-8	1.246E-7	88	370	MAP1B,MAP6,MAPT,ACHE,MECP2,SLITRK1,RNF157,AMIGO1,KIDINS220,AP2A1,LRRC7,NLGN2,ENC1,ARF1,ARHGDIA,CAPRIN2,RAB11A,NEFL,BRAF,CAMK2B,OPA1,PAFAH1B1,NEURL1,PAK1,PAK3,NUMBL,CFL1,SLIT2,CPNE6,SERPINE2,SERPINI1,NTN1,CNTN1,PACSIN1,PPP2R5B,PPP2R5D,MAP2K2,ZNF804A,DCX,SNAP91,FIG4,PTPRZ1,DSCAM,DNM1L,RET,RGS2,EFNA5,FBXO31,ELAVL4,ROBO2,SEZ6,CX3CL1,FKBP1B,SYT3,CPEB3,NLGN1,RUFY3,NPTN,TENM3,MTOR,TMEM30A,RIMS1,UNC13A,D…
Upregulated in NM+ (Cortex vs NM+)	GO: Biological Process	GO:0072384	organelle transport along microtubule		2.175E-10	2.05e-06	5.68825	1.723E-8	1.676E-7	34	89	MAP1B,MAP2,MAP6,MAPT,MECP2,CNIH2,BLOC1S2,MADD,KIF1A,BICD1,NEFH,NEFL,WASF1,OPA1,PAFAH1B1,CDC42,TRIM58,PRKCZ,DYNC1H1,DYNC1I1,ACTR1A,LRPPRC,RHOT1,COPG1,SYBU,KIFAP3,ACTR10,AP3M2,KIF3A,UBB,UCHL1,TMEM201,KIF3C,AP3B2
Upregulated in NM+ (Cortex vs NM+)	GO: Biological Process	GO:0010498	proteasomal protein catabolic process		2.320E-10	2.187e-06	5.66015	1.823E-8	1.773E-7	108	492	MAP1A,CUL4B,CUL2,ENC1,CDC23,UBR1,TMTC3,BTRC,PRICKLE1,CAMLG,STT3B,SIAH3,CCNF,CDC34,UBE4A,DDA1,FBXL2,UBQLN2,UBQLN1,SGTB,FBXL14,FBXL15,RNF14,CSNK1D,PRKACA,PRKCG,MAPK8,MAPK9,PSEN2,PSMA4,PSMB2,PSMB3,PSMB5,PSMB7,PSMD1,PSMD8,PSMD10,PSMD12,PSMD13,DDIT3,FBXO2,PSMD6,TOR1A,BBS7,FBXO31,RNF41,PSMD14,CRBN,NHLRC1,UBE4B,MAEA,RNF187,UCHL5,SDCBP,OTUD5,SHH,RNF34,JKAMP,TRIM3,KLHL15,HSP90AB2P,HECW1,GBA,USP19,HSPA13,F…
Upregulated in NM+ (Cortex vs NM+)	GO: Biological Process	GO:0019725	cellular homeostasis		2.356E-10	2.221e-06	5.65345	1.835E-8	1.785E-7	200	1088	MAFG,MAP1A,AQP11,SLC24A3,MEN1,AGTR1,ALDOA,ANK2,ANXA6,FLVCR1,ANXA7,APLP2,ARF1,ORMDL2,PDE8B,MCU,ASPH,DYNLL1,ATP1A1,ATP1A3,ATP1B1,ATP1B3,ATP2A2,ATP2A3,ATP2B2,ATP2B3,ATP5F1B,ATP6V1A,ATP6V1B2,ATP6V1C1,ATP6V1E1,ATP6V0B,ATP6V0A1,ATP6AP1,MYO5A,INPP4B,NELL2,BNIP3,CACNA1G,CACNA1B,CACNA1E,CACNB2,CACNB3,CACNB4,NPY1R,CALB1,CALB2,CALM1,CALM3,CAMK2D,NTSR1,OPA1,CCKAR,OPRK1,ATP6V0D1,OXCT1,OXTR,CDK5,XPR1,RAB11B,PD…
Upregulated in NM+ (Cortex vs NM+)	GO: Biological Process	GO:0043624	cellular protein complex disassembly		2.641E-10	2.489e-06	5.60398	2.040E-8	1.985E-7	64	238	MAP1A,MAP1B,MAP2,ADD2,CAMSAP3,MRPL13,APEH,SPTBN4,MRPL18,MRPL15,ASPH,MRPS34,NAPA,SYNJ1,NSF,CFL1,MRPL50,MRPL55,CKAP5,DNAJC6,ERAL1,STMN3,AURKAIP1,MRPL20,MRPL2,MRPS18A,MRPS7,ABCE1,OGFOD1,DMTN,MRPL12,MRPS12,MRPL10,MRPS36,FGF13,EVL,TRMT112,SH3GL2,MRPL28,MRPL17,NAPB,MRPS23,MRPS33,SPTAN1,SPTBN2,TTBK2,MRPL21,DSTN,CLASP1,STMN2,MRPS25,MRPL3,MRPS35,GSPT2,HSPA8,EIF5A2,MRPS26,MRPS15,MRPL32,MRPL9,MRPL44,JMJD4,D…
Upregulated in NM+ (Cortex vs NM+)	GO: Biological Process	GO:0008088	axo-dendritic transport		2.664E-10	2.511e-06	5.60015	2.041E-8	1.986E-7	32	81	MAP1A,MAP2,MAP6,MAPT,MECP2,CNIH2,APBA1,BLOC1S2,MADD,KIF1A,MYO5A,NEFM,NEFL,BSN,WASF1,ARL8A,OPA1,PAFAH1B1,PURA,RAB27B,DYNC1H1,ARL8B,SYBU,SOD1,ACTR10,MAPK8IP3,AP3M2,TERF2,KIF3A,UCHL1,HSPA8,AP3B2
Upregulated in NM+ (Cortex vs NM+)	GO: Biological Process	GO:0021549	cerebellum development		2.728E-10	2.572e-06	5.58973	2.074E-8	2.018E-7	42	126	ABAT,USP9X,MECP2,ULK1,ATRN,KLHL1,ATIC,ATP2B2,MYH10,CDK5R1,HERC1,NANOS1,CDK5R2,PTBP2,CBLN1,OGDH,PAK1,CDK5,PFDN1,CKB,SERPINE2,NRXN1,CNTN1,CRKL,DAB1,PTPRS,SEZ6L2,EN1,SEZ6,CEND1,FAIM2,SPTBN2,SSTR1,SSTR2,TTBK2,RPGRIP1L,SEZ6L,HSPA5,KNDC1,TRNP1,FOXP2,LMX1A
Upregulated in NM+ (Cortex vs NM+)	GO: Biological Process	GO:0035418	protein localization to synapse		2.805E-10	2.643e-06	5.5779	2.115E-8	2.057E-7	37	103	MAP1A,ASIC2,MAPT,LRRC7,NLGN2,STX7,CNIH2,RAB11A,BSN,LGI1,CDK5,NRXN1,NRXN2,PRKCZ,CLSTN3,CNIH3,ARHGAP44,RAB27B,CACNG8,SNAP47,STX1B,CACNG3,NLGN1,CLSTN1,NPTN,NSG1,VPS35,SNAP25,CPLX1,MAPK8IP3,VAMP2,PCLO,GRIN1,TERF2,GSK3B,HRAS,LRRTM1
Upregulated in NM+ (Cortex vs NM+)	GO: Biological Process	GO:0072594	establishment of protein localization to organelle		2.981E-10	2.81e-06	5.55129	2.230E-8	2.169E-7	127	612	MAPT,DNAJC19,USP9X,ACOX1,TIMM23,ACOX3,AP2B1,LRRC7,MPV17,PEX3,RAB11A,SYNJ1,NMT1,PRICKLE1,CALM3,SIAH3,CCT6A,PDCD5,HGS,CFL1,GDAP1,PEX7,AP2M1,RAB3GAP2,PEX16,TIMM22,NUDT7,SGTB,PACSIN1,NPEPPS,BAG4,BAG3,CRAT,CRY2,PPP2CA,PPP2R2B,CROT,PPP3CA,PPP3R1,GCC2,PKIA,CALY,NUP93,MAPK1,MAPK8,TOMM20,NUP58,DDIT3,TOMM70,IQSEC1,DNM1,RAN,ACOT8,HUWE1,SEC61A2,CACNG8,VPS28,NUTF2,IMMP2L,EPHX2,RPS4Y1,RPS26,CACNG3,TOMM40L,PARL…
Upregulated in NM+ (Cortex vs NM+)	GO: Biological Process	GO:0006415	translational termination		3.854E-10	3.632e-06	5.43985	2.860E-8	2.782E-7	37	104	MRPL13,APEH,MRPL18,MRPL15,MRPS34,MRPL50,MRPL55,ERAL1,AURKAIP1,MRPL20,MRPL2,MRPS18A,MRPS7,ABCE1,OGFOD1,MRPL12,MRPS12,MRPL10,MRPS36,TRMT112,MRPL28,MRPL17,MRPS23,MRPS33,MRPL21,MRPS25,MRPL3,MRPS35,GSPT2,EIF5A2,MRPS26,MRPS15,MRPL32,MRPL9,MRPL44,JMJD4,DAP3
Upregulated in NM+ (Cortex vs NM+)	GO: Biological Process	GO:1904062	regulation of cation transmembrane transport		4.023E-10	3.792e-06	5.42113	2.963E-8	2.882E-7	91	394	ASIC2,AMIGO1,LRRC7,NLGN2,DPP10,ANK2,SLC25A4,CNIH2,KCNAB2,ARF1,ASPH,ATP1B1,ATP1B3,MYO5A,NEFL,CACNB2,CACNB3,CACNB4,CALM1,CALM3,HCN1,CAMK2D,NTSR1,OPRK1,SHISA9,PDE4D,CFL1,CHRNA4,NRXN1,TMEM38A,AKAP7,AKAP6,ATG5,UBQLN1,PPP2CA,PRKACA,PRKG1,PRNP,NOS1AP,PSEN2,DAPK1,CNIH3,DPP6,DRD2,RGS2,RGS4,RGS7,CACNG8,EHD3,CACNG3,SCN2B,SCN4B,FGF12,FGF14,FHL1,CX3CL1,FKBP1B,DNAJC30,NLGN1,RPH3A,LRRC55,SLC8A1,SLC9A1,GNB5,TSPA…
Upregulated in NM+ (Cortex vs NM+)	GO: Biological Process	GO:0030001	metal ion transport		4.610E-10	4.345e-06	5.36201	3.368E-8	3.277E-7	189	1022	ASIC2,SLC24A3,AMIGO1,DPP10,ANK2,ANXA6,FLVCR1,HCN3,KCNAB2,ARF1,SPTBN4,MCU,ASPH,ATP1A1,ATP1A3,ATP1B1,ATP1B3,ATP2A2,ATP2A3,ATP2B2,ATP2B3,ATP6V1A,ATP6V1B2,ATP6V1C1,ATP6V1E1,ATP6V0B,ATP6V0A1,ATP6AP1,MYO5A,CACNA1G,CACNA1B,CACNA1E,CACNB2,CACNB3,CACNB4,CALM1,CALM3,NSF,CAMK2B,HCN1,CAMK2D,CAMK2G,NTSR1,OPA1,CCKAR,OPRK1,ATP6V0D1,CDK5,RAB11B,PDE4D,CACNA2D2,SLC10A4,ATP6V1F,CHRNA4,CHRNB2,PHB,SERPINE2,NALCN,CLTC…
Upregulated in NM+ (Cortex vs NM+)	GO: Biological Process	GO:0033365	protein localization to organelle		4.835E-10	4.557e-06	5.34132	3.505E-8	3.410E-7	244	1400	MKKS,TMEM17,MAP1A,MAPT,DNAJC19,USP9X,ACOX1,TIMM23,ACOX3,ODF2L,MGAT3,AP2B1,NME5,LRRC7,MPV17,ANK2,PEX3,MSH2,CCDC113,ARL1,SCG3,DYNLL1,GBF1,RAB11A,BBS4,BICD1,SYNJ1,NMT1,CACNB4,PRICKLE1,CALM3,OCRL,SIAH3,CCT6A,ATP6V0D1,PDCD5,PAFAH1B1,HGS,NEURL1,PAQR3,DCLK1,LGI1,CDK5,CFL1,GDAP1,PEX7,CHGA,TERF2IP,SNAP29,BOD1,AP2M1,PIN1,RAB3GAP2,SNX10,PEX16,TTLL1,ATXN10,TIMM22,ATG5,NUDT7,MAGED1,SGTB,PACSIN1,NPEPPS,BAG4,BA…
Upregulated in NM+ (Cortex vs NM+)	GO: Biological Process	GO:0006091	generation of precursor metabolites and energy		5.616E-10	5.293e-06	5.2763	4.040E-8	3.930E-7	121	580	ACOX1,MDH1,MDH2,ME1,ME2,MECP2,ADH5,ALDH1A1,ALDH2,ALDOA,ALDOC,MPI,SLC25A4,MSH2,SLC25A12,ASPH,ATP5F1A,ATP5F1B,ATP5F1C,ATP5F1D,ATP5MC3,PGM2L1,NDUFA3,NDUFA5,NDUFAB1,NDUFB4,NDUFB5,NDUFB6,NDUFC1,BDH1,NDUFS3,NDUFS8,BNIP3,BPGM,CALM1,SLC25A14,OGDH,OXCT1,COX7A2L,PDHB,ENPP1,PFKM,PGAM1,PKM,FASTKD3,HMGCLL1,POMC,COX7B,POR,COX8A,COX10,PPP1R2,CROT,PRKAA2,PRKACA,PRKAG1,NUP93,SH3BGRL3,CYB561,CYC1,NDUFS7,NUP58,DLAT…
Upregulated in NM+ (Cortex vs NM+)	GO: Biological Process	GO:0022898	regulation of transmembrane transporter activity		6.224E-10	5.867e-06	5.23158	4.444E-8	4.324E-7	75	304	ASIC2,AMIGO1,LRRC7,NLGN2,ANK2,SLC25A4,CNIH2,ASPH,ATP1B1,ATP1B3,MYO5A,NEFL,CACNB2,CACNB3,CACNB4,CALM1,CALM3,HCN1,CAMK2D,NTSR1,SHISA9,PDE4D,CFL1,CHRNA4,NRXN1,AKAP7,AKAP6,UBQLN1,PPP2CA,PRKACA,PRKCA,PRKG1,PRNP,NOS1AP,DAPK1,CNIH3,DRD2,CACNG8,EHD3,CACNG3,SCN2B,SCN4B,FGF12,FGF14,FHL1,FKBP1B,NLGN1,RPH3A,LRRC55,SLC9A1,GNB5,SNCA,SCN3B,JPH4,HECW1,STIM1,GPD1L,VAMP2,PLCB1,NEDD4L,GRK6,GRIA1,GRIA2,GRIA3,GRIA4,G…
Upregulated in NM+ (Cortex vs NM+)	GO: Biological Process	GO:0048278	vesicle docking		7.150E-10	6.739e-06	5.1714	5.001E-8	4.865E-7	29	71	STX7,VPS18,PPFIA3,USO1,NCAM1,NSF,SCFD2,RAB3C,NRXN1,SNPH,STX17,RAB3A,UNC13C,RABEPK,STX1B,YKT6,RIMS1,SNAP25,UNC13A,VPS11,CPLX2,STXBP1,VAMP2,EXOC6B,SYT1,SCFD1,RAB15,NDRG4,KCNB1
Upregulated in NM+ (Cortex vs NM+)	GO: Biological Process	GO:0008344	adult locomotory behavior		7.163E-10	6.751e-06	5.17063	5.001E-8	4.865E-7	37	106	MAPT,BTBD9,MECP2,NLGN2,KLHL1,SPTBN4,ATP1A3,CACNB4,NTSR1,NR4A2,PAFAH1B1,ABHD12,DAB1,DNM1,DRD2,OXR1,SEZ6L2,EFNB3,EN1,SEZ6,ZMPSTE24,CEND1,FGF12,FGF14,INPP5F,SNCA,SNCG,CHL1,GLRB,GRIN1,GRIN2D,SEZ6L,TSC1,FOXA2,UCHL1,KCNMA1,TRMT1L
Upregulated in NM+ (Cortex vs NM+)	GO: Biological Process	GO:0045921	positive regulation of exocytosis		7.163E-10	6.751e-06	5.17063	5.001E-8	4.865E-7	37	106	SCAMP5,ARF1,CADPS,ATP6AP1,CACNA1G,CDK5R2,CACNA1B,CACNB2,CACNB4,SYT7,HGS,CDK5,PRKCA,RAB3A,RAB27B,DNM1L,PRRT2,SDC1,SDCBP,NLGN1,RIMS1,EXOC2,SNCA,ERC1,STXBP1,SYT1,SYT4,CLASP1,ATP13A2,NCS1,VSNL1,RAB15,CADPS2,KCNB1,RAB7A,STXBP5,STAM
Upregulated in NM+ (Cortex vs NM+)	GO: Biological Process	GO:0099172	presynapse organization		7.456E-10	7.027e-06	5.15323	5.167E-8	5.027E-7	28	67	SLITRK1,NLGN2,PPFIA2,BSN,CBLN1,NRXN1,PLS3,ERC2,CLSTN3,LRFN3,SNAP91,PTPRS,EIF4G1,LRFN5,SDCBP,NLGN4Y,SLITRK3,NLGN1,VPS35,RIMS1,SNCA,ERC1,PCDH17,PCLO,LRRTM3,LRRTM1,LRRC4B,CBLN2
Upregulated in NM+ (Cortex vs NM+)	GO: Biological Process	GO:0060359	response to ammonium ion		7.713E-10	7.269e-06	5.13853	5.306E-8	5.162E-7	57	206	ABAT,MECP2,SORBS2,HCN3,ASS1,NCAM1,CDK5R1,OPRK1,CCNA2,OXTR,CDK5,GNG2,CHRM5,CHRNA4,CHRNB2,PITX3,CRKL,PPP2R2A,PPP5C,CALY,PRKCG,MAPK1,LYPD1,DRD2,RGS4,SLC6A3,NSG2,MTOR,NSG1,VPS35,GNB5,SNCA,GABRA1,GABRB1,GABRB2,GABRB3,GABRG2,GAPDH,MAP1LC3A,PLCB1,TAC1,GNAL,GNAO1,GNAS,GOT2,GPI,GRIN1,GSK3B,HRH3,UBE3A,HSPA5,HSP90AB1,HTR2A,HTR5A,RGS8,KCNQ3,LY6H
Upregulated in NM+ (Cortex vs NM+)	GO: Biological Process	GO:0032446	protein modification by small protein conjugation		8.235E-10	7.761e-06	5.11008	5.624E-8	5.471E-7	175	935	USP9X,BTBD1,RNF157,RNF150,KCTD6,PEF1,KLHL13,WDR48,CUL4B,CUL2,ENC1,TRIM23,UBE2T,RAB40C,TRIM37,CDC23,UBR1,NAE1,HERC1,BSN,BTRC,NSMCE1,PRICKLE1,CAMLG,HECTD4,SIAH3,CCNF,NEURL1,CDC34,CDC42,CDK5,UBE4A,ASB5,PIN1,FBXL2,MED7,ANAPC13,RNF26,PDZRN4,ATG5,MED20,UBQLN1,TRIM58,PHF23,NPEPPS,FBXL14,FBXL15,RNF14,RNF167,DZIP3,PRKCG,PRKDC,NUP93,MAPK8,MAPK9,KCTD9,TRPC4AP,PSEN2,PSMA4,PSMB2,PSMB3,PSMB5,PSMB7,PSMD1,PSMD8,…
Upregulated in NM+ (Cortex vs NM+)	GO: Biological Process	GO:0031346	positive regulation of cell projection organization		9.525E-10	8.977e-06	5.04687	6.459E-8	6.283E-7	104	479	MAP1B,MAP6,MAPT,ACHE,TENM2,MECP2,SLITRK1,RNF157,AMIGO1,KIDINS220,AP2A1,LRRC7,NLGN2,ENC1,ARF1,ARHGDIA,CAPRIN2,DYNLL1,DOCK11,RAB11A,BBS4,NEFL,BRAF,WASL,CAMK2B,OPA1,PAFAH1B1,NEURL1,PAK1,PAK3,CDC42,NUMBL,CFL1,SLIT2,CPNE6,SERPINE2,SERPINI1,NTN1,CNTN1,PACSIN1,PPP2R5B,PPP2R5D,MAP2K2,DEF8,ZNF804A,DCX,SNAP91,FIG4,PTPRZ1,DSCAM,DNM1L,RET,RGS2,EFNA5,FBXO31,TENM1,ELAVL4,ROBO2,SEZ6,CX3CL1,FKBP1B,SYT3,CPEB3,MIE…
Upregulated in NM+ (Cortex vs NM+)	GO: Biological Process	GO:0030163	protein catabolic process		9.895E-10	9.326e-06	5.0303	6.662E-8	6.481E-7	179	964	MAP1A,USP11,USP9X,USP9Y,RNF150,KCTD6,MGAT3,AP2A1,AP2A2,AP2B1,CUL4B,CUL2,ENC1,COPS3,CDC23,UBR1,BNIP3,TMTC3,BTRC,PRICKLE1,NSF,CAMLG,OAZ2,STT3B,SIAH3,CCNF,USP10,USP8,HGS,CDC34,PHB,UBE4A,PCYOX1L,AP2M1,SERPINE2,AP2S1,ASB5,DDA1,PIN1,CLTA,CLTC,FBXL2,RAB26,UBQLN2,UBQLN1,SGTB,TRIM58,FBXL14,BAG3,FBXL15,CTSA,RNF14,PPP2CA,RNF167,CSNK1D,PRKACA,PRKCG,MAPK8,MAPK9,ABHD12,TRPC4AP,PSEN2,PSMA4,PSMB2,PSMB3,PSMB5,PSM…
Upregulated in NM+ (Cortex vs NM+)	GO: Biological Process	GO:0050767	regulation of neurogenesis		1.013E-9	9.545e-06	5.02022	6.739E-8	6.556E-7	180	971	MAP1B,MAP2,MAP6,MAPT,ACHE,MARK1,MCF2,MECP2,SLITRK1,RNF157,AMIGO1,KIDINS220,BEND6,AP2A1,LRRC7,NLGN2,ULK1,ENC1,LRRC4C,SEMA4G,ARF1,ARHGDIA,FEZF1,CAPRIN2,BRINP2,MYO9A,RAB11A,NAP1L2,NEFM,NEFL,CDK5R1,BRAF,SYNJ1,VWC2L,CNTN4,NRCAM,CAMK2B,OPA1,PAFAH1B1,NEURL1,PAK1,PAK3,PAQR3,CDK5,NUMBL,CFL1,GPR173,CHN1,NREP,CHRNB2,SLIT2,CPNE6,SERPINE2,SERPINI1,PITX3,NTN1,CNTN1,PACSIN1,FAT3,POU3F2,CRKL,CRMP1,PPP2R5B,PPP2R5…
Upregulated in NM+ (Cortex vs NM+)	GO: Biological Process	GO:0019752	carboxylic acid metabolic process		1.015E-9	9.569e-06	5.01913	6.739E-8	6.556E-7	203	1127	ABAT,ACACA,ACLY,ACOX1,CYGB,MDH1,MDH2,ME1,ME2,MECP2,ACOX3,AP2A1,OSBPL6,ABCD2,ALDOA,ALDOC,MPI,ACAD9,GBA2,SLC25A12,ASL,ASNS,ASS1,ATIC,MYO5A,AUH,BCAT1,PGM2L1,BCKDHB,NDUFAB1,GGH,LDHD,BPGM,BPHL,BSG,OAT,OAZ2,NFS1,OGDH,PAM,PCBD1,PCMT1,CDO1,PDHB,PEX7,CYP2S1,PFKM,PGAM1,CKB,CKMT1B,PCYOX1L,CLTC,PKM,ELOVL6,PYCR2,TXN2,HMGCLL1,MPC2,NUDT7,POR,FADS6,PNKD,CRABP1,CRAT,PARS2,CROT,P4HTM,PRKAA2,LPIN2,PRKAG1,PRKAR2B,NU…
Upregulated in NM+ (Cortex vs NM+)	GO: Biological Process	GO:0032412	regulation of ion transmembrane transporter activity		1.068E-9	1.007e-05	4.99697	7.042E-8	6.851E-7	73	296	ASIC2,AMIGO1,LRRC7,NLGN2,ANK2,CNIH2,ASPH,ATP1B1,ATP1B3,MYO5A,NEFL,CACNB2,CACNB3,CACNB4,CALM1,CALM3,HCN1,CAMK2D,NTSR1,SHISA9,PDE4D,CFL1,CHRNA4,NRXN1,AKAP7,AKAP6,UBQLN1,PPP2CA,PRKACA,PRKCA,PRKG1,PRNP,NOS1AP,DAPK1,CNIH3,DRD2,CACNG8,EHD3,CACNG3,SCN2B,SCN4B,FGF12,FGF14,FHL1,FKBP1B,NLGN1,RPH3A,LRRC55,SLC9A1,GNB5,SCN3B,JPH4,HECW1,STIM1,GPD1L,VAMP2,PLCB1,NEDD4L,GRK6,GRIA1,GRIA2,GRIA3,GRIA4,GRIN1,GSG1L,MA…
Upregulated in NM+ (Cortex vs NM+)	GO: Biological Process	GO:0032543	mitochondrial translation		1.099E-9	1.036e-05	4.98464	7.194E-8	6.998E-7	43	136	COA3,MRPL13,MRPL18,MRPL15,MRPS34,C1QBP,FASTKD3,MRPL50,MRPL55,TRMT10C,ERAL1,AURKAIP1,RMND1,MRPL20,DARS2,MRPL2,MRPS18A,MRPS7,LRPPRC,UQCC1,MRPL12,MRPS12,MRPL10,MRPS36,MTIF3,MRPL28,TRUB2,MRPL17,MRPS23,MRPS33,CDK5RAP1,GARS1,MRPL21,MPV17L2,MRPS25,MRPL3,MRPS35,MRPS26,MRPS15,MRPL32,MRPL9,MRPL44,DAP3
Upregulated in NM+ (Cortex vs NM+)	GO: Biological Process	GO:0043603	cellular amide metabolic process		1.163E-9	1.096e-05	4.96019	7.558E-8	7.352E-7	217	1225	ACACA,ACLY,MGAT3,COA3,ENC1,MRPL13,APEH,GBA2,DENR,MRPL18,MRPL15,ORMDL2,ASL,ASNS,CAPRIN2,ASS1,DDX25,MRPS34,ATIC,EIF3I,B3GALT2,B3GALT1,GGH,CDC123,C1QBP,NANOS1,OGDH,EIF1AY,NEURL1,UHMK1,PAM,PCBP1,PCSK1,PCSK2,PDHB,PGAM1,B4GALT6,B4GALT5,PIN1,CNOT7,ELOVL6,FASTKD3,CHAC1,AKAP6,MRPL50,MPC2,NUDT7,FXR2,NPEPPS,MRPL55,CPE,PARS2,MMACHC,PPP2CA,PPP2R1A,PRKCA,MAPK1,MIR29A,PRNP,ECE2,PSAP,PSEN2,DAPK1,CTIF,DDX1,TRMT10…
Upregulated in NM+ (Cortex vs NM+)	GO: Biological Process	GO:0032984	protein-containing complex disassembly		1.184E-9	1.116e-05	4.95234	7.591E-8	7.384E-7	96	432	MAP1A,MAP1B,MAP2,ADD2,AP2A1,AP2A2,AP2B1,NCEH1,CAMSAP3,MRPL13,APEH,DENR,EPG5,SPTBN4,MRPL18,MRPL15,ASPH,MRPS34,NAPA,BNIP3,SYNJ1,NSF,CFL1,SNAP29,AP2M1,AP2S1,CLTA,CLTC,TECPR1,MRPL50,UBQLN1,PHF23,MRPL55,CHMP2B,CKAP5,DNAJC6,CHMP7,ERAL1,STMN3,AURKAIP1,STX17,MRPL20,MRPL2,MRPS18A,ZFAND1,MRPS7,ABCE1,OGFOD1,DMTN,ZMPSTE24,MRPL12,MRPS12,MRPL10,MRPS36,FGF13,MTIF3,EVL,TRMT112,SH3GL2,MRPL28,VTA1,MRPL17,NAPB,MRPS…
Upregulated in NM+ (Cortex vs NM+)	GO: Biological Process	GO:0043161	proteasome-mediated ubiquitin-dependent protein catabolic process		1.184E-9	1.116e-05	4.95234	7.591E-8	7.384E-7	96	432	MAP1A,CUL4B,CUL2,CDC23,UBR1,BTRC,PRICKLE1,CAMLG,STT3B,SIAH3,CCNF,CDC34,UBE4A,DDA1,FBXL2,UBQLN2,UBQLN1,SGTB,FBXL14,FBXL15,RNF14,CSNK1D,MAPK8,MAPK9,PSEN2,PSMA4,PSMB2,PSMB3,PSMB5,PSMB7,PSMD1,PSMD8,PSMD10,PSMD12,PSMD13,DDIT3,FBXO2,PSMD6,BBS7,FBXO31,PSMD14,CRBN,NHLRC1,UBE4B,MAEA,RNF187,UCHL5,SDCBP,OTUD5,SHH,RNF34,JKAMP,TRIM3,KLHL15,HECW1,GBA,USP19,HSPA13,FAF2,SEC61B,UBE2S,NEDD4L,WWP1,RNF175,GSK3B,KLHL…
Upregulated in NM+ (Cortex vs NM+)	GO: Biological Process	GO:0032409	regulation of transporter activity		1.263E-9	1.19e-05	4.92445	8.040E-8	7.822E-7	77	320	ASIC2,AMIGO1,LRRC7,NLGN2,ANK2,SLC25A4,CNIH2,ASPH,ATP1B1,ATP1B3,MYO5A,NEFL,CACNB2,CACNB3,CACNB4,CALM1,CALM3,HCN1,CAMK2D,NTSR1,SHISA9,SYNGR3,PDE4D,CFL1,CHRNA4,NRXN1,AKAP7,AKAP6,UBQLN1,PPP2CA,PRKACA,PRKCA,PRKG1,PRNP,NOS1AP,DAPK1,CNIH3,DRD2,CACNG8,EHD3,CACNG3,SCN2B,SCN4B,FGF12,FGF14,FHL1,FKBP1B,NLGN1,RPH3A,LRRC55,SLC9A1,GNB5,SNCA,SCN3B,JPH4,HECW1,STIM1,GPD1L,VAMP2,PLCB1,NEDD4L,GRK6,GRIA1,GRIA2,GRIA3,…
Upregulated in NM+ (Cortex vs NM+)	GO: Biological Process	GO:0050770	regulation of axonogenesis		1.300E-9	1.225e-05	4.91186	8.185E-8	7.963E-7	58	214	MAP1B,MAP2,MAP6,MAPT,ACHE,MCF2,SLITRK1,AMIGO1,ULK1,LRRC4C,SEMA4G,ARHGDIA,RAB11A,NEFM,NEFL,CDK5R1,BRAF,NRCAM,PAFAH1B1,PAK1,PAK3,CDK5,CHN1,SLIT2,NTN1,POU3F2,MAP2K2,SEMA3E,DAB1,DCX,SNAP91,PTPRO,PTPRS,DSCAM,RET,UST,EFNA5,EFNB3,ROBO2,SEMA6D,FGF13,SEMA6B,RUFY3,FSTL4,SPART,GDI1,GRIN1,ARHGAP35,GSK3B,THY1,WDR36,WNT3,XK,TUBB2B,RTN4,L1CAM,LRRC4B,LIMK1
Upregulated in NM+ (Cortex vs NM+)	GO: Biological Process	GO:0099565	chemical synaptic transmission, postsynaptic		1.303E-9	1.228e-05	4.9108	8.185E-8	7.963E-7	55	198	ABAT,MECP2,NLGN2,CNIH2,LYNX1,CHRNA6,CACNB3,NTSR1,CBLN1,SHISA9,DGKI,CDK5,CHRM5,CHRNA4,CHRNB2,CHRNB3,NRXN1,PPP3CA,PRKCZ,LYPD1,GRIN3A,DRD2,RGS4,SEZ6,STX1B,CX3CL1,NLGN1,RAB3GAP1,RIMS1,SNCA,GABRA1,GABRA3,GABRA4,GABRA5,GABRB1,GABRB2,GABRB3,GABRG2,GLRB,CUX2,SYNE1,GRIA1,GRIA2,GRIA3,GRIA4,GRIK2,GRIN1,GRIN2D,GRM1,GSK3B,MAPK8IP2,HRH3,CELF4,NETO2,LY6H
Upregulated in NM+ (Cortex vs NM+)	GO: Biological Process	GO:1901565	organonitrogen compound catabolic process		1.651E-9	1.556e-05	4.80799	1.030E-7	1.002E-6	234	1348	ABAT,MAP1A,USP11,USP9X,USP9Y,RNF150,KCTD6,MGAT3,AP2A1,AP2A2,AP2B1,CUL4B,CUL2,ENC1,COPS3,GBA2,PDE8B,CDC23,UBR1,AUH,BCAT1,BCKDHB,BNIP3,TMTC3,BTRC,PRICKLE1,NSF,CAMLG,OAT,OAZ2,OGDH,STT3B,SIAH3,CCNF,USP10,USP8,HGS,PCBD1,CDC34,CDO1,PDE4A,PDE4D,PHB,UBE4A,PCYOX1L,AP2M1,SERPINE2,AP2S1,ASB5,DDA1,PIN1,CLTA,CLTC,FBXL2,TXN2,RAB26,HMGCLL1,CHAC1,NUDT7,UBQLN2,UBQLN1,SGTB,TRIM58,NPEPPS,FBXL14,BAG3,FBXL15,CPE,CTSA…
Upregulated in NM+ (Cortex vs NM+)	GO: Biological Process	GO:0022037	metencephalon development		1.822E-9	1.718e-05	4.76498	1.130E-7	1.099E-6	43	138	ABAT,USP9X,MECP2,ULK1,ATRN,KLHL1,ATIC,ATP2B2,MYH10,CDK5R1,HERC1,NANOS1,CDK5R2,PTBP2,CBLN1,OGDH,PAK1,CDK5,PFDN1,CKB,SERPINE2,NRXN1,CNTN1,CRKL,DAB1,PTPRS,SEZ6L2,EN1,SEZ6,CEND1,FAIM2,SPTBN2,SSTR1,SSTR2,TTBK2,RPGRIP1L,GRIN1,SEZ6L,HSPA5,KNDC1,TRNP1,FOXP2,LMX1A
Upregulated in NM+ (Cortex vs NM+)	GO: Biological Process	GO:0072583	clathrin-dependent endocytosis		1.849E-9	1.742e-05	4.75895	1.139E-7	1.108E-6	21	42	AP2A1,AP2A2,AP2B1,WASL,CANX,AP2M1,AP2S1,CLTA,CLTB,CLTC,UBQLN2,DNAJC6,SNAP91,DNM1,SGIP1,SH3GL2,AAK1,INPP5F,SYT11,KIAA1107,SMAP1
Upregulated in NM+ (Cortex vs NM+)	GO: Biological Process	GO:0016358	dendrite development		1.923E-9	1.812e-05	4.74184	1.169E-7	1.138E-6	72	294	MAP1A,MAP1B,MAP2,MAP6,ACHE,MARK1,MCF2,MECP2,KIDINS220,NLGN2,KLHL1,ARF1,CAPRIN2,BBS4,CDK5R1,WASL,CAMK2B,OPA1,PAFAH1B1,NEURL1,PAK1,PAK3,CDC42,DCLK1,CDK5,NUMBL,CFL1,CHRNB2,NTN1,PACSIN1,FAT3,CRKL,PPP3CA,SLITRK5,PRKG1,MAPK8,DAB1,DCX,KIAA0319,PTPRS,PTPRZ1,ARHGAP44,GRIN3A,DSCAM,DNM1L,FBXO31,ELAVL4,EPHA5,SEZ6,ACSL4,FMN1,SLC9A6,SDC2,CPEB3,NLGN1,MTOR,DHX36,HECW1,FSTL4,CUX2,NEDD4L,SYNE1,GRIN1,CIT,GSK3B,MAPK…
Upregulated in NM+ (Cortex vs NM+)	GO: Biological Process	GO:0007611	learning or memory		1.923E-9	1.812e-05	4.74184	1.169E-7	1.138E-6	76	317	MAP1A,MAPT,BTBD9,MECP2,AMPH,PDE8B,ATP1A3,NCAM1,BRAF,SYNJ1,CACNA1E,CALB1,NTSR1,OPRK1,OXTR,PAFAH1B1,PAK1,DGKI,CDK5,CHRNB2,NRXN3,NRXN1,NRXN2,CHST10,PPP3CB,CNTNAP2,PRKAR2B,PRKCA,PRKCG,PRKCZ,MAPK1,PRNP,PSEN2,BRINP1,PJA2,PTPRZ1,DRD2,ELAVL4,EIF2AK4,EN1,RCAN2,PAIP2,SCN2A,FEN1,FGF13,POMK,AFF2,NLGN4Y,CPEB3,NPTN,SLC8A2,MTOR,SNAP25,GABRA5,JPH4,PGRMC1,PLCB1,SYT4,TAC1,CUX2,GRIA1,GRIN1,TH,ATAD1,MAPK8IP2,HRH3,SY…
Upregulated in NM+ (Cortex vs NM+)	GO: Biological Process	GO:0019941	modification-dependent protein catabolic process		2.041E-9	1.924e-05	4.71579	1.233E-7	1.200E-6	129	643	MAP1A,USP11,USP9X,USP9Y,RNF150,KCTD6,CUL4B,CUL2,COPS3,CDC23,UBR1,BTRC,PRICKLE1,CAMLG,STT3B,SIAH3,CCNF,USP10,USP8,CDC34,UBE4A,PCYOX1L,DDA1,FBXL2,UBQLN2,UBQLN1,SGTB,TRIM58,FBXL14,FBXL15,RNF14,RNF167,CSNK1D,MAPK8,MAPK9,TRPC4AP,PSEN2,PSMA4,PSMB2,PSMB3,PSMB5,PSMB7,PSMD1,PSMD8,PSMD10,PSMD12,PSMD13,DDIT3,FBXO2,PSMD6,RNF128,HUWE1,BBS7,FBXO31,RLIM,VPS28,PSMD14,CRBN,NHLRC1,ZMPSTE24,UBE4B,MAEA,RNF187,UCHL5,…
Upregulated in NM+ (Cortex vs NM+)	GO: Biological Process	GO:0051603	proteolysis involved in cellular protein catabolic process		2.316E-9	2.183e-05	4.66095	1.390E-7	1.352E-6	143	735	MAP1A,USP11,USP9X,USP9Y,RNF150,KCTD6,CUL4B,CUL2,ENC1,COPS3,CDC23,UBR1,TMTC3,BTRC,PRICKLE1,CAMLG,STT3B,SIAH3,CCNF,USP10,USP8,CDC34,UBE4A,PCYOX1L,DDA1,FBXL2,UBQLN2,UBQLN1,SGTB,TRIM58,FBXL14,FBXL15,CTSA,RNF14,RNF167,CSNK1D,PRKACA,PRKCG,MAPK8,MAPK9,TRPC4AP,PSEN2,PSMA4,PSMB2,PSMB3,PSMB5,PSMB7,PSMD1,PSMD8,PSMD10,PSMD12,PSMD13,DDIT3,FBXO2,PSMD6,RNF128,TOR1A,HUWE1,BBS7,FBXO31,RLIM,SCPEP1,RNF41,VPS28,PSMD…
Upregulated in NM+ (Cortex vs NM+)	GO: Biological Process	GO:0022604	regulation of cell morphogenesis		2.630E-9	2.479e-05	4.60572	1.569E-7	1.526E-6	114	550	MAP1B,MAP2,MAP6,MAPT,ACHE,MCF2,MECP2,SLITRK1,RNF157,AMIGO1,STRIP2,ULK1,ALDOA,ANXA7,LRRC4C,SEMA4G,ARHGDIA,CAPRIN2,MYH10,MYO9A,RAB11A,NEFM,NEFL,CDK5R1,BRAF,C1QBP,NRCAM,CAMK2B,OPA1,PAFAH1B1,PAK1,PAK3,CDC42,ZMYM4,CDK5,NUMBL,CFL1,PARVB,CHN1,CHRNB2,SLIT2,CPNE6,NTN1,POU3F2,CRKL,PPP3CA,MAPK9,MAP2K2,MYL12B,SEMA3E,MYADM,DAB1,DCX,SNAP91,PTPRO,PTPRS,PTPRZ1,ARHGAP44,DSCAM,DNM1L,RET,UST,EFNA5,EFNB3,FBXO31,ROBO…
Upregulated in NM+ (Cortex vs NM+)	GO: Biological Process	GO:0001508	action potential		2.691E-9	2.536e-05	4.59585	1.595E-7	1.552E-6	53	191	ANK2,CNTNAP1,SPTBN4,ATP1A1,ATP1B1,ATP2A2,CACNA1G,CACNA1E,CACNB2,CACNB3,CACNB4,NRCAM,HCN1,CAMK2D,NTSR1,PAFAH1B1,PAK1,PDE4D,CHRM5,CHRNA4,CHRNB2,AKAP6,CNTNAP2,NOS1AP,DPP6,HCN4,CACNG8,CACNG3,SCN2A,SCN2B,SCN3A,SCN4B,SCN7A,FGF12,FGF13,FKBP1B,SLC8A1,SLC9A1,SOD1,SCN3B,GBA,GPD1L,TAC1,NEDD4L,GRIA1,GRIK2,YWHAH,KCNA2,KCNB1,KCND2,KCND3,KCNMA1,KCNQ2
Upregulated in NM+ (Cortex vs NM+)	GO: Biological Process	GO:0055114	oxidation-reduction process		2.936E-9	2.767e-05	4.55799	1.729E-7	1.682E-6	216	1231	ACOX1,CYGB,KDM5D,MDH1,MDH2,ME1,ME2,MECP2,ACOX3,ADH5,AGTR1,ALDH1A1,ALDH2,ABCD2,ALDOA,ALDOC,MPI,ACAD9,KCNAB2,VAT1L,PIR,SLC25A12,ASPH,DYNLL1,ATP5F1D,ZDHHC21,AUH,BCAT1,PGM2L1,BCKDHB,NDUFA3,NDUFA5,NDUFAB1,NDUFB4,NDUFB5,NDUFB6,NDUFC1,BDH1,NDUFS3,NDUFS8,LDHD,BNIP3,BPGM,WASL,CALM1,CALM3,SLC25A14,OGDH,PAM,COX7A2L,PCBD1,CDO1,PDHB,ENPP1,PEX7,CYP2S1,PFKM,PGAM1,PCYOX1L,GFOD1,PKM,TMX3,PYCR2,FASTKD3,TXN2,NDUFAF…
Upregulated in NM+ (Cortex vs NM+)	GO: Biological Process	GO:2001257	regulation of cation channel activity		3.491E-9	3.291e-05	4.48267	2.044E-7	1.988E-6	55	203	ASIC2,AMIGO1,LRRC7,NLGN2,ANK2,CNIH2,ASPH,MYO5A,NEFL,CACNB2,CACNB3,CACNB4,CALM1,CALM3,HCN1,CAMK2D,NTSR1,SHISA9,PDE4D,CFL1,CHRNA4,NRXN1,AKAP7,AKAP6,UBQLN1,PRKACA,PRKG1,NOS1AP,DAPK1,CNIH3,DRD2,CACNG8,EHD3,CACNG3,FGF12,FGF14,FKBP1B,NLGN1,RPH3A,LRRC55,GNB5,JPH4,STIM1,VAMP2,NEDD4L,GRIA1,GRIA2,GRIA3,GRIA4,GRIN1,GSG1L,MAPK8IP2,PINK1,NETO2,JPH3
Upregulated in NM+ (Cortex vs NM+)	GO: Biological Process	GO:0043632	modification-dependent macromolecule catabolic process		3.552E-9	3.348e-05	4.47521	2.066E-7	2.010E-6	130	655	MAP1A,USP11,USP9X,USP9Y,RNF150,KCTD6,CUL4B,CUL2,COPS3,CDC23,UBR1,BTRC,PRICKLE1,CAMLG,STT3B,SIAH3,CCNF,USP10,USP8,CDC34,UBE4A,PCYOX1L,DDA1,FBXL2,EXOSC9,UBQLN2,UBQLN1,SGTB,TRIM58,FBXL14,FBXL15,RNF14,RNF167,CSNK1D,MAPK8,MAPK9,TRPC4AP,PSEN2,PSMA4,PSMB2,PSMB3,PSMB5,PSMB7,PSMD1,PSMD8,PSMD10,PSMD12,PSMD13,DDIT3,FBXO2,PSMD6,RNF128,HUWE1,BBS7,FBXO31,RLIM,VPS28,PSMD14,CRBN,NHLRC1,ZMPSTE24,UBE4B,MAEA,RNF187…
Upregulated in NM+ (Cortex vs NM+)	GO: Biological Process	GO:0070647	protein modification by small protein conjugation or removal		3.850E-9	3.629e-05	4.44021	2.226E-7	2.166E-6	202	1138	USP11,USP9X,BTBD1,USP9Y,RNF157,RNF150,KCTD6,PEF1,KLHL13,WDR48,CUL4B,CUL2,ENC1,COPS3,AR,TRIM23,BABAM1,UBE2T,RAB40C,TRIM37,CDC23,UBR1,NAE1,CCNA1,HERC1,BSN,BTRC,NSMCE1,PRICKLE1,CAMLG,HECTD4,CCNA2,SIAH3,CCNF,USP10,USP8,HGS,NEURL1,CDC34,CDC42,CDK5,UBE4A,ASB5,PIN1,FBXL2,MED7,ANAPC13,RNF26,PDZRN4,ATG5,MED20,UBQLN1,TRIM58,PHF23,NPEPPS,FBXL14,FBXL15,BRCC3,RNF14,RNF167,DZIP3,PRKCG,PRKDC,NUP93,MAPK8,MAPK9,K…
Upregulated in NM+ (Cortex vs NM+)	GO: Biological Process	GO:0030705	cytoskeleton-dependent intracellular transport		3.896E-9	3.672e-05	4.4351	2.239E-7	2.178E-6	112	541	MKKS,TMEM17,MAP1A,MAP1B,MAP2,MAP6,MAPT,MECP2,ODF2L,NME5,CNIH2,CAMSAP3,APBA1,BLOC1S2,MADD,CCDC113,DYNLL1,KIF1A,MYO5A,RAB11A,BBS4,BICD1,NEFM,NEFH,NEFL,BSN,WASF1,WASL,ARL8A,OCRL,OPA1,ATP6V0D1,PAFAH1B1,NEURL1,CDC42,SNAP29,SNX10,TTLL1,ATXN10,ATG5,TRIM58,BAG3,PPP2R1A,CSNK1D,PRKACA,CEP41,PRKAR2B,PRKCZ,LRRC49,CKAP5,DCX,PURA,DYNLRB1,RAB27B,DYNC1H1,DYNC1I1,DYNC1I2,TCTEX1D2,IFT57,HAUS2,ACTR1A,LRPPRC,ARL8B,B…
Upregulated in NM+ (Cortex vs NM+)	GO: Biological Process	GO:0006904	vesicle docking involved in exocytosis		4.085E-9	3.85e-05	4.41454	2.333E-7	2.270E-6	23	51	VPS18,PPFIA3,NCAM1,SCFD2,RAB3C,NRXN1,SNPH,RAB3A,UNC13C,RABEPK,STX1B,YKT6,RIMS1,SNAP25,UNC13A,VPS11,CPLX2,STXBP1,VAMP2,EXOC6B,SCFD1,RAB15,KCNB1
Upregulated in NM+ (Cortex vs NM+)	GO: Biological Process	GO:0098930	axonal transport		4.141E-9	3.903e-05	4.4086	2.351E-7	2.287E-6	26	63	MAP1A,MAP2,MAP6,MAPT,MECP2,CNIH2,BLOC1S2,MADD,KIF1A,NEFL,BSN,ARL8A,OPA1,PAFAH1B1,RAB27B,DYNC1H1,ARL8B,SYBU,SOD1,ACTR10,MAPK8IP3,AP3M2,TERF2,KIF3A,UCHL1,AP3B2
Upregulated in NM+ (Cortex vs NM+)	GO: Biological Process	GO:0033043	regulation of organelle organization		4.499E-9	4.24e-05	4.37263	2.539E-7	2.470E-6	238	1391	MKKS,MAP1A,MAP1B,MAP2,MAP6,MAPT,MECP2,ADD2,MEN1,ODF2L,STX18,PIP4K2B,ULK1,VPS18,LRFN1,ANK1,SLC25A5,TMEM14A,CAMSAP3,GBA2,ARF1,SPTBN4,ARHGDIA,PLD6,DYNLL1,TRIM37,CDC23,MYO5A,NAP1L2,BBS4,BICD1,CDK5R1,BNIP3,BRAF,SYNJ1,BTC,NMT1,WASF1,WASL,CAMK2B,CAMK2D,CBLN1,SYT7,OPA1,SIAH3,CCNF,CCT6A,PEBP1,PDCD5,PAFAH1B1,CD47,PAK1,PAK3,PAM,PARN,CDC42,CDK5,CFL1,TERF2IP,SLIT2,NRXN1,PIN1,RAB3GAP2,CLTC,ATG5,UBQLN2,PHF23,NP…
Upregulated in NM+ (Cortex vs NM+)	GO: Biological Process	GO:0099111	microtubule-based transport		5.005E-9	4.717e-05	4.32633	2.808E-7	2.732E-6	111	537	MKKS,TMEM17,MAP1A,MAP1B,MAP2,MAP6,MAPT,SPA17,MECP2,ODF2L,NME5,CNIH2,CAMSAP3,APBA1,BLOC1S2,MADD,CCDC113,DYNLL1,KIF1A,MYO5A,RAB11A,BBS4,BICD1,NEFM,NEFH,NEFL,BSN,WASF1,ARL8A,OCRL,OPA1,ATP6V0D1,PAFAH1B1,NEURL1,CDC42,SNAP29,SNX10,TTLL1,ATXN10,ATG5,TRIM58,DPCD,BAG3,PPP2R1A,CSNK1D,PRKACA,CEP41,PRKAR2B,PRKCZ,LRRC49,CKAP5,DCX,PURA,DYNLRB1,RAB27B,DYNC1H1,DYNC1I1,DYNC1I2,TCTEX1D2,IFT57,HAUS2,ACTR1A,LRPPRC,A…
Upregulated in NM+ (Cortex vs NM+)	GO: Biological Process	GO:0072659	protein localization to plasma membrane		5.263E-9	4.96e-05	4.30452	2.935E-7	2.855E-6	70	289	CNST,GPR158,LRRC7,STX7,DPP10,ANK1,ANK2,BLZF1,AR,SPTBN4,ATP1B1,ATP1B3,MYO5A,RAB11A,BSG,CACNB2,CACNB3,NSF,CAMK2B,CAMK2D,CAMK2G,ZDHHC23,CDK5,RAB3C,AP2M1,NRXN1,CLTC,RAB26,PACSIN1,BAG4,PREPL,CLIP3,GCC2,PRKCZ,PRNP,MYADM,LYPD1,ARHGAP44,RAB3A,PID1,DPP6,OPTN,MRAP2,NHLRC1,EHD3,ACSL3,ARL6,TTC7B,SCP2,FGF13,SEC23A,RAB11FIP2,PACS1,NSG1,VPS35,EFR3B,KCNIP4,FAM126B,SCN3B,INPP5K,GAS6,PGRMC1,EFR3A,STXBP1,VAMP2,RER1…
Upregulated in NM+ (Cortex vs NM+)	GO: Biological Process	GO:1903829	positive regulation of cellular protein localization		5.839E-9	5.503e-05	4.2594	3.237E-7	3.149E-6	83	366	MAP1A,CNST,MAPT,MGAT3,AP2B1,SLC35D3,NLGN2,DPP10,ASPH,MYO5A,RAB11A,BICD1,CDK5R1,NMT1,CACNB3,CACNB4,OAZ2,CCT6A,PDCD5,PAK1,CDC42,CDK5,CFL1,NRXN1,NPEPPS,BAG3,CLIP3,PPP3R1,PRKAA2,PRKACA,MAPK1,MAPK8,PRNP,TM9SF4,B3GAT3,SESN2,DPP6,RAN,HUWE1,ZFAND1,TENM1,VPS28,EMD,NUTF2,ERBB4,ACSL3,RAB11FIP2,SHH,CCT7,CCT4,CCT2,RUFY3,NPTN,CCT5,CCT8,TMEM30A,OAZ3,EFCAB7,VPS11,GAS6,PGRMC1,GPD1L,SYT11,VAMP2,TCP1,RER1,GSK3B,KIF…
Upregulated in NM+ (Cortex vs NM+)	GO: Biological Process	GO:0097479	synaptic vesicle localization		6.180E-9	5.825e-05	4.2347	3.406E-7	3.314E-6	26	64	MAP2,NLGN2,CNIH2,BLOC1S2,ARF1,MADD,TMEM230,LIN7A,SYNJ1,CDK5,NRXN1,SNAP91,DNM1,RAB3A,TOR1A,NLGN1,RAB3GAP1,SNCA,PCDH17,AP3M2,SYN1,SYN2,SYT4,PCLO,PINK1,AP3B2
Upregulated in NM+ (Cortex vs NM+)	GO: Biological Process	GO:0009894	regulation of catabolic process		6.460E-9	6.088e-05	4.21553	3.540E-7	3.444E-6	187	1042	MAP1A,MAPT,MGAT3,PIP4K2B,ULK1,ABCD2,CUL4B,SLC25A12,TBK1,LAMTOR3,MTMR9,ATP6V1A,ATP6V1B2,ATP6V1C1,ATP6V1E1,ATP6V0B,ATP6V0A1,CDK5R1,BNIP3,TMTC3,HERC1,NANOS1,BTRC,PRICKLE1,NSF,CAMLG,CAPNS1,OAZ2,USP10,USP8,ATP6V0D1,PAFAH1B2,HGS,PARN,CDK5,PGAM1,PHB,SERPINE2,ASB5,DDA1,PIN1,RAB3GAP2,CNOT7,FASTKD3,FBXL2,RAB26,ATG5,EXOSC9,UBQLN2,UBQLN1,PHF23,FXR2,BAG3,ATP6V1G1,CTSA,RNF14,PPP2CA,CSNK1D,PRKAA2,PRKACA,PRKAG1,…
Upregulated in NM+ (Cortex vs NM+)	GO: Biological Process	GO:0010970	transport along microtubule		6.646E-9	6.263e-05	4.20322	3.620E-7	3.522E-6	109	527	MKKS,TMEM17,MAP1A,MAP1B,MAP2,MAP6,MAPT,MECP2,ODF2L,NME5,CNIH2,CAMSAP3,APBA1,BLOC1S2,MADD,CCDC113,DYNLL1,KIF1A,MYO5A,RAB11A,BBS4,BICD1,NEFM,NEFH,NEFL,BSN,WASF1,ARL8A,OCRL,OPA1,ATP6V0D1,PAFAH1B1,NEURL1,CDC42,SNAP29,SNX10,TTLL1,ATXN10,ATG5,TRIM58,BAG3,PPP2R1A,CSNK1D,PRKACA,CEP41,PRKAR2B,PRKCZ,LRRC49,CKAP5,DCX,PURA,DYNLRB1,RAB27B,DYNC1H1,DYNC1I1,DYNC1I2,TCTEX1D2,IFT57,HAUS2,ACTR1A,LRPPRC,ARL8B,BBS7,R…
Upregulated in NM+ (Cortex vs NM+)	GO: Biological Process	GO:0140053	mitochondrial gene expression		6.842E-9	6.449e-05	4.19051	3.706E-7	3.605E-6	47	164	COA3,MRPL13,MRPL18,MRPL15,MRPS34,C1QBP,FASTKD3,MRPL50,MRPL55,TRIT1,TRMT10C,ERAL1,AURKAIP1,RMND1,MRPL20,DARS2,MRPL2,MRPS18A,MRPS7,LRPPRC,UQCC1,MRPL12,MRPS12,MRPL10,MRPS36,MTIF3,SLC25A33,MRPL28,TRUB2,MRPL17,MRPS23,MRPS33,CDK5RAP1,GARS1,SUPV3L1,MRPL21,MPV17L2,MRPS25,MRPL3,MRPS35,TRMT10A,MRPS26,MRPS15,MRPL32,MRPL9,MRPL44,DAP3
Upregulated in NM+ (Cortex vs NM+)	GO: Biological Process	GO:0070585	protein localization to mitochondrion		7.552E-9	7.118e-05	4.14764	4.068E-7	3.957E-6	44	149	MAPT,DNAJC19,TIMM23,NMT1,CALM3,SIAH3,PDCD5,GDAP1,TIMM22,NPEPPS,BAG4,BAG3,PPP2R2B,PPP3R1,MAPK8,TOMM20,DDIT3,TOMM70,DNM1L,HUWE1,IMMP2L,TOMM40L,PARL,TOMM40,HAX1,TIMM50,AGK,VPS11,HSPH1,MOAP1,PMPCA,TOMM34,PTPN5,HK1,UQCRC2,DNAJA1,HSP90AA1,HSPD1,YWHAB,YWHAG,YWHAH,YWHAZ,PINK1,UBE2J2
Upregulated in NM+ (Cortex vs NM+)	GO: Biological Process	GO:0006511	ubiquitin-dependent protein catabolic process		7.659E-9	7.219e-05	4.14152	4.102E-7	3.990E-6	126	637	MAP1A,USP11,USP9X,USP9Y,RNF150,KCTD6,CUL4B,CUL2,COPS3,CDC23,UBR1,BTRC,PRICKLE1,CAMLG,STT3B,SIAH3,CCNF,USP10,USP8,CDC34,UBE4A,DDA1,FBXL2,UBQLN2,UBQLN1,SGTB,TRIM58,FBXL14,FBXL15,RNF14,RNF167,CSNK1D,MAPK8,MAPK9,TRPC4AP,PSEN2,PSMA4,PSMB2,PSMB3,PSMB5,PSMB7,PSMD1,PSMD8,PSMD10,PSMD12,PSMD13,DDIT3,FBXO2,PSMD6,RNF128,HUWE1,BBS7,FBXO31,RLIM,VPS28,PSMD14,CRBN,NHLRC1,UBE4B,MAEA,RNF187,UCHL5,SDCBP,OTUD5,RNF14…
Upregulated in NM+ (Cortex vs NM+)	GO: Biological Process	GO:0035637	multicellular organismal signaling		8.212E-9	7.74e-05	4.11126	4.373E-7	4.254E-6	58	224	ANK2,CNTNAP1,SPTBN4,ASPH,ATP1A1,ATP1A3,ATP1B1,ATP1B3,ATP2A2,ATP2A3,ATP2B2,ATP2B3,CACNA1G,CACNA1E,CACNB2,CACNB3,CACNB4,NRCAM,CALM1,CALM3,CAMK2D,PAFAH1B1,PAK1,PDE4D,CACNA2D2,CHRM5,PRKACA,CNTNAP2,DPP6,HCN4,CACNG8,ZMPSTE24,EHD3,CACNG3,SCN2A,SCN2B,SCN3A,SCN4B,SCN7A,FGF12,FKBP1B,SLC8A2,SLC8A1,SLC9A1,KCNIP4,CACNA2D3,SOD1,SCN3B,GBA,STIM1,GRIA1,GRIK2,ITPR1,KCNA2,KCND2,KCND3,KCNMA1,KCNQ2
Upregulated in NM+ (Cortex vs NM+)	GO: Biological Process	GO:1903421	regulation of synaptic vesicle recycling		8.264E-9	7.789e-05	4.10852	4.376E-7	4.257E-6	18	34	BTBD9,SCAMP5,SYNJ1,CALM3,SYT7,CDK5,AP2M1,PPP3CB,SNAP91,DNM1,TOR1A,DNM1L,STX1B,FGF14,NLGN1,SNCA,SYT11,VAMP2
Upregulated in NM+ (Cortex vs NM+)	GO: Biological Process	GO:1990138	neuron projection extension		8.705E-9	8.205e-05	4.08592	4.584E-7	4.459E-6	53	197	MAP1B,MAP2,MAPT,USP9X,MECP2,RNF157,ULK1,SEMA4G,RAB11A,NDN,CDK5R1,WASF1,NRCAM,PAFAH1B1,PAK1,DCLK1,CDK5,SLIT2,CPNE6,NTN1,PPP3CB,PRKCZ,SEMA3E,DCX,PTPRS,DSCAM,EIF2AK4,IMPACT,SEMA6D,SLC9A6,SEMA6B,SYT3,SH3GL2,RUFY3,CYFIP2,RIMS1,C9orf72,UNC13A,SYT17,FSTL4,GDI1,SYT1,SYT4,NEDD4L,GSK3B,HSP90AA1,HSP90AB1,WDR36,WNT3,RTN4,L1CAM,SMURF1,LIMK1
Upregulated in NM+ (Cortex vs NM+)	GO: Biological Process	GO:0072655	establishment of protein localization to mitochondrion		9.687E-9	9.13e-05	4.03953	5.072E-7	4.934E-6	43	145	MAPT,DNAJC19,TIMM23,NMT1,CALM3,SIAH3,PDCD5,GDAP1,TIMM22,NPEPPS,BAG4,BAG3,PPP2R2B,PPP3R1,MAPK8,TOMM20,DDIT3,TOMM70,HUWE1,IMMP2L,TOMM40L,PARL,TOMM40,HAX1,TIMM50,AGK,VPS11,HSPH1,MOAP1,PMPCA,TOMM34,PTPN5,HK1,UQCRC2,DNAJA1,HSP90AA1,HSPD1,YWHAB,YWHAG,YWHAH,YWHAZ,PINK1,UBE2J2
Upregulated in NM+ (Cortex vs NM+)	GO: Biological Process	GO:0051656	establishment of organelle localization		9.831E-9	9.266e-05	4.03311	5.119E-7	4.980E-6	151	804	MKKS,TMEM17,MAP1B,MAP2,MAP6,MAPT,MARK1,MECP2,ODF2L,PEF1,NME5,CNIH2,BLOC1S2,ARF1,MADD,TMEM230,CCDC113,USO1,DYNLL1,CDC23,MYH10,GBF1,ATP6AP1,KIF1A,MYO5A,RAB11A,NAPA,BBS4,LIN7A,BICD1,NEFH,NEFL,SYNJ1,WASF1,WASL,NSF,OCRL,OPA1,ATP6V0D1,PAFAH1B1,NEURL1,CDC42,CDK5,RAB11B,CHGA,TRAPPC1,SNAP29,BOD1,SNX10,NTN1,TTLL1,ATXN10,ATG5,TRIM58,CHMP2B,PPP2R1A,CSNK1D,PRKACA,CEP41,PRKAR2B,PRKCZ,LRRC49,CKAP5,DCX,CNIH3,CHM…
Upregulated in NM+ (Cortex vs NM+)	GO: Biological Process	GO:1903530	regulation of secretion by cell		9.918E-9	9.348e-05	4.02928	5.136E-7	4.997E-6	165	898	ABAT,ACHE,SCAMP5,AGTR1,NLGN2,SYT13,CD200,VPS18,SLC25A4,SLC25A5,PPFIA2,APBA1,ARF1,MADD,CADPS,PDE8B,MCU,CD274,DYNLL1,ATP2A2,MYH10,ATP6AP1,MYO5A,NAPA,NCAM1,BCR,NELL2,BRAF,CACNA1G,CDK5R2,CACNA1B,CACNA1E,CHRNA6,CACNB2,CACNB4,NPY1R,CALM3,NSF,NTSR1,SYT7,CCKAR,OPRK1,OXCT1,OXTR,HGS,PAM,DGKI,CDK5,CACNA2D2,CHGA,PFKM,CHRNA4,RAB3C,CHRNB2,CHRNB3,NRXN3,NRXN1,RAB26,ATG5,MPC2,STXBP5L,POMC,PNKD,PPIA,PPID,PREPL,AKA…
Upregulated in NM+ (Cortex vs NM+)	GO: Biological Process	GO:0055082	cellular chemical homeostasis		1.070E-8	0.0001009	3.99611	5.512E-7	5.362E-6	169	926	MAFG,AQP11,SLC24A3,MEN1,AGTR1,ANK2,ANXA6,FLVCR1,ANXA7,APLP2,ARF1,ORMDL2,PDE8B,MCU,ASPH,DYNLL1,ATP1A1,ATP1A3,ATP1B1,ATP1B3,ATP2A2,ATP2A3,ATP2B2,ATP2B3,ATP5F1B,ATP6V1A,ATP6V1B2,ATP6V1C1,ATP6V1E1,ATP6V0B,ATP6V0A1,ATP6AP1,MYO5A,INPP4B,BNIP3,CACNA1G,CACNA1B,CACNA1E,CACNB2,CACNB3,CACNB4,NPY1R,CALB1,CALB2,CALM1,CALM3,CAMK2D,NTSR1,OPA1,CCKAR,OPRK1,ATP6V0D1,OXCT1,OXTR,CDK5,XPR1,RAB11B,PDE4D,ENPP1,ATP6V1F,…
Upregulated in NM+ (Cortex vs NM+)	GO: Biological Process	GO:0050769	positive regulation of neurogenesis		1.330E-8	0.0001254	3.9017	6.815E-7	6.630E-6	118	591	MAP1B,MAP6,MAPT,ACHE,MECP2,SLITRK1,RNF157,AMIGO1,KIDINS220,BEND6,AP2A1,LRRC7,NLGN2,ENC1,ARF1,ARHGDIA,FEZF1,CAPRIN2,BRINP2,RAB11A,NAP1L2,NEFL,BRAF,SYNJ1,VWC2L,NRCAM,CAMK2B,OPA1,PAFAH1B1,NEURL1,PAK1,PAK3,NUMBL,CFL1,SLIT2,CPNE6,SERPINE2,SERPINI1,NTN1,CNTN1,PACSIN1,CRKL,PPP2R5B,PPP2R5D,CSNK1D,MAPK8,MAP2K2,DAB1,BRINP1,ZNF804A,DCX,SNAP91,FIG4,PTPRZ1,DRD2,DSCAM,DNM1L,RET,RGS2,RHEB,EFNA5,FBXO31,EIF4G1,EL…
Upregulated in NM+ (Cortex vs NM+)	GO: Biological Process	GO:0048588	developmental cell growth		1.602E-8	0.000151	3.82102	8.163E-7	7.941E-6	67	279	MAP1B,MAP2,MAPT,USP9X,MECP2,RNF157,ULK1,SORBS2,SLC25A4,SEMA4G,RAB11A,NDN,CDK5R1,WASF1,NRCAM,CAMK2D,PAFAH1B1,PAK1,DCLK1,CDK5,SLIT2,CPNE6,PIN1,NTN1,AKAP6,PPP3CB,PRKCZ,PRKG1,SEMA3E,DCX,TOMM70,PTPRS,DSCAM,RGS2,RGS4,EFNA5,EIF2AK4,IMPACT,SEMA6D,FGF13,SLC9A6,SEMA6B,MAP2K4,SYT3,SH3GL2,RUFY3,CYFIP2,MTOR,RIMS1,C9orf72,UNC13A,SYT17,FSTL4,SPART,GDI1,SYT1,SYT4,NEDD4L,GSK3B,HSP90AA1,HSP90AB1,WDR36,WNT3,RTN4,L1…
Upregulated in NM+ (Cortex vs NM+)	GO: Biological Process	GO:0048168	regulation of neuronal synaptic plasticity		1.726E-8	0.0001627	3.78861	8.748E-7	8.510E-6	27	71	PPFIA3,RAB11A,CAMK2B,SHISA9,SYNGR1,NEURL1,RAB3A,DRD2,NPTN,SLC8A2,RAB3GAP1,RIMS1,SNCA,UNC13A,NCDN,SYN1,SYP,SYT4,GRIK2,GRIN1,GSK3B,SYNPO,HRAS,VGF,KRAS,SLC4A10,JPH3
Upregulated in NM+ (Cortex vs NM+)	GO: Biological Process	GO:0035249	synaptic transmission, glutamatergic		1.867E-8	0.000176	3.75449	9.412E-7	9.156E-6	35	108	NLGN2,TPRG1L,CNIH2,NAPA,CACNB4,OXTR,PAK1,DGKI,CDH8,CDK5,SERPINE2,NRXN1,PRKACA,CLSTN3,CNIH3,DRD2,CACNG8,UNC13C,CACNG3,NLGN1,RAB3GAP1,NAPB,UNC13A,STXBP1,SYT1,GRIA2,GRIA4,GRIK2,GRIN1,GRIN2D,GRM1,ATAD1,MAPK8IP2,HTR2A,SLC17A6
Upregulated in NM+ (Cortex vs NM+)	GO: Biological Process	GO:0051965	positive regulation of synapse assembly		2.965E-8	0.0002795	3.55362	1.487E-6	1.446E-5	28	77	ASIC2,SLITRK1,AMIGO1,NLGN2,CBLN1,OXTR,NRXN1,LRRN3,LRRTM2,SLITRK5,PRKCA,CLSTN3,EFNA5,SLITRK3,LINGO2,NLGN1,CLSTN1,CLSTN2,VSTM5,CUX2,TPBG,UBE2V2,LRRTM3,LRRTM1,AMIGO2,SLITRK4,LRRC4B,CBLN2
Upregulated in NM+ (Cortex vs NM+)	GO: Biological Process	GO:0090407	organophosphate biosynthetic process		3.133E-8	0.0002953	3.52974	1.562E-6	1.520E-5	141	751	ACACA,ACHE,ACLY,ME1,PANK1,ADCY2,MECP2,ADK,SLC44A5,SERINC1,NME5,PIP5K1B,PIP4K2B,ALDOA,AMPD2,UPRT,MSH2,PDXK,ARF1,SLC25A12,PLD6,ATIC,ATP5F1A,MTMR9,ATP5F1B,ATP5F1C,ATP5F1D,ATP5MC3,CDS2,LPCAT4,NDUFA3,NDUFA5,NDUFAB1,NDUFB4,NDUFB5,NDUFB6,NDUFC1,DPM1,NDUFS3,DPM2,INPP4B,NDUFS8,LDHD,SYNJ1,NTSR1,OCRL,NFS1,PAPSS1,PIGQ,MTMR7,MTMR4,COX7A2L,CDS1,PDHB,CKB,CKMT1B,CPNE6,PIGH,PI4KA,PKM,PLCB4,ELOVL6,MPC2,MBOAT7,TBPL…
Upregulated in NM+ (Cortex vs NM+)	GO: Biological Process	GO:0019637	organophosphate metabolic process		3.166E-8	0.0002984	3.5252	1.570E-6	1.528E-5	207	1203	ACACA,ACHE,ACLY,ME1,PANK1,ADCY2,MECP2,ADK,SLC44A5,SERINC1,NME5,OSBPL10,PIP5K1B,PIP4K2B,ALDH1A1,ALDOA,ALDOC,MPI,TPST1,AMPD2,UPRT,MSH2,PDXK,ARF1,SLC25A12,PDE8B,PLD6,ATIC,ATP2B2,ATP5F1A,MTMR9,ATP5F1B,ATP5F1C,ATP5F1D,ATP5MC3,CDS2,LPCAT4,PGM2L1,NDUFA3,NDUFA5,NDUFAB1,NDUFB4,NDUFB5,NDUFB6,NDUFC1,DPM1,NDUFS3,DPM2,INPP4B,NDUFS8,LDHD,BPGM,SYNJ1,CACNB4,CALM1,NTSR1,OCRL,NFS1,PAPSS1,OGDH,OPA1,PIGQ,MTMR7,MTMR4…
Upregulated in NM+ (Cortex vs NM+)	GO: Biological Process	GO:0051046	regulation of secretion		4.082E-8	0.0003847	3.41488	2.014E-6	1.959E-5	172	964	ABAT,ACHE,SCAMP5,AGTR1,NLGN2,SYT13,CD200,VPS18,SLC25A4,SLC25A5,PPFIA2,APBA1,ARF1,MADD,CADPS,PDE8B,MCU,CD274,DYNLL1,ATP2A2,MYH10,ATP6AP1,MYO5A,NAPA,NCAM1,BCR,NELL2,BRAF,CACNA1G,CDK5R2,CACNA1B,CACNA1E,CHRNA6,CACNB2,CACNB4,NPY1R,CALM3,NSF,NTSR1,SYT7,CCKAR,OPRK1,OXCT1,OXTR,HGS,PAM,DGKI,CDK5,CACNA2D2,CHGA,PFKM,CHRNA4,RAB3C,CHRNB2,CHRNB3,NRXN3,NRXN1,RAB26,ATG5,MPC2,STXBP5L,POMC,PNKD,PPIA,PPID,PREPL,AKA…
Upregulated in NM+ (Cortex vs NM+)	GO: Biological Process	GO:0043604	amide biosynthetic process		4.149E-8	0.000391	3.40782	2.037E-6	1.981E-5	167	930	ACACA,ACLY,COA3,ENC1,MRPL13,APEH,DENR,MRPL18,MRPL15,ORMDL2,ASL,ASNS,CAPRIN2,ASS1,DDX25,MRPS34,ATIC,EIF3I,B3GALT2,B3GALT1,CDC123,C1QBP,NANOS1,EIF1AY,NEURL1,UHMK1,PCBP1,PCSK1,PDHB,B4GALT6,B4GALT5,CNOT7,ELOVL6,FASTKD3,CHAC1,AKAP6,MRPL50,MPC2,FXR2,MRPL55,PARS2,PRKCA,MAPK1,MIR29A,DAPK1,CTIF,DDX1,TRMT10C,ERAL1,PURA,DHPS,DLAT,DLD,SESN2,AURKAIP1,RMND1,MRPL20,SPTSSB,FARSB,PIWIL2,ST8SIA3,RGS2,NARS2,DARS2,E…
Upregulated in NM+ (Cortex vs NM+)	GO: Biological Process	GO:0031329	regulation of cellular catabolic process		4.234E-8	0.0003991	3.39892	2.068E-6	2.012E-5	158	869	MAP1A,MAPT,MGAT3,PIP4K2B,ULK1,ABCD2,TBK1,LAMTOR3,MTMR9,ATP6V1A,ATP6V1B2,ATP6V1C1,ATP6V1E1,ATP6V0B,ATP6V0A1,CDK5R1,BNIP3,TMTC3,HERC1,NANOS1,BTRC,PRICKLE1,CAMLG,CAPNS1,USP10,ATP6V0D1,PAFAH1B2,PARN,CDK5,PGAM1,DDA1,RAB3GAP2,CNOT7,FASTKD3,FBXL2,ATG5,EXOSC9,UBQLN2,UBQLN1,PHF23,FXR2,BAG3,ATP6V1G1,CTSA,RNF14,CSNK1D,PRKAA2,PRKACA,PRKAG1,PRKCA,PRKCG,POLDIP2,MAPK8,MAPK9,PSAP,PSEN2,PSMA4,PSMB2,PSMB3,PSMB5,PS…
Upregulated in NM+ (Cortex vs NM+)	GO: Biological Process	GO:0060284	regulation of cell development		4.692E-8	0.0004422	3.35438	2.279E-6	2.218E-5	196	1132	MAP1B,MAP2,MAP6,MAPT,ACHE,MARK1,MCF2,MECP2,SLITRK1,RNF157,AMIGO1,KIDINS220,BEND6,AP2A1,LRRC7,NLGN2,ULK1,SLC25A4,ENC1,LRRC4C,SEMA4G,ARF1,ARHGDIA,FEZF1,CAPRIN2,BRINP2,ATP6AP1,MYO9A,RAB11A,NAP1L2,NEFM,NEFL,CDK5R1,BRAF,SYNJ1,VWC2L,C1QBP,CNTN4,NRCAM,CAMK2B,OPA1,PAFAH1B1,NEURL1,PAK1,PAK3,CDC42,PAQR3,CDK5,NUMBL,CFL1,GPR173,CHN1,NREP,CHRNB2,SLIT2,CPNE6,SERPINE2,SERPINI1,PIN1,PITX3,NTN1,CNTN1,AKAP6,TRIM58…
Upregulated in NM+ (Cortex vs NM+)	GO: Biological Process	GO:0016311	dephosphorylation		4.810E-8	0.0004534	3.34352	2.325E-6	2.262E-5	104	514	CNST,ACP1,ACP2,ELFN2,PPM1L,NCEH1,CAMSAP3,SLC7A14,PPP4R4,ATP1A1,MTMR9,INPP4B,SYNJ1,BTRC,CA3,CALM1,CALM3,CAMK2G,OCRL,MTMR7,MTMR4,PPTC7,CHRM5,BOD1,DUSP26,PIN1,PGP,BAG4,PPM1G,CRY2,PPP1R2,PPP2CA,PPP2R1A,PPP2R2A,PPP2R2B,PPP2R2C,PPP2R5B,PPP2R5D,PPP2R5E,PPP3CA,PPP4C,PPP3CB,PPP3R1,PPP5C,LPIN2,DNAJC6,B3GAT3,PTPRM,PTPRN,PTPRN2,PTPRO,FIG4,PTPRS,PTPRZ1,NPNT,DRD2,DUSP3,DUSP4,DUSP8,PTPRU,RCAN2,EPHX2,CPPED1,EYA3…
Upregulated in NM+ (Cortex vs NM+)	GO: Biological Process	GO:0019693	ribose phosphate metabolic process		4.919E-8	0.0004636	3.33386	2.361E-6	2.297E-5	115	585	ACACA,ACLY,PANK1,ADCY2,MECP2,ADK,NME5,ALDOA,ALDOC,MPI,TPST1,AMPD2,UPRT,MSH2,SLC25A12,PDE8B,ATIC,ATP2B2,ATP5F1A,ATP5F1B,ATP5F1C,ATP5F1D,ATP5MC3,PGM2L1,NDUFA3,NDUFA5,NDUFAB1,NDUFB4,NDUFB5,NDUFB6,NDUFC1,NDUFS3,NDUFS8,LDHD,BPGM,CACNB4,PAPSS1,OGDH,OPA1,COX7A2L,PDE4A,PDE4D,PDHB,ENPP1,PFKM,PGAM1,PKM,ELOVL6,SULT4A1,MPC2,NUDT7,COX7B,COX8A,COX10,CROT,PRKAA2,PRKAG1,NUP93,PRPS1,CYC1,NDUFS7,NUP58,AK5,DLAT,DLD…
Upregulated in NM+ (Cortex vs NM+)	GO: Biological Process	GO:0015872	dopamine transport		4.936E-8	0.0004652	3.33236	2.361E-6	2.297E-5	24	61	ABAT,SYT13,CHRNA6,SYT7,OPRK1,CHRM5,CHRNA4,CHRNB2,DRD2,TOR1A,SYT3,SLC6A3,SLC18A2,SNCA,SNCG,SYT17,SYT11,SYT1,SYT4,SYT5,HTR2A,PINK1,KCNA2,RTN4
Upregulated in NM+ (Cortex vs NM+)	GO: Biological Process	GO:0007215	glutamate receptor signaling pathway		5.269E-8	0.0004966	3.30399	2.508E-6	2.440E-5	35	112	LRRC7,NLGN2,CNIH2,ATP1A3,NEFL,CDK5R1,SHISA9,CFL1,NRXN1,PRNP,DAPK1,CNIH3,GRIN3A,CACNG8,CACNG3,CX3CL1,NLGN1,RPH3A,UNC13A,SSTR1,PLCB1,GRIA1,GRIA2,GRIA3,GRIA4,GRIK2,GRIN1,GRIN2D,GRM1,GSG1L,MAPK8IP2,FRRS1L,PINK1,KCNB1,NETO2
Upregulated in NM+ (Cortex vs NM+)	GO: Biological Process	GO:0051648	vesicle localization		5.412E-8	0.00051	3.29243	2.563E-6	2.493E-5	117	599	MKKS,TMEM17,MAP2,MECP2,ODF2L,PEF1,NME5,NLGN2,CNIH2,BLOC1S2,ARF1,MADD,TMEM230,CCDC113,USO1,DYNLL1,GBF1,KIF1A,MYO5A,RAB11A,NAPA,BBS4,LIN7A,SYNJ1,WASL,NSF,OCRL,ATP6V0D1,PAFAH1B1,NEURL1,CDK5,RAB11B,TRAPPC1,SNAP29,NRXN1,SNX10,TTLL1,ATXN10,ATG5,PPP2R1A,CSNK1D,PRKACA,CEP41,PRKAR2B,PRKCZ,LRRC49,CKAP5,DCX,CNIH3,SNAP91,DYNLRB1,DNM1,RAB3A,RAB27B,DYNC1H1,DYNC1I1,DYNC1I2,TCTEX1D2,IFT57,TOR1A,HAUS2,ACTR1A,BBS7…
Upregulated in NM+ (Cortex vs NM+)	GO: Biological Process	GO:0006734	NADH metabolic process		5.792E-8	0.0005459	3.26289	2.730E-6	2.655E-5	21	49	MDH1,MDH2,ALDOA,ALDOC,SLC25A12,PGM2L1,BPGM,OGDH,PFKM,PGAM1,PKM,NUDT12,ENO2,GAPDH,GPD1L,GPI,TPI1,HK1,VCP,IDH3G,LDHA
Upregulated in NM+ (Cortex vs NM+)	GO: Biological Process	GO:0009150	purine ribonucleotide metabolic process		5.907E-8	0.0005567	3.25438	2.770E-6	2.695E-5	111	561	ACACA,ACLY,PANK1,ADCY2,MECP2,ADK,NME5,ALDOA,ALDOC,MPI,TPST1,AMPD2,MSH2,SLC25A12,PDE8B,ATIC,ATP2B2,ATP5F1A,ATP5F1B,ATP5F1C,ATP5F1D,ATP5MC3,PGM2L1,NDUFA3,NDUFA5,NDUFAB1,NDUFB4,NDUFB5,NDUFB6,NDUFC1,NDUFS3,NDUFS8,LDHD,BPGM,CACNB4,PAPSS1,OGDH,OPA1,COX7A2L,PDE4A,PDE4D,PDHB,ENPP1,PFKM,PGAM1,PKM,ELOVL6,SULT4A1,MPC2,NUDT7,COX7B,COX8A,COX10,CROT,PRKAA2,PRKAG1,NUP93,PRPS1,CYC1,NDUFS7,NUP58,AK5,DLAT,DLD,PID1…
Upregulated in NM+ (Cortex vs NM+)	GO: Biological Process	GO:0050905	neuromuscular process		6.297E-8	0.0005935	3.22658	2.938E-6	2.858E-5	40	138	MECP2,NLGN2,CNTNAP1,KCNAB2,APLP2,PDE8B,ATP2B2,MYH10,MYO5A,BCR,NEFL,HERC1,CAMK2B,PAFAH1B1,NRXN1,PNKD,PSAP,GRIN3A,DRD2,PRRT2,ZMPSTE24,FABP7,FGF12,FGF14,POMK,SLC6A3,JPH4,ATP8A2,SPART,GCH1,GLRB,TMEM150C,GRIN1,GRIN2D,RBFOX2,HEXB,UCHL1,IGHMBP2,KCNMA1,JPH3
Upregulated in NM+ (Cortex vs NM+)	GO: Biological Process	GO:0032386	regulation of intracellular transport		6.360E-8	0.0005994	3.22228	2.953E-6	2.873E-5	84	391	MAP1B,MAP2,MAPT,MECP2,STX18,SLC35D3,CNIH2,ARF1,ASPH,INPP4B,NEFH,CDK5R1,CACNB3,NUCB1,OAZ2,SIAH3,PDCD5,UHMK1,PAK1,CDC42,CDK5,RAB11B,TRIM58,NPEPPS,BAG4,BAG3,PPP2CA,GCC2,NUS1,PRKACA,PKIA,MAPK1,MAP2K2,PRNP,TM9SF4,NUP58,B3GAT3,ARHGAP44,DYNC1H1,TCTEX1D2,RAN,RANGAP1,HUWE1,ZFAND1,TENM1,EMD,NUTF2,DMTN,RHOT1,DNAJC27,REEP2,PARL,SCP2,HAX1,DNAJC30,SHH,INPP5F,RUFY3,TMEM30A,OAZ3,EFCAB7,VPS11,INPP5K,GAS6,GDI1,STX…
Upregulated in NM+ (Cortex vs NM+)	GO: Biological Process	GO:0070126	mitochondrial translational termination		7.044E-8	0.0006639	3.1779	3.238E-6	3.150E-5	30	89	MRPL13,MRPL18,MRPL15,MRPS34,MRPL50,MRPL55,ERAL1,AURKAIP1,MRPL20,MRPL2,MRPS18A,MRPS7,MRPL12,MRPS12,MRPL10,MRPS36,MRPL28,MRPL17,MRPS23,MRPS33,MRPL21,MRPS25,MRPL3,MRPS35,MRPS26,MRPS15,MRPL32,MRPL9,MRPL44,DAP3
Upregulated in NM+ (Cortex vs NM+)	GO: Biological Process	GO:0070125	mitochondrial translational elongation		7.044E-8	0.0006639	3.1779	3.238E-6	3.150E-5	30	89	MRPL13,MRPL18,MRPL15,MRPS34,MRPL50,MRPL55,ERAL1,AURKAIP1,MRPL20,MRPL2,MRPS18A,MRPS7,MRPL12,MRPS12,MRPL10,MRPS36,MRPL28,MRPL17,MRPS23,MRPS33,MRPL21,MRPS25,MRPL3,MRPS35,MRPS26,MRPS15,MRPL32,MRPL9,MRPL44,DAP3
Upregulated in NM+ (Cortex vs NM+)	GO: Biological Process	GO:0009259	ribonucleotide metabolic process		7.194E-8	0.0006781	3.16871	3.292E-6	3.202E-5	113	576	ACACA,ACLY,PANK1,ADCY2,MECP2,ADK,NME5,ALDOA,ALDOC,MPI,TPST1,AMPD2,UPRT,MSH2,SLC25A12,PDE8B,ATIC,ATP2B2,ATP5F1A,ATP5F1B,ATP5F1C,ATP5F1D,ATP5MC3,PGM2L1,NDUFA3,NDUFA5,NDUFAB1,NDUFB4,NDUFB5,NDUFB6,NDUFC1,NDUFS3,NDUFS8,LDHD,BPGM,CACNB4,PAPSS1,OGDH,OPA1,COX7A2L,PDE4A,PDE4D,PDHB,ENPP1,PFKM,PGAM1,PKM,ELOVL6,SULT4A1,MPC2,NUDT7,COX7B,COX8A,COX10,CROT,PRKAA2,PRKAG1,NUP93,PRPS1,CYC1,NDUFS7,NUP58,AK5,DLAT,DLD…
Upregulated in NM+ (Cortex vs NM+)	GO: Biological Process	GO:0031345	negative regulation of cell projection organization		7.623E-8	0.0007185	3.14357	3.471E-6	3.377E-5	56	226	MAP2,MCF2,MECP2,ODF2L,ULK1,SEMA4G,ARHGDIA,CDK5R1,PAFAH1B1,PAQR3,CDK5,CFL1,SLIT2,NRXN1,NTN1,FAT3,CRMP1,PPP3CA,PRNP,SEMA3E,ARHGAP24,DAB1,KIAA0319,PTPRO,PTPRS,PTPRZ1,DGUOK,ARHGAP44,DYNC1I2,RAP1GAP,EFNB3,SEZ6,TBC1D7,STX1B,SEMA6D,FGF13,FKBP4,SEMA6B,EVL,NLGN1,INPP5F,RUFY3,FSTL4,RAP1GAP2,SPART,GDI1,TBC1D30,STMN2,CIT,GSK3B,THY1,TSC1,UBE3A,WNT3,YWHAH,RTN4
Upregulated in NM+ (Cortex vs NM+)	GO: Biological Process	GO:0022411	cellular component disassembly		7.774E-8	0.0007327	3.13507	3.508E-6	3.412E-5	126	662	MAP1A,MAP1B,MAP2,FUNDC1,ADD2,AP2A1,AP2A2,AP2B1,NCEH1,ULK1,MMP15,CAMSAP3,MRPL13,APEH,DENR,EPG5,SPTBN4,MRPL18,MRPL15,ASPH,MRPS34,GBF1,NAPA,BNIP3,SYNJ1,BSG,NSF,CAPNS1,PAFAH1B1,CDK5,CFL1,SNAP29,AP2M1,AP2S1,CLTA,CLTC,TECPR1,ATG5,MRPL50,UBQLN1,TRIM58,PHF23,MRPL55,CHMP2B,PRKCA,CKAP5,DNAJC6,CHMP7,ERAL1,STMN3,SESN2,AURKAIP1,STX17,MRPL20,DUSP3,DNM1L,EXOC8,MRPL2,MRPS18A,ZFAND1,MRPS7,OPTN,ABCE1,OGFOD1,RNF41,…
Upregulated in NM+ (Cortex vs NM+)	GO: Biological Process	GO:1900449	regulation of glutamate receptor signaling pathway		7.778E-8	0.0007331	3.13484	3.508E-6	3.412E-5	26	71	LRRC7,NLGN2,CNIH2,NEFL,SHISA9,CFL1,NRXN1,PRNP,DAPK1,CNIH3,CACNG8,CACNG3,CX3CL1,NLGN1,RPH3A,UNC13A,GRIA1,GRIA2,GRIA3,GRIA4,GRIN1,GSG1L,MAPK8IP2,FRRS1L,PINK1,NETO2
Upregulated in NM+ (Cortex vs NM+)	GO: Biological Process	GO:0007612	learning		8.405E-8	0.0007922	3.10117	3.772E-6	3.670E-5	48	182	MAP1A,MECP2,AMPH,PDE8B,ATP1A3,BRAF,SYNJ1,CACNA1E,NTSR1,OPRK1,PAK1,DGKI,CDK5,CHRNB2,NRXN3,NRXN1,NRXN2,CHST10,PPP3CB,CNTNAP2,PRKAR2B,DRD2,ELAVL4,EIF2AK4,EN1,FGF13,NLGN4Y,NPTN,SLC8A2,MTOR,SNAP25,GABRA5,JPH4,PGRMC1,TAC1,GRIN1,TH,ATAD1,MAPK8IP2,HRH3,SYNPO,VDAC1,VDAC3,NDRG4,KRAS,FOXP2,PAK5,JPH3
Upregulated in NM+ (Cortex vs NM+)	GO: Biological Process	GO:0099054	presynapse assembly		8.471E-8	0.0007984	3.09778	3.784E-6	3.681E-5	22	54	SLITRK1,NLGN2,BSN,CBLN1,NRXN1,CLSTN3,LRFN3,PTPRS,EIF4G1,LRFN5,SDCBP,NLGN4Y,SLITRK3,NLGN1,VPS35,SNCA,PCDH17,PCLO,LRRTM3,LRRTM1,LRRC4B,CBLN2
Upregulated in NM+ (Cortex vs NM+)	GO: Biological Process	GO:0010771	negative regulation of cell morphogenesis involved in differentiation		8.548E-8	0.0008057	3.09383	3.800E-6	3.697E-5	34	109	MAP2,MCF2,ULK1,SEMA4G,ARHGDIA,CDK5R1,CDK5,SLIT2,NTN1,PPP3CA,SEMA3E,DAB1,PTPRO,PTPRS,EFNA5,EFNB3,DMTN,SEMA6D,FGF13,SEMA6B,NLGN1,RUFY3,FSTL4,SPART,GDI1,RCC2,CIT,GSK3B,THY1,TTC3,UBE3A,WNT3,YWHAH,RTN4
Upregulated in NM+ (Cortex vs NM+)	GO: Biological Process	GO:0099173	postsynapse organization		8.870E-8	0.000836	3.07779	3.925E-6	3.818E-5	53	210	ACTG1,NLGN2,SORBS2,LRFN1,ARF1,CAPRIN2,MYH10,NEFH,NEFL,CDK5R1,WASL,NRCAM,CAMK2B,CBLN1,OPA1,INA,PAFAH1B1,PAK3,CDC42,CDK5,CFL1,NRXN1,NRXN2,CRKL,CHMP2B,LRRTM2,PRNP,NOS1AP,FRMPD4,ZNF804A,PTPRS,ARHGAP44,DNM1L,RHEB,EPHA5,NLGN4Y,CNKSR2,NLGN1,RPH3A,VPS35,DHX36,GAP43,SPTBN2,GLRB,ARHGEF9,CUX2,RER1,GRIN1,UBE3A,HSPA8,LRRTM1,LRP8,LRRC4B
Upregulated in NM+ (Cortex vs NM+)	GO: Biological Process	GO:0007006	mitochondrial membrane organization		9.254E-8	0.0008722	3.05938	4.076E-6	3.965E-5	41	145	SLC25A4,SLC25A5,TMEM14A,BLOC1S2,STPG1,ATP5F1A,ATP5F1B,ATP5F1C,ATP5F1D,ATP5MC3,BNIP3,NMT1,CALM3,OPA1,PDCD5,TIMM22,APOO,ATF2,PPP3R1,MAPK8,MIR29A,TOMM20,CHCHD3,SLC35F6,RHOT1,TOMM40,CHCHD6,SLC9A1,TIMM50,AGK,SNCA,MOAP1,AFG3L2,IMMT,GSK3B,HSP90AA1,YWHAB,YWHAG,YWHAH,YWHAZ,PINK1
Upregulated in NM+ (Cortex vs NM+)	GO: Biological Process	GO:0051937	catecholamine transport		9.990E-8	0.0009416	3.02613	4.379E-6	4.260E-5	31	95	ABAT,MECP2,SYT13,CADPS,CHRNA6,SYT7,OPRK1,OXTR,CHGA,CHRM5,CHRNA4,CHRNB2,DRD2,TOR1A,SYT3,SLC6A3,SLC18A2,SNCA,SNCG,SYT17,SYT11,SYT1,SYT4,SYT5,NISCH,HRH3,HTR2A,PINK1,KCNA2,KCNB1,RTN4
Upregulated in NM+ (Cortex vs NM+)	GO: Biological Process	GO:0010720	positive regulation of cell development		1.020E-7	0.0009612	3.01719	4.441E-6	4.321E-5	129	685	MAP1B,MAP6,MAPT,ACHE,MECP2,SLITRK1,RNF157,AMIGO1,KIDINS220,BEND6,AP2A1,LRRC7,NLGN2,SLC25A4,ENC1,ARF1,ARHGDIA,FEZF1,CAPRIN2,BRINP2,ATP6AP1,RAB11A,NAP1L2,NEFL,BRAF,SYNJ1,VWC2L,C1QBP,NRCAM,CAMK2B,OPA1,PAFAH1B1,NEURL1,PAK1,PAK3,CDC42,NUMBL,CFL1,SLIT2,CPNE6,SERPINE2,SERPINI1,PIN1,NTN1,CNTN1,AKAP6,TRIM58,PACSIN1,CRKL,PPP2R5B,PPP2R5D,CSNK1D,MAPK8,MAPK9,MAP2K2,MYADM,DAB1,BRINP1,ZNF804A,DCX,SNAP91,FIG4,PT…
Upregulated in NM+ (Cortex vs NM+)	GO: Biological Process	GO:0099637	neurotransmitter receptor transport		1.023E-7	0.0009638	3.01601	4.441E-6	4.321E-5	24	63	AP2B1,LRRC7,RAB11A,SYNJ1,AP2M1,PACSIN1,PPP3R1,CALY,ARHGAP44,IQSEC1,DNM1,CACNG8,SNAP47,STX1B,CACNG3,CLSTN1,NSG1,VPS35,SNAP25,CPLX1,VAMP2,SYNE1,ATAD1,GSG1L
Upregulated in NM+ (Cortex vs NM+)	GO: Biological Process	GO:0070201	regulation of establishment of protein localization		1.044E-7	0.0009844	3.00683	4.516E-6	4.393E-5	157	874	ABAT,CNST,MAPT,ACHE,SCAMP5,SLC35D3,NLGN2,CD200,SLC25A4,SLC25A5,ARF1,MADD,PDE8B,MCU,ASPH,CD274,DYNLL1,MYH10,RAB11A,CDK5R1,SYNJ1,NMT1,CACNA1E,CACNB3,NUCB1,OAZ2,SYT7,SIAH3,CCT6A,OXCT1,PDCD5,UHMK1,PAK1,PAM,CDC42,CDK5,CACNA2D2,CHGA,PFKM,NRXN1,ATG5,MPC2,PACSIN1,STXBP5L,NPEPPS,BAG4,BAG3,PPIA,PPID,AKAP12,PPP2CA,PPP3CA,PPP3CB,PPP3R1,GCC2,PRKACA,PKIA,RAB11FIP5,PRKCA,PRKCZ,MAPK1,MAPK8,PRNP,TM9SF4,NUP58,B3GA…
Upregulated in NM+ (Cortex vs NM+)	GO: Biological Process	GO:0048193	Golgi vesicle transport		1.084E-7	0.001022	2.99055	4.664E-6	4.538E-5	141	766	MKKS,TMEM17,CNST,ODF2L,PEF1,STX18,AP2A1,NME5,ANK1,ANK2,CNIH2,BLZF1,TRIM23,ARF1,ARF5,SPTBN4,CCDC113,ARL1,YIF1B,USO1,DYNLL1,GBF1,MYO5A,RAB11A,NAPG,NAPA,BBS4,BNIP1,NSF,OCRL,ATP6V0D1,PAFAH1B1,NEURL1,TRAPPC1,SNAP29,SNX10,TTLL1,ATXN10,RAB26,COG4,ATG5,PREPL,PPP2R1A,CSNK1D,GCC2,PRKACA,CEP41,PRKAR2B,LRRC49,CKAP5,CD55,DCX,CNIH3,DNAJC28,DYNLRB1,RAB2A,STX17,DYNC1H1,DYNC1I1,DYNC1I2,TCTEX1D2,IFT57,ATP9A,HAUS2,…
Upregulated in NM+ (Cortex vs NM+)	GO: Biological Process	GO:0060560	developmental growth involved in morphogenesis		1.157E-7	0.00109	2.96257	4.956E-6	4.822E-5	64	275	MAP1B,MAP2,MAPT,USP9X,MECP2,RNF157,ULK1,SEMA4G,RAB11A,NDN,CDK5R1,TMTC3,WASF1,NRCAM,PAFAH1B1,PAK1,DCLK1,CDK5,CFL1,SLIT2,CPNE6,NTN1,PPP3CB,PRKCZ,SEMA3E,DCX,PTPRS,DSCAM,KIF26B,RDH10,EFNA5,EIF2AK4,IMPACT,SEMA6D,FMN1,FGF13,SLC9A6,SEMA6B,SYT3,SH3GL2,SHH,RUFY3,CYFIP2,RIMS1,C9orf72,UNC13A,SYT17,FSTL4,SPART,MESP1,SIX4,GDI1,SYT1,SYT4,NEDD4L,GSK3B,HSP90AA1,HSP90AB1,WDR36,WNT3,RTN4,L1CAM,SMURF1,LIMK1
Upregulated in NM+ (Cortex vs NM+)	GO: Biological Process	GO:0070997	neuron death		1.209E-7	0.001139	2.94348	5.155E-6	5.015E-5	90	434	MAPT,ACHE,MECP2,AP2B1,AGTR1,CD200,MSH2,TBK1,NEFL,CDK5R1,BNIP3,BRAF,NAE1,NR4A2,PAK3,CDC34,CDC42,CDK5,CHGA,PIN1,PITX3,SLC25A27,ATF2,PPP2R2B,PPP5C,VSTM2L,PRKCG,MAPK8,PRNP,NOS1AP,DDIT3,PTPRZ1,OXR1,OPTN,EIF4G1,EN1,EN2,SCN2A,CX3CL1,MAP2K4,HYOU1,BTBD10,SHH,SLC9A1,MTOR,VPS35,DNAJC5,SNCB,SNCA,SNCG,FAIM2,SOD1,GABRA5,CHL1,GABRB2,GABRB3,GAPDH,HSPH1,GBA,SRPK2,SIX4,TNFRSF21,GFER,STXBP1,GCLM,PRDX3,TOX3,GPI,GRIK…
Upregulated in NM+ (Cortex vs NM+)	GO: Biological Process	GO:1905114	cell surface receptor signaling pathway involved in cell-cell signaling		1.234E-7	0.001163	2.93442	5.237E-6	5.095E-5	136	734	ABAT,MARK1,MCC,MECP2,MGAT3,AP2A1,AP2A2,AP2B1,MLLT3,NLGN2,CNIH2,AMER3,CAPRIN2,RSPO2,LYNX1,BTRC,CHRNA6,CACNB3,CALM1,PRICKLE1,NTSR1,NR4A2,CBLN1,CCNE1,SHISA9,USP8,DGKI,CDC42,CDK5,GNG2,CDK14,CHRM5,CHRNA4,CHRNB2,CHRNB3,AP2M1,AP2S1,NRXN1,PIN1,CLTC,CPE,PPP2CA,PPP2R1A,PPP3CA,PPP3CB,PPP3R1,CSNK1D,CSNK1G3,PRKAA2,PRKCZ,PSMA4,PSMB2,PSMB3,PSMB5,PSMB7,PSMD1,PSMD8,PSMD10,PSMD12,PSMD13,DDIT3,PSMD6,LYPD1,PTPRO,GRI…
Upregulated in NM+ (Cortex vs NM+)	GO: Biological Process	GO:0099072	regulation of postsynaptic membrane neurotransmitter receptor levels		1.307E-7	0.001232	2.90939	5.524E-6	5.374E-5	31	96	AP2B1,LRRC7,RAB11A,SYNJ1,LGI1,AP2M1,PACSIN1,PPP3R1,CALY,PRKCZ,CNIH3,ARHGAP44,IQSEC1,DNM1,CACNG8,SNAP47,STX1B,CACNG3,CLSTN1,NSG1,VPS35,SNAP25,CPLX1,VAMP2,SYNE1,GSK3B,ATAD1,GSG1L,CPT1C,FRRS1L,HRAS
Upregulated in NM+ (Cortex vs NM+)	GO: Biological Process	GO:0017158	regulation of calcium ion-dependent exocytosis		1.380E-7	0.001301	2.88572	5.757E-6	5.601E-5	20	47	SCAMP5,SYT13,ARF1,CADPS,ATP2A2,CACNA1G,CDK5R2,SYT7,CDK5,SYT3,RAB3GAP1,SYT17,STXBP1,SYT11,VAMP2,SYT1,SYT4,SYT5,TRIM9,KCNB1
Upregulated in NM+ (Cortex vs NM+)	GO: Biological Process	GO:0014059	regulation of dopamine secretion		1.380E-7	0.001301	2.88572	5.757E-6	5.601E-5	20	47	ABAT,SYT13,CHRNA6,SYT7,OPRK1,CHRNA4,CHRNB2,DRD2,SYT3,SNCA,SNCG,SYT17,SYT11,SYT1,SYT4,SYT5,HTR2A,PINK1,KCNA2,RTN4
Upregulated in NM+ (Cortex vs NM+)	GO: Biological Process	GO:0014046	dopamine secretion		1.380E-7	0.001301	2.88572	5.757E-6	5.601E-5	20	47	ABAT,SYT13,CHRNA6,SYT7,OPRK1,CHRNA4,CHRNB2,DRD2,SYT3,SNCA,SNCG,SYT17,SYT11,SYT1,SYT4,SYT5,HTR2A,PINK1,KCNA2,RTN4
Upregulated in NM+ (Cortex vs NM+)	GO: Biological Process	GO:0006470	protein dephosphorylation		1.535E-7	0.001447	2.83953	6.375E-6	6.202E-5	74	337	ACP1,ACP2,ELFN2,PPM1L,NCEH1,PPP4R4,BTRC,CALM1,CALM3,CAMK2G,MTMR7,MTMR4,PPTC7,BOD1,DUSP26,PIN1,PGP,PPM1G,CRY2,PPP1R2,PPP2CA,PPP2R1A,PPP2R2A,PPP2R2B,PPP2R2C,PPP2R5B,PPP2R5D,PPP2R5E,PPP3CA,PPP4C,PPP3CB,PPP3R1,PPP5C,DNAJC6,B3GAT3,PTPRM,PTPRN,PTPRN2,PTPRO,PTPRS,PTPRZ1,DRD2,DUSP3,DUSP4,DUSP8,PTPRU,RCAN2,CPPED1,EYA3,PPM1J,PPME1,FKBP1B,LMTK2,MTOR,TIMM50,OAZ3,GBA,FAM220A,DUSP14,RCAN3,GSK3B,PTPN5,UBASH3B,T…
Upregulated in NM+ (Cortex vs NM+)	GO: Biological Process	GO:0001956	positive regulation of neurotransmitter secretion		1.604E-7	0.001511	2.82074	6.629E-6	6.449E-5	16	32	CACNA1B,CACNB2,CACNB4,SYT7,CDK5,DNM1L,PRRT2,STX1B,NLGN1,RAB3GAP1,RIMS1,SNCA,UNC13A,ERC1,STXBP1,SYT1
Upregulated in NM+ (Cortex vs NM+)	GO: Biological Process	GO:0015837	amine transport		1.621E-7	0.001528	2.81588	6.671E-6	6.490E-5	38	132	ABAT,SYT13,CHRNA6,NTSR1,SYT7,OPRK1,OXTR,CHGA,CHRNA4,CHRNB2,PRKG1,DDC,SV2A,DRD2,TOR1A,RGS2,RGS4,SYT3,ARL6IP5,RAB3GAP1,SLC18A2,SNCA,SNCG,SYT17,STXBP1,ARL6IP1,SYT11,SYT1,SYT4,SYT5,SLC7A8,TH,HRH3,HTR2A,PINK1,KCNA2,KCNB1,RTN4
Upregulated in NM+ (Cortex vs NM+)	GO: Biological Process	GO:0070588	calcium ion transmembrane transport		1.638E-7	0.001544	2.81135	6.711E-6	6.529E-5	78	362	SLC24A3,ANK2,ANXA6,MCU,ASPH,ATP1B1,ATP2A2,ATP2A3,ATP2B2,ATP2B3,MYO5A,CACNA1G,CACNA1B,CACNA1E,CACNB2,CACNB3,CACNB4,CALM1,CALM3,CAMK2D,NTSR1,OPA1,CDK5,PDE4D,CACNA2D2,PHB,NALCN,TMEM38A,TMCO1,AKAP6,ATG5,UBQLN1,PPP2CA,PRKACA,PRNP,NOS1AP,TRPC4AP,PSEN2,DDIT3,GRIN3A,DRD2,CACNG8,EHD3,CACNG3,PARL,FGF14,CX3CL1,FKBP1B,STOML2,SLC8A2,SLC8A1,SLC9A1,GNB5,TSPAN13,SNCA,PLCH1,YME1L1,CACNA2D3,JPH4,ERC1,GAS6,STIM1,PM…
Upregulated in NM+ (Cortex vs NM+)	GO: Biological Process	GO:1901215	negative regulation of neuron death		1.679E-7	0.001583	2.80052	6.852E-6	6.666E-5	61	260	MECP2,AP2B1,AGTR1,CD200,MSH2,NEFL,BRAF,NR4A2,CDK5,CHGA,PIN1,PPP5C,VSTM2L,PRKCG,NOS1AP,PTPRZ1,OXR1,OPTN,EIF4G1,EN1,EN2,CX3CL1,MAP2K4,HYOU1,BTBD10,SHH,VPS35,DNAJC5,SNCB,SNCA,SNCG,FAIM2,SOD1,GABRA5,CHL1,GABRB2,GABRB3,HSPH1,GBA,SIX4,GFER,STXBP1,GCLM,PRDX3,TOX3,GPI,GRIK2,GRIN1,PRDX2,ATP13A2,GSK3B,TSC1,UBE2V2,HRAS,HSP90AB1,HSPD1,PINK1,ITPR1,AMIGO2,KRAS,NCOA7
Upregulated in NM+ (Cortex vs NM+)	GO: Biological Process	GO:0000209	protein polyubiquitination		1.795E-7	0.001692	2.7716	7.293E-6	7.095E-5	70	314	UBE2T,CDC23,BTRC,CCNF,CDC34,UBE4A,ANAPC13,RNF26,TRIM58,NPEPPS,FBXL14,FBXL15,RNF14,RNF167,DZIP3,PSMA4,PSMB2,PSMB3,PSMB5,PSMB7,PSMD1,PSMD8,PSMD10,PSMD12,PSMD13,FBXO2,PSMD6,HUWE1,FBXO31,RLIM,RNF41,PSMD14,NHLRC1,UBE4B,RNF187,FBXO30,TRIM36,OTUB1,RNF34,TRIM3,UBE2O,TRIM32,FBXO21,HECW1,UBE2S,PRPF19,NEDD4L,WWP1,RNF165,FBXL16,FBXL20,RNF180,UBE2K,MKRN1,RUSC1,TTC3,UBB,UBE2A,UBE2B,UBE2E2,UBE2G1,UBE2N,UBE2V2,U…
Upregulated in NM+ (Cortex vs NM+)	GO: Biological Process	GO:0006605	protein targeting		1.860E-7	0.001753	2.75622	7.523E-6	7.319E-5	93	457	DNAJC19,USP9X,ACOX1,TIMM23,ACOX3,MPV17,PEX3,ZDHHC21,CDK5R1,CACNB3,NUCB1,SIAH3,ZDHHC23,PDCD5,SYNGR1,HGS,PAK1,CDK5,GDAP1,PEX7,PEX16,TIMM22,AKAP6,NUDT7,SGTB,NPEPPS,BAG4,BAG3,CRAT,AKAP12,PPP2R2B,CROT,GCC2,PRNP,TOMM20,TOMM70,ACOT8,HUWE1,SEC61A2,IMMP2L,DMTN,EPHX2,RPS4Y1,RPS26,CACNG3,ARL6,TOMM40L,PARL,SCP2,TOMM40,HAX1,SDCBP,ZDHHC18,NBEA,NLGN1,MON1A,TIMM50,AGK,VPS11,PECR,INPP5K,SRP9,SRP14,SRP54,SRP72,SRP…
Upregulated in NM+ (Cortex vs NM+)	GO: Biological Process	GO:0051650	establishment of vesicle localization		1.922E-7	0.001811	2.74208	7.707E-6	7.498E-5	112	580	MKKS,TMEM17,MAP2,MECP2,ODF2L,PEF1,NME5,CNIH2,BLOC1S2,ARF1,MADD,TMEM230,CCDC113,USO1,DYNLL1,GBF1,KIF1A,MYO5A,RAB11A,NAPA,BBS4,LIN7A,SYNJ1,WASL,NSF,OCRL,ATP6V0D1,PAFAH1B1,NEURL1,CDK5,RAB11B,TRAPPC1,SNAP29,SNX10,TTLL1,ATXN10,ATG5,PPP2R1A,CSNK1D,PRKACA,CEP41,PRKAR2B,PRKCZ,LRRC49,CKAP5,DCX,CNIH3,SNAP91,DYNLRB1,DNM1,RAB3A,RAB27B,DYNC1H1,DYNC1I1,DYNC1I2,TCTEX1D2,IFT57,TOR1A,HAUS2,ACTR1A,BBS7,CNIH1,TBC1D…
Upregulated in NM+ (Cortex vs NM+)	GO: Biological Process	GO:0006163	purine nucleotide metabolic process		1.922E-7	0.001811	2.74208	7.707E-6	7.498E-5	112	580	ACACA,ACLY,PANK1,ADCY2,MECP2,ADK,NME5,ALDOA,ALDOC,MPI,TPST1,AMPD2,MSH2,SLC25A12,PDE8B,ATIC,ATP2B2,ATP5F1A,ATP5F1B,ATP5F1C,ATP5F1D,ATP5MC3,PGM2L1,NDUFA3,NDUFA5,NDUFAB1,NDUFB4,NDUFB5,NDUFB6,NDUFC1,NDUFS3,NDUFS8,LDHD,BPGM,CACNB4,PAPSS1,OGDH,OPA1,COX7A2L,PDE4A,PDE4D,PDHB,ENPP1,PFKM,PGAM1,PKM,ELOVL6,SULT4A1,MPC2,NUDT7,COX7B,COX8A,COX10,CROT,PRKAA2,PRKAG1,NUP93,PRPS1,CYC1,NDUFS7,NUP58,AK5,DGUOK,DLAT,DL…
Upregulated in NM+ (Cortex vs NM+)	GO: Biological Process	GO:0048172	regulation of short-term neuronal synaptic plasticity		1.950E-7	0.001838	2.73565	7.789E-6	7.577E-5	12	19	PPFIA3,SHISA9,SYNGR1,RAB3A,SLC8A2,RAB3GAP1,UNC13A,SYN1,SYP,SYT4,GRIK2,SLC4A10
Upregulated in NM+ (Cortex vs NM+)	GO: Biological Process	GO:0006873	cellular ion homeostasis		2.217E-7	0.00209	2.67985	8.818E-6	8.578E-5	137	748	MAFG,AQP11,SLC24A3,AGTR1,ANK2,ANXA6,FLVCR1,ANXA7,APLP2,ARF1,MCU,ASPH,ATP1A1,ATP1A3,ATP1B1,ATP1B3,ATP2A2,ATP2A3,ATP2B2,ATP2B3,ATP5F1B,ATP6V1A,ATP6V1B2,ATP6V1C1,ATP6V1E1,ATP6V0B,ATP6V0A1,ATP6AP1,MYO5A,INPP4B,BNIP3,CACNA1G,CACNA1B,CACNA1E,CACNB2,CACNB3,CACNB4,NPY1R,CALB1,CALB2,CALM1,CALM3,CAMK2D,NTSR1,CCKAR,ATP6V0D1,OXTR,CDK5,XPR1,PDE4D,ENPP1,ATP6V1F,CHGA,CKB,TMEM38A,TMCO1,AKAP6,ATG5,SLC25A27,ATP6V1…
Upregulated in NM+ (Cortex vs NM+)	GO: Biological Process	GO:0010807	regulation of synaptic vesicle priming		2.241E-7	0.002112	2.67531	8.874E-6	8.633E-5	9	11	NAPA,RAB3A,STX1B,RAB3GAP1,NAPB,RIMS1,UNC13A,STXBP1,STXBP5
Upregulated in NM+ (Cortex vs NM+)	GO: Biological Process	GO:1901135	carbohydrate derivative metabolic process		2.417E-7	0.002278	2.64245	9.530E-6	9.271E-5	216	1299	ACACA,ACLY,PANK1,ADCY2,MECP2,GALNT13,ADK,MGAT3,AP2A1,NME5,ALDH1A1,ALDOA,ALDOC,MPI,TPST1,AMPD2,TYW3,UPRT,MSH2,CHST1,GBA2,C1GALT1C1,SLC25A12,STS,PDE8B,ATIC,ATP2B2,ATP5F1A,ATP5F1B,ATP5F1C,ATP5F1D,B3GALNT1,B3GALT2,B3GALT1,ATP5MC3,PGM2L1,NDUFA3,NDUFA5,NDUFAB1,NDUFB4,NDUFB5,NDUFB6,NDUFC1,DPM1,NDUFS3,DPM2,NDUFS8,LDHD,BPGM,TMTC3,CACNB4,PAPSS1,OGDH,OPA1,STT3B,PIGQ,NANS,COX7A2L,PCMT1,PDE4A,PDE4D,PDHB,ENPP1…
Upregulated in NM+ (Cortex vs NM+)	GO: Biological Process	GO:0030902	hindbrain development		2.435E-7	0.002295	2.63922	9.562E-6	9.303E-5	48	188	ABAT,USP9X,MECP2,ULK1,ATRN,KLHL1,ATIC,ATP2B2,MYH10,CDK5R1,HERC1,NANOS1,CDK5R2,PTBP2,CBLN1,OGDH,PAK1,CDK5,PFDN1,CKB,SERPINE2,NRXN1,CNTN1,CRKL,DAB1,PTPRS,SEZ6L2,EN1,EN2,SEZ6,CEND1,SHH,FAIM2,SPTBN2,SSTR1,SSTR2,TTBK2,RPGRIP1L,GRIN1,RBFOX2,SEZ6L,FOXA2,HSPA5,KNDC1,TRNP1,FOXP2,CUL5,LMX1A
Upregulated in NM+ (Cortex vs NM+)	GO: Biological Process	GO:0046034	ATP metabolic process		2.582E-7	0.002433	2.61386	1.010E-5	9.822E-5	72	329	MECP2,ALDOA,ALDOC,MPI,AMPD2,MSH2,SLC25A12,ATP1B1,ATP5F1A,ATP5F1B,ATP5F1C,ATP5F1D,ATP5MC3,ATP6V1A,ATP6V1B2,PGM2L1,NDUFA3,NDUFA5,NDUFAB1,NDUFB4,NDUFB5,NDUFB6,NDUFC1,NDUFS3,NDUFS8,LDHD,BPGM,OGDH,COX7A2L,ENPP1,OLA1,PFKM,PGAM1,PKM,COX7B,COX8A,COX10,PRKAA2,PRKAG1,NUP93,CYC1,NDUFS7,NUP58,AK5,DLD,PID1,DNM1L,ENO2,STOML2,SEC13,SLC25A33,DNAJC30,OGDHL,SNCA,FIGNL1,NUP50,GAPDH,GPI,SLC2A6,ISCU,TPI1,HK1,ECD,PGAM…
Upregulated in NM+ (Cortex vs NM+)	GO: Biological Process	GO:0060047	heart contraction		2.652E-7	0.0025	2.60206	1.033E-5	1.005E-4	69	311	ANK2,SPTBN4,ASPH,ATP1A1,ATP1A3,ATP1B1,ATP1B3,ATP2A2,ATP2A3,ATP2B2,ATP2B3,CACNA1G,CACNA1B,CACNA1E,CACNB2,CACNB3,CACNB4,CALM1,CALM3,CAMK2D,PEBP1,CDC42,PDE4D,CACNA2D2,CHGA,TMEM38A,AKAP6,ATG5,PRKACA,PRKCA,PRKG1,NOS1AP,PSEN2,DRD2,HCN4,DNM1L,RGS2,RGS4,CACNG8,ZMPSTE24,EHD3,CACNG3,SCN2B,SCN4B,FGF12,FGF13,FKBP1B,GLRX3,SLC1A1,SLC8A2,SLC8A1,SLC9A1,CELF2,MTOR,KCNIP4,CACNA2D3,SOD1,SCN3B,GCH1,STC1,STIM1,GPD1L,…
Upregulated in NM+ (Cortex vs NM+)	GO: Biological Process	GO:0019886	antigen processing and presentation of exogenous peptide antigen via MHC class II		2.844E-7	0.002681	2.5717	1.103E-5	1.073E-4	31	99	AP2A1,AP2A2,AP2B1,ARF1,DYNLL1,AP1M1,CANX,AP2M1,AP2S1,CLTA,CLTC,DYNC1H1,DYNC1I1,DYNC1I2,ACTR1A,DYNC1LI1,SEC23A,SEC13,DCTN2,SH3GL2,SEC31A,KIFAP3,ACTR10,SPTBN2,KIF3A,DCTN3,HLA-DRA,HLA-DRB5,RAB7A,KIF2A,KIF3C
Upregulated in NM+ (Cortex vs NM+)	GO: Biological Process	GO:0050801	ion homeostasis		2.986E-7	0.002815	2.55052	1.154E-5	1.122E-4	160	909	MAFG,AQP11,SLC24A3,BTBD9,AGTR1,ANK1,ANK2,ANXA6,FLVCR1,ANXA7,APLP2,ARF1,MCU,ASPH,ATP1A1,ATP1A3,ATP1B1,ATP1B3,ATP2A2,ATP2A3,ATP2B2,ATP2B3,ATP5F1B,ATP6V1A,ATP6V1B2,ATP6V1C1,ATP6V1E1,ATP6V0B,ATP6V0A1,ATP6AP1,MYO5A,INPP4B,BNIP3,CACNA1G,CACNA1B,CACNA1E,CACNB2,CACNB3,CACNB4,NPY1R,CALB1,CALB2,CALM1,CALM3,HCN1,CAMK2D,NTSR1,CCKAR,ATP6V0D1,OXTR,CDK5,XPR1,PDE4D,ENPP1,ATP6V1F,CHGA,CKB,SNX10,TMEM38A,TMCO1,AKAP…
Upregulated in NM+ (Cortex vs NM+)	GO: Biological Process	GO:0050432	catecholamine secretion		3.047E-7	0.002871	2.54197	1.172E-5	1.140E-4	27	80	ABAT,MECP2,SYT13,CADPS,CHRNA6,SYT7,OPRK1,OXTR,CHGA,CHRNA4,CHRNB2,DRD2,SYT3,SNCA,SNCG,SYT17,SYT11,SYT1,SYT4,SYT5,NISCH,HRH3,HTR2A,PINK1,KCNA2,KCNB1,RTN4
Upregulated in NM+ (Cortex vs NM+)	GO: Biological Process	GO:0010243	response to organonitrogen compound		3.123E-7	0.002943	2.53121	1.196E-5	1.164E-4	192	1133	ABAT,MAP1B,FUNDC1,ADCY2,MECP2,AMIGO1,MEN1,AGTR1,HCN3,UPRT,USO1,ASNS,ASPH,ASS1,LAMTOR3,ATP1A3,ATP2A2,UBR1,ATP6V1A,ATP6V1B2,ATP6V1C1,ATP6V1E1,ATP6V0B,ATP6V0A1,ATP6AP1,MYO5A,NCAM1,GGH,NEFL,BRAF,BSG,CACNA1B,CALM3,HCN1,NR4A2,OPA1,STT3B,OPRK1,CCNA2,ATP6V0D1,OXTR,NEURL1,PAK1,CDH13,CDK5,CDO1,PDE4D,ENPP1,CFL1,GPR173,GNG2,ATP6V1F,CHRM5,CHRNB2,SLIT2,UBE4A,PITX3,TMEM38A,PKM,AKAP7,AKAP6,UBQLN2,UBQLN1,SGTB,POR…
Upregulated in NM+ (Cortex vs NM+)	GO: Biological Process	GO:0048489	synaptic vesicle transport		3.149E-7	0.002968	2.52754	1.201E-5	1.169E-4	20	49	MAP2,CNIH2,BLOC1S2,ARF1,MADD,TMEM230,LIN7A,SYNJ1,CDK5,SNAP91,DNM1,RAB3A,TOR1A,NLGN1,RAB3GAP1,SNCA,AP3M2,SYT4,PINK1,AP3B2
Upregulated in NM+ (Cortex vs NM+)	GO: Biological Process	GO:1901698	response to nitrogen compound		3.337E-7	0.003145	2.50238	1.268E-5	1.234E-4	204	1219	ABAT,MAP1B,FUNDC1,ADCY2,MECP2,AMIGO1,MEN1,AGTR1,SORBS2,HCN3,UPRT,EPG5,USO1,ASNS,ASPH,ASS1,LAMTOR3,ATP1A3,ATP2A2,UBR1,ATP6V1A,ATP6V1B2,ATP6V1C1,ATP6V1E1,ATP6V0B,ATP6V0A1,ATP6AP1,MYO5A,NCAM1,GGH,NEFL,CDK5R1,BRAF,BSG,CACNA1B,CALM3,HCN1,NR4A2,OPA1,STT3B,OPRK1,CCNA2,ATP6V0D1,OXTR,NEURL1,PAK1,CDH13,CDK5,CDO1,PDE4D,ENPP1,CFL1,GPR173,GNG2,ATP6V1F,CHRM5,CHRNA4,CHRNB2,SLIT2,UBE4A,PITX3,TMEM38A,PKM,AKAP7,AK…
Upregulated in NM+ (Cortex vs NM+)	GO: Biological Process	GO:1904869	regulation of protein localization to Cajal body		3.445E-7	0.003247	2.48852	1.299E-5	1.264E-4	8	9	CCT6A,CCT7,CCT4,CCT2,CCT5,CCT8,TCP1,CCT3
Upregulated in NM+ (Cortex vs NM+)	GO: Biological Process	GO:1904871	positive regulation of protein localization to Cajal body		3.445E-7	0.003247	2.48852	1.299E-5	1.264E-4	8	9	CCT6A,CCT7,CCT4,CCT2,CCT5,CCT8,TCP1,CCT3
Upregulated in NM+ (Cortex vs NM+)	GO: Biological Process	GO:0048813	dendrite morphogenesis		3.513E-7	0.003311	2.48004	1.315E-5	1.280E-4	46	179	MAP2,MAP6,ACHE,KIDINS220,CAPRIN2,CDK5R1,WASL,CAMK2B,OPA1,PAFAH1B1,PAK3,CDC42,DCLK1,CDK5,NUMBL,CFL1,CHRNB2,PPP3CA,SLITRK5,MAPK8,DCX,PTPRZ1,ARHGAP44,DSCAM,DNM1L,FBXO31,ELAVL4,EPHA5,FMN1,SDC2,NLGN1,DHX36,HECW1,CUX2,NEDD4L,SYNE1,GRIN1,CIT,GSK3B,MAPK8IP2,RBFOX2,UBE3A,HPRT1,YWHAH,KNDC1,LRP8
Upregulated in NM+ (Cortex vs NM+)	GO: Biological Process	GO:0048878	chemical homeostasis		3.517E-7	0.003315	2.47952	1.315E-5	1.280E-4	220	1334	MAFG,ACACA,AQP11,ACOX1,SLC24A3,BTBD9,ADCY2,ACOX3,MEN1,GRAMD1B,AGTR1,AMPD2,ANK1,ANK2,ANXA6,FLVCR1,ANXA7,APLP2,ARF1,ORMDL2,PDE8B,MCU,ASPH,DYNLL1,ATP1A1,ATP1A3,ATP1B1,ATP1B3,ATP2A2,ATP2A3,ATP2B2,ATP2B3,ATP5F1B,ATP6V1A,ATP6V1B2,ATP6V1C1,ATP6V1E1,ATP6V0B,ATP6V0A1,ATP6AP1,MYO5A,RAB11A,INPP4B,BNIP3,CACNA1G,CACNA1B,CACNA1E,CACNB2,CACNB3,CACNB4,NPY1R,CALB1,CALB2,CALM1,CALM3,HCN1,CAMK2D,NTSR1,HECTD4,OPA1,C…
Upregulated in NM+ (Cortex vs NM+)	GO: Biological Process	GO:1990542	mitochondrial transmembrane transport		3.585E-7	0.003379	2.47121	1.335E-5	1.299E-4	30	95	ACACA,DNAJC19,TIMM23,MRPL18,SLC25A12,MCU,ATP5F1A,ATP5F1B,ATP5F1C,ATP5F1D,ATP5MC3,OPA1,MPC2,PRKAA2,CYC1,PSEN2,TOMM20,SLC25A38,SLC25A22,TOMM40L,TOMM40,STOML2,SLC25A33,DNAJC30,TIMM50,AFG3L2,SLC25A32,HSPD1,SFXN3,SLC25A28
Upregulated in NM+ (Cortex vs NM+)	GO: Biological Process	GO:0030003	cellular cation homeostasis		3.634E-7	0.003425	2.46534	1.349E-5	1.312E-4	134	734	MAFG,AQP11,SLC24A3,AGTR1,ANK2,ANXA6,FLVCR1,ANXA7,APLP2,ARF1,MCU,ASPH,ATP1A1,ATP1A3,ATP1B1,ATP1B3,ATP2A2,ATP2A3,ATP2B2,ATP2B3,ATP5F1B,ATP6V1A,ATP6V1B2,ATP6V1C1,ATP6V1E1,ATP6V0B,ATP6V0A1,ATP6AP1,MYO5A,INPP4B,BNIP3,CACNA1G,CACNA1B,CACNA1E,CACNB2,CACNB3,CACNB4,NPY1R,CALB1,CALB2,CALM1,CALM3,CAMK2D,NTSR1,CCKAR,ATP6V0D1,OXTR,CDK5,PDE4D,ATP6V1F,CHGA,TMEM38A,TMCO1,AKAP6,ATG5,SLC25A27,ATP6V1G1,PRKACA,PRKCA…
Upregulated in NM+ (Cortex vs NM+)	GO: Biological Process	GO:0000086	G2/M transition of mitotic cell cycle		3.867E-7	0.003645	2.4383	1.429E-5	1.391E-4	60	260	MECP2,MTA3,DYNLL1,RAB11A,NAE1,BTRC,CALM1,CALM3,CAMK2D,CCNA2,PAFAH1B1,CDK7,CDK14,FBXL15,PPP2R1A,PPP2R2A,CSNK1D,PRKACA,CEP41,PKIA,PRKAR2B,PSMA4,PSMB2,PSMB3,PSMB5,PSMB7,CKAP5,PSMD1,PSMD8,PSMD10,PSMD12,PSMD13,PSMD6,DYNC1H1,DYNC1I2,RAD17,HAUS2,ACTR1A,OPTN,PSMD14,CEP76,TUBB4A,TUBB4B,PPME1,FHL1,LCMT1,DCTN2,SMARCD3,RCC2,PLCB1,CLASP1,CIT,BRD4,DCTN3,TUBA4A,TUBG1,RINT1,HSP90AA1,WNT10B,YWHAG
Upregulated in NM+ (Cortex vs NM+)	GO: Biological Process	GO:2000302	positive regulation of synaptic vesicle exocytosis		4.523E-7	0.004263	2.37028	1.665E-5	1.620E-4	11	17	CACNA1B,CACNB2,CACNB4,SYT7,CDK5,DNM1L,PRRT2,NLGN1,RIMS1,ERC1,SYT1
Upregulated in NM+ (Cortex vs NM+)	GO: Biological Process	GO:0021954	central nervous system neuron development		4.620E-7	0.004354	2.36111	1.694E-5	1.648E-4	30	96	MAP2,MAPT,GBA2,SPTBN4,NANOS1,NR4A2,OGDH,PAFAH1B1,CDH11,DCLK1,CDK5,B4GALT6,CHRNB2,B4GALT5,SLIT2,CRKL,PRKCA,DCX,DRD2,ROBO2,GABRB1,DCLK2,ARHGEF28,ARHGAP35,UBB,HPRT1,HSP90AA1,HSP90AB1,PRDM8,SLC4A10
Upregulated in NM+ (Cortex vs NM+)	GO: Biological Process	GO:0051899	membrane depolarization		4.668E-7	0.0044	2.35655	1.705E-5	1.659E-4	31	101	ANK2,CACNA1G,CACNA1B,CACNA1E,CHRNA6,CACNB2,CACNB3,CACNB4,HCN1,CAMK2D,NTSR1,PDE4D,CHRNA4,CHRNB2,PRKCZ,HCN4,SCN2A,SCN2B,SCN3A,SCN4B,SCN7A,FGF12,FHL1,SLC8A1,SCN3B,GPD1L,GCLM,MLLT11,GOT1,NEDD4L,YWHAH
Upregulated in NM+ (Cortex vs NM+)	GO: Biological Process	GO:0008038	neuron recognition		5.343E-7	0.005035	2.298	1.940E-5	1.888E-4	22	59	AMIGO1,NCAM1,NDN,CDK5R1,BSG,CNTN4,NRCAM,VSTM2L,CNTNAP2,PTPRZ1,DSCAM,EFNB3,ROBO2,EMB,NPTN,GAP43,TNFRSF21,CNTN6,ARHGAP35,YWHAZ,RTN4,L1CAM
Upregulated in NM+ (Cortex vs NM+)	GO: Biological Process	GO:0015800	acidic amino acid transport		5.353E-7	0.005045	2.29714	1.940E-5	1.888E-4	27	82	ABAT,PPFIA2,APBA1,PPFIA3,SLC25A12,NTSR1,PAK1,PRKG1,RAB3A,SLC25A22,ARL6IP5,SLC1A1,RAB3GAP1,RIMS1,SNAP25,SNCA,GLS2,CPLX1,STXBP1,ARL6IP1,GLS,VAMP2,SYT1,SYT4,LRRC8A,HRH3,SLC17A6
Upregulated in NM+ (Cortex vs NM+)	GO: Biological Process	GO:0030004	cellular monovalent inorganic cation homeostasis		5.596E-7	0.005275	2.27778	2.021E-5	1.966E-4	34	117	MAFG,AQP11,ATP1A1,ATP1A3,ATP1B1,ATP1B3,ATP5F1B,ATP6V1A,ATP6V1B2,ATP6V1C1,ATP6V1E1,ATP6V0B,ATP6V0A1,ATP6AP1,CAMK2D,ATP6V0D1,ATP6V1F,ATP6V1G1,MAPK1,TM9SF4,DMXL1,ATP6V1D,SLC9A6,SLC4A3,SLC8A1,SLC9A1,ATP6V1H,DMXL2,NEDD4L,CHP1,ATP6V0E2,KCNMA1,RAB7A,SLC4A10
Upregulated in NM+ (Cortex vs NM+)	GO: Biological Process	GO:0055086	nucleobase-containing small molecule metabolic process		6.391E-7	0.006024	2.22012	2.299E-5	2.237E-4	141	789	ACACA,ACLY,ME1,PANK1,ADCY2,MECP2,ADK,NME5,ALDOA,ALDOC,MPI,TPST1,AMPD2,UPRT,MSH2,SLC25A12,PDE8B,ATIC,ATP2B2,ATP5F1A,ATP5F1B,ATP5F1C,ATP5F1D,ATP5MC3,CDS2,PGM2L1,NDUFA3,NDUFA5,NDUFAB1,NDUFB4,NDUFB5,NDUFB6,NDUFC1,DPM1,NDUFS3,NDUFS8,LDHD,BPGM,CACNB4,PAPSS1,OGDH,OPA1,NANS,COX7A2L,PCMT1,CDS1,PDE4A,PDE4D,PDHB,ENPP1,PFKM,PGAM1,PKM,ELOVL6,SULT4A1,MPC2,NUDT7,TBPL1,COX7B,COX8A,COX10,CRMP1,CROT,PRKAA2,MACROD2…
Upregulated in NM+ (Cortex vs NM+)	GO: Biological Process	GO:0002478	antigen processing and presentation of exogenous peptide antigen		6.494E-7	0.00612	2.21325	2.327E-5	2.264E-4	45	177	AP2A1,AP2A2,AP2B1,ARF1,DYNLL1,AP1M1,CANX,AP2M1,AP2S1,CLTA,CLTC,PSMA4,MFSD6,PSMB2,PSMB3,PSMB5,PSMB7,PSMD1,PSMD8,PSMD10,PSMD12,PSMD13,PSMD6,DYNC1H1,DYNC1I1,DYNC1I2,ACTR1A,DYNC1LI1,PSMD14,SEC23A,SEC13,DCTN2,SH3GL2,SEC31A,KIFAP3,ACTR10,SPTBN2,PDIA3,KIF3A,DCTN3,HLA-DRA,HLA-DRB5,RAB7A,KIF2A,KIF3C
Upregulated in NM+ (Cortex vs NM+)	GO: Biological Process	GO:0072521	purine-containing compound metabolic process		6.683E-7	0.006299	2.20073	2.386E-5	2.321E-4	115	614	ACACA,ACLY,PANK1,ADCY2,MECP2,ADK,NME5,ALDOA,ALDOC,MPI,TPST1,AMPD2,MSH2,SLC25A12,PDE8B,ATIC,ATP2B2,ATP5F1A,ATP5F1B,ATP5F1C,ATP5F1D,ATP5MC3,PGM2L1,NDUFA3,NDUFA5,NDUFAB1,NDUFB4,NDUFB5,NDUFB6,NDUFC1,NDUFS3,NDUFS8,LDHD,BPGM,CACNB4,PAPSS1,OGDH,OPA1,COX7A2L,PCMT1,PDE4A,PDE4D,PDHB,ENPP1,PFKM,PGAM1,PKM,ELOVL6,SULT4A1,MPC2,NUDT7,COX7B,COX8A,COX10,CROT,PRKAA2,MACROD2,PRKAG1,NUP93,PRPS1,CYC1,NDUFS7,NUP58,AK5…
Upregulated in NM+ (Cortex vs NM+)	GO: Biological Process	GO:1901214	regulation of neuron death		7.374E-7	0.00695	2.15802	2.623E-5	2.551E-4	81	394	MAPT,MECP2,AP2B1,AGTR1,CD200,MSH2,TBK1,NEFL,CDK5R1,BRAF,NAE1,NR4A2,PAK3,CDC34,CDC42,CDK5,CHGA,PIN1,PITX3,ATF2,PPP2R2B,PPP5C,VSTM2L,PRKCG,MAPK8,PRNP,NOS1AP,DDIT3,PTPRZ1,OXR1,OPTN,EIF4G1,EN1,EN2,CX3CL1,MAP2K4,HYOU1,BTBD10,SHH,MTOR,VPS35,DNAJC5,SNCB,SNCA,SNCG,FAIM2,SOD1,GABRA5,CHL1,GABRB2,GABRB3,HSPH1,GBA,SRPK2,SIX4,GFER,STXBP1,GCLM,PRDX3,TOX3,GPI,GRIK2,GRIN1,PRDX2,ATP13A2,GSK3B,PTPN5,CHP1,TSC1,UBB,…
Upregulated in NM+ (Cortex vs NM+)	GO: Biological Process	GO:0002495	antigen processing and presentation of peptide antigen via MHC class II		7.532E-7	0.007098	2.14886	2.669E-5	2.596E-4	31	103	AP2A1,AP2A2,AP2B1,ARF1,DYNLL1,AP1M1,CANX,AP2M1,AP2S1,CLTA,CLTC,DYNC1H1,DYNC1I1,DYNC1I2,ACTR1A,DYNC1LI1,SEC23A,SEC13,DCTN2,SH3GL2,SEC31A,KIFAP3,ACTR10,SPTBN2,KIF3A,DCTN3,HLA-DRA,HLA-DRB5,RAB7A,KIF2A,KIF3C
Upregulated in NM+ (Cortex vs NM+)	GO: Biological Process	GO:0051129	negative regulation of cellular component organization		7.712E-7	0.007268	2.13859	2.722E-5	2.648E-4	145	819	MKKS,MAP1A,MAP1B,MAP2,MAPT,MCF2,MECP2,ADD2,ODF2L,SCAMP5,ULK1,SLC25A5,TMEM14A,CAMSAP3,AR,SEMA4G,SPTBN4,ARHGDIA,TRIM37,BBS4,CDK5R1,BNIP3,WASL,OPA1,SIAH3,CCNF,PAFAH1B1,CDC42,PAQR3,CDK5,CFL1,TERF2IP,SLIT2,NRXN1,NTN1,ATG5,UBQLN2,PHF23,PACSIN1,FAT3,BAG4,BAG3,MAD2L1BP,CRMP1,HIGD1A,CLIP3,PPP3CA,LRRTM2,PRKAR1A,CTBP1,PRKCZ,PRNP,SEMA3E,MYADM,ARHGAP24,SNPH,PSEN2,DAB1,PSMD10,KIAA0319,PTPRO,PTPRS,PTPRZ1,DGUOK,…
Upregulated in NM+ (Cortex vs NM+)	GO: Biological Process	GO:0099174	regulation of presynapse organization		7.918E-7	0.007462	2.12714	2.784E-5	2.709E-4	17	39	SLITRK1,NLGN2,CBLN1,NRXN1,CLSTN3,LRFN3,SNAP91,PTPRS,EIF4G1,LRFN5,SLITRK3,NLGN1,VPS35,SNCA,LRRTM1,LRRC4B,CBLN2
Upregulated in NM+ (Cortex vs NM+)	GO: Biological Process	GO:0003015	heart process		8.079E-7	0.007614	2.11839	2.831E-5	2.754E-4	69	320	ANK2,SPTBN4,ASPH,ATP1A1,ATP1A3,ATP1B1,ATP1B3,ATP2A2,ATP2A3,ATP2B2,ATP2B3,CACNA1G,CACNA1B,CACNA1E,CACNB2,CACNB3,CACNB4,CALM1,CALM3,CAMK2D,PEBP1,CDC42,PDE4D,CACNA2D2,CHGA,TMEM38A,AKAP6,ATG5,PRKACA,PRKCA,PRKG1,NOS1AP,PSEN2,DRD2,HCN4,DNM1L,RGS2,RGS4,CACNG8,ZMPSTE24,EHD3,CACNG3,SCN2B,SCN4B,FGF12,FGF13,FKBP1B,GLRX3,SLC1A1,SLC8A2,SLC8A1,SLC9A1,CELF2,MTOR,KCNIP4,CACNA2D3,SOD1,SCN3B,GCH1,STC1,STIM1,GPD1L,…
Upregulated in NM+ (Cortex vs NM+)	GO: Biological Process	GO:1902600	proton transmembrane transport		8.725E-7	0.008223	2.08497	3.046E-5	2.963E-4	62	278	MECP2,SLC25A4,MSH2,ATP1A1,ATP1A3,ATP2A2,ATP2A3,ATP5F1A,ATP5F1B,ATP5F1C,ATP5F1D,ATP5MC3,ATP6V1A,ATP6V1B2,ATP6V1C1,ATP6V1E1,ATP6V0B,ATP6V0A1,ATP6AP1,NDUFA3,NDUFA5,NDUFAB1,NDUFB4,NDUFB5,NDUFB6,NDUFC1,NDUFS3,NDUFS8,SLC25A14,ATP6V0D1,COX7A2L,ATP6V1F,CLCN5,SLC25A27,COX7B,COX8A,COX10,ATP6V1G1,SLC45A1,CYC1,NDUFS7,DLD,ATP6V1D,SLC9A6,STOML2,SLC25A33,DNAJC30,SLC9A1,ATP6V1H,SNCA,PLCB1,SLC2A6,ISCU,MFSD3,CHP1,…
Upregulated in NM+ (Cortex vs NM+)	GO: Biological Process	GO:0035235	ionotropic glutamate receptor signaling pathway		9.187E-7	0.008658	2.06258	3.195E-5	3.108E-4	27	84	LRRC7,NLGN2,CNIH2,ATP1A3,NEFL,CDK5R1,SHISA9,CFL1,NRXN1,DAPK1,CNIH3,GRIN3A,CACNG8,CACNG3,NLGN1,RPH3A,GRIA1,GRIA2,GRIA3,GRIA4,GRIK2,GRIN1,GRIN2D,GSG1L,MAPK8IP2,PINK1,NETO2
Upregulated in NM+ (Cortex vs NM+)	GO: Biological Process	GO:0002504	antigen processing and presentation of peptide or polysaccharide antigen via MHC class II		9.507E-7	0.00896	2.04769	3.294E-5	3.205E-4	31	104	AP2A1,AP2A2,AP2B1,ARF1,DYNLL1,AP1M1,CANX,AP2M1,AP2S1,CLTA,CLTC,DYNC1H1,DYNC1I1,DYNC1I2,ACTR1A,DYNC1LI1,SEC23A,SEC13,DCTN2,SH3GL2,SEC31A,KIFAP3,ACTR10,SPTBN2,KIF3A,DCTN3,HLA-DRA,HLA-DRB5,RAB7A,KIF2A,KIF3C
Upregulated in NM+ (Cortex vs NM+)	GO: Biological Process	GO:0044839	cell cycle G2/M phase transition		9.924E-7	0.009354	2.029	3.426E-5	3.333E-4	62	279	MECP2,MTA3,BABAM1,DYNLL1,RAB11A,NAE1,BTRC,CALM1,CALM3,CAMK2D,CCNA2,PAFAH1B1,CDK7,CDK14,FBXL15,BRCC3,PPP2R1A,PPP2R2A,CSNK1D,PRKACA,CEP41,PKIA,PRKAR2B,PSMA4,PSMB2,PSMB3,PSMB5,PSMB7,CKAP5,PSMD1,PSMD8,PSMD10,PSMD12,PSMD13,PSMD6,DYNC1H1,DYNC1I2,RAD17,HAUS2,ACTR1A,OPTN,PSMD14,CEP76,TUBB4A,TUBB4B,PPME1,FHL1,LCMT1,DCTN2,SMARCD3,RCC2,PLCB1,CLASP1,CIT,BRD4,DCTN3,TUBA4A,TUBG1,RINT1,HSP90AA1,WNT10B,YWHAG
Upregulated in NM+ (Cortex vs NM+)	GO: Biological Process	GO:1904874	positive regulation of telomerase RNA localization to Cajal body		1.035E-6	0.009756	2.01073	3.552E-5	3.455E-4	10	15	CCT6A,NOP10,CCT7,CCT4,CCT2,CCT5,CCT8,RUVBL2,TCP1,CCT3
Upregulated in NM+ (Cortex vs NM+)	GO: Biological Process	GO:1904872	regulation of telomerase RNA localization to Cajal body		1.036E-6	0.009767	2.01024	3.552E-5	3.455E-4	11	18	CCT6A,PARN,NOP10,CCT7,CCT4,CCT2,CCT5,CCT8,RUVBL2,TCP1,CCT3
Upregulated in NM+ (Cortex vs NM+)	GO: Biological Process	GO:0009117	nucleotide metabolic process		1.094E-6	0.01031	1.98674	3.734E-5	3.633E-4	126	694	ACACA,ACLY,ME1,PANK1,ADCY2,MECP2,ADK,NME5,ALDOA,ALDOC,MPI,TPST1,AMPD2,UPRT,MSH2,SLC25A12,PDE8B,ATIC,ATP2B2,ATP5F1A,ATP5F1B,ATP5F1C,ATP5F1D,ATP5MC3,CDS2,PGM2L1,NDUFA3,NDUFA5,NDUFAB1,NDUFB4,NDUFB5,NDUFB6,NDUFC1,NDUFS3,NDUFS8,LDHD,BPGM,CACNB4,PAPSS1,OGDH,OPA1,COX7A2L,CDS1,PDE4A,PDE4D,PDHB,ENPP1,PFKM,PGAM1,PKM,ELOVL6,SULT4A1,MPC2,NUDT7,TBPL1,COX7B,COX8A,COX10,CROT,PRKAA2,PRKAG1,NUP93,MAPK1,PRPS1,CYC1…
Upregulated in NM+ (Cortex vs NM+)	GO: Biological Process	GO:0061337	cardiac conduction		1.127E-6	0.01063	1.97347	3.836E-5	3.732E-4	39	147	ANK2,SPTBN4,ASPH,ATP1A1,ATP1A3,ATP1B1,ATP1B3,ATP2A2,ATP2A3,ATP2B2,ATP2B3,CACNA1G,CACNB2,CACNB3,CACNB4,CALM1,CALM3,CAMK2D,PDE4D,CACNA2D2,PRKACA,HCN4,CACNG8,ZMPSTE24,EHD3,CACNG3,SCN2B,SCN4B,FKBP1B,SLC8A2,SLC8A1,SLC9A1,KCNIP4,CACNA2D3,SCN3B,STIM1,ITPR1,KCND2,KCND3
Upregulated in NM+ (Cortex vs NM+)	GO: Biological Process	GO:0010977	negative regulation of neuron projection development		1.135E-6	0.0107	1.97062	3.837E-5	3.732E-4	46	186	MAP2,MCF2,MECP2,ULK1,SEMA4G,ARHGDIA,CDK5R1,PAFAH1B1,PAQR3,CDK5,SLIT2,NTN1,FAT3,CRMP1,PPP3CA,SEMA3E,DAB1,KIAA0319,PTPRO,PTPRS,PTPRZ1,DGUOK,DYNC1I2,EFNB3,SEZ6,STX1B,SEMA6D,FGF13,FKBP4,SEMA6B,NLGN1,INPP5F,RUFY3,FSTL4,RAP1GAP2,SPART,GDI1,STMN2,CIT,GSK3B,THY1,TSC1,UBE3A,WNT3,YWHAH,RTN4
Upregulated in NM+ (Cortex vs NM+)	GO: Biological Process	GO:0033157	regulation of intracellular protein transport		1.136E-6	0.0107	1.97062	3.837E-5	3.732E-4	58	256	SLC35D3,ASPH,CDK5R1,CACNB3,NUCB1,OAZ2,SIAH3,PDCD5,UHMK1,PAK1,CDC42,CDK5,NPEPPS,BAG4,BAG3,PPP2CA,GCC2,PRKACA,PKIA,MAPK1,PRNP,TM9SF4,NUP58,B3GAT3,ARHGAP44,TCTEX1D2,RAN,RANGAP1,HUWE1,ZFAND1,TENM1,EMD,NUTF2,DMTN,DNAJC27,PARL,HAX1,SHH,RUFY3,TMEM30A,OAZ3,EFCAB7,VPS11,INPP5K,GAS6,GDI1,VAMP2,ATP13A2,GSK3B,KIF3A,PTPN5,PDCD10,CHP1,TXN,HRAS,PINK1,UBE2J2,KCNB1
Upregulated in NM+ (Cortex vs NM+)	GO: Biological Process	GO:1905606	regulation of presynapse assembly		1.215E-6	0.01145	1.94119	4.090E-5	3.979E-4	16	36	SLITRK1,NLGN2,CBLN1,NRXN1,CLSTN3,LRFN3,PTPRS,EIF4G1,LRFN5,SLITRK3,NLGN1,VPS35,SNCA,LRRTM1,LRRC4B,CBLN2
Upregulated in NM+ (Cortex vs NM+)	GO: Biological Process	GO:0044265	cellular macromolecule catabolic process		1.437E-6	0.01354	1.86838	4.819E-5	4.688E-4	198	1201	MAP1A,USP11,USP9X,USP9Y,RNF150,KCTD6,MGAT3,AP2A1,AP2A2,AP2B1,CUL4B,CUL2,ENC1,COPS3,CDC23,UBR1,AUH,BNIP3,TMTC3,NANOS1,BTRC,PRICKLE1,CAMLG,STT3B,SIAH3,CCNF,USP10,USP8,PARN,CDC34,UBE4A,PCYOX1L,AP2M1,AP2S1,DDA1,ERI3,CLTA,CNOT7,CLTC,LSM4,FASTKD3,FBXL2,EXOSC9,UBQLN2,UBQLN1,SGTB,TRIM58,FXR2,FBXL14,FBXL15,CTSA,RNF14,PPP2CA,PPP2R1A,PPP2R2A,RNF167,CSNK1D,PRKACA,PRKCA,PRKCG,MAPK8,MAPK9,TRPC4AP,PSEN2,PSMA4,P…
Upregulated in NM+ (Cortex vs NM+)	GO: Biological Process	GO:0007613	memory		1.486E-6	0.014	1.85387	4.966E-5	4.831E-4	40	154	MAP1A,MAPT,BTBD9,MECP2,ATP1A3,CALB1,OXTR,CHRNB2,CHST10,PPP3CB,PRKCZ,PRNP,PSEN2,BRINP1,PJA2,DRD2,EIF2AK4,RCAN2,PAIP2,SCN2A,FEN1,FGF13,CPEB3,SLC8A2,MTOR,SNAP25,PGRMC1,PLCB1,SYT4,TAC1,CUX2,GRIA1,GRIN1,TH,ATAD1,HRH3,HTR2A,PAK5,LMX1A,JPH3
Upregulated in NM+ (Cortex vs NM+)	GO: Biological Process	GO:0060291	long-term synaptic potentiation		1.497E-6	0.01411	1.85047	4.984E-5	4.849E-4	31	106	MECP2,BRAF,CALB1,CALB2,CAMK2B,PAK1,SERPINE2,LRRTM2,PRKCZ,MAPK1,PRNP,RAB3A,DRD2,EIF2AK4,PAIP2,SNAP47,CPEB3,NLGN1,NPTN,SLC8A2,NSG1,RIMS1,SNAP25,SNCA,UNC13A,CYP46A1,VAMP2,GRIN2D,GSK3B,PTPN5,LRRTM1
Upregulated in NM+ (Cortex vs NM+)	GO: Biological Process	GO:0016049	cell growth		1.502E-6	0.01415	1.84924	4.984E-5	4.849E-4	108	577	MAP1B,MAP2,MAPT,USP9X,ACVR1B,NDRG3,MECP2,RNF157,AGTR1,ULK1,SORBS2,SLC25A4,BLZF1,SEMA4G,CAPRIN2,RAB11A,NDN,NDUFS3,CDK5R1,WASF1,NANOS1,NRCAM,CAMK2D,PAFAH1B1,PAK1,CDC42,DCLK1,LGI1,CDK5,CDKN2D,ENPP1,CFL1,PHB,SLIT2,CPNE6,SERPINE2,PIN1,NTN1,AKAP6,EXOSC9,CRKL,PPP2CA,PPP2R1A,PPP3CB,PRKCZ,PRKG1,SEMA3E,CLSTN3,PSMD10,DCX,TOMM70,PTPRS,SESN2,DSCAM,RGS2,RGS4,EFNA5,EIF4G1,EIF2AK4,IMPACT,MEG3,EXTL3,ACSL4,SEMA6D,…
Upregulated in NM+ (Cortex vs NM+)	GO: Biological Process	GO:0015980	energy derivation by oxidation of organic compounds		1.520E-6	0.01433	1.84375	5.026E-5	4.890E-4	67	313	MDH1,MDH2,ME2,MECP2,SLC25A12,ATP5F1D,PGM2L1,NDUFA3,NDUFA5,NDUFAB1,NDUFB4,NDUFB5,NDUFB6,NDUFC1,NDUFS3,NDUFS8,BNIP3,CALM1,SLC25A14,OGDH,COX7A2L,PDHB,ENPP1,PFKM,FASTKD3,POMC,COX7B,COX8A,COX10,PPP1R2,PRKACA,CYC1,NDUFS7,DLAT,DLD,PYGB,PYGL,PID1,SLC25A22,MRAP2,IMMP2L,NHLRC1,FH,MYBBP1A,COQ10B,MTOR,OGDHL,SNCA,CISD1,INPP5K,GBE1,GFPT1,ME3,GNAS,GRB10,GSK3B,GYG1,ISCU,PHLDA2,UQCRC1,UQCRC2,VCP,IDH3G,PINK1,ALDH5…
Upregulated in NM+ (Cortex vs NM+)	GO: Biological Process	GO:1904867	protein localization to Cajal body		1.536E-6	0.01448	1.83923	5.027E-5	4.890E-4	8	10	CCT6A,CCT7,CCT4,CCT2,CCT5,CCT8,TCP1,CCT3
Upregulated in NM+ (Cortex vs NM+)	GO: Biological Process	GO:1904851	positive regulation of establishment of protein localization to telomere		1.536E-6	0.01448	1.83923	5.027E-5	4.890E-4	8	10	CCT6A,CCT7,CCT4,CCT2,CCT5,CCT8,TCP1,CCT3
Upregulated in NM+ (Cortex vs NM+)	GO: Biological Process	GO:1903405	protein localization to nuclear body		1.536E-6	0.01448	1.83923	5.027E-5	4.890E-4	8	10	CCT6A,CCT7,CCT4,CCT2,CCT5,CCT8,TCP1,CCT3
Upregulated in NM+ (Cortex vs NM+)	GO: Biological Process	GO:0008016	regulation of heart contraction		1.662E-6	0.01566	1.80521	5.419E-5	5.272E-4	61	277	ANK2,SPTBN4,ASPH,ATP1A1,ATP1A3,ATP1B1,ATP1B3,ATP2A2,ATP2A3,ATP2B2,ATP2B3,CACNA1G,CACNA1B,CACNA1E,CACNB2,CACNB3,CACNB4,CALM1,CALM3,CAMK2D,PEBP1,PDE4D,CACNA2D2,CHGA,TMEM38A,AKAP6,PRKACA,PRKCA,PRKG1,NOS1AP,DRD2,HCN4,RGS2,RGS4,CACNG8,ZMPSTE24,EHD3,CACNG3,SCN2B,SCN4B,FGF13,FKBP1B,GLRX3,SLC1A1,SLC8A2,SLC8A1,SLC9A1,CELF2,KCNIP4,CACNA2D3,SCN3B,GCH1,STC1,STIM1,GPD1L,TAC1,GNAO1,TH,ITPR1,KCND2,KCND3
Upregulated in NM+ (Cortex vs NM+)	GO: Biological Process	GO:0098771	inorganic ion homeostasis		1.802E-6	0.01698	1.77006	5.856E-5	5.697E-4	146	838	MAFG,AQP11,SLC24A3,BTBD9,AGTR1,ANK1,ANK2,ANXA6,FLVCR1,ANXA7,APLP2,ARF1,MCU,ASPH,ATP1A1,ATP1A3,ATP1B1,ATP1B3,ATP2A2,ATP2A3,ATP2B2,ATP2B3,ATP5F1B,ATP6V1A,ATP6V1B2,ATP6V1C1,ATP6V1E1,ATP6V0B,ATP6V0A1,ATP6AP1,MYO5A,INPP4B,BNIP3,CACNA1G,CACNA1B,CACNA1E,CACNB2,CACNB3,CACNB4,NPY1R,CALB1,CALB2,CALM1,CALM3,CAMK2D,NTSR1,CCKAR,ATP6V0D1,OXTR,CDK5,XPR1,PDE4D,ENPP1,ATP6V1F,CHGA,CKB,SNX10,TMEM38A,TMCO1,AKAP6,ATG…
Upregulated in NM+ (Cortex vs NM+)	GO: Biological Process	GO:0055080	cation homeostasis		1.911E-6	0.01801	1.74449	6.189E-5	6.021E-4	144	825	MAFG,AQP11,SLC24A3,BTBD9,AGTR1,ANK1,ANK2,ANXA6,FLVCR1,ANXA7,APLP2,ARF1,MCU,ASPH,ATP1A1,ATP1A3,ATP1B1,ATP1B3,ATP2A2,ATP2A3,ATP2B2,ATP2B3,ATP5F1B,ATP6V1A,ATP6V1B2,ATP6V1C1,ATP6V1E1,ATP6V0B,ATP6V0A1,ATP6AP1,MYO5A,INPP4B,BNIP3,CACNA1G,CACNA1B,CACNA1E,CACNB2,CACNB3,CACNB4,NPY1R,CALB1,CALB2,CALM1,CALM3,CAMK2D,NTSR1,CCKAR,ATP6V0D1,OXTR,CDK5,PDE4D,ATP6V1F,CHGA,SNX10,TMEM38A,TMCO1,AKAP6,ATG5,SLC25A27,ATP6…
Upregulated in NM+ (Cortex vs NM+)	GO: Biological Process	GO:0006753	nucleoside phosphate metabolic process		2.009E-6	0.01894	1.72262	6.486E-5	6.309E-4	126	702	ACACA,ACLY,ME1,PANK1,ADCY2,MECP2,ADK,NME5,ALDOA,ALDOC,MPI,TPST1,AMPD2,UPRT,MSH2,SLC25A12,PDE8B,ATIC,ATP2B2,ATP5F1A,ATP5F1B,ATP5F1C,ATP5F1D,ATP5MC3,CDS2,PGM2L1,NDUFA3,NDUFA5,NDUFAB1,NDUFB4,NDUFB5,NDUFB6,NDUFC1,NDUFS3,NDUFS8,LDHD,BPGM,CACNB4,PAPSS1,OGDH,OPA1,COX7A2L,CDS1,PDE4A,PDE4D,PDHB,ENPP1,PFKM,PGAM1,PKM,ELOVL6,SULT4A1,MPC2,NUDT7,TBPL1,COX7B,COX8A,COX10,CROT,PRKAA2,PRKAG1,NUP93,MAPK1,PRPS1,CYC1…
Upregulated in NM+ (Cortex vs NM+)	GO: Biological Process	GO:0019884	antigen processing and presentation of exogenous antigen		2.046E-6	0.01929	1.71467	6.582E-5	6.404E-4	45	184	AP2A1,AP2A2,AP2B1,ARF1,DYNLL1,AP1M1,CANX,AP2M1,AP2S1,CLTA,CLTC,PSMA4,MFSD6,PSMB2,PSMB3,PSMB5,PSMB7,PSMD1,PSMD8,PSMD10,PSMD12,PSMD13,PSMD6,DYNC1H1,DYNC1I1,DYNC1I2,ACTR1A,DYNC1LI1,PSMD14,SEC23A,SEC13,DCTN2,SH3GL2,SEC31A,KIFAP3,ACTR10,SPTBN2,PDIA3,KIF3A,DCTN3,HLA-DRA,HLA-DRB5,RAB7A,KIF2A,KIF3C
Upregulated in NM+ (Cortex vs NM+)	GO: Biological Process	GO:0044282	small molecule catabolic process		2.060E-6	0.01941	1.71197	6.603E-5	6.423E-4	90	462	ABAT,ACOX1,ACOX3,ADH5,ALDH1A1,ALDH2,ABCD2,ALDOA,ALDOC,MPI,SLC25A12,AUH,BCAT1,PGM2L1,BCKDHB,BDH1,INPP4B,LDHD,BPGM,SYNJ1,NTSR1,OAT,OCRL,OGDH,MTMR7,OXCT1,PCBD1,CDO1,PEX7,PFKM,PGAM1,PCYOX1L,PKM,TXN2,HMGCLL1,NUDT7,PNKD,CRABP1,CRAT,CROT,LPIN2,DLD,SESN2,ACOT8,GNPDA1,ECHS1,MECR,ENO2,ABHD10,GMPR2,AIG1,SCP2,SLC25A17,PCYOX1,ASRGL1,HAGHL,MTHFS,SLC9A1,MTOR,FUT9,PECR,GLS2,GAPDH,INPP5K,CYP46A1,GLO1,GLS,MCAT,GOT…
Upregulated in NM+ (Cortex vs NM+)	GO: Biological Process	GO:0090685	RNA localization to nucleus		2.193E-6	0.02067	1.68466	6.936E-5	6.748E-4	11	19	CCT6A,PARN,NOP10,CCT7,CCT4,CCT2,CCT5,CCT8,RUVBL2,TCP1,CCT3
Upregulated in NM+ (Cortex vs NM+)	GO: Biological Process	GO:0090672	telomerase RNA localization		2.193E-6	0.02067	1.68466	6.936E-5	6.748E-4	11	19	CCT6A,PARN,NOP10,CCT7,CCT4,CCT2,CCT5,CCT8,RUVBL2,TCP1,CCT3
Upregulated in NM+ (Cortex vs NM+)	GO: Biological Process	GO:0090670	RNA localization to Cajal body		2.193E-6	0.02067	1.68466	6.936E-5	6.748E-4	11	19	CCT6A,PARN,NOP10,CCT7,CCT4,CCT2,CCT5,CCT8,RUVBL2,TCP1,CCT3
Upregulated in NM+ (Cortex vs NM+)	GO: Biological Process	GO:0090671	telomerase RNA localization to Cajal body		2.193E-6	0.02067	1.68466	6.936E-5	6.748E-4	11	19	CCT6A,PARN,NOP10,CCT7,CCT4,CCT2,CCT5,CCT8,RUVBL2,TCP1,CCT3
Upregulated in NM+ (Cortex vs NM+)	GO: Biological Process	GO:0005975	carbohydrate metabolic process		2.303E-6	0.02171	1.66334	7.259E-5	7.062E-4	120	663	MDH1,MDH2,ME1,MECP2,AP2A1,SLC25A11,ALDH1A1,ALDH2,ALDOA,ALDOC,MPI,CHST1,SLC25A12,B3GALNT1,B3GALT2,B3GALT1,PGM2L1,FPGT,INPP4B,BPGM,BRAF,SYNJ1,NPY1R,CALM1,NTSR1,HECTD4,OCRL,OGDH,PIGQ,MTMR7,NANS,PDHB,ENPP1,PFKM,PGAM1,B4GALT6,B4GALT5,SIAE,CLTC,PKM,ST8SIA5,PGP,CHST10,POMC,PPP1R2,PRKAA2,PRKAG1,NUP93,PRKG1,IP6K1,NUP58,CYB5R3,DLAT,PYGB,PYGL,SESN2,SLC23A2,GNPDA1,ST8SIA3,ENO2,NHLRC1,ZMPSTE24,ABHD10,MAEA,EXT…
Upregulated in NM+ (Cortex vs NM+)	GO: Biological Process	GO:0051654	establishment of mitochondrion localization		2.375E-6	0.02238	1.65014	7.461E-5	7.258E-4	13	26	MAP1B,MAP6,MAPT,MARK1,NEFL,WASF1,OPA1,LRPPRC,RHOT1,SYBU,ACTR10,UBB,UCHL1
Upregulated in NM+ (Cortex vs NM+)	GO: Biological Process	GO:0006518	peptide metabolic process		2.394E-6	0.02256	1.64666	7.495E-5	7.291E-4	160	940	MGAT3,COA3,ENC1,MRPL13,APEH,DENR,MRPL18,MRPL15,CAPRIN2,DDX25,MRPS34,EIF3I,CDC123,C1QBP,NANOS1,EIF1AY,NEURL1,UHMK1,PAM,PCBP1,PCSK1,PCSK2,PIN1,CNOT7,FASTKD3,CHAC1,AKAP6,MRPL50,FXR2,NPEPPS,MRPL55,CPE,PARS2,MMACHC,PRKCA,MAPK1,MIR29A,PRNP,ECE2,PSEN2,DAPK1,CTIF,DDX1,TRMT10C,ERAL1,PURA,DHPS,SESN2,AURKAIP1,RMND1,MRPL20,FARSB,PIWIL2,RGS2,NARS2,DARS2,EEF1A2,MRPL2,MRPS18A,SEC61A2,MRPS7,LRPPRC,ABCE1,ATP6AP2,…
Upregulated in NM+ (Cortex vs NM+)	GO: Biological Process	GO:0051952	regulation of amine transport		2.413E-6	0.02274	1.64321	7.521E-5	7.316E-4	34	124	ABAT,SYT13,CHRNA6,NTSR1,SYT7,OPRK1,OXTR,CHGA,CHRNA4,CHRNB2,PRKG1,SV2A,DRD2,TOR1A,RGS2,RGS4,SYT3,ARL6IP5,RAB3GAP1,SNCA,SNCG,SYT17,STXBP1,ARL6IP1,SYT11,SYT1,SYT4,SYT5,HRH3,HTR2A,PINK1,KCNA2,KCNB1,RTN4
Upregulated in NM+ (Cortex vs NM+)	GO: Biological Process	GO:0006865	amino acid transport		2.418E-6	0.02279	1.64226	7.521E-5	7.316E-4	42	168	ABAT,PPFIA2,APBA1,PPFIA3,SLC7A14,SLC25A12,SFXN4,CACNB4,NTSR1,PAK1,PRKG1,SV2A,SLC25A38,RAB3A,SLC6A15,RGS2,RGS4,SLC25A22,SLC43A2,ARL6IP5,SLC1A1,SLC6A11,RAB3GAP1,RIMS1,SNAP25,SNCA,GLS2,CPLX1,STXBP1,ARL6IP1,GLS,VAMP2,SYT1,SYT4,SLC7A8,LRRC8A,HRH3,XK,SLC38A1,SLC17A6,SFXN1,SFXN3
Upregulated in NM+ (Cortex vs NM+)	GO: Biological Process	GO:0006888	endoplasmic reticulum to Golgi vesicle-mediated transport		2.432E-6	0.02292	1.63979	7.539E-5	7.334E-4	51	220	PEF1,STX18,ANK1,ANK2,CNIH2,ARF1,SPTBN4,YIF1B,USO1,DYNLL1,GBF1,NAPA,NSF,TRAPPC1,COG4,CSNK1D,CD55,CNIH3,RAB2A,STX17,DYNC1H1,DYNC1I1,DYNC1I2,ACTR1A,CNIH1,DYNC1LI1,PGAP1,SEC23A,SEC13,MIA3,HYOU1,COPG1,DCTN2,SEC31A,YKT6,ACTR10,SPTAN1,SPTBN2,GAS6,KDELR1,ERP29,SCFD1,ATL2,GOLGA2,GRIA1,DCTN3,COPE,RINT1,VCP,TRAPPC6B,RAB1B
Upregulated in NM+ (Cortex vs NM+)	GO: Biological Process	GO:0007158	neuron cell-cell adhesion		2.462E-6	0.0232	1.63451	7.607E-5	7.400E-4	10	16	NLGN2,ASTN1,CDK5R1,CNTN4,NRXN3,NRXN1,NRXN2,RET,NLGN4Y,NLGN1
Upregulated in NM+ (Cortex vs NM+)	GO: Biological Process	GO:0006790	sulfur compound metabolic process		2.499E-6	0.02356	1.62782	7.698E-5	7.489E-4	79	393	ACACA,ACLY,ISCA2,TPST1,CHST1,NFS1,PAPSS1,OGDH,PCMT1,CDO1,PDHB,ENPP1,B4GALT6,B4GALT5,PCYOX1L,CIAO1,CHPF2,ELOVL6,TXN2,SULT4A1,CHAC1,MPC2,NUDT7,HS3ST5,MMACHC,SPOCK2,DLAT,DLD,CHPF,ACOT8,UST,HSD17B12,CHSY3,PDZD11,SCD5,ACSL3,ACSL4,SCP2,PCYOX1,GLRX3,ST3GAL1,ST3GAL3,CSPG5,B3GNT2,SMS,SNCA,SOD1,ACOT13,CHAC2,ELOVL4,SULF2,DGAT2,GCLM,MAMDC2,GLO1,GNS,ACSL6,LIAS,MAT2B,GPX3,GPX4,GSR,CHST8,GSS,GSTA4,GSTT1,ISCU,HA…
Upregulated in NM+ (Cortex vs NM+)	GO: Biological Process	GO:1901137	carbohydrate derivative biosynthetic process		2.512E-6	0.02367	1.6258	7.710E-5	7.501E-4	144	829	ACACA,ACLY,PANK1,ADCY2,MECP2,GALNT13,ADK,MGAT3,AP2A1,NME5,ALDOA,MPI,AMPD2,TYW3,UPRT,MSH2,CHST1,C1GALT1C1,SLC25A12,ATIC,ATP5F1A,ATP5F1B,ATP5F1C,ATP5F1D,B3GALNT1,B3GALT2,B3GALT1,ATP5MC3,NDUFA3,NDUFA5,NDUFAB1,NDUFB4,NDUFB5,NDUFB6,NDUFC1,DPM1,NDUFS3,DPM2,NDUFS8,LDHD,TMTC3,PAPSS1,STT3B,PIGQ,NANS,COX7A2L,PDHB,B4GALT6,B4GALT5,PIGH,CLTC,PKM,ALG8,CHPF2,ST8SIA5,ELOVL6,ITM2B,CHST10,MPC2,FKRP,TBPL1,COX7B,COX…
Upregulated in NM+ (Cortex vs NM+)	GO: Biological Process	GO:0009438	methylglyoxal metabolic process		2.563E-6	0.02415	1.61708	7.819E-5	7.607E-4	7	8	ALDOA,PNKD,HAGHL,GLO1,GPI,HAGH,TPI1
Upregulated in NM+ (Cortex vs NM+)	GO: Biological Process	GO:0031503	protein-containing complex localization		2.563E-6	0.02416	1.6169	7.819E-5	7.607E-4	122	678	MKKS,TMEM17,ODF2L,AP2B1,NME5,LRRC7,STX7,CNIH2,CCDC113,DDX25,DYNLL1,RAB11A,BBS4,SYNJ1,WASL,OCRL,ATP6V0D1,PAFAH1B1,NEURL1,LGI1,SNAP29,AP2M1,NRXN1,SNX10,TTLL1,ATXN10,AKAP6,ATG5,PACSIN1,THOC6,PPP2R1A,PPP3R1,CSNK1D,PRKACA,CEP41,CALY,PRKAR2B,PRKCZ,NUP93,LRRC49,CKAP5,NUP58,DCX,ALKBH5,CNIH3,PURA,ARHGAP44,IQSEC1,DYNLRB1,DNM1,DYNC1H1,DYNC1I2,TCTEX1D2,RAN,IFT57,ZNF593,HAUS2,SDAD1,ACTR1A,CACNG8,ABCE1,BBS7,TB…
Upregulated in NM+ (Cortex vs NM+)	GO: Biological Process	GO:0015844	monoamine transport		2.729E-6	0.02573	1.58956	8.298E-5	8.073E-4	32	114	ABAT,MECP2,SYT13,CADPS,CHRNA6,SYT7,OPRK1,OXTR,CHGA,CHRM5,CHRNA4,CHRNB2,SLC29A4,DRD2,TOR1A,SYT3,SLC6A3,SLC18A2,SNCA,SNCG,SYT17,SYT11,SYT1,SYT4,SYT5,NISCH,HRH3,HTR2A,PINK1,KCNA2,KCNB1,RTN4
Upregulated in NM+ (Cortex vs NM+)	GO: Biological Process	GO:0051402	neuron apoptotic process		2.847E-6	0.02683	1.57138	8.627E-5	8.393E-4	65	306	MECP2,AGTR1,MSH2,NEFL,CDK5R1,BNIP3,BRAF,NAE1,NR4A2,PAK3,CDC34,CDC42,CDK5,PIN1,PITX3,ATF2,PPP2R2B,VSTM2L,PRKCG,MAPK8,PRNP,DDIT3,PTPRZ1,OXR1,OPTN,EN1,EN2,SCN2A,CX3CL1,MAP2K4,HYOU1,DNAJC5,SNCB,SNCA,FAIM2,SOD1,GABRA5,CHL1,GABRB2,GABRB3,GAPDH,HSPH1,SRPK2,SIX4,TNFRSF21,STXBP1,GCLM,PRDX3,TOX3,GPI,GRIK2,GRIN1,PRDX2,CIT,GSK3B,UBE2V2,HRAS,HSPA5,HSP90AB1,HSPD1,PINK1,KCNB1,KCNMA1,AMIGO2,KRAS
Upregulated in NM+ (Cortex vs NM+)	GO: Biological Process	GO:0033572	transferrin transport		2.921E-6	0.02753	1.56019	8.823E-5	8.584E-4	16	38	ATP6V1A,ATP6V1B2,ATP6V1C1,ATP6V1E1,ATP6V0B,ATP6V0A1,ATP6AP1,ATP6V0D1,RAB11B,ATP6V1F,CLTC,ATP6V1G1,ATP6V1D,LMTK2,ATP6V1H,ATP6V0E2
Upregulated in NM+ (Cortex vs NM+)	GO: Biological Process	GO:0009057	macromolecule catabolic process		2.961E-6	0.02791	1.55424	8.915E-5	8.673E-4	231	1453	MAP1A,USP11,USP9X,USP9Y,RNF150,KCTD6,MGAT3,AP2A1,AP2A2,AP2B1,CUL4B,CUL2,ENC1,COPS3,CDC23,UBR1,AUH,PGM2L1,BNIP3,TMTC3,NANOS1,BTRC,CALM1,PRICKLE1,NSF,CAMLG,OAZ2,STT3B,SIAH3,CCNF,USP10,USP8,HGS,PARN,CDC34,CDK5,PFKM,PHB,UBE4A,PCYOX1L,AP2M1,SERPINE2,AP2S1,ASB5,DDA1,PIN1,ERI3,CLTA,CNOT7,CLTC,LSM4,FASTKD3,FBXL2,RAB26,EXOSC9,UBQLN2,UBQLN1,SGTB,TRIM58,FXR2,FBXL14,BAG3,FBXL15,CTSA,RNF14,PPP2CA,PPP2R1A,PPP2…
Upregulated in NM+ (Cortex vs NM+)	GO: Biological Process	GO:0016197	endosomal transport		3.266E-6	0.03078	1.51173	9.803E-5	9.536E-4	54	240	CLTCL1,LRRC7,BLOC1S2,EPG5,ARL1,GBF1,RAB11A,HGS,CDC42,DCLK1,RAB11B,CLTC,PREPL,CHMP2B,GCC2,CALY,CHMP7,ARHGAP44,TOM1,DNM1L,ARL4C,VPS28,VPS53,RAB9B,AP5S1,LAPTM4B,EHD3,LMTK2,VTA1,INPP5F,RAB14,RAB6B,UBE2O,YKT6,NSG2,NSG1,VPS35,AP5M1,SNAP25,TMCC1,VPS29,DENND2A,ERC1,SURF4,KIAA1107,RAB35,UBXN6,UBB,VCP,NDRG4,RAB7A,CHMP1B,STAM,ANKRD50
Upregulated in NM+ (Cortex vs NM+)	GO: Biological Process	GO:0047497	mitochondrion transport along microtubule		3.289E-6	0.031	1.50864	9.809E-5	9.542E-4	12	23	MAP1B,MAP6,MAPT,NEFL,WASF1,OPA1,LRPPRC,RHOT1,SYBU,ACTR10,UBB,UCHL1
Upregulated in NM+ (Cortex vs NM+)	GO: Biological Process	GO:0034643	establishment of mitochondrion localization, microtubule-mediated		3.289E-6	0.031	1.50864	9.809E-5	9.542E-4	12	23	MAP1B,MAP6,MAPT,NEFL,WASF1,OPA1,LRPPRC,RHOT1,SYBU,ACTR10,UBB,UCHL1
Upregulated in NM+ (Cortex vs NM+)	GO: Biological Process	GO:0098657	import into cell		3.511E-6	0.03309	1.4803	1.044E-4	1.015E-3	158	932	CLTCL1,ACHE,ACTG1,BTBD9,XKR4,LRP1B,AP2A1,AP2A2,AP2B1,SCAMP5,NCEH1,NLGN2,ULK1,AMPH,ANK2,ARF1,ATP1A1,ATP1A3,ATP1B1,ATP1B3,MTMR9,ATP5F1B,BICD1,SYNJ1,WASF1,WASL,CALM3,NSF,CAMLG,CANX,NTSR1,SYT7,SYNGR3,CDC42,CDH13,CDK5,RAB11B,ENPP1,WIPF3,AP2M1,AP2S1,CLCN5,CLTA,CLTB,CLTC,SNX10,UBQLN2,PACSIN1,NECAP1,CLIP3,PPP3CA,PPP3CB,PPP3R1,CSNK1G3,LRRTM2,CALY,PRKCA,MAPK1,PRNP,SNPH,PSEN2,DNAJC6,DCX,SNAP91,RABGAP1L,IQSE…
Upregulated in NM+ (Cortex vs NM+)	GO: Biological Process	GO:0032787	monocarboxylic acid metabolic process		3.541E-6	0.03337	1.47664	1.050E-4	1.021E-3	124	696	ABAT,ACACA,ACLY,ACOX1,CYGB,ME1,ME2,ACOX3,OSBPL6,ABCD2,ALDOA,ALDOC,MPI,ACAD9,GBA2,SLC25A12,ASNS,MYO5A,AUH,PGM2L1,NDUFAB1,LDHD,BPGM,BSG,OGDH,PAM,PDHB,PEX7,CYP2S1,PFKM,PGAM1,CKB,CKMT1B,PKM,ELOVL6,MPC2,NUDT7,POR,FADS6,PNKD,CRABP1,CRAT,CROT,PRKAA2,LPIN2,PRKAG1,PRKAR2B,NUP93,MAPK9,NUP58,LPGAT1,DLAT,DLD,SESN2,ACOT8,RDH10,ECHS1,UST,MECR,BCO2,HSD17B12,SCPEP1,ENO2,ASAH2B,EPHX2,PDZD11,ABHD10,SCD5,FABP3,ACSL…
Upregulated in NM+ (Cortex vs NM+)	GO: Biological Process	GO:0006986	response to unfolded protein		3.662E-6	0.03452	1.46193	1.082E-4	1.053E-3	44	182	ASNS,CANX,CREB3L1,STT3B,ATP6V0D1,CLGN,SRPRB,CHAC1,BAG3,PPP2R5B,KLHDC3,DDIT3,TMEM33,OPTN,EIF2AK4,EXTL2,EXTL3,MBTPS2,HYOU1,HSPA4L,JKAMP,SEC31A,HSPH1,TSPYL2,SRPRA,GFPT1,HSPA13,FAF2,DNAJB4,SERP2,RNF175,PPP1R15A,DNAJA1,HSPA5,HSPA8,HSPA9,VCP,HSP90AA1,HSP90AB1,HSPD1,HSPE1,DNAJB1,IGFBP1,UBE2J2
Upregulated in NM+ (Cortex vs NM+)	GO: Biological Process	GO:1905475	regulation of protein localization to membrane		3.689E-6	0.03477	1.4588	1.087E-4	1.057E-3	51	223	CNST,AP2B1,NLGN2,STX7,SORBS2,DPP10,AR,MYO5A,RAB11A,CDK5R1,NMT1,CACNB3,CAMK2B,CAMK2D,CAMK2G,PDCD5,PAK1,CDK5,AP2M1,NRXN1,CLTC,CRKL,CLIP3,PPP3R1,PRKCZ,MAPK8,PRNP,LYPD1,ARHGAP44,PID1,DPP6,MRAP2,DMTN,NHLRC1,ACSL3,GPC5,RAB11FIP2,EFCAB7,INPP5K,GDI1,PGRMC1,RER1,GSK3B,CHP1,HRAS,YWHAB,YWHAG,YWHAH,YWHAZ,NKD2,KCNB1
Upregulated in NM+ (Cortex vs NM+)	GO: Biological Process	GO:0014047	glutamate secretion		3.796E-6	0.03578	1.44636	1.115E-4	1.084E-3	20	56	PPFIA2,APBA1,PPFIA3,NTSR1,PAK1,PRKG1,RAB3A,SLC1A1,RAB3GAP1,RIMS1,SNAP25,SNCA,GLS2,CPLX1,STXBP1,GLS,VAMP2,SYT1,SYT4,HRH3
Upregulated in NM+ (Cortex vs NM+)	GO: Biological Process	GO:0099601	regulation of neurotransmitter receptor activity		4.087E-6	0.03852	1.41431	1.196E-4	1.164E-3	27	90	LRRC7,NLGN2,CNIH2,LYNX1,NEFL,SHISA9,CDK5,CFL1,CHRNA4,NRXN1,DAPK1,CNIH3,LYPD1,CACNG8,CACNG3,NLGN1,RPH3A,GRIA1,GRIA2,GRIA3,GRIA4,GRIN1,GSG1L,MAPK8IP2,PINK1,NETO2,LY6H
Upregulated in NM+ (Cortex vs NM+)	GO: Biological Process	GO:0046785	microtubule polymerization		4.117E-6	0.0388	1.41117	1.201E-4	1.169E-3	26	85	MAP1B,MAP2,MAPT,TUBGCP5,MECP2,CAMSAP3,GBA2,CDK5R1,PAK1,PIN1,CLIP3,CSNK1D,MAPK8,CKAP5,RANBP9,RHOT1,TUBB4A,FGF13,FKBP4,MAPRE3,SNCA,TUBGCP4,GOLGA2,CLASP1,STMN2,TUBG1
Upregulated in NM+ (Cortex vs NM+)	GO: Biological Process	GO:0099175	regulation of postsynapse organization		4.311E-6	0.04063	1.39115	1.254E-4	1.220E-3	34	127	SORBS2,LRFN1,CAPRIN2,CDK5R1,NRCAM,CAMK2B,CBLN1,OPA1,PAFAH1B1,PAK3,CDK5,CFL1,NRXN1,CRKL,CHMP2B,LRRTM2,PRNP,ZNF804A,PTPRS,ARHGAP44,DNM1L,RHEB,NLGN1,VPS35,DHX36,GAP43,ARHGEF9,CUX2,GRIN1,UBE3A,HSPA8,LRRTM1,LRP8,LRRC4B
Upregulated in NM+ (Cortex vs NM+)	GO: Biological Process	GO:0045956	positive regulation of calcium ion-dependent exocytosis		4.343E-6	0.04093	1.38796	1.259E-4	1.225E-3	11	20	SCAMP5,ARF1,CADPS,CACNA1G,CDK5R2,SYT7,CDK5,STXBP1,SYT1,SYT4,KCNB1
Upregulated in NM+ (Cortex vs NM+)	GO: Biological Process	GO:0051258	protein polymerization		4.615E-6	0.0435	1.36151	1.334E-4	1.298E-3	64	304	MKKS,MAP1B,MAP2,MAPT,TUBGCP5,MECP2,ADD2,CAMSAP3,GBA2,ARF1,SPTBN4,BBS4,NEFL,CDK5R1,WASF1,WASL,OPA1,PAK1,PAK3,CFL1,SLIT2,PIN1,BAG4,CLIP3,CSNK1D,MAPK8,MYADM,CKAP5,RANBP9,DNM1L,TENM1,DMTN,RHOT1,ARL6,TUBB4A,FMN1,FGF13,HAX1,FKBP4,EVL,ARPC1A,FHOD3,MAPRE3,MTOR,SNCA,NCKAP1,SPTAN1,SPTBN2,TUBGCP4,JMY,UBE2S,MLST8,GOLGA2,CLASP1,GPX4,STMN2,UBE2K,TUBG1,HSP90AA1,VDAC2,PINK1,ACTR3B,KANK4,ARPC5L
Upregulated in NM+ (Cortex vs NM+)	GO: Biological Process	GO:0060079	excitatory postsynaptic potential		4.655E-6	0.04387	1.35783	1.342E-4	1.305E-3	33	122	MECP2,NLGN2,CHRNA6,CACNB3,CBLN1,DGKI,CDK5,CHRM5,CHRNA4,CHRNB2,CHRNB3,NRXN1,PPP3CA,PRKCZ,DRD2,RGS4,SEZ6,STX1B,NLGN1,RAB3GAP1,RIMS1,SNCA,GLRB,CUX2,SYNE1,GRIA2,GRIK2,GRIN1,GRIN2D,GSK3B,MAPK8IP2,CELF4,NETO2
Upregulated in NM+ (Cortex vs NM+)	GO: Biological Process	GO:0097120	receptor localization to synapse		4.984E-6	0.04698	1.32809	1.432E-4	1.393E-3	23	71	LRRC7,STX7,CNIH2,RAB11A,LGI1,NRXN1,PRKCZ,CNIH3,ARHGAP44,CACNG8,SNAP47,STX1B,CACNG3,NLGN1,CLSTN1,NPTN,NSG1,VPS35,SNAP25,CPLX1,VAMP2,GSK3B,HRAS
Upregulated in NM+ (Cortex vs NM+)	GO: Biological Process	GO:1990709	presynaptic active zone organization		5.034E-6	0.04745	1.32376	1.438E-4	1.399E-3	8	11	BSN,ERC2,RAB3A,NLGN1,RIMS1,ERC1,PCDH17,PCLO
Upregulated in NM+ (Cortex vs NM+)	GO: Biological Process	GO:0070203	regulation of establishment of protein localization to telomere		5.034E-6	0.04745	1.32376	1.438E-4	1.399E-3	8	11	CCT6A,CCT7,CCT4,CCT2,CCT5,CCT8,TCP1,CCT3
Upregulated in NM+ (Cortex vs NM+)	GO: Biological Process	GO:0043523	regulation of neuron apoptotic process		5.153E-6	0.04857	1.31363	1.465E-4	1.426E-3	59	274	MECP2,AGTR1,MSH2,NEFL,CDK5R1,BRAF,NAE1,NR4A2,PAK3,CDC34,CDC42,CDK5,PIN1,PITX3,ATF2,PPP2R2B,VSTM2L,PRKCG,MAPK8,PRNP,DDIT3,PTPRZ1,OXR1,OPTN,EN1,EN2,CX3CL1,MAP2K4,HYOU1,DNAJC5,SNCB,SNCA,FAIM2,SOD1,GABRA5,CHL1,GABRB2,GABRB3,HSPH1,SRPK2,SIX4,STXBP1,GCLM,PRDX3,TOX3,GPI,GRIK2,GRIN1,PRDX2,GSK3B,UBE2V2,HRAS,HSP90AB1,HSPD1,PINK1,KCNB1,KCNMA1,AMIGO2,KRAS
Upregulated in NM+ (Cortex vs NM+)	GO: Biological Process	GO:0050771	negative regulation of axonogenesis		5.162E-6	0.04865	1.31292	1.465E-4	1.426E-3	24	76	MAP2,MCF2,ULK1,SEMA4G,ARHGDIA,CDK5R1,CDK5,SLIT2,NTN1,SEMA3E,DAB1,PTPRO,PTPRS,EFNB3,SEMA6D,FGF13,SEMA6B,RUFY3,FSTL4,SPART,GDI1,THY1,WNT3,RTN4
Upregulated in NM+ (Cortex vs NM+)	GO: Biological Process	GO:0071786	endoplasmic reticulum tubular network organization		5.332E-6	0.05026	1.29878	1.509E-4	1.468E-3	10	17	RAB3GAP2,ATL1,TMEM33,RTN3,REEP2,RAB3GAP1,ARL6IP1,ATL2,REEP1,RTN4
Upregulated in NM+ (Cortex vs NM+)	GO: Biological Process	GO:0021695	cerebellar cortex development		5.773E-6	0.05442	1.26424	1.629E-4	1.585E-3	21	62	USP9X,ULK1,KLHL1,ATP2B2,MYH10,HERC1,CBLN1,OGDH,CDK5,SERPINE2,NRXN1,SEZ6L2,SEZ6,CEND1,FAIM2,SPTBN2,TTBK2,SEZ6L,HSPA5,KNDC1,TRNP1
Upregulated in NM+ (Cortex vs NM+)	GO: Biological Process	GO:0099566	regulation of postsynaptic cytosolic calcium ion concentration		5.802E-6	0.05468	1.26217	1.632E-4	1.588E-3	9	14	ATP2B2,MYO5A,CALB1,SLC8A2,SLC8A1,GRIA1,GRM1,SYNPO,ITPR1
Upregulated in NM+ (Cortex vs NM+)	GO: Biological Process	GO:0031629	synaptic vesicle fusion to presynaptic active zone membrane		5.857E-6	0.05521	1.25798	1.633E-4	1.589E-3	12	24	SYT7,SNAP29,RAB3A,PRRT2,SNAP47,STX1B,SNAP25,CPLX2,CPLX1,STXBP1,VAMP1,SYT1
Upregulated in NM+ (Cortex vs NM+)	GO: Biological Process	GO:1900242	regulation of synaptic vesicle endocytosis		5.857E-6	0.05521	1.25798	1.633E-4	1.589E-3	12	24	BTBD9,SCAMP5,CALM3,SYT7,AP2M1,PPP3CB,SNAP91,DNM1,TOR1A,DNM1L,NLGN1,SYT11
Upregulated in NM+ (Cortex vs NM+)	GO: Biological Process	GO:0099171	presynaptic modulation of chemical synaptic transmission		5.857E-6	0.05521	1.25798	1.633E-4	1.589E-3	12	24	CACNA1B,CACNB2,CACNB4,SYT7,CDK5,RAB26,PRKCA,PRKCG,PRRT2,ERC1,SYT1,FBXL20
Upregulated in NM+ (Cortex vs NM+)	GO: Biological Process	GO:1901998	toxin transport		5.895E-6	0.05556	1.25524	1.639E-4	1.594E-3	17	44	CD274,ATP6V0A1,BNIP3,CCT6A,DNM1,CCT7,CCT4,CCT2,CCT5,CCT8,VPS11,SCFD1,TCP1,SLC7A8,CCT3,DNAJA1,HSPA5
Upregulated in NM+ (Cortex vs NM+)	GO: Biological Process	GO:0050773	regulation of dendrite development		5.922E-6	0.05582	1.25321	1.642E-4	1.597E-3	45	191	ACHE,MARK1,MECP2,NLGN2,ARF1,CAPRIN2,CDK5R1,CAMK2B,OPA1,PAFAH1B1,NEURL1,PAK3,CDK5,NUMBL,CFL1,CHRNB2,PACSIN1,FAT3,CRKL,PPP3CA,KIAA0319,PTPRS,PTPRZ1,ARHGAP44,DNM1L,FBXO31,ELAVL4,SEZ6,SDC2,CPEB3,NLGN1,MTOR,DHX36,HECW1,FSTL4,CUX2,NEDD4L,SYNE1,GRIN1,CIT,GSK3B,UBE3A,YWHAH,KNDC1,LRP8
Upregulated in NM+ (Cortex vs NM+)	GO: Biological Process	GO:0048675	axon extension		6.233E-6	0.05875	1.23099	1.723E-4	1.676E-3	36	140	MAP1B,MAP2,MAPT,USP9X,ULK1,SEMA4G,RAB11A,NDN,CDK5R1,NRCAM,PAFAH1B1,PAK1,DCLK1,CDK5,SLIT2,NTN1,PPP3CB,SEMA3E,DCX,PTPRS,DSCAM,SEMA6D,SLC9A6,SEMA6B,RUFY3,C9orf72,FSTL4,GDI1,GSK3B,HSP90AA1,HSP90AB1,WDR36,WNT3,RTN4,L1CAM,LIMK1
Upregulated in NM+ (Cortex vs NM+)	GO: Biological Process	GO:0072347	response to anesthetic		6.465E-6	0.06094	1.2151	1.782E-4	1.733E-3	27	92	ABAT,MECP2,NCAM1,OPRK1,CCNA2,OXTR,CDK5,CHRNB2,PITX3,PPP2R2A,PPP5C,PRKCG,DRD2,RGS4,SLC6A3,MTOR,SNCA,MAP1LC3A,TAC1,GNAO1,GOT2,GPI,GRIN1,UBE3A,HSPA5,HSP90AB1,HTR2A
Upregulated in NM+ (Cortex vs NM+)	GO: Biological Process	GO:0050433	regulation of catecholamine secretion		6.652E-6	0.0627	1.20273	1.828E-4	1.778E-3	24	77	ABAT,SYT13,CHRNA6,SYT7,OPRK1,OXTR,CHGA,CHRNA4,CHRNB2,DRD2,SYT3,SNCA,SNCG,SYT17,SYT11,SYT1,SYT4,SYT5,HRH3,HTR2A,PINK1,KCNA2,KCNB1,RTN4
Upregulated in NM+ (Cortex vs NM+)	GO: Biological Process	GO:0090383	phagosome acidification		6.772E-6	0.06383	1.19498	1.855E-4	1.805E-3	13	28	ATP6V1A,ATP6V1B2,ATP6V1C1,ATP6V1E1,ATP6V0B,ATP6V0A1,ATP6V0D1,ATP6V1F,ATP6V1G1,ATP6V1D,ATP6V1H,ATP6V0E2,RAB7A
Upregulated in NM+ (Cortex vs NM+)	GO: Biological Process	GO:0007018	microtubule-based movement		6.936E-6	0.06537	1.18462	1.895E-4	1.843E-3	119	671	MKKS,TMEM17,MAP1A,MAP1B,MAP2,MAP6,MAPT,SPA17,MECP2,ODF2L,NME5,CNIH2,CAMSAP3,APBA1,BLOC1S2,MADD,CCDC113,DYNLL1,KIF1A,MYO5A,RAB11A,BBS4,BICD1,NEFM,NEFH,NEFL,BSN,WASF1,CACNA1E,ARL8A,OCRL,OPA1,ATP6V0D1,PAFAH1B1,NEURL1,CDC42,SNAP29,SNX10,TTLL1,ATXN10,ATG5,TRIM58,DPCD,BAG3,PPP2R1A,CSNK1D,PRKACA,CEP41,PRKAR2B,PRKCZ,LRRC49,CKAP5,DCX,PURA,DYNLRB1,RAB27B,DYNC1H1,DYNC1I1,DYNC1I2,TCTEX1D2,IFT57,KIF26B,HAUS2,…
Upregulated in NM+ (Cortex vs NM+)	GO: Biological Process	GO:0006626	protein targeting to mitochondrion		6.961E-6	0.06561	1.18303	1.896E-4	1.845E-3	30	108	DNAJC19,TIMM23,SIAH3,PDCD5,GDAP1,TIMM22,NPEPPS,BAG4,BAG3,PPP2R2B,TOMM20,TOMM70,HUWE1,IMMP2L,TOMM40L,PARL,TOMM40,HAX1,TIMM50,AGK,VPS11,PMPCA,TOMM34,PTPN5,UQCRC2,HSP90AA1,HSPD1,YWHAZ,PINK1,UBE2J2
Upregulated in NM+ (Cortex vs NM+)	GO: Biological Process	GO:0051932	synaptic transmission, GABAergic		7.035E-6	0.06631	1.17842	1.911E-4	1.859E-3	20	58	NLGN2,CACNB4,OXTR,PAK1,CLSTN3,DNM1,DRD2,ERBB4,NLGN1,GABRA1,GABRA3,GABRA4,GABRA5,GABRB2,GABRB3,GABRG2,STXBP1,TAC1,NISCH,KRAS
Upregulated in NM+ (Cortex vs NM+)	GO: Biological Process	GO:0043279	response to alkaloid		7.506E-6	0.07075	1.15027	2.033E-4	1.978E-3	34	130	ABAT,MECP2,NCAM1,OPRK1,CCNA2,OXTR,CDK5,CHRNB2,PITX3,TMEM38A,PPP2R2A,PPP5C,PRKAA2,PRKCG,DDC,DRD2,RGS4,SLC6A3,SLC8A1,MTOR,SNCA,MAP1LC3A,TAC1,GNAL,GNAO1,GOT2,GPI,GRIN1,TH,UBE3A,UQCRC1,HSPA5,HSP90AB1,HTR2A
Upregulated in NM+ (Cortex vs NM+)	GO: Biological Process	GO:0006520	cellular amino acid metabolic process		7.894E-6	0.0744	1.12843	2.132E-4	2.074E-3	73	366	ABAT,MECP2,SLC25A12,ASL,ASNS,ASS1,AUH,BCAT1,BCKDHB,BPHL,OAT,OAZ2,NFS1,OGDH,PCBD1,PCMT1,CDO1,PCYOX1L,PYCR2,TXN2,HMGCLL1,PARS2,P4HTM,PSMA4,PSMB2,PSMB3,PSMB5,PSMB7,PSMD1,PSMD8,PSMD10,PSMD12,PSMD13,DDC,PSMD6,DLD,NAALAD2,FARSB,NARS2,DARS2,PSMD14,EPRS1,RIMKLA,FARSA,SARS1,FH,PCYOX1,ASRGL1,MTHFS,AZIN1,SMS,OAZ3,GLS2,GARS1,GFPT1,GCLM,GLS,TARS1,GOT1,GOT2,HIBADH,GSS,SLC7A8,TH,GCAT,SDSL,AASDHPPT,TXNRD1,SLC25A…
Upregulated in NM+ (Cortex vs NM+)	GO: Biological Process	GO:0032535	regulation of cellular component size		8.053E-6	0.0759	1.11976	2.168E-4	2.110E-3	81	418	MKKS,MAP1B,MAP2,MAPT,ADD2,ULK1,ANXA7,GBA2,SEMA4G,ARF1,SPTBN4,ATP2B2,RAB11A,BBS4,PEX11B,NEFM,NEFL,CDK5R1,WASF1,WASL,NRCAM,PAFAH1B1,PAK1,PAK3,CDK5,CFL1,SLIT2,AP2M1,CLCN6,NTN1,BAG4,SEMA3E,MYADM,DCX,PTPRS,DSCAM,RET,EFNA5,TENM1,DMTN,PRR16,SEMA6D,FMN1,FGF13,VAV3,HAX1,SEMA6B,EVL,ARPC1A,FHOD3,RUFY3,MTOR,NCKAP1,SPTAN1,SPTBN2,FSTL4,RAP1GAP2,SPART,GDI1,JMY,MLST8,DSTN,ARHGAP35,ATP13A2,CIT,GSK3B,LRRC8A,TSC1,P…
Upregulated in NM+ (Cortex vs NM+)	GO: Biological Process	GO:0098969	neurotransmitter receptor transport to postsynaptic membrane		8.128E-6	0.07661	1.11571	2.183E-4	2.123E-3	11	21	LRRC7,RAB11A,ARHGAP44,SNAP47,STX1B,CLSTN1,NSG1,VPS35,SNAP25,CPLX1,VAMP2
Upregulated in NM+ (Cortex vs NM+)	GO: Biological Process	GO:0043524	negative regulation of neuron apoptotic process		8.759E-6	0.08256	1.08323	2.345E-4	2.282E-3	43	182	MECP2,AGTR1,MSH2,NEFL,BRAF,NR4A2,PIN1,VSTM2L,PRKCG,PTPRZ1,OXR1,OPTN,EN1,EN2,CX3CL1,MAP2K4,HYOU1,DNAJC5,SNCB,SNCA,FAIM2,SOD1,GABRA5,CHL1,GABRB2,GABRB3,HSPH1,SIX4,STXBP1,GCLM,PRDX3,TOX3,GPI,GRIK2,GRIN1,PRDX2,UBE2V2,HRAS,HSP90AB1,HSPD1,PINK1,AMIGO2,KRAS
Upregulated in NM+ (Cortex vs NM+)	GO: Biological Process	GO:0008637	apoptotic mitochondrial changes		8.800E-6	0.08294	1.08124	2.349E-4	2.286E-3	36	142	SLC25A4,SLC25A5,TMEM14A,BLOC1S2,STPG1,BNIP3,NMT1,OPA1,PDCD5,ATF2,HIGD1A,PPP2R2B,PPP3R1,MAPK8,MAPK9,MIR29A,PSMD10,SLC35F6,DNM1L,RHOT1,ERBB4,PARL,VPS35,TIMM50,MOAP1,GCLM,MLLT11,PIM2,GSK3B,HSPD1,YWHAB,YWHAG,YWHAH,YWHAZ,PINK1,DAP3
Upregulated in NM+ (Cortex vs NM+)	GO: Biological Process	GO:0010770	positive regulation of cell morphogenesis involved in differentiation		9.115E-6	0.08591	1.06596	2.420E-4	2.354E-3	45	194	MAP1B,MAP6,MAPT,ACHE,SLITRK1,AMIGO1,ARHGDIA,CAPRIN2,RAB11A,NEFL,BRAF,C1QBP,CAMK2B,OPA1,PAFAH1B1,PAK1,PAK3,CDC42,NUMBL,SLIT2,NTN1,CRKL,MAPK9,MAP2K2,MYADM,DCX,SNAP91,DSCAM,DNM1L,EFNA5,FBXO31,ROBO2,DMTN,RUFY3,CSPG5,DHX36,GDI1,CUX2,GSK3B,WNT3,TUBB2B,LRP8,RTN4,L1CAM,LIMK1
Upregulated in NM+ (Cortex vs NM+)	GO: Biological Process	GO:0048002	antigen processing and presentation of peptide antigen		9.115E-6	0.08591	1.06596	2.420E-4	2.354E-3	45	194	AP2A1,AP2A2,AP2B1,ARF1,DYNLL1,AP1M1,CANX,AP2M1,AP2S1,CLTA,CLTC,PSMA4,MFSD6,PSMB2,PSMB3,PSMB5,PSMB7,PSMD1,PSMD8,PSMD10,PSMD12,PSMD13,PSMD6,DYNC1H1,DYNC1I1,DYNC1I2,ACTR1A,DYNC1LI1,PSMD14,SEC23A,SEC13,DCTN2,SH3GL2,SEC31A,KIFAP3,ACTR10,SPTBN2,PDIA3,KIF3A,DCTN3,HLA-DRA,HLA-DRB5,RAB7A,KIF2A,KIF3C
Upregulated in NM+ (Cortex vs NM+)	GO: Biological Process	GO:0010389	regulation of G2/M transition of mitotic cell cycle		9.318E-6	0.08782	1.05641	2.467E-4	2.400E-3	47	206	MECP2,MTA3,DYNLL1,RAB11A,NAE1,CAMK2D,PAFAH1B1,PPP2R1A,CSNK1D,PRKACA,CEP41,PKIA,PRKAR2B,PSMA4,PSMB2,PSMB3,PSMB5,PSMB7,CKAP5,PSMD1,PSMD8,PSMD10,PSMD12,PSMD13,PSMD6,DYNC1H1,DYNC1I2,RAD17,HAUS2,ACTR1A,PSMD14,CEP76,TUBB4A,TUBB4B,FHL1,DCTN2,SMARCD3,RCC2,CLASP1,BRD4,DCTN3,TUBA4A,TUBG1,RINT1,HSP90AA1,WNT10B,YWHAG
Upregulated in NM+ (Cortex vs NM+)	GO: Biological Process	GO:0021955	central nervous system neuron axonogenesis		9.507E-6	0.0896	1.04769	2.510E-4	2.442E-3	16	41	SPTBN4,NR4A2,PAFAH1B1,CDH11,DCLK1,B4GALT6,CHRNB2,B4GALT5,SLIT2,PRKCA,DCX,ARHGEF28,ARHGAP35,HSP90AA1,HSP90AB1,PRDM8
Upregulated in NM+ (Cortex vs NM+)	GO: Biological Process	GO:0010256	endomembrane system organization		9.827E-6	0.09262	1.0333	2.587E-4	2.517E-3	106	587	AQP11,XKR4,STX18,ABCD2,VPS18,ANK2,ANXA6,CAMSAP3,BLZF1,BLOC1S2,AR,ARL1,USO1,ATP2A2,MYH10,GBF1,MYO5A,RAB11A,BNIP1,SYNJ1,WASL,CAPNS1,SYT7,USP8,PAFAH1B1,SYNGR1,HGS,CDC42,SERPINE2,RAB3GAP2,CLTC,SNX10,TMEM38A,COG4,RNF26,PACSIN1,TBPL1,CHMP2B,PPP2CA,PPP2R1A,PPP2R2A,CSNK1D,GCC2,PRKCA,NUP93,MAPK1,MAP2K2,PSAP,CHMP7,DNAJC28,PTPRN,DNM1,RAB2A,STX17,RAB3A,SPTSSB,TOR1A,DNM1L,ANO10,ATL1,EXOC8,TMEM33,OPTN,VPS28,EM…
Upregulated in NM+ (Cortex vs NM+)	GO: Biological Process	GO:0008089	anterograde axonal transport		1.011E-5	0.09532	1.02082	2.655E-4	2.583E-3	18	50	MAP1A,MAP2,MECP2,CNIH2,BLOC1S2,MADD,KIF1A,NEFL,ARL8A,RAB27B,ARL8B,SYBU,SOD1,MAPK8IP3,AP3M2,TERF2,KIF3A,AP3B2
Upregulated in NM+ (Cortex vs NM+)	GO: Biological Process	GO:0014072	response to isoquinoline alkaloid		1.042E-5	0.09821	1.00784	2.728E-4	2.654E-3	15	37	MECP2,OPRK1,PITX3,PPP2R2A,PPP5C,PRKCG,DRD2,RGS4,MTOR,MAP1LC3A,TAC1,GNAO1,GOT2,GPI,GRIN1
Upregulated in NM+ (Cortex vs NM+)	GO: Biological Process	GO:0051223	regulation of protein transport		1.201E-5	0.1132	0.946154	3.135E-4	3.050E-3	140	825	ABAT,CNST,ACHE,SCAMP5,SLC35D3,NLGN2,CD200,SLC25A4,SLC25A5,ARF1,MADD,PDE8B,MCU,ASPH,CD274,DYNLL1,MYH10,RAB11A,CDK5R1,SYNJ1,CACNA1E,CACNB3,NUCB1,OAZ2,SYT7,SIAH3,OXCT1,PDCD5,UHMK1,PAK1,PAM,CDC42,CDK5,CACNA2D2,CHGA,PFKM,NRXN1,ATG5,MPC2,PACSIN1,STXBP5L,NPEPPS,BAG4,BAG3,PPIA,PPID,AKAP12,PPP2CA,PPP3CA,PPP3CB,PPP3R1,GCC2,PRKACA,PKIA,RAB11FIP5,PRKCA,PRKCZ,MAPK1,PRNP,TM9SF4,NUP58,B3GAT3,TOMM70,SNAP91,ARHGA…
Upregulated in NM+ (Cortex vs NM+)	GO: Biological Process	GO:0035303	regulation of dephosphorylation		1.212E-5	0.1142	0.942334	3.155E-4	3.069E-3	50	226	CNST,ELFN2,CAMSAP3,SLC7A14,PPP4R4,MTMR9,CALM1,CALM3,MTMR4,CHRM5,BOD1,DUSP26,PIN1,BAG4,CRY2,PPP1R2,PPP2CA,PPP2R1A,PPP2R2A,PPP2R2B,PPP2R2C,PPP2R5B,PPP2R5D,PPP2R5E,B3GAT3,NPNT,DRD2,RCAN2,CSRNP3,PPME1,FKBP1B,LMTK2,MTOR,OAZ3,INPP5K,GBA,RCAN3,GSK3B,RIMBP2,CHP1,TSC1,PPP1R15A,HSP90AB1,YWHAB,ELFN1,PINK1,TIPRL,CSRNP2,PPP1R14C,SHOC2
Upregulated in NM+ (Cortex vs NM+)	GO: Biological Process	GO:0007411	axon guidance		1.283E-5	0.1209	0.917574	3.330E-4	3.240E-3	63	307	TENM2,SEMA4G,SPTBN4,FEZF1,MYH10,NCAM1,CDK5R1,BSG,CNTN4,NRCAM,LGI1,CDK5,CHN1,SLIT2,NRXN3,NRXN1,NTN1,CRMP1,VSTM2L,PRKCA,MAPK1,SEMA3E,DAB1,PTPRM,PTPRO,RAP1GAP,DSCAM,RANBP9,RET,NTN4,EFNA5,EFNB3,ROBO2,EPHA5,SEMA6D,SEMA6B,EVL,EMB,LMTK2,SHH,NTNG1,CYFIP2,NPTN,B3GNT2,CHL1,DOK5,GAP43,SPTAN1,SPTBN2,GFRA1,CNTN6,MAPK8IP3,GRB10,ARHGAP35,KIF3A,RNF165,DOK6,WNT3,DPYSL5,TUBB2B,FZD3,L1CAM,LMX1A
Upregulated in NM+ (Cortex vs NM+)	GO: Biological Process	GO:0033238	regulation of cellular amine metabolic process		1.302E-5	0.1227	0.911155	3.370E-4	3.279E-3	26	90	ABAT,NR4A2,OAZ2,PEBP1,CHRNB2,PNKD,PSMA4,PSMB2,PSMB3,PSMB5,PSMB7,PSMD1,PSMD8,PSMD10,PSMD12,PSMD13,PSMD6,PSMD14,FH,AZIN1,SLC6A3,VPS35,SNCA,OAZ3,HPRT1,ATCAY
Upregulated in NM+ (Cortex vs NM+)	GO: Biological Process	GO:0046390	ribose phosphate biosynthetic process		1.310E-5	0.1235	0.908333	3.383E-4	3.291E-3	68	339	ACACA,ACLY,PANK1,ADCY2,MECP2,ADK,NME5,ALDOA,AMPD2,UPRT,MSH2,SLC25A12,ATIC,ATP5F1A,ATP5F1B,ATP5F1C,ATP5F1D,ATP5MC3,NDUFA3,NDUFA5,NDUFAB1,NDUFB4,NDUFB5,NDUFB6,NDUFC1,NDUFS3,NDUFS8,LDHD,PAPSS1,COX7A2L,PDHB,PKM,ELOVL6,MPC2,COX7B,COX8A,COX10,PRPS1,CYC1,NDUFS7,AK5,DLAT,DLD,PYGL,PID1,HSD17B12,RFK,SCD5,ACSL3,ACSL4,STOML2,SLC25A33,DNAJC30,SNCA,ELOVL4,ACSL6,TKT,ISCU,ELOVL5,ACOT7,HPRT1,UQCRC1,UQCRC2,VCP,PIN…
Upregulated in NM+ (Cortex vs NM+)	GO: Biological Process	GO:0031630	regulation of synaptic vesicle fusion to presynaptic active zone membrane		1.350E-5	0.1273	0.895172	3.452E-4	3.358E-3	8	12	SYT7,RAB3A,PRRT2,CPLX2,CPLX1,STXBP1,VAMP1,SYT1
Upregulated in NM+ (Cortex vs NM+)	GO: Biological Process	GO:1990173	protein localization to nucleoplasm		1.350E-5	0.1273	0.895172	3.452E-4	3.358E-3	8	12	CCT6A,CCT7,CCT4,CCT2,CCT5,CCT8,TCP1,CCT3
Upregulated in NM+ (Cortex vs NM+)	GO: Biological Process	GO:0070202	regulation of establishment of protein localization to chromosome		1.350E-5	0.1273	0.895172	3.452E-4	3.358E-3	8	12	CCT6A,CCT7,CCT4,CCT2,CCT5,CCT8,TCP1,CCT3
Upregulated in NM+ (Cortex vs NM+)	GO: Biological Process	GO:0010821	regulation of mitochondrion organization		1.352E-5	0.1274	0.894831	3.452E-4	3.358E-3	43	185	MAPT,SLC25A5,TMEM14A,PLD6,BNIP3,NMT1,OPA1,SIAH3,PDCD5,NPEPPS,BAG4,BAG3,HIGD1A,PPP3R1,MAPK8,PSMD10,SLC35F6,PID1,DNM1L,HUWE1,OPTN,RNF41,RHOT1,PARL,HAX1,VAT1,VPS35,VPS11,GBA,MOAP1,MLLT11,ATP13A2,GSK3B,PTPN5,CDC37,VDAC1,YWHAB,YWHAG,YWHAH,YWHAZ,PINK1,UBE2J2,SMURF1
Upregulated in NM+ (Cortex vs NM+)	GO: Biological Process	GO:0097484	dendrite extension		1.365E-5	0.1287	0.890421	3.478E-4	3.383E-3	16	42	MECP2,RNF157,WASF1,CPNE6,SLC9A6,SYT3,SH3GL2,CYFIP2,RIMS1,UNC13A,SYT17,SYT1,SYT4,NEDD4L,RTN4,SMURF1
Upregulated in NM+ (Cortex vs NM+)	GO: Biological Process	GO:0001764	neuron migration		1.371E-5	0.1292	0.888737	3.482E-4	3.387E-3	44	191	MAP1B,MAPT,MARK1,USP9X,FEZF1,ASTN1,MYH10,BBS4,NDN,CDK5R1,CDK5R2,NRCAM,CAMK2B,NR4A2,CCKAR,PAFAH1B1,DCLK1,CDK5,GPR173,PEX7,NTN1,FAT3,CRKL,PRKG1,MAPK8,SCRT1,DAB1,DCX,KIAA0319,PTPRZ1,DRD2,FBXO31,ERBB4,FGF13,POMK,CX3CL1,CHL1,GAS6,DNER,MAPK8IP3,GSK3B,HSP90AA1,TUBB2B,FZD3
Upregulated in NM+ (Cortex vs NM+)	GO: Biological Process	GO:0048638	regulation of developmental growth		1.388E-5	0.1308	0.883392	3.517E-4	3.422E-3	81	424	MKKS,MAP1B,MAP2,MAPT,MECP2,RNF157,MEN1,ULK1,ATRN,SLC25A4,FLVCR1,AR,SEMA4G,SPTBN4,RAB11A,BBS4,NCAM1,CDK5R1,NPY1R,NRCAM,PAFAH1B1,PAK1,CDK5,CACNA2D2,CFL1,SLIT2,CPNE6,PIN1,NTN1,AKAP6,POR,POU3F2,PPIB,PRKDC,MAPK1,PRL,SEMA3E,DCX,TOMM70,PTPRS,DRD2,DSCAM,RGS2,RGS4,EFNA5,ERBB4,ZMPSTE24,SEMA6D,BASP1,FGF9,FGF13,SEMA6B,SGIP1,SYT3,RUFY3,SLC6A3,MTOR,RIMS1,UNC13A,SOD1,SYT17,ATP8A2,FSTL4,SPART,SIX4,MSTN,GDI1,AFG3…
Upregulated in NM+ (Cortex vs NM+)	GO: Biological Process	GO:0097485	neuron projection guidance		1.427E-5	0.1345	0.871278	3.605E-4	3.507E-3	63	308	TENM2,SEMA4G,SPTBN4,FEZF1,MYH10,NCAM1,CDK5R1,BSG,CNTN4,NRCAM,LGI1,CDK5,CHN1,SLIT2,NRXN3,NRXN1,NTN1,CRMP1,VSTM2L,PRKCA,MAPK1,SEMA3E,DAB1,PTPRM,PTPRO,RAP1GAP,DSCAM,RANBP9,RET,NTN4,EFNA5,EFNB3,ROBO2,EPHA5,SEMA6D,SEMA6B,EVL,EMB,LMTK2,SHH,NTNG1,CYFIP2,NPTN,B3GNT2,CHL1,DOK5,GAP43,SPTAN1,SPTBN2,GFRA1,CNTN6,MAPK8IP3,GRB10,ARHGAP35,KIF3A,RNF165,DOK6,WNT3,DPYSL5,TUBB2B,FZD3,L1CAM,LMX1A
Upregulated in NM+ (Cortex vs NM+)	GO: Biological Process	GO:0098877	neurotransmitter receptor transport to plasma membrane		1.449E-5	0.1366	0.864549	3.642E-4	3.543E-3	11	22	LRRC7,RAB11A,ARHGAP44,SNAP47,STX1B,CLSTN1,NSG1,VPS35,SNAP25,CPLX1,VAMP2
Upregulated in NM+ (Cortex vs NM+)	GO: Biological Process	GO:1903540	establishment of protein localization to postsynaptic membrane		1.449E-5	0.1366	0.864549	3.642E-4	3.543E-3	11	22	LRRC7,RAB11A,ARHGAP44,SNAP47,STX1B,CLSTN1,NSG1,VPS35,SNAP25,CPLX1,VAMP2
Upregulated in NM+ (Cortex vs NM+)	GO: Biological Process	GO:0035304	regulation of protein dephosphorylation		1.525E-5	0.1437	0.842543	3.823E-4	3.719E-3	37	151	ELFN2,PPP4R4,CALM1,CALM3,BOD1,DUSP26,PIN1,CRY2,PPP1R2,PPP2CA,PPP2R1A,PPP2R2A,PPP2R2B,PPP2R2C,PPP2R5B,PPP2R5D,PPP2R5E,B3GAT3,DRD2,RCAN2,PPME1,FKBP1B,LMTK2,MTOR,OAZ3,GBA,RCAN3,GSK3B,TSC1,PPP1R15A,HSP90AB1,YWHAB,ELFN1,PINK1,TIPRL,PPP1R14C,SHOC2
Upregulated in NM+ (Cortex vs NM+)	GO: Biological Process	GO:0051590	positive regulation of neurotransmitter transport		1.548E-5	0.1459	0.835945	3.870E-4	3.765E-3	19	56	CACNA1B,CACNB2,CACNB4,NTSR1,SYT7,CDK5,DRD2,DNM1L,PRRT2,STX1B,NLGN1,RAB3GAP1,RIMS1,SNCA,UNC13A,ERC1,STXBP1,ARL6IP1,SYT1
Upregulated in NM+ (Cortex vs NM+)	GO: Biological Process	GO:0044089	positive regulation of cellular component biogenesis		1.569E-5	0.1479	0.830032	3.912E-4	3.806E-3	102	566	MAP1B,ASIC2,MAPT,TENM2,MECP2,SLITRK1,AMIGO1,STX18,PIP4K2B,NLGN2,ULK1,CUL4B,ARF1,DYNLL1,DOCK11,BBS4,CDK5R1,BRAF,WASF1,WASL,CBLN1,CLDN1,OXTR,HGS,NEURL1,CD47,PAK1,CDC34,CDC42,CFL1,CHGA,NRXN1,RAB3GAP2,BAG4,LRRN3,PPP2R5B,LRRTM2,SLITRK5,PRKCA,MAPK8,MAPK9,CLSTN3,DEF8,SNAP91,G3BP2,DYNC1H1,EFNA5,EIF4G1,TENM1,ERCC3,FMN1,CX3CL1,SDC1,SDCBP,EVL,TRMT112,ARPC1A,MIEN1,SLITRK3,LINGO2,NLGN1,CLSTN1,RAB3GAP1,MTOR,RI…
Upregulated in NM+ (Cortex vs NM+)	GO: Biological Process	GO:0106027	neuron projection organization		1.770E-5	0.1668	0.777804	4.400E-4	4.281E-3	28	102	MAP1A,ABCD2,ARF1,CAPRIN2,ATP1A3,CDK5R1,WASL,CAMK2B,OPA1,PAFAH1B1,PAK3,CDC42,CDK5,CFL1,PRNP,ZNF804A,ARHGAP44,DNM1L,EPHA5,NLGN1,RPH3A,VPS35,DHX36,CUX2,GRIN1,GSK3B,UBE3A,LRP8
Upregulated in NM+ (Cortex vs NM+)	GO: Biological Process	GO:1902749	regulation of cell cycle G2/M phase transition		1.786E-5	0.1684	0.773658	4.422E-4	4.302E-3	49	223	MECP2,MTA3,BABAM1,DYNLL1,RAB11A,NAE1,CAMK2D,PAFAH1B1,BRCC3,PPP2R1A,CSNK1D,PRKACA,CEP41,PKIA,PRKAR2B,PSMA4,PSMB2,PSMB3,PSMB5,PSMB7,CKAP5,PSMD1,PSMD8,PSMD10,PSMD12,PSMD13,PSMD6,DYNC1H1,DYNC1I2,RAD17,HAUS2,ACTR1A,PSMD14,CEP76,TUBB4A,TUBB4B,FHL1,DCTN2,SMARCD3,RCC2,CLASP1,BRD4,DCTN3,TUBA4A,TUBG1,RINT1,HSP90AA1,WNT10B,YWHAG
Upregulated in NM+ (Cortex vs NM+)	GO: Biological Process	GO:0090150	establishment of protein localization to membrane		1.787E-5	0.1685	0.7734	4.422E-4	4.302E-3	70	355	CNST,LRRC7,PEX3,BLZF1,ATP1B1,ZDHHC21,RAB11A,CDK5R1,BRAF,NMT1,CACNB3,CALM3,NSF,ZDHHC23,PDCD5,PAK1,CDK5,RAB11B,RAB3GAP2,PEX16,TIMM22,RAB26,SGTB,PREPL,PPP3R1,GCC2,MAPK8,PRNP,ARHGAP44,SEC61A2,OPTN,DMTN,RPS4Y1,RPS26,SNAP47,REEP2,STX1B,ACSL3,ARL6,TOMM40,SDCBP,ZDHHC18,CLSTN1,RAB3GAP1,NSG1,VPS35,AGK,SNAP25,INPP5K,CPLX1,SRP9,SRP14,SRP54,SRP72,SRPRA,GDI1,MOAP1,ARL6IP1,VAMP2,SEC61B,CHP1,HRAS,HSPA5,HSP90AA1,…
Upregulated in NM+ (Cortex vs NM+)	GO: Biological Process	GO:0030307	positive regulation of cell growth		1.816E-5	0.1712	0.766496	4.469E-4	4.347E-3	46	205	MAP1B,MAPT,MECP2,RNF157,SLC25A4,RAB11A,PAFAH1B1,PAK1,CDC42,LGI1,CFL1,CPNE6,PIN1,NTN1,AKAP6,EXOSC9,PSMD10,DCX,DSCAM,EFNA5,EIF4G1,EXTL3,ACSL4,SDCBP,SYT3,SLC25A33,RUFY3,SLC9A1,TRIM32,MTOR,RIMS1,UNC13A,SYT17,GDI1,SUPV3L1,SYT1,SYT4,NEDD4L,GSK3B,KLHL22,WNT3,IGFBP1,RTN4,L1CAM,SMURF1,LIMK1
Upregulated in NM+ (Cortex vs NM+)	GO: Biological Process	GO:0035966	response to topologically incorrect protein		1.816E-5	0.1712	0.766496	4.469E-4	4.347E-3	46	205	ASNS,CANX,CREB3L1,STT3B,ATP6V0D1,CLGN,SRPRB,CHAC1,BAG3,PPP2R5B,KLHDC3,DDIT3,TOR1A,TMEM33,OPTN,EIF2AK4,EXTL2,EXTL3,MBTPS2,HYOU1,HSPA4L,JKAMP,SEC31A,KLHL15,HSPH1,TSPYL2,SRPRA,GFPT1,HSPA13,FAF2,DNAJB4,SERP2,RNF175,PPP1R15A,DNAJA1,HSPA5,HSPA8,HSPA9,VCP,HSP90AA1,HSP90AB1,HSPD1,HSPE1,DNAJB1,IGFBP1,UBE2J2
Upregulated in NM+ (Cortex vs NM+)	GO: Biological Process	GO:0001558	regulation of cell growth		1.875E-5	0.1767	0.752763	4.602E-4	4.477E-3	91	494	MAP1B,MAP2,MAPT,ACVR1B,NDRG3,MECP2,RNF157,AGTR1,ULK1,SLC25A4,BLZF1,SEMA4G,CAPRIN2,RAB11A,NDUFS3,CDK5R1,NANOS1,NRCAM,CAMK2D,PAFAH1B1,PAK1,CDC42,LGI1,CDK5,CDKN2D,ENPP1,CFL1,PHB,SLIT2,CPNE6,SERPINE2,PIN1,NTN1,AKAP6,EXOSC9,CRKL,PPP2CA,PPP2R1A,SEMA3E,CLSTN3,PSMD10,DCX,TOMM70,PTPRS,SESN2,DSCAM,RGS2,RGS4,EFNA5,EIF4G1,MEG3,EXTL3,ACSL4,SEMA6D,KIAA1109,FGF13,FHL1,SDCBP,SEMA6B,SYT3,SLC25A33,CLSTN1,RUFY3,SLC…
Upregulated in NM+ (Cortex vs NM+)	GO: Biological Process	GO:0002028	regulation of sodium ion transport		1.888E-5	0.1779	0.749824	4.621E-4	4.495E-3	27	97	ARF1,SPTBN4,ATP1A1,ATP1B1,ATP1B3,CAMK2D,SERPINE2,CNTN1,NKAIN1,DRD2,SCN2B,SCN4B,FGF12,FGF14,SLC8A1,SLC9A1,SCN3B,HECW1,GPD1L,PLCB1,GNAS,NEDD4L,CHP1,YWHAH,NKAIN3,WNK2,NETO2
Upregulated in NM+ (Cortex vs NM+)	GO: Biological Process	GO:0006090	pyruvate metabolic process		1.915E-5	0.1805	0.743523	4.676E-4	4.549E-3	39	164	ME1,ME2,ALDOA,ALDOC,MPI,PGM2L1,BPGM,BSG,OGDH,PDHB,PFKM,PGAM1,PKM,MPC2,PRKAA2,PRKAG1,NUP93,NUP58,DLAT,DLD,ENO2,SEC13,OGDHL,NUP50,GAPDH,ME3,GLO1,GPI,SLC2A6,HAGH,TPI1,HK1,ECD,PGAM4,VDAC1,HTR2A,EIF6,LDHA,PDHX
Upregulated in NM+ (Cortex vs NM+)	GO: Biological Process	GO:0019226	transmission of nerve impulse		1.998E-5	0.1883	0.72515	4.866E-4	4.734E-3	26	92	CNTNAP1,SPTBN4,CACNA1G,CACNA1E,CACNB4,NRCAM,PAFAH1B1,PAK1,CHRM5,CNTNAP2,DPP6,CACNG8,CACNG3,SCN2A,SCN3A,SCN7A,FGF12,FKBP1B,SOD1,GBA,GRIA1,GRIK2,KCNA2,KCND2,KCNMA1,KCNQ2
Upregulated in NM+ (Cortex vs NM+)	GO: Biological Process	GO:0055119	relaxation of cardiac muscle		2.016E-5	0.19	0.721246	4.896E-4	4.763E-3	10	19	ATP1A1,ATP1B1,ATP2A2,CAMK2D,CAMK2G,PDE4D,CHGA,AKAP6,RGS2,SLC8A1
Upregulated in NM+ (Cortex vs NM+)	GO: Biological Process	GO:0048013	ephrin receptor signaling pathway		2.096E-5	0.1976	0.704213	5.080E-4	4.942E-3	25	87	ACTG1,AP2A1,AP2A2,AP2B1,CDK5R1,WASL,PAK1,PAK3,CDC42,CHN1,AP2M1,AP2S1,PSEN2,DNM1,EFNA5,EFNB3,EPHA5,VAV3,SDC2,SDCBP,ARPC1A,PSENEN,ARHGEF28,GRIN1,HRAS
Upregulated in NM+ (Cortex vs NM+)	GO: Biological Process	GO:0048814	regulation of dendrite morphogenesis		2.216E-5	0.2088	0.68027	5.341E-4	5.195E-3	30	114	ACHE,CAPRIN2,CDK5R1,CAMK2B,OPA1,PAFAH1B1,PAK3,CDK5,NUMBL,CFL1,CHRNB2,PPP3CA,PTPRZ1,ARHGAP44,DNM1L,FBXO31,SDC2,NLGN1,DHX36,HECW1,CUX2,NEDD4L,SYNE1,GRIN1,CIT,GSK3B,UBE3A,YWHAH,KNDC1,LRP8
Upregulated in NM+ (Cortex vs NM+)	GO: Biological Process	GO:0006835	dicarboxylic acid transport		2.216E-5	0.2088	0.68027	5.341E-4	5.195E-3	30	114	ABAT,SLC25A11,PPFIA2,APBA1,PPFIA3,SLC25A12,SLC25A14,NTSR1,PAK1,PRKG1,RAB3A,SLC25A22,ARL6IP5,SLC1A1,RAB3GAP1,RIMS1,SNAP25,SNCA,GLS2,CPLX1,STXBP1,ARL6IP1,GLS,VAMP2,SYT1,SYT4,LRRC8A,HRH3,SLC25A32,SLC17A6
Upregulated in NM+ (Cortex vs NM+)	GO: Biological Process	GO:0071242	cellular response to ammonium ion		2.238E-5	0.211	0.675718	5.377E-4	5.231E-3	35	142	SORBS2,HCN3,ASS1,CDK5R1,CCNA2,GNG2,CHRM5,CHRNA4,CHRNB2,CRKL,CALY,MAPK1,LYPD1,DRD2,RGS4,NSG2,NSG1,VPS35,GNB5,GABRA1,GABRB1,GABRB2,GABRB3,GABRG2,PLCB1,GNAL,GNAO1,GNAS,GSK3B,HRH3,HTR2A,HTR5A,RGS8,KCNQ3,LY6H
Upregulated in NM+ (Cortex vs NM+)	GO: Biological Process	GO:1903307	positive regulation of regulated secretory pathway		2.242E-5	0.2113	0.675101	5.377E-4	5.231E-3	21	67	SCAMP5,ARF1,CADPS,CACNA1G,CDK5R2,CACNA1B,CACNB2,CACNB4,SYT7,CDK5,RAB3A,DNM1L,PRRT2,NLGN1,RIMS1,ERC1,STXBP1,SYT1,SYT4,RAB15,KCNB1
Upregulated in NM+ (Cortex vs NM+)	GO: Biological Process	GO:0072522	purine-containing compound biosynthetic process		2.248E-5	0.2119	0.673869	5.378E-4	5.232E-3	67	338	ACACA,ACLY,PANK1,ADCY2,MECP2,ADK,NME5,ALDOA,AMPD2,MSH2,SLC25A12,ATIC,ATP5F1A,ATP5F1B,ATP5F1C,ATP5F1D,ATP5MC3,NDUFA3,NDUFA5,NDUFAB1,NDUFB4,NDUFB5,NDUFB6,NDUFC1,NDUFS3,NDUFS8,LDHD,PAPSS1,COX7A2L,PDHB,PKM,ELOVL6,MPC2,COX7B,COX8A,COX10,PRPS1,CYC1,NDUFS7,AK5,DGUOK,DLAT,DLD,PID1,HSD17B12,GMPR2,SCD5,ACSL3,ACSL4,STOML2,SLC25A33,DNAJC30,SNCA,ELOVL4,GMPR,ACSL6,ISCU,ELOVL5,ACOT7,HPRT1,UQCRC1,UQCRC2,VCP,PINK…
Upregulated in NM+ (Cortex vs NM+)	GO: Biological Process	GO:0034976	response to endoplasmic reticulum stress		2.422E-5	0.2283	0.641494	5.779E-4	5.622E-3	60	294	SCAMP5,ASNS,ATP2A2,TMTC3,CANX,CREB3L1,OPA1,STT3B,ATP6V0D1,CLGN,SRPRB,UBE4A,TMCO1,CHAC1,UBQLN2,UBQLN1,SGTB,NRBF2,PPP2R5B,KLHDC3,DDIT3,FBXO2,SESN2,TOR1A,TMEM33,EIF2AK4,NHLRC1,UBE4B,EXTL2,EXTL3,MBTPS2,HYOU1,UFC1,JKAMP,SEC31A,TSPYL2,SRPRA,GFPT1,USP19,HSPA13,FAF2,SEC61B,ERP29,UBXN6,SERP2,RNF175,GRINA,PDIA3,GSK3B,UBE2K,PPP1R15A,PDIA2,HSPA5,VCP,IGFBP1,FBXO44,HM13,ITPR1,UBE2J2,UBXN8
Upregulated in NM+ (Cortex vs NM+)	GO: Biological Process	GO:0001975	response to amphetamine		2.461E-5	0.232	0.634512	5.858E-4	5.699E-3	14	35	CALM3,NR4A2,OXTR,PPP3CA,DRD2,RGS2,RGS4,RGS17,SLC18A2,SOD1,GNAL,GRIN1,TH,HPRT1
Upregulated in NM+ (Cortex vs NM+)	GO: Biological Process	GO:0048268	clathrin coat assembly		2.476E-5	0.2333	0.632085	5.878E-4	5.718E-3	11	23	AP2B1,AP2S1,CLTA,CLTB,CLTC,CALY,SNAP91,SGIP1,NSG2,NSG1,SYT11
Upregulated in NM+ (Cortex vs NM+)	GO: Biological Process	GO:0019674	NAD metabolic process		2.538E-5	0.2392	0.621239	6.011E-4	5.848E-3	18	53	MDH1,ALDOA,ALDOC,SLC25A12,PGM2L1,BPGM,PFKM,PGAM1,PKM,ENO2,NMNAT2,GAPDH,GPD1L,GPI,QPRT,TPI1,HK1,LDHA
Upregulated in NM+ (Cortex vs NM+)	GO: Biological Process	GO:0009152	purine ribonucleotide biosynthetic process		2.552E-5	0.2405	0.618885	6.028E-4	5.864E-3	64	320	ACACA,ACLY,PANK1,ADCY2,MECP2,ADK,NME5,ALDOA,AMPD2,MSH2,SLC25A12,ATIC,ATP5F1A,ATP5F1B,ATP5F1C,ATP5F1D,ATP5MC3,NDUFA3,NDUFA5,NDUFAB1,NDUFB4,NDUFB5,NDUFB6,NDUFC1,NDUFS3,NDUFS8,LDHD,PAPSS1,COX7A2L,PDHB,PKM,ELOVL6,MPC2,COX7B,COX8A,COX10,PRPS1,CYC1,NDUFS7,AK5,DLAT,DLD,PID1,HSD17B12,SCD5,ACSL3,ACSL4,STOML2,SLC25A33,DNAJC30,SNCA,ELOVL4,ACSL6,ISCU,ELOVL5,ACOT7,HPRT1,UQCRC1,UQCRC2,VCP,PINK1,IMPDH1,IMPDH2,P…
Upregulated in NM+ (Cortex vs NM+)	GO: Biological Process	GO:0009260	ribonucleotide biosynthetic process		2.590E-5	0.2441	0.612432	6.103E-4	5.937E-3	66	333	ACACA,ACLY,PANK1,ADCY2,MECP2,ADK,NME5,ALDOA,AMPD2,UPRT,MSH2,SLC25A12,ATIC,ATP5F1A,ATP5F1B,ATP5F1C,ATP5F1D,ATP5MC3,NDUFA3,NDUFA5,NDUFAB1,NDUFB4,NDUFB5,NDUFB6,NDUFC1,NDUFS3,NDUFS8,LDHD,PAPSS1,COX7A2L,PDHB,PKM,ELOVL6,MPC2,COX7B,COX8A,COX10,PRPS1,CYC1,NDUFS7,AK5,DLAT,DLD,PID1,HSD17B12,RFK,SCD5,ACSL3,ACSL4,STOML2,SLC25A33,DNAJC30,SNCA,ELOVL4,ACSL6,ISCU,ELOVL5,ACOT7,HPRT1,UQCRC1,UQCRC2,VCP,PINK1,IMPDH1…
Upregulated in NM+ (Cortex vs NM+)	GO: Biological Process	GO:0098876	vesicle-mediated transport to the plasma membrane		2.615E-5	0.2464	0.608359	6.146E-4	5.979E-3	28	104	CNST,LRRC7,BLZF1,TRIM23,ARF1,ARF5,RAB11A,NSF,RAB11B,RAB26,PREPL,GCC2,ARHGAP44,EXOC8,OPTN,SNAP47,STX1B,ACSL3,CLSTN1,NSG1,VPS35,SNAP25,EXOC2,VPS29,CPLX1,VAMP2,EXOC6B,ANKRD50
Upregulated in NM+ (Cortex vs NM+)	GO: Biological Process	GO:0061615	glycolytic process through fructose-6-phosphate		2.632E-5	0.2481	0.605373	6.155E-4	5.988E-3	13	31	ALDOA,ALDOC,MPI,PGM2L1,BPGM,PFKM,PGAM1,PKM,ENO2,GAPDH,GPI,TPI1,HK1
Upregulated in NM+ (Cortex vs NM+)	GO: Biological Process	GO:0099560	synaptic membrane adhesion		2.632E-5	0.2481	0.605373	6.155E-4	5.988E-3	13	31	SLITRK1,LRRC4C,PCDH8,NRXN1,LRFN3,PTPRS,EFNA5,LRFN5,NTNG1,SLITRK3,NLGN1,PCDH17,LRRC4B
Upregulated in NM+ (Cortex vs NM+)	GO: Biological Process	GO:0006735	NADH regeneration		2.661E-5	0.2508	0.600672	6.178E-4	6.010E-3	12	27	ALDOA,ALDOC,PGM2L1,BPGM,PFKM,PGAM1,PKM,ENO2,GAPDH,GPI,TPI1,HK1
Upregulated in NM+ (Cortex vs NM+)	GO: Biological Process	GO:0061621	canonical glycolysis		2.661E-5	0.2508	0.600672	6.178E-4	6.010E-3	12	27	ALDOA,ALDOC,PGM2L1,BPGM,PFKM,PGAM1,PKM,ENO2,GAPDH,GPI,TPI1,HK1
Upregulated in NM+ (Cortex vs NM+)	GO: Biological Process	GO:0061718	glucose catabolic process to pyruvate		2.661E-5	0.2508	0.600672	6.178E-4	6.010E-3	12	27	ALDOA,ALDOC,PGM2L1,BPGM,PFKM,PGAM1,PKM,ENO2,GAPDH,GPI,TPI1,HK1
Upregulated in NM+ (Cortex vs NM+)	GO: Biological Process	GO:0090382	phagosome maturation		2.701E-5	0.2545	0.594312	6.254E-4	6.084E-3	16	44	ATP6V1A,ATP6V1B2,ATP6V1C1,ATP6V1E1,ATP6V0B,ATP6V0A1,SYT7,ATP6V0D1,ATP6V1F,ATP6V1G1,ATP6V1D,RAB14,ATP6V1H,SYT11,ATP6V0E2,RAB7A
Upregulated in NM+ (Cortex vs NM+)	GO: Biological Process	GO:0006816	calcium ion transport		2.734E-5	0.2577	0.588886	6.317E-4	6.145E-3	90	492	SLC24A3,ANK2,ANXA6,MCU,ASPH,ATP1B1,ATP2A2,ATP2A3,ATP2B2,ATP2B3,MYO5A,CACNA1G,CACNA1B,CACNA1E,CACNB2,CACNB3,CACNB4,CALM1,CALM3,CAMK2B,CAMK2D,CAMK2G,NTSR1,OPA1,CCKAR,CDK5,PDE4D,CACNA2D2,CHRNA4,CHRNB2,PHB,NALCN,TMEM38A,TMCO1,AKAP6,ATG5,UBQLN1,PPP2CA,PPP3CA,PRKACA,PRNP,NOS1AP,TRPC4AP,PSEN2,DDIT3,GRIN3A,DRD2,DNM1L,RGS4,CACNG8,ZMPSTE24,EHD3,CACNG3,PARL,FGF14,CX3CL1,FKBP1B,STOML2,SLC8A2,SLC8A1,SLC9A1,GN…
Upregulated in NM+ (Cortex vs NM+)	GO: Biological Process	GO:0043112	receptor metabolic process		2.970E-5	0.28	0.552842	6.845E-4	6.659E-3	48	221	ACHE,AP2A1,AP2A2,AP2B1,ULK1,ARF1,SYNJ1,NSF,CAMLG,CDK5,RAB11B,AP2M1,AP2S1,CLTA,CLTC,UBQLN2,PACSIN1,PPP3R1,LRRTM2,CALY,GPRASP1,PSEN2,IQSEC1,DNM1,DRD2,CACNG8,OPTN,SNX25,EHD3,CACNG3,SDCBP,SH3GL2,LMTK2,INPP5F,NAPB,NSG1,SNAP25,SNCA,SYNE1,GRIA1,GRIA2,GRIA3,PTPN5,GTF2H2,ATAD1,GSG1L,LRRTM1,SMURF1
Upregulated in NM+ (Cortex vs NM+)	GO: Biological Process	GO:0030641	regulation of cellular pH		3.016E-5	0.2843	0.546223	6.934E-4	6.746E-3	26	94	MAFG,AQP11,ATP5F1B,ATP6V1A,ATP6V1B2,ATP6V1C1,ATP6V1E1,ATP6V0B,ATP6V0A1,ATP6AP1,ATP6V0D1,ATP6V1F,ATP6V1G1,MAPK1,TM9SF4,DMXL1,ATP6V1D,SLC9A6,SLC4A3,SLC9A1,ATP6V1H,DMXL2,CHP1,ATP6V0E2,RAB7A,SLC4A10
Upregulated in NM+ (Cortex vs NM+)	GO: Biological Process	GO:0045333	cellular respiration		3.042E-5	0.2867	0.542572	6.976E-4	6.786E-3	46	209	MDH1,MDH2,ME2,MECP2,SLC25A12,ATP5F1D,NDUFA3,NDUFA5,NDUFAB1,NDUFB4,NDUFB5,NDUFB6,NDUFC1,NDUFS3,NDUFS8,BNIP3,SLC25A14,OGDH,COX7A2L,PDHB,FASTKD3,COX7B,COX8A,COX10,PRKACA,CYC1,NDUFS7,DLAT,DLD,SLC25A22,IMMP2L,FH,MYBBP1A,COQ10B,OGDHL,SNCA,CISD1,ME3,ISCU,UQCRC1,UQCRC2,VCP,IDH3G,PINK1,ALDH5A1,FAHD1
Upregulated in NM+ (Cortex vs NM+)	GO: Biological Process	GO:0060052	neurofilament cytoskeleton organization		3.074E-5	0.2898	0.537902	7.033E-4	6.842E-3	7	10	NEFM,NEFH,NEFL,INA,SOD1,ATP8A2,ARHGEF28
Upregulated in NM+ (Cortex vs NM+)	GO: Biological Process	GO:0043666	regulation of phosphoprotein phosphatase activity		3.094E-5	0.2916	0.535212	7.060E-4	6.868E-3	32	127	ELFN2,PPP4R4,CALM1,CALM3,BOD1,CRY2,PPP1R2,PPP2CA,PPP2R1A,PPP2R2A,PPP2R2B,PPP2R2C,PPP2R5B,PPP2R5D,PPP2R5E,B3GAT3,DRD2,RCAN2,PPME1,FKBP1B,LMTK2,MTOR,OAZ3,RCAN3,GSK3B,TSC1,PPP1R15A,HSP90AB1,ELFN1,TIPRL,PPP1R14C,SHOC2
Upregulated in NM+ (Cortex vs NM+)	GO: Biological Process	GO:1904816	positive regulation of protein localization to chromosome, telomeric region		3.139E-5	0.2959	0.528855	7.135E-4	6.941E-3	8	13	CCT6A,CCT7,CCT4,CCT2,CCT5,CCT8,TCP1,CCT3
Upregulated in NM+ (Cortex vs NM+)	GO: Biological Process	GO:0006900	vesicle budding from membrane		3.149E-5	0.2968	0.527536	7.135E-4	6.941E-3	142	855	CLTCL1,ACHE,ACTG1,BTBD9,XKR4,LRP1B,PEF1,AP2A1,AP2A2,AP2B1,SCAMP5,NCEH1,NLGN2,ULK1,AMPH,ANK2,CNIH2,ARF1,USO1,MTMR9,ATP5F1B,GBF1,NAPA,BICD1,SYNJ1,WASF1,WASL,CALM3,NSF,CAMLG,CANX,SYT7,CDC42,CDH13,CDK5,RAB11B,ENPP1,WIPF3,TRAPPC1,AP2M1,AP2S1,CLCN5,CLTA,CLTB,CLTC,SNX10,UBQLN2,PACSIN1,NECAP1,CLIP3,PPP3CA,PPP3CB,PPP3R1,CSNK1D,CSNK1G3,LRRTM2,CALY,PRKCA,MAPK1,SNPH,PSEN2,DNAJC6,DCX,CNIH3,SNAP91,RABGAP1L,IQS…
Upregulated in NM+ (Cortex vs NM+)	GO: Biological Process	GO:0007616	long-term memory		3.149E-5	0.2968	0.527536	7.135E-4	6.941E-3	15	40	BTBD9,MECP2,CALB1,CHST10,PRKCZ,PRNP,PJA2,DRD2,EIF2AK4,CPEB3,MTOR,SNAP25,TAC1,GRIA1,GRIN1
Upregulated in NM+ (Cortex vs NM+)	GO: Biological Process	GO:1901699	cellular response to nitrogen compound		3.344E-5	0.3152	0.501414	7.558E-4	7.353E-3	128	757	MAP1B,ADCY2,MECP2,AMIGO1,MEN1,AGTR1,SORBS2,HCN3,EPG5,USO1,ASS1,LAMTOR3,ATP1A3,UBR1,ATP6V1A,ATP6V1B2,ATP6V1C1,ATP6V1E1,ATP6V0B,ATP6V0A1,ATP6AP1,MYO5A,CDK5R1,HCN1,NR4A2,OPA1,CCNA2,ATP6V0D1,NEURL1,PAK1,CDK5,PDE4D,ENPP1,CFL1,GPR173,GNG2,ATP6V1F,CHRM5,CHRNA4,CHRNB2,SLIT2,TMEM38A,PKM,AKAP7,AKAP6,POR,ATP6V1G1,CRKL,PRKACA,LPIN2,PRKACB,PRKAR1A,CALY,PRKAR2B,PRKCA,PRKCZ,PRKDC,MAPK1,MAPK8,PRL,PRNP,DDC,LYPD1,…
Upregulated in NM+ (Cortex vs NM+)	GO: Biological Process	GO:0030100	regulation of endocytosis		3.553E-5	0.3349	0.475085	7.986E-4	7.769E-3	51	241	BTBD9,AP2A1,AP2B1,SCAMP5,ARF1,BICD1,SYNJ1,WASL,CALM3,NSF,SYT7,CDH13,AP2M1,AP2S1,UBQLN2,PACSIN1,CLIP3,PPP3CA,PPP3CB,PPP3R1,LRRTM2,CALY,PRKCA,SNPH,DNAJC6,DCX,SNAP91,IQSEC1,DNM1,DRD2,TOR1A,DNM1L,VPS28,STX1B,SDCBP,SGIP1,SH3GL2,AAK1,NLGN1,NAPB,SNCA,SYT11,SYT4,NEDD4L,SYNE1,KIF3A,PTPN5,ATAD1,GSG1L,SMAP1,LRRTM1
Upregulated in NM+ (Cortex vs NM+)	GO: Biological Process	GO:1903539	protein localization to postsynaptic membrane		3.570E-5	0.3364	0.473144	7.986E-4	7.769E-3	19	59	LRRC7,RAB11A,LGI1,PRKCZ,CNIH3,ARHGAP44,CACNG8,SNAP47,STX1B,CACNG3,CLSTN1,NSG1,VPS35,SNAP25,CPLX1,VAMP2,GRIN1,GSK3B,HRAS
Upregulated in NM+ (Cortex vs NM+)	GO: Biological Process	GO:0071806	protein transmembrane transport		3.570E-5	0.3364	0.473144	7.986E-4	7.769E-3	19	59	DNAJC19,TIMM23,BCR,PEX7,PEX16,TIMM22,TOMM20,TOMM70,SEC61A2,RTN2,TOMM40L,TOMM40,TIMM50,SRP54,SEC61B,SEC61G,HSPA5,HSPA8,HSPD1
Upregulated in NM+ (Cortex vs NM+)	GO: Biological Process	GO:0031338	regulation of vesicle fusion		3.584E-5	0.3378	0.47134	7.986E-4	7.769E-3	14	36	VPS18,SYT7,RAB3A,PRRT2,SYT3,VPS41,VPS11,CPLX2,CPLX1,STXBP1,VAMP1,SYT1,SYT4,TRIM9
Upregulated in NM+ (Cortex vs NM+)	GO: Biological Process	GO:0048169	regulation of long-term neuronal synaptic plasticity		3.584E-5	0.3378	0.47134	7.986E-4	7.769E-3	14	36	RAB11A,CAMK2B,SYNGR1,NEURL1,DRD2,NPTN,RIMS1,SNCA,SYP,GRIK2,GRIN1,SYNPO,HRAS,KRAS
Upregulated in NM+ (Cortex vs NM+)	GO: Biological Process	GO:0043278	response to morphine		3.584E-5	0.3378	0.47134	7.986E-4	7.769E-3	14	36	OPRK1,PITX3,PPP2R2A,PPP5C,PRKCG,DRD2,RGS4,MTOR,MAP1LC3A,TAC1,GNAO1,GOT2,GPI,GRIN1
Upregulated in NM+ (Cortex vs NM+)	GO: Biological Process	GO:0070262	peptidyl-serine dephosphorylation		3.597E-5	0.339	0.4698	7.996E-4	7.779E-3	10	20	PPTC7,DUSP26,PPP2CA,PPP2R1A,PPP2R2A,PPP2R2B,PPP2R2C,PPP3CA,PPP5C,PPP1R15A
Upregulated in NM+ (Cortex vs NM+)	GO: Biological Process	GO:0097711	ciliary basal body-plasma membrane docking		3.684E-5	0.3472	0.45942	8.169E-4	7.947E-3	26	95	DYNLL1,RAB11A,PAFAH1B1,PPP2R1A,CSNK1D,PRKACA,CEP41,PRKAR2B,CKAP5,DYNC1H1,DYNC1I2,HAUS2,ACTR1A,CEP76,TUBB4A,TUBB4B,DCTN2,TTBK2,RPGRIP1L,CLASP1,B9D2,DCTN3,TUBA4A,TUBG1,HSP90AA1,YWHAG
Upregulated in NM+ (Cortex vs NM+)	GO: Biological Process	GO:0040008	regulation of growth		3.702E-5	0.3489	0.457299	8.191E-4	7.968E-3	134	801	MKKS,MAP1B,MAP2,MAPT,ACVR1B,NDRG3,MECP2,RNF157,MEN1,KCTD6,AGTR1,ULK1,ATRN,SLC25A4,FLVCR1,BLZF1,AR,SEMA4G,SPTBN4,CAPRIN2,RAB11A,BBS4,NCAM1,NDN,NDUFS3,NELL2,CDK5R1,NANOS1,NPY1R,NRCAM,CAMK2D,PAFAH1B1,PAK1,CDC42,LGI1,CDK5,CDKN2D,CACNA2D2,ENPP1,CFL1,PHB,SLIT2,CPNE6,SERPINE2,PIN1,NTN1,AKAP6,EXOSC9,POR,POU3F2,PPIB,CRKL,PPP2CA,PPP2R1A,PRKDC,MAPK1,PRL,SEMA3E,CLSTN3,PSMD10,DCX,TOMM70,PTPRS,SESN2,DRD2,DSCAM…
Upregulated in NM+ (Cortex vs NM+)	GO: Biological Process	GO:0070050	neuron cellular homeostasis		3.726E-5	0.3512	0.454445	8.225E-4	8.001E-3	16	45	MAP1A,ATP2B2,ATP2B3,NELL2,CACNA1B,CACNA1E,CACNB2,CACNB4,CALB1,CALB2,CDK5,CHMP2B,PSEN2,CX3CL1,ERC1,NCS1
Upregulated in NM+ (Cortex vs NM+)	GO: Biological Process	GO:0050772	positive regulation of axonogenesis		3.810E-5	0.3591	0.444785	8.391E-4	8.163E-3	28	106	MAP1B,MAP6,MAPT,ACHE,SLITRK1,AMIGO1,ARHGDIA,RAB11A,NEFL,BRAF,PAFAH1B1,PAK1,SLIT2,NTN1,MAP2K2,DCX,SNAP91,DSCAM,EFNA5,ROBO2,RUFY3,GDI1,GSK3B,WNT3,TUBB2B,RTN4,L1CAM,LIMK1
Upregulated in NM+ (Cortex vs NM+)	GO: Biological Process	GO:0009165	nucleotide biosynthetic process		4.000E-5	0.377	0.423659	8.770E-4	8.532E-3	79	423	ACACA,ACLY,ME1,PANK1,ADCY2,MECP2,ADK,NME5,ALDOA,AMPD2,UPRT,MSH2,SLC25A12,ATIC,ATP5F1A,ATP5F1B,ATP5F1C,ATP5F1D,ATP5MC3,CDS2,NDUFA3,NDUFA5,NDUFAB1,NDUFB4,NDUFB5,NDUFB6,NDUFC1,NDUFS3,NDUFS8,LDHD,PAPSS1,COX7A2L,CDS1,PDHB,PKM,ELOVL6,MPC2,TBPL1,COX7B,COX8A,COX10,MAPK1,PRPS1,CYC1,NDUFS7,NUDT12,AK5,DGUOK,DLAT,DLD,PID1,RAD50,HSD17B12,RFK,SCD5,ACSL3,ACSL4,STOML2,SLC25A33,DNAJC30,MAGI3,SNCA,NMNAT2,GARS1,ELO…
Upregulated in NM+ (Cortex vs NM+)	GO: Biological Process	GO:1903522	regulation of blood circulation		4.001E-5	0.3771	0.423543	8.770E-4	8.532E-3	67	344	ASIC2,AGTR1,ANK2,SPTBN4,ASPH,ATP1A1,ATP1A3,ATP1B1,ATP1B3,ATP2A2,ATP2A3,ATP2B2,ATP2B3,CACNA1G,CACNA1B,CACNA1E,CACNB2,CACNB3,CACNB4,NPY1R,CALM1,CALM3,CAMK2D,OXTR,PEBP1,PDE4D,CACNA2D2,CHGA,TMEM38A,AKAP6,PRKACA,PRKCA,PRKG1,NOS1AP,DRD2,HCN4,RGS2,RGS4,CACNG8,ZMPSTE24,EHD3,CACNG3,SCN2B,SCN4B,FGF13,CX3CL1,FKBP1B,GLRX3,SLC1A1,SLC8A2,SLC8A1,SLC9A1,CELF2,KCNIP4,CACNA2D3,SCN3B,GCH1,STC1,STIM1,GPD1L,TAC1,GNAO…
Upregulated in NM+ (Cortex vs NM+)	GO: Biological Process	GO:0051259	protein complex oligomerization		4.061E-5	0.3828	0.417028	8.881E-4	8.640E-3	115	669	ACACA,MAPT,ACHE,AQP11,ME1,KCTD6,ALDOA,ALDOC,ANXA6,KCNAB2,AR,MCU,PEX11B,NELL2,BRAF,CHRNA6,HCN1,CAMK2D,CAMK2G,OAT,OPA1,CLDN1,PAM,PCBD1,LGI1,DGKH,PFKM,CHRNA4,CHRNB2,CHRNB3,NRXN1,TMEM38A,PKM,ATXN10,LNX2,BAG4,FSD1,PPP2CA,CRYZ,PPP5C,PRKAA2,PRKAG1,PRKCZ,PRNP,KCTD9,KCTD1,NUP58,DDIT3,G3BP2,DHPS,TOR1A,FARSB,DNM1L,ATL1,RAD50,OPTN,DYNC1LI1,CRBN,NPM2,EHD3,FARSA,STOML2,EVL,UXS1,NLGN1,SLC1A1,SLC9A1,VPS35,SNCA,Y…
Upregulated in NM+ (Cortex vs NM+)	GO: Biological Process	GO:0098698	postsynaptic specialization assembly		4.149E-5	0.3911	0.407712	9.053E-4	8.807E-3	12	28	NLGN2,LRFN1,CBLN1,NRXN1,NRXN2,LRRTM2,PTPRS,NLGN1,GAP43,ARHGEF9,LRRTM1,LRRC4B
Upregulated in NM+ (Cortex vs NM+)	GO: Biological Process	GO:0090087	regulation of peptide transport		4.177E-5	0.3937	0.404835	9.093E-4	8.846E-3	143	867	ABAT,CNST,ACHE,SCAMP5,SLC35D3,NLGN2,CD200,SLC25A4,SLC25A5,ARF1,MADD,PDE8B,MCU,ASPH,CD274,DYNLL1,MYH10,RAB11A,CDK5R1,SYNJ1,CACNA1E,CACNB3,NUCB1,OAZ2,SYT7,CCKAR,SIAH3,OXCT1,PDCD5,UHMK1,PAK1,PAM,CDC42,CDK5,CACNA2D2,CHGA,PFKM,NRXN1,ATG5,MPC2,PACSIN1,STXBP5L,NPEPPS,BAG4,BAG3,PPIA,PPID,AKAP12,PPP2CA,PPP3CA,PPP3CB,PPP3R1,GCC2,PRKACA,PKIA,RAB11FIP5,PRKCA,PRKCZ,RASL10B,MAPK1,PRNP,TM9SF4,NUP58,B3GAT3,TOMM7…
Upregulated in NM+ (Cortex vs NM+)	GO: Biological Process	GO:0031647	regulation of protein stability		4.314E-5	0.4066	0.390833	9.368E-4	9.113E-3	61	306	USP9X,ANK2,ASPH,ATP1B1,ATP1B3,MTMR9,NAPG,DPM2,BTRC,CAMLG,SIAH3,CCT6A,USP8,CDK7,B4GALT5,PHB,PIN1,BAG3,CTSA,PPIB,PRKDC,MAPK1,PRNP,RNF128,OTUD5,AAK1,RNF149,CCT7,CCT4,CCT2,CDC37L1,RAB3GAP1,CCT5,VPS35,CCT8,SNCA,VPS11,NCKAP1,GAPDH,USP19,STXBP1,NEDD4L,PIM2,TCP1,CDC37,PDCD10,CHP1,CCT3,TSC1,UBE2B,HSPA8,HSP90AA1,HSP90AA4P,HSP90AB1,HSPD1,WNT10B,PINK1,IFT46,USP7,KRAS,RTN4
Upregulated in NM+ (Cortex vs NM+)	GO: Biological Process	GO:0051966	regulation of synaptic transmission, glutamatergic		4.383E-5	0.4131	0.383945	9.497E-4	9.239E-3	23	80	NLGN2,TPRG1L,OXTR,DGKI,CDK5,SERPINE2,NRXN1,PRKACA,DRD2,CACNG8,CACNG3,NLGN1,RAB3GAP1,UNC13A,STXBP1,SYT1,GRIA2,GRIA4,GRIK2,GRM1,ATAD1,MAPK8IP2,HTR2A
Upregulated in NM+ (Cortex vs NM+)	GO: Biological Process	GO:0031146	SCF-dependent proteasomal ubiquitin-dependent protein catabolic process		4.482E-5	0.4224	0.374276	9.688E-4	9.425E-3	26	96	CUL4B,CUL2,BTRC,CCNF,FBXL2,FBXL14,FBXL15,PSMA4,PSMB2,PSMB3,PSMB5,PSMB7,PSMD1,PSMD8,PSMD10,PSMD12,PSMD13,FBXO2,PSMD6,FBXO31,PSMD14,FBXL16,FBXL20,FBXO44,AMN1,CUL5
Upregulated in NM+ (Cortex vs NM+)	GO: Biological Process	GO:0043254	regulation of protein-containing complex assembly		4.547E-5	0.4285	0.368049	9.794E-4	9.528E-3	88	485	MKKS,MAP1B,MAP2,MAPT,MECP2,ADD2,ULK1,CUL4B,VPS18,CAMSAP3,GBA2,ARF1,SPTBN4,NAPA,BBS4,NCAM1,CDK5R1,WASF1,WASL,PAK1,PAK3,CDC42,CFL1,SLIT2,BAG4,CLIP3,PPP2R5B,PRKAA2,PRKCZ,MAPK8,MAPK9,MYADM,PSEN2,SNAP91,G3BP2,RAB3A,DNM1L,PRRT2,EIF4G1,TENM1,CRBN,DMTN,ERCC3,IMPACT,STX1B,TUBB4A,FMN1,HAX1,FKBP4,LCMT1,EVL,ARPC1A,FHOD3,PYDC1,MAPRE3,RAB3GAP1,NAPB,MTOR,VPS35,VPS41,RIMS1,SNCA,UNC13A,VPS11,CAND1,NCKAP1,SPTAN1,S…
Upregulated in NM+ (Cortex vs NM+)	GO: Biological Process	GO:1903747	regulation of establishment of protein localization to mitochondrion		4.551E-5	0.429	0.367543	9.794E-4	9.528E-3	22	75	MAPT,NMT1,SIAH3,PDCD5,NPEPPS,BAG4,BAG3,PPP3R1,MAPK8,HUWE1,PARL,HAX1,VPS11,HSPH1,PTPN5,DNAJA1,YWHAB,YWHAG,YWHAH,YWHAZ,PINK1,UBE2J2
Upregulated in NM+ (Cortex vs NM+)	GO: Biological Process	GO:0006164	purine nucleotide biosynthetic process		4.600E-5	0.4335	0.363011	9.875E-4	9.607E-3	64	326	ACACA,ACLY,PANK1,ADCY2,MECP2,ADK,NME5,ALDOA,AMPD2,MSH2,SLC25A12,ATIC,ATP5F1A,ATP5F1B,ATP5F1C,ATP5F1D,ATP5MC3,NDUFA3,NDUFA5,NDUFAB1,NDUFB4,NDUFB5,NDUFB6,NDUFC1,NDUFS3,NDUFS8,LDHD,PAPSS1,COX7A2L,PDHB,PKM,ELOVL6,MPC2,COX7B,COX8A,COX10,PRPS1,CYC1,NDUFS7,AK5,DLAT,DLD,PID1,HSD17B12,SCD5,ACSL3,ACSL4,STOML2,SLC25A33,DNAJC30,SNCA,ELOVL4,ACSL6,ISCU,ELOVL5,ACOT7,HPRT1,UQCRC1,UQCRC2,VCP,PINK1,IMPDH1,IMPDH2,P…
Upregulated in NM+ (Cortex vs NM+)	GO: Biological Process	GO:0044057	regulation of system process		4.613E-5	0.4348	0.36171	9.881E-4	9.613E-3	123	727	ABAT,ASIC2,MECP2,ADK,AGTR1,NLGN2,ANK2,SLC25A4,CNIH2,ANXA6,MADD,SPTBN4,SLC25A12,ASPH,ATP1A1,ATP1A3,ATP1B1,ATP1B3,ATP2A2,ATP2A3,ATP2B2,ATP2B3,NCAM1,CACNA1G,CACNA1B,CACNA1E,CACNB2,CACNB3,CACNB4,NPY1R,CALM1,CALM3,CAMK2B,CAMK2D,CAMK2G,NTSR1,CBLN1,OPRK1,SHISA9,MTMR4,OXTR,PEBP1,PAK1,PDE4D,CACNA2D2,CHGA,CHRNA4,NRXN1,PIN1,TMEM38A,AKAP6,POMC,CRY2,PPP3CA,PRKACA,RAB11FIP5,PRKCA,PRKCZ,PRKG1,NOS1AP,TOMM70,PTPR…
Upregulated in NM+ (Cortex vs NM+)	GO: Biological Process	GO:0007017	microtubule-based process		4.762E-5	0.4488	0.347947	1.018E-3	9.900E-3	171	1071	MKKS,TMEM17,MAP1A,MAP1B,MAP2,MAP6,MAPT,MARK1,SPA17,TUBGCP5,MECP2,ODF2L,NME5,KNSTRN,CNIH2,CAMSAP3,APBA1,GBA2,BLOC1S2,MADD,CCDC113,DYNLL1,TRIM37,KIF1A,MYO5A,RAB11A,BBS4,BICD1,NEFM,NEFH,NEFL,CDK5R1,BSN,WASF1,CACNA1E,ARL8A,OCRL,OPA1,CCNF,ATP6V0D1,PAFAH1B1,NEURL1,PAK1,CDC42,CDK5,CETN3,SNAP29,PIN1,CLTC,CCSER2,SNX10,TTLL1,ATXN10,ATG5,TRIM58,DPCD,BAG3,FSD1,CRMP1,CHMP2B,PPP2R1A,CLIP3,CSNK1D,GCC2,PRKAA2,PR…
Upregulated in NM+ (Cortex vs NM+)	GO: Biological Process	GO:0009410	response to xenobiotic stimulus		4.813E-5	0.4536	0.343327	1.026E-3	9.984E-3	63	320	ABAT,MECP2,AGTR1,NCEH1,ASS1,NCAM1,BPHL,CALM3,NR4A2,CLDN1,OPRK1,CCNA2,USP8,OXTR,CDK5,CDO1,CYP2S1,CHRNB2,PITX3,TMEM38A,POR,PPP2R2A,CRYZ,PPP3CA,PPP5C,PRKAA2,PRKACB,SLITRK5,PRKAR2B,PRKCG,CYB5R3,DRD2,RGS2,RGS4,RGS17,EPHX2,SLC6A3,SLC8A1,SLC18A2,MTOR,SNCA,SOD1,SRD5A1,GBA,MAP1LC3A,MSTN,CYP46A1,TAC1,GNAL,GNAO1,GOT2,GPI,GRIN1,GSS,GSTA4,TH,CYP2U1,UBE3A,HPRT1,HSPA5,HSP90AB1,HTR2A,LPO
Upregulated in NM+ (Cortex vs NM+)	GO: Biological Process	GO:0006875	cellular metal ion homeostasis		4.925E-5	0.4642	0.333295	1.048E-3	1.019E-2	113	658	SLC24A3,AGTR1,ANK2,ANXA6,FLVCR1,ANXA7,APLP2,ARF1,MCU,ASPH,ATP1A1,ATP1A3,ATP1B1,ATP1B3,ATP2A2,ATP2A3,ATP2B2,ATP2B3,ATP6V1A,ATP6AP1,MYO5A,INPP4B,BNIP3,CACNA1G,CACNA1B,CACNA1E,CACNB2,CACNB3,CACNB4,NPY1R,CALB1,CALB2,CALM1,CALM3,CAMK2D,NTSR1,CCKAR,ATP6V0D1,OXTR,CDK5,PDE4D,CHGA,TMEM38A,TMCO1,AKAP6,ATG5,SLC25A27,ATP6V1G1,PRKACA,PRKCA,PRKG1,PRNP,PSEN2,CD55,DDIT3,SV2A,RIC3,DRD2,RAP1GDS1,EPHX2,F2RL2,SLC22A…
Upregulated in NM+ (Cortex vs NM+)	GO: Biological Process	GO:0021681	cerebellar granular layer development		5.019E-5	0.473	0.325139	1.065E-3	1.036E-2	9	17	ULK1,ATP2B2,CBLN1,SERPINE2,NRXN1,CEND1,FAIM2,TTBK2,KNDC1
Upregulated in NM+ (Cortex vs NM+)	GO: Biological Process	GO:0006007	glucose catabolic process		5.132E-5	0.4837	0.315424	1.083E-3	1.054E-2	14	37	ALDOA,ALDOC,SLC25A12,PGM2L1,BPGM,PFKM,PGAM1,PKM,ENO2,GAPDH,GPI,TPI1,HK1,LDHA
Upregulated in NM+ (Cortex vs NM+)	GO: Biological Process	GO:1901293	nucleoside phosphate biosynthetic process		5.133E-5	0.4838	0.315334	1.083E-3	1.054E-2	79	426	ACACA,ACLY,ME1,PANK1,ADCY2,MECP2,ADK,NME5,ALDOA,AMPD2,UPRT,MSH2,SLC25A12,ATIC,ATP5F1A,ATP5F1B,ATP5F1C,ATP5F1D,ATP5MC3,CDS2,NDUFA3,NDUFA5,NDUFAB1,NDUFB4,NDUFB5,NDUFB6,NDUFC1,NDUFS3,NDUFS8,LDHD,PAPSS1,COX7A2L,CDS1,PDHB,PKM,ELOVL6,MPC2,TBPL1,COX7B,COX8A,COX10,MAPK1,PRPS1,CYC1,NDUFS7,NUDT12,AK5,DGUOK,DLAT,DLD,PID1,RAD50,HSD17B12,RFK,SCD5,ACSL3,ACSL4,STOML2,SLC25A33,DNAJC30,MAGI3,SNCA,NMNAT2,GARS1,ELO…
Upregulated in NM+ (Cortex vs NM+)	GO: Biological Process	GO:2001259	positive regulation of cation channel activity		5.138E-5	0.4842	0.314975	1.083E-3	1.054E-2	24	86	ASIC2,AMIGO1,ANK2,ASPH,CACNB2,CACNB3,CACNB4,CALM1,CALM3,HCN1,NTSR1,CFL1,AKAP7,AKAP6,PRKG1,NOS1AP,CACNG8,EHD3,CACNG3,FGF14,LRRC55,STIM1,NEDD4L,PINK1
Upregulated in NM+ (Cortex vs NM+)	GO: Biological Process	GO:0090316	positive regulation of intracellular protein transport		5.211E-5	0.4911	0.30883	1.095E-3	1.066E-2	39	171	SLC35D3,ASPH,CDK5R1,CACNB3,OAZ2,PDCD5,PAK1,CDC42,CDK5,NPEPPS,BAG3,PRKACA,MAPK1,PRNP,TM9SF4,B3GAT3,RAN,HUWE1,ZFAND1,TENM1,EMD,NUTF2,SHH,RUFY3,TMEM30A,OAZ3,EFCAB7,VPS11,GAS6,VAMP2,GSK3B,KIF3A,PTPN5,PDCD10,CHP1,HRAS,PINK1,UBE2J2,KCNB1
Upregulated in NM+ (Cortex vs NM+)	GO: Biological Process	GO:0010921	regulation of phosphatase activity		5.218E-5	0.4918	0.308211	1.095E-3	1.066E-2	42	189	CNST,ELFN2,CAMSAP3,SLC7A14,PPP4R4,MTMR9,CALM1,CALM3,BOD1,BAG4,CRY2,PPP1R2,PPP2CA,PPP2R1A,PPP2R2A,PPP2R2B,PPP2R2C,PPP2R5B,PPP2R5D,PPP2R5E,B3GAT3,NPNT,DRD2,RCAN2,CSRNP3,PPME1,FKBP1B,LMTK2,MTOR,OAZ3,RCAN3,GSK3B,RIMBP2,CHP1,TSC1,PPP1R15A,HSP90AB1,ELFN1,TIPRL,CSRNP2,PPP1R14C,SHOC2
Upregulated in NM+ (Cortex vs NM+)	GO: Biological Process	GO:1904951	positive regulation of establishment of protein localization		5.298E-5	0.4993	0.301638	1.110E-3	1.079E-2	93	521	ABAT,CNST,ACHE,SCAMP5,SLC35D3,NLGN2,ARF1,MCU,ASPH,CD274,DYNLL1,MYH10,CDK5R1,NMT1,CACNB3,OAZ2,CCT6A,OXCT1,PDCD5,PAK1,CDC42,CDK5,PFKM,MPC2,STXBP5L,NPEPPS,BAG3,PPIA,PPID,AKAP12,PPP3CB,PPP3R1,PRKACA,PRKCZ,MAPK1,MAPK8,PRNP,TM9SF4,B3GAT3,TOMM70,RAN,DRD2,DNM1L,HUWE1,ZFAND1,TENM1,VPS28,EMD,NUTF2,ACSL3,CORO2B,SHH,CCT7,CCT4,CCT2,PYDC1,SYBU,RUFY3,CCT5,VPS35,CCT8,TMEM30A,OAZ3,EFCAB7,DHX36,VPS11,GAPDH,GAS6,VA…
Upregulated in NM+ (Cortex vs NM+)	GO: Biological Process	GO:0044255	cellular lipid metabolic process		5.357E-5	0.5049	0.296795	1.119E-3	1.089E-2	177	1117	ACACA,ACHE,ACLY,ACOX1,CYGB,MECP2,ACOX3,ADH5,SLC44A5,SERINC1,AGTR1,PPM1L,OSBPL10,PIP5K1B,PIP4K2B,ALDH1A1,ABCD2,ACAD9,GBA2,ARF1,STS,ORMDL2,PLD6,MTMR9,B3GALNT1,B3GALT2,B3GALT1,MYO5A,AUH,CDS2,LPCAT4,NDUFAB1,DPM1,DPM2,INPP4B,SYNJ1,OCRL,PIGQ,MTMR7,MTMR4,PAFAH1B1,PAM,DGKI,CDC42,CDS1,PEX7,DGKH,CYP2S1,CHRM5,B4GALT6,B4GALT5,CPNE6,PIGH,PI4KA,ALG8,ST8SIA5,PGP,ELOVL6,NUDT7,NRBF2,MBOAT7,POR,FADS6,CTSA,CRABP1,C…
Upregulated in NM+ (Cortex vs NM+)	GO: Biological Process	GO:0006629	lipid metabolic process		5.438E-5	0.5126	0.290221	1.134E-3	1.103E-2	225	1471	ACACA,ACHE,ACLY,ACOX1,CYGB,ME1,MECP2,ACOX3,ADH5,SLC44A5,SERINC1,AGTR1,PPM1L,OSBPL6,OSBPL10,PIP5K1B,PIP4K2B,NCEH1,ALDH1A1,ABCD2,ACAD9,APLP2,GBA2,ARF1,STS,ORMDL2,PDE8B,PLD6,ATP1A1,ATP5F1A,MTMR9,ATP5F1B,B3GALNT1,B3GALT2,B3GALT1,MYO5A,AUH,CDS2,LPCAT4,BBS4,NDUFAB1,DPM1,DPM2,INPP4B,SYNJ1,OCRL,PIGQ,MTMR7,MTMR4,PAFAH1B1,PAFAH1B2,PAFAH1B3,PAFAH2,PAM,DGKI,CDC42,CDS1,PEX7,DGKH,CYP2S1,CHRM5,B4GALT6,B4GALT5,G…
Upregulated in NM+ (Cortex vs NM+)	GO: Biological Process	GO:0051646	mitochondrion localization		5.557E-5	0.5237	0.280917	1.156E-3	1.125E-2	17	51	MAP1B,MAP6,MAPT,MARK1,NEFL,WASF1,OPA1,DNM1L,MSTO1,LRPPRC,RHOT1,STOML2,SYBU,ACTR10,UBB,UCHL1,ATCAY
Upregulated in NM+ (Cortex vs NM+)	GO: Biological Process	GO:0043312	neutrophil degranulation		5.723E-5	0.5394	0.268089	1.188E-3	1.156E-2	88	488	ACLY,AP2A2,LRRC7,ALDOA,ALDOC,KCNAB2,APEH,PDXK,LAMTOR3,DYNLL1,ATP6V0A1,BCR,GGH,AP1M1,ARL8A,SYNGR1,PAFAH1B2,CD47,PGAM1,TRAPPC1,SNAP29,PKM,QPCT,CTSA,PPIA,MAPK1,PSAP,PSMB7,CD55,PSMD1,PSMD12,PSMD13,PSMD6,PTPRN2,CYB5R3,PYGB,PYGL,RAB3A,DYNC1H1,TOM1,HUWE1,ATP6AP2,DYNC1LI1,OSTF1,PSMD14,RAB9B,CPPED1,TUBB4B,ATP6V1D,C6orf120,SDCBP,VAT1,PTGES2,CCT2,RAB14,YPEL5,CYSTM1,CCT8,DNAJC5,TMEM30A,SNAP25,XRCC6,CAND1,ACT…
Upregulated in NM+ (Cortex vs NM+)	GO: Biological Process	GO:1903533	regulation of protein targeting		6.296E-5	0.5934	0.226652	1.304E-3	1.268E-2	24	87	CDK5R1,CACNB3,NUCB1,SIAH3,PDCD5,PAK1,CDK5,NPEPPS,BAG4,BAG3,PRNP,HUWE1,DMTN,PARL,HAX1,VPS11,INPP5K,GDI1,PTPN5,CHP1,HRAS,PINK1,UBE2J2,KCNB1
Upregulated in NM+ (Cortex vs NM+)	GO: Biological Process	GO:1904861	excitatory synapse assembly		6.307E-5	0.5945	0.225848	1.304E-3	1.268E-2	12	29	NLGN2,LRFN1,CBLN1,NRXN1,NRXN2,LRRTM2,PTPRS,NLGN1,NPTN,VSTM5,LRRTM1,LRRC4B
Upregulated in NM+ (Cortex vs NM+)	GO: Biological Process	GO:0006851	mitochondrial calcium ion transmembrane transport		6.489E-5	0.6116	0.213533	1.338E-3	1.302E-2	11	25	MCU,OPA1,PHB,PSEN2,PARL,STOML2,YME1L1,PMPCA,AFG3L2,VDAC1,MICU3
Upregulated in NM+ (Cortex vs NM+)	GO: Biological Process	GO:0043648	dicarboxylic acid metabolic process		6.540E-5	0.6164	0.210137	1.346E-3	1.309E-2	28	109	ACLY,MDH1,MDH2,ME1,ME2,SLC25A12,ASL,ASS1,ATIC,OAT,OGDH,DLD,ACOT8,MRPS36,FH,MTHFS,GLS2,ME3,GCLM,GLS,GOT1,GOT2,TH,QPRT,SLC25A32,ATCAY,IDH3G,ALDH5A1
Upregulated in NM+ (Cortex vs NM+)	GO: Biological Process	GO:0048790	maintenance of presynaptic active zone structure		6.718E-5	0.6332	0.198459	1.377E-3	1.339E-2	6	8	BSN,ERC2,RAB3A,RIMS1,ERC1,PCLO
Upregulated in NM+ (Cortex vs NM+)	GO: Biological Process	GO:0006108	malate metabolic process		6.718E-5	0.6332	0.198459	1.377E-3	1.339E-2	6	8	MDH1,MDH2,ME1,ME2,FH,ME3
Upregulated in NM+ (Cortex vs NM+)	GO: Biological Process	GO:0008361	regulation of cell size		7.133E-5	0.6723	0.172437	1.458E-3	1.419E-2	46	216	MAP1B,MAP2,MAPT,ULK1,ANXA7,SEMA4G,ATP2B2,RAB11A,CDK5R1,NRCAM,PAFAH1B1,PAK1,CDK5,CFL1,SLIT2,CLCN6,NTN1,SEMA3E,DCX,PTPRS,DSCAM,RET,EFNA5,PRR16,SEMA6D,FGF13,VAV3,SEMA6B,RUFY3,MTOR,FSTL4,RAP1GAP2,SPART,GDI1,GSK3B,LRRC8A,TSC1,HSP90AA1,HSP90AB1,WDR36,WNT3,XK,KCNMA1,RTN4,L1CAM,LIMK1
Upregulated in NM+ (Cortex vs NM+)	GO: Biological Process	GO:0002283	neutrophil activation involved in immune response		7.174E-5	0.6762	0.169925	1.464E-3	1.424E-2	88	491	ACLY,AP2A2,LRRC7,ALDOA,ALDOC,KCNAB2,APEH,PDXK,LAMTOR3,DYNLL1,ATP6V0A1,BCR,GGH,AP1M1,ARL8A,SYNGR1,PAFAH1B2,CD47,PGAM1,TRAPPC1,SNAP29,PKM,QPCT,CTSA,PPIA,MAPK1,PSAP,PSMB7,CD55,PSMD1,PSMD12,PSMD13,PSMD6,PTPRN2,CYB5R3,PYGB,PYGL,RAB3A,DYNC1H1,TOM1,HUWE1,ATP6AP2,DYNC1LI1,OSTF1,PSMD14,RAB9B,CPPED1,TUBB4B,ATP6V1D,C6orf120,SDCBP,VAT1,PTGES2,CCT2,RAB14,YPEL5,CYSTM1,CCT8,DNAJC5,TMEM30A,SNAP25,XRCC6,CAND1,ACT…
Upregulated in NM+ (Cortex vs NM+)	GO: Biological Process	GO:0043043	peptide biosynthetic process		7.208E-5	0.6794	0.167874	1.467E-3	1.428E-2	131	791	COA3,ENC1,MRPL13,APEH,DENR,MRPL18,MRPL15,CAPRIN2,DDX25,MRPS34,EIF3I,CDC123,C1QBP,NANOS1,EIF1AY,NEURL1,UHMK1,PCBP1,PCSK1,CNOT7,FASTKD3,CHAC1,AKAP6,MRPL50,FXR2,MRPL55,PARS2,PRKCA,MAPK1,MIR29A,DAPK1,CTIF,DDX1,TRMT10C,ERAL1,PURA,DHPS,SESN2,AURKAIP1,RMND1,MRPL20,FARSB,PIWIL2,RGS2,NARS2,DARS2,EEF1A2,MRPL2,MRPS18A,SEC61A2,MRPS7,LRPPRC,ABCE1,EIF4A2,EIF4G1,OGFOD1,ELAVL4,UQCC1,EIF2AK4,RSL24D1,TACO1,EPRS1,M…
Upregulated in NM+ (Cortex vs NM+)	GO: Biological Process	GO:0099590	neurotransmitter receptor internalization		7.232E-5	0.6816	0.16647	1.469E-3	1.429E-2	14	38	AP2B1,SYNJ1,AP2M1,PACSIN1,PPP3R1,CALY,IQSEC1,DNM1,CACNG8,CACNG3,SNAP25,SYNE1,ATAD1,GSG1L
Upregulated in NM+ (Cortex vs NM+)	GO: Biological Process	GO:0044283	small molecule biosynthetic process		7.384E-5	0.6959	0.157453	1.497E-3	1.456E-2	127	763	ABAT,ACACA,ACLY,MDH1,MDH2,ADK,AP2A1,NME5,OSBPL6,SLC25A11,ABCD2,ALDOA,ALDOC,PDXK,SLC25A12,PDE8B,ASL,ASNS,ASS1,ATIC,MYO5A,BCAT1,NDUFAB1,BDH1,NTSR1,OAT,PCBD1,PPTC7,CDO1,PDE4A,PDE4D,ENPP1,PGAM1,CLTC,PKM,PLCB4,PGP,ELOVL6,PYCR2,HMGCLL1,NUDT7,POR,FADS6,MMACHC,NUS1,PRKAA2,PRKAG1,PRKG1,MAPK9,PRPS1,IP6K1,NUDT12,CYB5R3,LPGAT1,ENPP5,SESN2,RAN,NAALAD2,ACOT8,GNPDA1,COQ6,RDH10,UST,NUDT11,MECR,HSD17B12,ENO2,ASAH…
Upregulated in NM+ (Cortex vs NM+)	GO: Biological Process	GO:0019882	antigen processing and presentation		7.405E-5	0.6979	0.156207	1.498E-3	1.457E-2	49	235	AP2A1,AP2A2,AP2B1,ARF1,DYNLL1,AP1M1,CANX,CD8A,RAB3C,AP2M1,AP2S1,CLTA,CLTC,ATG5,PSMA4,MFSD6,PSMB2,PSMB3,PSMB5,PSMB7,PSMD1,PSMD8,PSMD10,PSMD12,PSMD13,PSMD6,DYNC1H1,DYNC1I1,DYNC1I2,ACTR1A,DYNC1LI1,PSMD14,SEC23A,SEC13,DCTN2,SH3GL2,SEC31A,KIFAP3,ACTR10,SPTBN2,RAB35,PDIA3,KIF3A,DCTN3,HLA-DRA,HLA-DRB5,RAB7A,KIF2A,KIF3C
Upregulated in NM+ (Cortex vs NM+)	GO: Biological Process	GO:0006687	glycosphingolipid metabolic process		7.582E-5	0.7146	0.145937	1.530E-3	1.489E-2	20	67	GBA2,STS,B3GALNT1,B3GALT2,B3GALT1,B4GALT6,B4GALT5,ST8SIA5,CTSA,PSAP,ST8SIA3,ST8SIA1,B4GALNT1,GBA,GLA,ST8SIA6,HEXB,CERK,ALDH5A1,ST6GALNAC5
Upregulated in NM+ (Cortex vs NM+)	GO: Biological Process	GO:0050821	protein stabilization		7.639E-5	0.7199	0.142728	1.538E-3	1.497E-2	42	192	USP9X,ANK2,ATP1B1,ATP1B3,MTMR9,NAPG,CAMLG,CCT6A,CDK7,PHB,PIN1,BAG3,PPIB,AAK1,CCT7,CCT4,CCT2,CDC37L1,RAB3GAP1,CCT5,CCT8,NCKAP1,GAPDH,USP19,STXBP1,PIM2,TCP1,CDC37,PDCD10,CHP1,CCT3,TSC1,UBE2B,HSP90AA1,HSP90AA4P,HSP90AB1,HSPD1,WNT10B,PINK1,IFT46,USP7,RTN4
Upregulated in NM+ (Cortex vs NM+)	GO: Biological Process	GO:0061077	chaperone-mediated protein folding		7.670E-5	0.7229	0.140922	1.541E-3	1.500E-2	19	62	PDCD5,SGTB,PPIB,PPID,TOR1A,FKBP1B,FKBP4,CCT2,CHORDC1,DNAJC5,HSPH1,UNC45A,HSPA13,DNAJB4,HSPA5,HSPA8,HSPA9,HSPE1,DNAJB1
Upregulated in NM+ (Cortex vs NM+)	GO: Biological Process	GO:0055067	monovalent inorganic cation homeostasis		7.797E-5	0.7349	0.133772	1.564E-3	1.521E-2	39	174	MAFG,AQP11,AGTR1,ATP1A1,ATP1A3,ATP1B1,ATP1B3,ATP5F1B,ATP6V1A,ATP6V1B2,ATP6V1C1,ATP6V1E1,ATP6V0B,ATP6V0A1,ATP6AP1,CAMK2D,ATP6V0D1,ATP6V1F,ATP6V1G1,MAPK1,TM9SF4,DMXL1,DRD2,ATP6V1D,SCN7A,SLC9A6,SLC4A3,SLC8A1,SLC9A1,ATP6V1H,TAC1,GNAS,DMXL2,NEDD4L,CHP1,ATP6V0E2,KCNMA1,RAB7A,SLC4A10
Upregulated in NM+ (Cortex vs NM+)	GO: Biological Process	GO:0010959	regulation of metal ion transport		7.842E-5	0.7391	0.131297	1.569E-3	1.527E-2	84	465	AMIGO1,DPP10,ANK2,KCNAB2,ARF1,SPTBN4,ASPH,ATP1A1,ATP1B1,ATP1B3,ATP2B2,MYO5A,CACNA1G,CACNA1B,CACNB2,CACNB3,CACNB4,CALM1,CALM3,CAMK2B,CAMK2D,CAMK2G,NTSR1,CCKAR,OPRK1,PDE4D,SERPINE2,TMEM38A,PLCB4,CNTN1,AKAP7,AKAP6,ATG5,UBQLN1,PPP2CA,PRKACA,PRKG1,PRNP,NOS1AP,PSEN2,NKAIN1,DPP6,DRD2,RGS4,RGS7,EHD3,SCN2B,SCN4B,FGF12,FGF14,FHL1,CX3CL1,FKBP1B,LRRC55,SLC8A1,SLC9A1,GNB5,TSPAN13,KCNIP4,SNCA,SCN3B,JPH4,HECW1,…
Upregulated in NM+ (Cortex vs NM+)	GO: Biological Process	GO:0002446	neutrophil mediated immunity		7.928E-5	0.7472	0.126563	1.583E-3	1.540E-2	90	506	ACLY,AP2A2,LRRC7,ALDOA,ALDOC,KCNAB2,APEH,PDXK,LAMTOR3,DYNLL1,ATP6V0A1,BCR,GGH,AP1M1,ARL8A,SYNGR1,PAFAH1B2,CD47,PGAM1,TRAPPC1,SNAP29,PKM,QPCT,CTSA,PPIA,MAPK1,PSAP,PSMB7,CD55,PSMD1,PSMD12,PSMD13,PSMD6,PTPRN2,CYB5R3,PYGB,PYGL,RAB3A,DYNC1H1,TOM1,HUWE1,ATP6AP2,DYNC1LI1,OSTF1,PSMD14,RAB9B,CPPED1,TUBB4B,ATP6V1D,C6orf120,SDCBP,VAT1,PTGES2,CCT2,RAB14,YPEL5,CYSTM1,CCT8,DNAJC5,TMEM30A,SNAP25,XRCC6,CAND1,JAG…
Upregulated in NM+ (Cortex vs NM+)	GO: Biological Process	GO:2001023	regulation of response to drug		8.120E-5	0.7653	0.116168	1.618E-3	1.574E-2	32	133	ABAT,SYT13,CHRNA6,SYT7,OPRK1,CHRNA4,CHRNB2,PSAP,DRD2,TOR1A,RGS2,RGS4,SYT3,ARL6IP5,VPS35,SNCA,SNCG,GABRA4,SYT17,HSPH1,ARL6IP1,SYT11,SYT1,SYT4,SYT5,PTPN5,TXN,HTR2A,RGS8,PINK1,KCNA2,RTN4
Upregulated in NM+ (Cortex vs NM+)	GO: Biological Process	GO:0071417	cellular response to organonitrogen compound		8.148E-5	0.768	0.114639	1.620E-3	1.576E-2	118	701	MAP1B,ADCY2,MECP2,AMIGO1,MEN1,AGTR1,HCN3,USO1,ASS1,LAMTOR3,ATP1A3,UBR1,ATP6V1A,ATP6V1B2,ATP6V1C1,ATP6V1E1,ATP6V0B,ATP6V0A1,ATP6AP1,MYO5A,HCN1,NR4A2,OPA1,CCNA2,ATP6V0D1,NEURL1,PAK1,CDK5,PDE4D,ENPP1,CFL1,GPR173,GNG2,ATP6V1F,CHRM5,SLIT2,TMEM38A,PKM,AKAP7,AKAP6,POR,ATP6V1G1,PRKACA,LPIN2,PRKACB,PRKAR1A,CALY,PRKAR2B,PRKCA,PRKCZ,PRKDC,MAPK1,PRL,PRNP,DDC,SESN2,PID1,RANGAP1,DRD2,HCN4,RGS4,DMTN,EPRS1,ESRRA…
Upregulated in NM+ (Cortex vs NM+)	GO: Biological Process	GO:2000310	regulation of NMDA receptor activity		8.353E-5	0.7873	0.10386	1.654E-3	1.609E-2	15	43	LRRC7,CNIH2,NEFL,CFL1,NRXN1,DAPK1,NLGN1,RPH3A,GRIA1,GRIA2,GRIA3,GRIA4,GRIN1,MAPK8IP2,PINK1
Upregulated in NM+ (Cortex vs NM+)	GO: Biological Process	GO:0010765	positive regulation of sodium ion transport		8.353E-5	0.7873	0.10386	1.654E-3	1.609E-2	15	43	ARF1,ATP1B1,ATP1B3,CNTN1,SCN4B,FGF12,FGF14,SLC9A1,SCN3B,GPD1L,PLCB1,GNAS,NEDD4L,CHP1,WNK2
Upregulated in NM+ (Cortex vs NM+)	GO: Biological Process	GO:0006820	anion transport		8.633E-5	0.8136	0.0895891	1.706E-3	1.659E-2	119	709	ABAT,ACACA,SLC24A3,XKR4,OSBPL10,SLC25A11,STX7,SLC25A4,SLC25A5,PPFIA2,APBA1,PPFIA3,SLC7A14,SLC25A12,CA3,SFXN4,CACNB4,SLC25A14,NTSR1,SLC16A6,PAK1,XPR1,RAB11B,ENPP1,SLC10A4,CHRM5,CLCN5,CLCN6,PITPNA,MPC2,CRY2,CROT,PRKAA2,PRKCA,PRKG1,MAPK9,PRNP,PSAP,SV2A,SLC25A38,SLC52A2,RAB3A,SLC23A2,DRD2,SLC6A15,ANO10,ATP9A,RGS2,RGS4,SLC25A22,SLC43A2,EPRS1,FABP3,ACSL3,ACSL4,SCP2,SLC25A17,SLC9A6,PCYOX1,EMB,ARL6IP5,SL…
Upregulated in NM+ (Cortex vs NM+)	GO: Biological Process	GO:0150052	regulation of postsynapse assembly		8.967E-5	0.8452	0.0730405	1.761E-3	1.713E-2	9	18	LRFN1,CBLN1,NRXN1,LRRTM2,PTPRS,GAP43,ARHGEF9,LRRTM1,LRRC4B
Upregulated in NM+ (Cortex vs NM+)	GO: Biological Process	GO:0099150	regulation of postsynaptic specialization assembly		8.967E-5	0.8452	0.0730405	1.761E-3	1.713E-2	9	18	LRFN1,CBLN1,NRXN1,LRRTM2,PTPRS,GAP43,ARHGEF9,LRRTM1,LRRC4B
Upregulated in NM+ (Cortex vs NM+)	GO: Biological Process	GO:0070131	positive regulation of mitochondrial translation		8.967E-5	0.8452	0.0730405	1.761E-3	1.713E-2	9	18	COA3,C1QBP,FASTKD3,TRMT10C,RMND1,UQCC1,TRUB2,CDK5RAP1,MPV17L2
Upregulated in NM+ (Cortex vs NM+)	GO: Biological Process	GO:0006813	potassium ion transport		9.136E-5	0.8611	0.0649464	1.790E-3	1.742E-2	55	275	SLC24A3,AMIGO1,DPP10,ANK2,HCN3,KCNAB2,ATP1A1,ATP1A3,ATP1B1,ATP1B3,NSF,HCN1,CCKAR,OPRK1,NALCN,TMEM38A,PLCB4,AKAP7,AKAP6,PRKCZ,PRKG1,PRNP,NOS1AP,DPP6,DRD2,HCN4,RGS4,RGS7,FHL1,SLC9A6,LRRC55,SLC9A1,KCNIP4,SNAP25,VAMP2,NEDD4L,GRIA2,GRIK2,CHP1,TSC1,HTR2A,KCNT2,KCNA2,KCNA4,KCNB1,KCND2,KCND3,KCNJ6,KCNMA1,KCNN3,KCNQ2,KCNQ3,KCNS3,WNK2,NETO2
Upregulated in NM+ (Cortex vs NM+)	GO: Biological Process	GO:1903779	regulation of cardiac conduction		9.188E-5	0.866	0.0624821	1.797E-3	1.748E-2	21	73	ANK2,ASPH,ATP1A1,ATP1A3,ATP1B1,ATP1B3,ATP2A2,ATP2A3,ATP2B2,ATP2B3,CALM1,CALM3,CAMK2D,PDE4D,PRKACA,EHD3,FKBP1B,SLC8A2,SLC8A1,STIM1,ITPR1
Upregulated in NM+ (Cortex vs NM+)	GO: Biological Process	GO:0010638	positive regulation of organelle organization		9.313E-5	0.8778	0.0566044	1.817E-3	1.768E-2	114	675	MAP1B,MAPT,MECP2,MEN1,STX18,PIP4K2B,ULK1,ANK1,ARF1,PLD6,DYNLL1,NAP1L2,BBS4,CDK5R1,BNIP3,BRAF,SYNJ1,BTC,NMT1,WASF1,WASL,CAMK2B,SYT7,OPA1,CCT6A,PEBP1,PDCD5,CD47,PAK1,PARN,CDC42,CDK5,CFL1,RAB3GAP2,NPEPPS,BAG4,PPP3R1,PKIB,CTBP1,MAPK1,MAPK8,MAPK9,G3BP2,DYNC1H1,HMBOX1,DNM1L,PIWIL2,HUWE1,PRRT2,RAD50,OPTN,TENM1,NPM2,FMN1,FEN1,HAX1,CX3CL1,SDC1,SDCBP,EVL,SYT3,ARPC1A,CCT7,CCT4,CCT2,RAB3GAP1,CCT5,MTOR,VPS35,…
Upregulated in NM+ (Cortex vs NM+)	GO: Biological Process	GO:0061620	glycolytic process through glucose-6-phosphate		9.368E-5	0.8829	0.0540885	1.824E-3	1.775E-2	12	30	ALDOA,ALDOC,PGM2L1,BPGM,PFKM,PGAM1,PKM,ENO2,GAPDH,GPI,TPI1,HK1
Upregulated in NM+ (Cortex vs NM+)	GO: Biological Process	GO:0044106	cellular amine metabolic process		9.714E-5	0.9155	0.0383417	1.888E-3	1.836E-2	33	140	ABAT,MECP2,SATL1,NR4A2,OAZ2,PEBP1,CHRNB2,PNKD,PSMA4,PSMB2,PSMB3,PSMB5,PSMB7,PSMD1,PSMD8,PSMD10,PSMD12,PSMD13,DDC,PSMD6,DHPS,PSMD14,FH,GDE1,AZIN1,SLC6A3,VPS35,SMS,SNCA,OAZ3,SRM,HPRT1,ATCAY
Upregulated in NM+ (Cortex vs NM+)	GO: Biological Process	GO:0009408	response to heat		9.777E-5	0.9215	0.0355047	1.892E-3	1.841E-2	42	194	MAPT,ATP2A2,CAMK2B,CAMK2D,CAMK2G,CCKAR,BAG4,BAG3,PRKACA,NUP93,MAPK1,MAPK8,NUP58,ZFAND1,DNAJA2,DNAJA4,FKBP4,SEC13,SLU7,ST8SIA1,CHORDC1,MTOR,SOD1,DHX36,NUP50,HSPH1,MSTN,HSPA13,MLST8,DNAJB4,GSK3B,LRP11,HSF2,DNAJA1,HSPA5,HSPA8,HSPA9,VCP,HSP90AA1,HSP90AA4P,HSP90AB1,DNAJB1
Upregulated in NM+ (Cortex vs NM+)	GO: Biological Process	GO:0035176	social behavior		9.797E-5	0.9233	0.0346572	1.892E-3	1.841E-2	18	58	MKKS,MECP2,NLGN2,BBS4,OXTR,CHRNB2,NRXN3,NRXN1,NRXN2,CNTNAP2,BRINP1,EN1,NLGN4Y,MTOR,GRIN1,GRP,TH,MAPK8IP2
Upregulated in NM+ (Cortex vs NM+)	GO: Biological Process	GO:0051703	intraspecies interaction between organisms		9.797E-5	0.9233	0.0346572	1.892E-3	1.841E-2	18	58	MKKS,MECP2,NLGN2,BBS4,OXTR,CHRNB2,NRXN3,NRXN1,NRXN2,CNTNAP2,BRINP1,EN1,NLGN4Y,MTOR,GRIN1,GRP,TH,MAPK8IP2
Upregulated in NM+ (Cortex vs NM+)	GO: Biological Process	GO:0035493	SNARE complex assembly		1.003E-4	0.9451	0.0245222	1.929E-3	1.877E-2	10	22	VPS18,PRRT2,VPS41,SNAP25,SNCA,VPS11,STXBP1,VAMP1,VAMP2,TRIM9
Upregulated in NM+ (Cortex vs NM+)	GO: Biological Process	GO:0099509	regulation of presynaptic cytosolic calcium ion concentration		1.003E-4	0.9453	0.0244303	1.929E-3	1.877E-2	11	26	ATP2B2,ATP2B3,CACNA1B,CACNA1E,CACNB2,CACNB4,CALB1,CALB2,CDK5,ERC1,NCS1
Upregulated in NM+ (Cortex vs NM+)	GO: Biological Process	GO:0031109	microtubule polymerization or depolymerization		1.066E-4	1	0	2.047E-3	1.991E-2	31	129	MAP1A,MAP1B,MAP2,MAPT,TUBGCP5,MECP2,CAMSAP3,GBA2,CDK5R1,PAK1,PIN1,CLIP3,CSNK1D,MAPK8,CKAP5,STMN3,RANBP9,RHOT1,TUBB4A,FGF13,FKBP4,MAPRE3,SNCA,TUBGCP4,TTBK2,MAPRE2,GOLGA2,CLASP1,STMN2,TUBG1,KIF2A
Upregulated in NM+ (Cortex vs NM+)	GO: Biological Process	GO:0032411	positive regulation of transporter activity		1.099E-4	1	0	2.105E-3	2.048E-2	32	135	ASIC2,AMIGO1,ANK2,SLC25A4,ASPH,ATP1B1,ATP1B3,CACNB2,CACNB3,CACNB4,CALM1,CALM3,HCN1,NTSR1,SYNGR3,CFL1,AKAP7,AKAP6,PRKG1,NOS1AP,CACNG8,EHD3,CACNG3,FGF14,LRRC55,SLC9A1,STIM1,PLCB1,NEDD4L,CHP1,PINK1,WNK2
Upregulated in NM+ (Cortex vs NM+)	GO: Biological Process	GO:0021953	central nervous system neuron differentiation		1.129E-4	1	0	2.156E-3	2.097E-2	46	220	MAP2,MAPT,ULK1,UNCX,GBA2,SPTBN4,ATP2B2,HERC1,NANOS1,NR4A2,CBLN1,OGDH,PAFAH1B1,CDH11,DCLK1,CDK5,B4GALT6,CHRNB2,B4GALT5,SLIT2,NRXN1,CRKL,CSNK1D,CHD5,PRKCA,DCX,DRD2,ROBO2,ERBB4,CEND1,SHH,FAIM2,GABRB1,DCLK2,ARHGEF28,ARHGAP35,UBB,HPRT1,HSP90AA1,HSP90AB1,WNT3,IGHMBP2,KNDC1,PRDM8,LMX1A,SLC4A10
Upregulated in NM+ (Cortex vs NM+)	GO: Biological Process	GO:0009060	aerobic respiration		1.130E-4	1	0	2.156E-3	2.097E-2	24	90	MDH1,MDH2,ME2,ATP5F1D,NDUFS8,BNIP3,SLC25A14,OGDH,COX7A2L,PDHB,COX7B,COX8A,COX10,NDUFS7,DLAT,DLD,FH,OGDHL,ME3,UQCRC1,UQCRC2,VCP,IDH3G,FAHD1
Upregulated in NM+ (Cortex vs NM+)	GO: Biological Process	GO:0007034	vacuolar transport		1.143E-4	1	0	2.176E-3	2.117E-2	34	147	VPS18,ARF1,EPG5,ATP6V0D1,HGS,CHMP2B,GCC2,GPRASP1,PSAP,CHMP7,CACNG8,VPS28,VPS53,CCDC91,EHD3,CACNG3,HOOK1,MON1A,VPS35,VPS41,C9orf72,VPS29,VPS11,SNX16,UBXN6,NDFIP1,AKTIP,HSPA8,VCP,PINK1,RAB7A,CHMP1B,SMURF1,NCOA4
Upregulated in NM+ (Cortex vs NM+)	GO: Biological Process	GO:0009266	response to temperature stimulus		1.164E-4	1	0	2.208E-3	2.148E-2	54	271	MAPT,ATP2A2,CAMK2B,CAMK2D,CAMK2G,NTSR1,CCKAR,CDH8,SLC25A27,BAG4,BAG3,PRKACA,NUP93,MAPK1,MAPK8,NUP58,ZFAND1,EIF2AK4,DNAJA2,DNAJA4,FKBP4,SEC13,RNF34,SLU7,ST8SIA1,CHORDC1,SLC9A1,MTOR,SOD1,DHX36,NUP50,HSPH1,MSTN,HSPA13,GMPR,PCSK1N,MLST8,DNAJB4,GSK3B,LRP11,HSF2,DNAJA1,HSPA5,HSPA8,HSPA9,VCP,HSP90AA1,HSP90AA4P,HSP90AB1,VGF,HSPD1,DNAJB1,HTR2A,LXN
Upregulated in NM+ (Cortex vs NM+)	GO: Biological Process	GO:0045665	negative regulation of neuron differentiation		1.164E-4	1	0	2.208E-3	2.148E-2	54	271	MAP2,MCF2,MECP2,ULK1,SEMA4G,ARHGDIA,CDK5R1,CNTN4,PAFAH1B1,PAQR3,CDK5,SLIT2,NTN1,FAT3,CRMP1,PPP3CA,SEMA3E,DAB1,KIAA0319,PTPRO,PTPRS,PTPRZ1,DGUOK,DYNC1I2,RAP1GAP,EFNB3,EIF2AK4,SEZ6,STX1B,SEMA6D,FGF13,FKBP4,SEMA6B,SHH,NLGN1,INPP5F,RUFY3,FSTL4,RAP1GAP2,SPART,GDI1,PRPF19,STMN2,CIT,GSK3B,THY1,TSC1,FOXA2,TTC3,UBE3A,WNT3,YWHAH,RTN4,LMX1A
Upregulated in NM+ (Cortex vs NM+)	GO: Biological Process	GO:0070838	divalent metal ion transport		1.171E-4	1	0	2.216E-3	2.156E-2	94	539	SLC24A3,ANK2,ANXA6,MCU,ASPH,ATP1B1,ATP2A2,ATP2A3,ATP2B2,ATP2B3,MYO5A,CACNA1G,CACNA1B,CACNA1E,CACNB2,CACNB3,CACNB4,CALM1,CALM3,CAMK2B,CAMK2D,CAMK2G,NTSR1,OPA1,CCKAR,CDK5,PDE4D,CACNA2D2,CHRNA4,CHRNB2,PHB,NALCN,TMEM38A,TMCO1,AKAP6,ATG5,UBQLN1,PPP2CA,PPP3CA,PRKACA,PRNP,NOS1AP,TRPC4AP,PSEN2,DDIT3,GRIN3A,DRD2,DNM1L,RGS4,CACNG8,ZMPSTE24,EHD3,CACNG3,SLC41A2,PARL,FGF14,CX3CL1,FKBP1B,STOML2,SLC8A2,SLC8A1,S…
Upregulated in NM+ (Cortex vs NM+)	GO: Biological Process	GO:0048639	positive regulation of developmental growth		1.186E-4	1	0	2.241E-3	2.180E-2	48	233	MKKS,MAP1B,MAPT,MECP2,RNF157,SLC25A4,SPTBN4,RAB11A,BBS4,NCAM1,PAFAH1B1,PAK1,CACNA2D2,CPNE6,PIN1,NTN1,AKAP6,POU3F2,PPIB,PRKDC,MAPK1,DCX,DRD2,DSCAM,EFNA5,ERBB4,BASP1,FGF9,SGIP1,SYT3,RUFY3,SLC6A3,MTOR,RIMS1,UNC13A,SYT17,ATP8A2,GDI1,PLCB1,SYT1,SYT4,NEDD4L,GSK3B,WNT3,RTN4,L1CAM,SMURF1,LIMK1
Upregulated in NM+ (Cortex vs NM+)	GO: Biological Process	GO:0042176	regulation of protein catabolic process		1.232E-4	1	0	2.321E-3	2.258E-2	75	410	MAP1A,MGAT3,CUL4B,TMTC3,BTRC,PRICKLE1,NSF,CAMLG,OAZ2,USP8,HGS,PHB,SERPINE2,ASB5,DDA1,PIN1,RAB26,UBQLN2,UBQLN1,CTSA,RNF14,PPP2CA,CSNK1D,PRKACA,PRKCG,MAPK8,MAPK9,PSEN2,PSMD1,PSMD10,RNF128,EEF1A2,BBS7,RNF41,VPS28,PSMD14,LAPTM4B,UCHL5,SDCBP,SHH,AZIN1,TRIM32,VPS35,SUMO3,HSP90AB2P,SNCA,OAZ3,VPS11,HECW1,GBA,USP19,NEDD4L,WWP1,ATP13A2,GSK3B,NDFIP1,GLMN,FBXL20,RNF180,UBE2K,HSPBP1,UBB,UBE2V2,UBE3A,VCP,HSP90…
Upregulated in NM+ (Cortex vs NM+)	GO: Biological Process	GO:0010324	membrane invagination		1.234E-4	1	0	2.321E-3	2.258E-2	128	779	CLTCL1,ACHE,ACTG1,BTBD9,XKR4,LRP1B,AP2A1,AP2A2,AP2B1,SCAMP5,NCEH1,NLGN2,ULK1,AMPH,ANK2,ARF1,MTMR9,ATP5F1B,BICD1,SYNJ1,WASF1,WASL,CALM3,NSF,CAMLG,CANX,SYT7,HGS,CDC42,CDH13,CDK5,RAB11B,ENPP1,WIPF3,AP2M1,AP2S1,CLCN5,CLTA,CLTB,CLTC,SNX10,UBQLN2,PACSIN1,NECAP1,CLIP3,PPP3CA,PPP3CB,PPP3R1,CSNK1G3,LRRTM2,CALY,PRKCA,MAPK1,SNPH,PSEN2,DNAJC6,DCX,SNAP91,RABGAP1L,IQSEC1,DNM1,RAB27B,DRD2,TOM1,TOR1A,DNM1L,ATP9A…
Upregulated in NM+ (Cortex vs NM+)	GO: Biological Process	GO:1904814	regulation of protein localization to chromosome, telomeric region		1.256E-4	1	0	2.358E-3	2.294E-2	8	15	CCT6A,CCT7,CCT4,CCT2,CCT5,CCT8,TCP1,CCT3
Upregulated in NM+ (Cortex vs NM+)	GO: Biological Process	GO:0002444	myeloid leukocyte mediated immunity		1.276E-4	1	0	2.387E-3	2.322E-2	98	568	ACLY,AP2A2,LRRC7,ALDOA,ALDOC,KCNAB2,APEH,PDXK,LAMTOR3,DYNLL1,ATP6V0A1,BCR,GGH,AP1M1,ARL8A,SYNGR1,PAFAH1B2,CD47,CHGA,PGAM1,TRAPPC1,SNAP29,PKM,QPCT,CTSA,PPIA,MAPK1,PSAP,PSMB7,CD55,PSMD1,PSMD12,PSMD13,DDX1,PSMD6,PTPRN2,CYB5R3,PYGB,PYGL,RAB3A,DYNC1H1,TOM1,HUWE1,ATP6AP2,DYNC1LI1,OSTF1,PSMD14,RAB9B,CPPED1,TUBB4B,ATP6V1D,C6orf120,SDCBP,VAT1,PTGES2,CCT2,RAB14,YPEL5,CYSTM1,CCT8,DNAJC5,TMEM30A,SNAP25,XRCC6…
Upregulated in NM+ (Cortex vs NM+)	GO: Biological Process	GO:0032886	regulation of microtubule-based process		1.277E-4	1	0	2.387E-3	2.322E-2	49	240	MKKS,MAP1A,MAP1B,MAP2,MAP6,MAPT,MECP2,CNIH2,CAMSAP3,GBA2,TRIM37,BBS4,BICD1,NEFH,CDK5R1,CCNF,PAFAH1B1,PAK1,CLTC,TRIM58,FSD1,CHMP2B,CLIP3,PRKAA2,MAPK8,STMN3,DYNC1H1,TCTEX1D2,EFNA5,DYNC1LI1,RHOT1,MAP9,CDK2AP2,CEP76,TUBB4A,FGF13,TRIM36,FKBP4,CHORDC1,MAPRE3,SNCA,HSPH1,TTBK2,MAPRE2,CLASP1,STMN2,GSK3B,KIF3A,CHMP1B
Upregulated in NM+ (Cortex vs NM+)	GO: Biological Process	GO:1903008	organelle disassembly		1.287E-4	1	0	2.402E-3	2.337E-2	28	113	FUNDC1,ULK1,DENR,GBF1,BNIP3,ATG5,SESN2,DNM1L,ZFAND1,OPTN,RNF41,PARL,HAX1,MTIF3,CISD2,SPTLC1,GBA,MAP1LC3A,GOLGA2,ATP13A2,CDC37,GABARAPL1,VCP,VDAC1,PINK1,RAB7A,MAP1LC3B,SMURF1
Upregulated in NM+ (Cortex vs NM+)	GO: Biological Process	GO:0045927	positive regulation of growth		1.333E-4	1	0	2.483E-3	2.416E-2	63	331	MKKS,MAP1B,MAPT,MECP2,RNF157,SLC25A4,SPTBN4,RAB11A,BBS4,NCAM1,PAFAH1B1,PAK1,CDC42,LGI1,CACNA2D2,CFL1,CPNE6,PIN1,NTN1,AKAP6,EXOSC9,POU3F2,PPIB,PRKDC,MAPK1,PSMD10,DCX,DRD2,DSCAM,EFNA5,EIF4G1,ERBB4,EXTL3,ACSL4,BASP1,FGF9,SDCBP,SGIP1,SYT3,SLC25A33,RUFY3,SLC6A3,SLC9A1,TRIM32,MTOR,RIMS1,UNC13A,SYT17,ATP8A2,GDI1,SUPV3L1,PLCB1,SYT1,SYT4,NEDD4L,GSK3B,KLHL22,WNT3,IGFBP1,RTN4,L1CAM,SMURF1,LIMK1
Upregulated in NM+ (Cortex vs NM+)	GO: Biological Process	GO:0021761	limbic system development		1.349E-4	1	0	2.508E-3	2.440E-2	29	119	MKKS,USP9X,BBS4,NEFL,CDK5R1,CDK5R2,OGDH,PAFAH1B1,PAK1,CDK5,POU3F2,CRKL,CNTNAP2,DAB1,DCX,PTPRS,DRD2,EPHA5,FGF13,RAB3GAP1,SRD5A1,DCLK2,GSK3B,KIF3A,TSC1,UBB,HTR5A,LRP8,LMX1A
Upregulated in NM+ (Cortex vs NM+)	GO: Biological Process	GO:1903859	regulation of dendrite extension		1.362E-4	1	0	2.527E-3	2.459E-2	12	31	MECP2,RNF157,CPNE6,SYT3,RIMS1,UNC13A,SYT17,SYT1,SYT4,NEDD4L,RTN4,SMURF1
Upregulated in NM+ (Cortex vs NM+)	GO: Biological Process	GO:0001881	receptor recycling		1.375E-4	1	0	2.547E-3	2.478E-2	14	40	ACHE,NSF,CAMLG,RAB11B,PSEN2,OPTN,EHD3,LMTK2,INPP5F,NSG1,SNCA,GRIA1,GRIA2,GRIA3
Upregulated in NM+ (Cortex vs NM+)	GO: Biological Process	GO:0061387	regulation of extent of cell growth		1.442E-4	1	0	2.665E-3	2.593E-2	31	131	MAP1B,MAP2,MAPT,ULK1,SEMA4G,RAB11A,CDK5R1,NRCAM,PAFAH1B1,PAK1,CDK5,SLIT2,NTN1,SEMA3E,DCX,PTPRS,DSCAM,EFNA5,SEMA6D,FGF13,SEMA6B,RUFY3,FSTL4,SPART,GDI1,GSK3B,WDR36,WNT3,RTN4,L1CAM,LIMK1
Upregulated in NM+ (Cortex vs NM+)	GO: Biological Process	GO:0009144	purine nucleoside triphosphate metabolic process		1.455E-4	1	0	2.683E-3	2.610E-2	45	216	MECP2,ADK,NME5,ALDOA,AMPD2,MSH2,SLC25A12,ATP5F1A,ATP5F1B,ATP5F1C,ATP5F1D,ATP5MC3,NDUFA3,NDUFA5,NDUFAB1,NDUFB4,NDUFB5,NDUFB6,NDUFC1,NDUFS3,NDUFS8,LDHD,OPA1,COX7A2L,PKM,COX7B,COX8A,COX10,CYC1,NDUFS7,DGUOK,DLD,PID1,RAN,STOML2,SLC25A33,DNAJC30,SNCA,ISCU,UQCRC1,UQCRC2,VCP,PINK1,IMPDH1,IMPDH2
Upregulated in NM+ (Cortex vs NM+)	GO: Biological Process	GO:0016051	carbohydrate biosynthetic process		1.471E-4	1	0	2.708E-3	2.634E-2	48	235	MDH1,MDH2,AP2A1,SLC25A11,ALDOA,ALDOC,SLC25A12,B3GALNT1,B3GALT2,B3GALT1,PGM2L1,NTSR1,NANS,ENPP1,PGAM1,B4GALT5,CLTC,PGP,CHST10,PRKG1,SESN2,GNPDA1,ENO2,NHLRC1,MAEA,EXTL2,EXTL3,G6PC3,MTOR,B3GNT2,SNCA,GAPDH,INPP5K,GBE1,GFPT1,ST8SIA6,DGAT2,GOT1,GOT2,GPI,GRB10,GSK3B,CHST8,TKT,GYG1,TPI1,IMPA1,ST6GALNAC5
Upregulated in NM+ (Cortex vs NM+)	GO: Biological Process	GO:0006890	retrograde vesicle-mediated transport, Golgi to endoplasmic reticulum		1.484E-4	1	0	2.722E-3	2.648E-2	23	86	STX18,ARF5,GBF1,NAPA,BNIP1,NSF,COG4,DNAJC28,ATP9A,COPG1,RAB6B,KIFAP3,NBAS,SURF4,KDELR1,SCFD1,RER1,KIF3A,COPE,RINT1,KIF2A,KIF3C,RAB1B
Upregulated in NM+ (Cortex vs NM+)	GO: Biological Process	GO:0016239	positive regulation of macroautophagy		1.484E-4	1	0	2.722E-3	2.648E-2	20	70	PIP4K2B,ULK1,TBK1,BNIP3,PAFAH1B2,RAB3GAP2,BAG3,PRKAA2,SESN2,OPTN,SPTLC1,RAB3GAP1,C9orf72,PIM2,LARP1,CDC37,TSC1,SCOC,PINK1,SMURF1
Upregulated in NM+ (Cortex vs NM+)	GO: Biological Process	GO:0036230	granulocyte activation		1.493E-4	1	0	2.733E-3	2.659E-2	89	508	ACLY,AP2A2,LRRC7,ALDOA,ALDOC,KCNAB2,APEH,PDXK,LAMTOR3,DYNLL1,ATP6V0A1,BCR,GGH,AP1M1,ARL8A,SYNGR1,PAFAH1B2,CD47,PGAM1,TRAPPC1,SNAP29,PKM,QPCT,CTSA,PPIA,MAPK1,PSAP,PSMB7,CD55,PSMD1,PSMD12,PSMD13,PSMD6,PTPRN2,CYB5R3,PYGB,PYGL,RAB3A,DYNC1H1,TOM1,HUWE1,ATP6AP2,DYNC1LI1,OSTF1,PSMD14,RAB9B,CPPED1,TUBB4B,ATP6V1D,C6orf120,SDCBP,VAT1,PTGES2,CCT2,RAB14,YPEL5,CYSTM1,CCT8,DNAJC5,TMEM30A,SNAP25,XRCC6,CAND1,ACT…
Upregulated in NM+ (Cortex vs NM+)	GO: Biological Process	GO:0034605	cellular response to heat		1.496E-4	1	0	2.733E-3	2.659E-2	33	143	MAPT,ATP2A2,CAMK2B,CAMK2D,CAMK2G,BAG4,BAG3,PRKACA,NUP93,MAPK1,NUP58,ZFAND1,FKBP4,SEC13,SLU7,ST8SIA1,CHORDC1,MTOR,DHX36,NUP50,HSPH1,HSPA13,MLST8,GSK3B,HSF2,HSPA5,HSPA8,HSPA9,VCP,HSP90AA1,HSP90AA4P,HSP90AB1,DNAJB1
Upregulated in NM+ (Cortex vs NM+)	GO: Biological Process	GO:0006897	endocytosis		1.570E-4	1	0	2.863E-3	2.785E-2	126	769	CLTCL1,ACHE,ACTG1,BTBD9,XKR4,LRP1B,AP2A1,AP2A2,AP2B1,SCAMP5,NCEH1,NLGN2,ULK1,AMPH,ANK2,ARF1,MTMR9,ATP5F1B,BICD1,SYNJ1,WASF1,WASL,CALM3,NSF,CAMLG,CANX,SYT7,CDC42,CDH13,CDK5,RAB11B,ENPP1,WIPF3,AP2M1,AP2S1,CLCN5,CLTA,CLTB,CLTC,SNX10,UBQLN2,PACSIN1,NECAP1,CLIP3,PPP3CA,PPP3CB,PPP3R1,CSNK1G3,LRRTM2,CALY,PRKCA,MAPK1,SNPH,PSEN2,DNAJC6,DCX,SNAP91,RABGAP1L,IQSEC1,DNM1,RAB27B,DRD2,TOM1,TOR1A,DNM1L,ATP9A,CAC…
Upregulated in NM+ (Cortex vs NM+)	GO: Biological Process	GO:0099188	postsynaptic cytoskeleton organization		1.584E-4	1	0	2.881E-3	2.803E-2	10	23	ACTG1,ARF1,MYH10,NEFH,NEFL,WASL,CAMK2B,INA,NOS1AP,FRMPD4
Upregulated in NM+ (Cortex vs NM+)	GO: Biological Process	GO:0042119	neutrophil activation		1.589E-4	1	0	2.886E-3	2.808E-2	88	502	ACLY,AP2A2,LRRC7,ALDOA,ALDOC,KCNAB2,APEH,PDXK,LAMTOR3,DYNLL1,ATP6V0A1,BCR,GGH,AP1M1,ARL8A,SYNGR1,PAFAH1B2,CD47,PGAM1,TRAPPC1,SNAP29,PKM,QPCT,CTSA,PPIA,MAPK1,PSAP,PSMB7,CD55,PSMD1,PSMD12,PSMD13,PSMD6,PTPRN2,CYB5R3,PYGB,PYGL,RAB3A,DYNC1H1,TOM1,HUWE1,ATP6AP2,DYNC1LI1,OSTF1,PSMD14,RAB9B,CPPED1,TUBB4B,ATP6V1D,C6orf120,SDCBP,VAT1,PTGES2,CCT2,RAB14,YPEL5,CYSTM1,CCT8,DNAJC5,TMEM30A,SNAP25,XRCC6,CAND1,ACT…
Upregulated in NM+ (Cortex vs NM+)	GO: Biological Process	GO:0055065	metal ion homeostasis		1.621E-4	1	0	2.938E-3	2.859E-2	122	741	SLC24A3,BTBD9,AGTR1,ANK1,ANK2,ANXA6,FLVCR1,ANXA7,APLP2,ARF1,MCU,ASPH,ATP1A1,ATP1A3,ATP1B1,ATP1B3,ATP2A2,ATP2A3,ATP2B2,ATP2B3,ATP6V1A,ATP6AP1,MYO5A,INPP4B,BNIP3,CACNA1G,CACNA1B,CACNA1E,CACNB2,CACNB3,CACNB4,NPY1R,CALB1,CALB2,CALM1,CALM3,CAMK2D,NTSR1,CCKAR,ATP6V0D1,OXTR,CDK5,PDE4D,CHGA,SNX10,TMEM38A,TMCO1,AKAP6,ATG5,SLC25A27,ATP6V1G1,PRKACA,PRKCA,PRKG1,PRNP,PSEN2,CD55,DDIT3,SV2A,RIC3,DRD2,RAP1GDS1,E…
Upregulated in NM+ (Cortex vs NM+)	GO: Biological Process	GO:0032414	positive regulation of ion transmembrane transporter activity		1.631E-4	1	0	2.950E-3	2.870E-2	30	126	ASIC2,AMIGO1,ANK2,ASPH,ATP1B1,ATP1B3,CACNB2,CACNB3,CACNB4,CALM1,CALM3,HCN1,NTSR1,CFL1,AKAP7,AKAP6,PRKG1,NOS1AP,CACNG8,EHD3,CACNG3,FGF14,LRRC55,SLC9A1,STIM1,PLCB1,NEDD4L,CHP1,PINK1,WNK2
Upregulated in NM+ (Cortex vs NM+)	GO: Biological Process	GO:0016054	organic acid catabolic process		1.647E-4	1	0	2.967E-3	2.887E-2	55	281	ABAT,ACOX1,ACOX3,ABCD2,AUH,BCAT1,BCKDHB,LDHD,OAT,OGDH,PCBD1,CDO1,PEX7,PCYOX1L,TXN2,HMGCLL1,NUDT7,CRABP1,CRAT,CROT,LPIN2,DLD,SESN2,ACOT8,GNPDA1,ECHS1,MECR,ABHD10,AIG1,SCP2,SLC25A17,PCYOX1,ASRGL1,MTHFS,SLC9A1,MTOR,PECR,GLS2,GLS,MCAT,GOT1,GOT2,SLC27A4,ABHD2,HIBADH,GCAT,QPRT,HADH,CHP1,HEXB,SDSL,ACOT7,CPT1C,ABHD3,ALDH5A1
Upregulated in NM+ (Cortex vs NM+)	GO: Biological Process	GO:0046395	carboxylic acid catabolic process		1.647E-4	1	0	2.967E-3	2.887E-2	55	281	ABAT,ACOX1,ACOX3,ABCD2,AUH,BCAT1,BCKDHB,LDHD,OAT,OGDH,PCBD1,CDO1,PEX7,PCYOX1L,TXN2,HMGCLL1,NUDT7,CRABP1,CRAT,CROT,LPIN2,DLD,SESN2,ACOT8,GNPDA1,ECHS1,MECR,ABHD10,AIG1,SCP2,SLC25A17,PCYOX1,ASRGL1,MTHFS,SLC9A1,MTOR,PECR,GLS2,GLS,MCAT,GOT1,GOT2,SLC27A4,ABHD2,HIBADH,GCAT,QPRT,HADH,CHP1,HEXB,SDSL,ACOT7,CPT1C,ABHD3,ALDH5A1
Upregulated in NM+ (Cortex vs NM+)	GO: Biological Process	GO:0048589	developmental growth		1.732E-4	1	0	3.116E-3	3.031E-2	133	821	MKKS,MAP1B,MAP2,MAPT,USP9X,MATN3,MECP2,SLITRK1,RNF157,MEN1,ULK1,UNC79,WDR48,ATRN,SORBS2,SLC25A4,ANXA6,FLVCR1,APBA1,AR,SEMA4G,SPTBN4,RSPO2,RAB11A,BBS4,NCAM1,DLK1,NDN,CDK5R1,TMTC3,WASF1,NPY1R,NRCAM,CAMK2D,PAFAH1B1,PAK1,DCLK1,CDK5,PDE4D,CACNA2D2,CFL1,SLIT2,CPNE6,PIN1,PKM,NTN1,AKAP6,COL12A1,POR,POU3F2,PPIB,PPP3CA,PPP3CB,PRKAR1A,PRKCZ,PRKDC,PRKG1,MAPK1,PRL,SEMA3E,BNC2,PSAP,DCX,TOMM70,PTPRS,DRD2,DSCAM,…
Upregulated in NM+ (Cortex vs NM+)	GO: Biological Process	GO:0006874	cellular calcium ion homeostasis		1.736E-4	1	0	3.116E-3	3.031E-2	91	524	SLC24A3,AGTR1,ANK2,ANXA6,ANXA7,MCU,ASPH,ATP1B1,ATP2A2,ATP2A3,ATP2B2,ATP2B3,MYO5A,INPP4B,BNIP3,CACNA1G,CACNA1B,CACNA1E,CACNB2,CACNB3,CACNB4,NPY1R,CALB1,CALB2,CALM1,CALM3,CAMK2D,NTSR1,CCKAR,OXTR,CDK5,PDE4D,CHGA,TMEM38A,TMCO1,AKAP6,ATG5,SLC25A27,PRKACA,PRKCA,PRKG1,PRNP,PSEN2,CD55,DDIT3,SV2A,RIC3,DRD2,RAP1GDS1,EPHX2,F2RL2,CX3CL1,FKBP1B,STOML2,CLSTN1,NPTN,SLC8A2,SLC8A1,SNCA,PLCH1,JPH4,ERC1,STC1,STIM1,…
Upregulated in NM+ (Cortex vs NM+)	GO: Biological Process	GO:0006414	translational elongation		1.771E-4	1	0	3.163E-3	3.077E-2	125	764	COA3,ENC1,MRPL13,APEH,DENR,MRPL18,MRPL15,CAPRIN2,DDX25,MRPS34,EIF3I,CDC123,C1QBP,NANOS1,EIF1AY,NEURL1,UHMK1,PCBP1,CNOT7,FASTKD3,AKAP6,MRPL50,FXR2,MRPL55,PARS2,PRKCA,MAPK1,MIR29A,DAPK1,CTIF,DDX1,TRMT10C,ERAL1,PURA,DHPS,SESN2,AURKAIP1,RMND1,MRPL20,FARSB,PIWIL2,RGS2,NARS2,DARS2,EEF1A2,MRPL2,MRPS18A,SEC61A2,MRPS7,LRPPRC,ABCE1,EIF4A2,EIF4G1,OGFOD1,ELAVL4,UQCC1,EIF2AK4,RSL24D1,TACO1,EPRS1,MRPL12,MRPS12…
Upregulated in NM+ (Cortex vs NM+)	GO: Biological Process	GO:0006412	translation		1.771E-4	1	0	3.163E-3	3.077E-2	125	764	COA3,ENC1,MRPL13,APEH,DENR,MRPL18,MRPL15,CAPRIN2,DDX25,MRPS34,EIF3I,CDC123,C1QBP,NANOS1,EIF1AY,NEURL1,UHMK1,PCBP1,CNOT7,FASTKD3,AKAP6,MRPL50,FXR2,MRPL55,PARS2,PRKCA,MAPK1,MIR29A,DAPK1,CTIF,DDX1,TRMT10C,ERAL1,PURA,DHPS,SESN2,AURKAIP1,RMND1,MRPL20,FARSB,PIWIL2,RGS2,NARS2,DARS2,EEF1A2,MRPL2,MRPS18A,SEC61A2,MRPS7,LRPPRC,ABCE1,EIF4A2,EIF4G1,OGFOD1,ELAVL4,UQCC1,EIF2AK4,RSL24D1,TACO1,EPRS1,MRPL12,MRPS12…
Upregulated in NM+ (Cortex vs NM+)	GO: Biological Process	GO:1901019	regulation of calcium ion transmembrane transporter activity		1.772E-4	1	0	3.163E-3	3.077E-2	25	98	ANK2,ASPH,ATP1B1,MYO5A,CACNB2,CACNB3,CACNB4,CALM1,CALM3,CAMK2D,PDE4D,AKAP6,UBQLN1,PPP2CA,PRKACA,NOS1AP,DRD2,EHD3,FGF14,FKBP1B,SLC9A1,GNB5,JPH4,STIM1,JPH3
Upregulated in NM+ (Cortex vs NM+)	GO: Biological Process	GO:0051453	regulation of intracellular pH		1.791E-4	1	0	3.191E-3	3.104E-2	23	87	AQP11,ATP5F1B,ATP6V1A,ATP6V1B2,ATP6V1C1,ATP6V1E1,ATP6V0B,ATP6V0A1,ATP6V0D1,ATP6V1F,ATP6V1G1,TM9SF4,DMXL1,ATP6V1D,SLC9A6,SLC4A3,SLC9A1,ATP6V1H,DMXL2,CHP1,ATP6V0E2,RAB7A,SLC4A10
Upregulated in NM+ (Cortex vs NM+)	GO: Biological Process	GO:1905710	positive regulation of membrane permeability		1.836E-4	1	0	3.265E-3	3.176E-2	20	71	SLC25A5,TMEM14A,BLOC1S2,STPG1,BNIP3,NMT1,ATF2,PPP3R1,MAPK8,MIR29A,SLC35F6,RHOT1,SLC9A1,MOAP1,GSK3B,HSPA8,YWHAB,YWHAG,YWHAH,YWHAZ
Upregulated in NM+ (Cortex vs NM+)	GO: Biological Process	GO:0072511	divalent inorganic cation transport		1.878E-4	1	0	3.327E-3	3.236E-2	94	546	SLC24A3,ANK2,ANXA6,MCU,ASPH,ATP1B1,ATP2A2,ATP2A3,ATP2B2,ATP2B3,MYO5A,CACNA1G,CACNA1B,CACNA1E,CACNB2,CACNB3,CACNB4,CALM1,CALM3,CAMK2B,CAMK2D,CAMK2G,NTSR1,OPA1,CCKAR,CDK5,PDE4D,CACNA2D2,CHRNA4,CHRNB2,PHB,NALCN,TMEM38A,TMCO1,AKAP6,ATG5,UBQLN1,PPP2CA,PPP3CA,PRKACA,PRNP,NOS1AP,TRPC4AP,PSEN2,DDIT3,GRIN3A,DRD2,DNM1L,RGS4,CACNG8,ZMPSTE24,EHD3,CACNG3,SLC41A2,PARL,FGF14,CX3CL1,FKBP1B,STOML2,SLC8A2,SLC8A1,S…
Upregulated in NM+ (Cortex vs NM+)	GO: Biological Process	GO:0043299	leukocyte degranulation		1.878E-4	1	0	3.327E-3	3.236E-2	94	546	ACLY,AP2A2,LRRC7,ALDOA,ALDOC,KCNAB2,APEH,PDXK,LAMTOR3,DYNLL1,ATP6V0A1,BCR,GGH,AP1M1,ARL8A,SYNGR1,PAFAH1B2,CD47,CHGA,PGAM1,TRAPPC1,SNAP29,PKM,QPCT,CTSA,PPIA,MAPK1,PSAP,PSMB7,CD55,PSMD1,PSMD12,PSMD13,PSMD6,PTPRN2,CYB5R3,PYGB,PYGL,RAB3A,DYNC1H1,TOM1,HUWE1,ATP6AP2,DYNC1LI1,OSTF1,PSMD14,RAB9B,CPPED1,TUBB4B,ATP6V1D,C6orf120,SDCBP,VAT1,PTGES2,CCT2,RAB14,YPEL5,CYSTM1,CCT8,DNAJC5,TMEM30A,SNAP25,XRCC6,CAND…
Upregulated in NM+ (Cortex vs NM+)	GO: Biological Process	GO:0040007	growth		1.926E-4	1	0	3.405E-3	3.313E-2	182	1181	MKKS,MAP1B,MAP2,MAPT,USP9X,MATN3,ACVR1B,NDRG3,MECP2,SLITRK1,RNF157,MEN1,KCTD6,AGTR1,ULK1,UNC79,WDR48,ATRN,SORBS2,SLC25A4,ANXA6,FLVCR1,APBA1,BLZF1,AR,SEMA4G,SPTBN4,CAPRIN2,RSPO2,RAB11A,BBS4,NCAM1,DLK1,NDN,NDUFS3,NELL2,CDK5R1,TMTC3,WASF1,NANOS1,NPY1R,NRCAM,CAMK2D,PAFAH1B1,PAK1,CDC42,DCLK1,LGI1,CDK5,CDKN2D,PDE4D,CACNA2D2,ENPP1,CFL1,PHB,SLIT2,CPNE6,SERPINE2,PIN1,PKM,NTN1,AKAP6,EXOSC9,COL12A1,POR,POU3…
Upregulated in NM+ (Cortex vs NM+)	GO: Biological Process	GO:0009205	purine ribonucleoside triphosphate metabolic process		1.929E-4	1	0	3.405E-3	3.313E-2	43	206	MECP2,NME5,ALDOA,AMPD2,MSH2,SLC25A12,ATP5F1A,ATP5F1B,ATP5F1C,ATP5F1D,ATP5MC3,NDUFA3,NDUFA5,NDUFAB1,NDUFB4,NDUFB5,NDUFB6,NDUFC1,NDUFS3,NDUFS8,LDHD,OPA1,COX7A2L,PKM,COX7B,COX8A,COX10,CYC1,NDUFS7,DLD,PID1,RAN,STOML2,SLC25A33,DNAJC30,SNCA,ISCU,UQCRC1,UQCRC2,VCP,PINK1,IMPDH1,IMPDH2
Upregulated in NM+ (Cortex vs NM+)	GO: Biological Process	GO:0007032	endosome organization		1.949E-4	1	0	3.433E-3	3.340E-2	22	82	AQP11,VPS18,RAB11A,SYNJ1,USP8,HGS,SNX10,RNF26,CHMP2B,CHMP7,DNM1,EXOC8,VPS28,LAPTM4B,HOOK1,VTA1,TMCC1,VPS11,AKTIP,RAB7A,CHMP1B,STAM
Upregulated in NM+ (Cortex vs NM+)	GO: Biological Process	GO:0009628	response to abiotic stimulus		1.983E-4	1	0	3.487E-3	3.392E-2	208	1375	MKKS,ABAT,MAP1B,ASIC2,MAPT,CYGB,FUNDC1,MECP2,MEN1,CUL4B,CUL2,ANXA7,MSH2,COPS3,ARHGDIA,BABAM1,PDE8B,ASNS,ATP1A1,ATP1A3,ATP1B1,ATP2A2,ATP2B2,ATP6V1A,ATP6AP1,CRADD,CDS2,BNIP3,BRAF,NMT1,CACNA1E,CACNB3,CACNB4,CALM1,CAMK2B,CAMK2D,CAMK2G,NTSR1,NR4A2,OPA1,CLDN1,CCKAR,OPRK1,CCNA2,ATP6V0D1,OXTR,PAK1,PAM,CDH8,CDK5,CDKN2D,RAB11B,CDS1,PDE6D,CHRNA4,CHRNB2,SERPINE2,CLCN6,NRXN1,NRXN2,PIN1,PKM,TXN2,SLC25A27,COL11…
Upregulated in NM+ (Cortex vs NM+)	GO: Biological Process	GO:0009145	purine nucleoside triphosphate biosynthetic process		2.036E-4	1	0	3.574E-3	3.477E-2	41	194	MECP2,ADK,NME5,ALDOA,MSH2,SLC25A12,ATP5F1A,ATP5F1B,ATP5F1C,ATP5F1D,ATP5MC3,NDUFA3,NDUFA5,NDUFAB1,NDUFB4,NDUFB5,NDUFB6,NDUFC1,NDUFS3,NDUFS8,LDHD,COX7A2L,PKM,COX7B,COX8A,COX10,CYC1,NDUFS7,DLD,PID1,STOML2,SLC25A33,DNAJC30,SNCA,ISCU,UQCRC1,UQCRC2,VCP,PINK1,IMPDH1,IMPDH2
Upregulated in NM+ (Cortex vs NM+)	GO: Biological Process	GO:0051961	negative regulation of nervous system development		2.046E-4	1	0	3.582E-3	3.485E-2	69	376	MAP2,MCF2,MECP2,ULK1,SEMA4G,ARHGDIA,CDK5R1,CNTN4,PAFAH1B1,PAQR3,CDK5,GPR173,SLIT2,PITX3,NTN1,FAT3,CPE,CRMP1,PPP3CA,PRKACA,PRKACB,SEMA3E,DAB1,BRINP1,KIAA0319,PTPRO,FIG4,PTPRS,PTPRZ1,DGUOK,RNF10,DYNC1I2,RAP1GAP,EFNB3,ROBO2,EIF2AK4,SEZ6,ERBB4,CEND1,STX1B,SEMA6D,FGF13,CX3CL1,FKBP4,SEMA6B,SHH,NLGN1,INPP5F,RUFY3,SOX11,FSTL4,RAP1GAP2,SPART,GDI1,TNFRSF21,PRPF19,SYT4,STMN2,CIT,GSK3B,THY1,TSC1,FOXA2,TTC3,U…
Upregulated in NM+ (Cortex vs NM+)	GO: Biological Process	GO:0099518	vesicle cytoskeletal trafficking		2.048E-4	1	0	3.582E-3	3.485E-2	17	56	MAP2,MECP2,CNIH2,BLOC1S2,MADD,KIF1A,MYO5A,WASL,PAFAH1B1,PRKCZ,DYNC1H1,DYNC1I1,SYBU,KIFAP3,AP3M2,KIF3A,AP3B2
Upregulated in NM+ (Cortex vs NM+)	GO: Biological Process	GO:0032482	Rab protein signal transduction		2.107E-4	1	0	3.677E-3	3.577E-2	21	77	MADD,RAB40C,RAB11A,RAB11B,RAB3C,RAB26,RAB39B,RAB2A,RAB3A,RAB27B,RAB9B,DNAJC27,RAB14,RAB6B,RABL3,GDI1,RAB35,RAB37,RAB15,RAB7A,RAB1B
Upregulated in NM+ (Cortex vs NM+)	GO: Biological Process	GO:0055074	calcium ion homeostasis		2.137E-4	1	0	3.721E-3	3.620E-2	93	541	SLC24A3,AGTR1,ANK2,ANXA6,ANXA7,MCU,ASPH,ATP1B1,ATP2A2,ATP2A3,ATP2B2,ATP2B3,MYO5A,INPP4B,BNIP3,CACNA1G,CACNA1B,CACNA1E,CACNB2,CACNB3,CACNB4,NPY1R,CALB1,CALB2,CALM1,CALM3,CAMK2D,NTSR1,CCKAR,OXTR,CDK5,PDE4D,CHGA,SNX10,TMEM38A,TMCO1,AKAP6,ATG5,SLC25A27,PRKACA,PRKCA,PRKG1,PRNP,PSEN2,CD55,DDIT3,SV2A,RIC3,DRD2,RAP1GDS1,EPHX2,F2RL2,CX3CL1,FKBP1B,STOML2,CLSTN1,NPTN,SLC8A2,SLC8A1,SNCA,PLCH1,JPH4,ERC1,STC1,…
Upregulated in NM+ (Cortex vs NM+)	GO: Biological Process	GO:0060996	dendritic spine development		2.142E-4	1	0	3.721E-3	3.620E-2	29	122	MECP2,NLGN2,ARF1,CAPRIN2,CDK5R1,WASL,CAMK2B,OPA1,PAFAH1B1,NEURL1,PAK1,PAK3,CDC42,CDK5,CFL1,PTPRS,ARHGAP44,DNM1L,EPHA5,ACSL4,SLC9A6,CPEB3,NLGN1,MTOR,DHX36,FSTL4,CUX2,UBE3A,LRP8
Upregulated in NM+ (Cortex vs NM+)	GO: Biological Process	GO:0071805	potassium ion transmembrane transport		2.144E-4	1	0	3.721E-3	3.620E-2	49	245	SLC24A3,AMIGO1,DPP10,ANK2,HCN3,KCNAB2,ATP1A1,ATP1A3,ATP1B1,ATP1B3,HCN1,OPRK1,NALCN,TMEM38A,AKAP7,AKAP6,PRKCZ,PRKG1,PRNP,NOS1AP,DPP6,HCN4,RGS4,RGS7,FHL1,SLC9A6,LRRC55,SLC9A1,KCNIP4,SNAP25,VAMP2,NEDD4L,GRIA2,GRIK2,CHP1,KCNT2,KCNA2,KCNA4,KCNB1,KCND2,KCND3,KCNJ6,KCNMA1,KCNN3,KCNQ2,KCNQ3,KCNS3,WNK2,NETO2
Upregulated in NM+ (Cortex vs NM+)	GO: Biological Process	GO:0070925	organelle assembly		2.175E-4	1	0	3.768E-3	3.666E-2	148	934	MKKS,TMEM17,MAPT,ACTG1,TUBGCP5,ODF2L,STX18,NME5,PIP4K2B,NLGN2,ULK1,STX7,LRFN1,CCDC113,DYNLL1,TRIM37,ATG4A,MYH10,RAB11A,BBS4,BICD1,C1QBP,OCRL,CBLN1,SYT7,ATP6V0D1,PAFAH1B1,HGS,NEURL1,SNAP29,NRXN1,NRXN2,RAB3GAP2,CNOT7,CLTC,SNX10,LSM4,TTLL1,ATXN10,ATG5,UBQLN2,UBQLN1,PHF23,TBPL1,BAG3,CHMP2B,PPP2R1A,CSNK1D,PRKAA2,LRRTM2,PRKACA,CEP41,PRKAR1A,PRKAR2B,MAPK8,MAPK9,LRRC49,CKAP5,DCX,CHMP7,PTPRS,ERAL1,G3BP2,D…
Upregulated in NM+ (Cortex vs NM+)	GO: Biological Process	GO:1903861	positive regulation of dendrite extension		2.218E-4	1	0	3.821E-3	3.718E-2	11	28	MECP2,RNF157,CPNE6,SYT3,RIMS1,UNC13A,SYT17,SYT1,SYT4,NEDD4L,SMURF1
Upregulated in NM+ (Cortex vs NM+)	GO: Biological Process	GO:0106030	neuron projection fasciculation		2.218E-4	1	0	3.821E-3	3.718E-2	11	28	AMIGO1,NCAM1,NDN,CDK5R1,CNTN4,NRCAM,PTPRZ1,TNFRSF21,ARHGAP35,RTN4,L1CAM
Upregulated in NM+ (Cortex vs NM+)	GO: Biological Process	GO:0007413	axonal fasciculation		2.218E-4	1	0	3.821E-3	3.718E-2	11	28	AMIGO1,NCAM1,NDN,CDK5R1,CNTN4,NRCAM,PTPRZ1,TNFRSF21,ARHGAP35,RTN4,L1CAM
Upregulated in NM+ (Cortex vs NM+)	GO: Biological Process	GO:0031623	receptor internalization		2.230E-4	1	0	3.830E-3	3.726E-2	31	134	ACHE,AP2B1,ULK1,ARF1,SYNJ1,NSF,AP2M1,CLTC,UBQLN2,PACSIN1,PPP3R1,LRRTM2,CALY,IQSEC1,DNM1,DRD2,CACNG8,CACNG3,SDCBP,SH3GL2,NAPB,SNAP25,SNCA,SYNE1,GRIA1,GRIA2,PTPN5,GTF2H2,ATAD1,GSG1L,LRRTM1
Upregulated in NM+ (Cortex vs NM+)	GO: Biological Process	GO:0006665	sphingolipid metabolic process		2.231E-4	1	0	3.830E-3	3.726E-2	36	164	SERINC1,PPM1L,GBA2,STS,ORMDL2,B3GALNT1,B3GALT2,B3GALT1,B4GALT6,B4GALT5,ST8SIA5,ELOVL6,CTSA,PPP2CA,PPP2R1A,PSAP,SPTSSB,ST8SIA3,ASAH2B,SPTLC1,ST8SIA1,AGK,B4GALNT1,GBA,ELOVL4,GLA,ST8SIA6,TH,HEXB,ELOVL5,CERK,SGPP2,SGPP1,ALDH5A1,CERS6,ST6GALNAC5
Upregulated in NM+ (Cortex vs NM+)	GO: Biological Process	GO:0030258	lipid modification		2.256E-4	1	0	3.866E-3	3.761E-2	58	304	ACOX1,CYGB,ACOX3,AGTR1,PIP5K1B,PIP4K2B,ABCD2,GBA2,MTMR9,B3GALT1,AUH,INPP4B,SYNJ1,OCRL,MTMR7,MTMR4,DGKI,CDC42,PEX7,DGKH,CHRM5,PI4KA,NRBF2,POR,CRAT,CROT,IP6K1,SESN2,ACOT8,RBL2,ECHS1,EEF1A2,MECR,EPHX2,SLC35C1,FABP3,TTC7B,SCP2,VAV3,SLC25A17,INPP5F,SACM1L,MTOR,EFR3B,AGK,FAM126B,PECR,B4GALNT1,INPP5K,GBA,EFR3A,DGAT2,MCAT,HADH,CPT1C,CERK,STARD4,IMPA1
Upregulated in NM+ (Cortex vs NM+)	GO: Biological Process	GO:2000171	negative regulation of dendrite development		2.269E-4	1	0	3.874E-3	3.769E-2	13	37	MECP2,FAT3,PPP3CA,KIAA0319,PTPRS,PTPRZ1,SEZ6,NLGN1,FSTL4,CIT,GSK3B,UBE3A,YWHAH
Upregulated in NM+ (Cortex vs NM+)	GO: Biological Process	GO:1904358	positive regulation of telomere maintenance via telomere lengthening		2.269E-4	1	0	3.874E-3	3.769E-2	13	37	CCT6A,PARN,PKIB,MAPK1,HMBOX1,CCT7,CCT4,CCT2,CCT5,CCT8,DHX36,TCP1,CCT3
Upregulated in NM+ (Cortex vs NM+)	GO: Biological Process	GO:0032271	regulation of protein polymerization		2.323E-4	1	0	3.959E-3	3.852E-2	47	233	MKKS,MAP1B,MAP2,MAPT,MECP2,ADD2,CAMSAP3,GBA2,ARF1,SPTBN4,BBS4,CDK5R1,WASF1,WASL,PAK1,PAK3,CFL1,SLIT2,BAG4,CLIP3,MAPK8,MYADM,TENM1,DMTN,TUBB4A,FMN1,HAX1,FKBP4,EVL,ARPC1A,FHOD3,MAPRE3,MTOR,SNCA,NCKAP1,SPTAN1,SPTBN2,JMY,MLST8,CLASP1,STMN2,HSP90AA1,VDAC2,PINK1,ACTR3B,KANK4,ARPC5L
Upregulated in NM+ (Cortex vs NM+)	GO: Biological Process	GO:0097061	dendritic spine organization		2.333E-4	1	0	3.969E-3	3.862E-2	24	94	ARF1,CAPRIN2,CDK5R1,WASL,CAMK2B,OPA1,PAFAH1B1,PAK3,CDC42,CDK5,CFL1,PRNP,ZNF804A,ARHGAP44,DNM1L,EPHA5,NLGN1,RPH3A,VPS35,DHX36,CUX2,GRIN1,UBE3A,LRP8
Upregulated in NM+ (Cortex vs NM+)	GO: Biological Process	GO:0007029	endoplasmic reticulum organization		2.397E-4	1	0	4.018E-3	3.909E-2	19	67	STX18,BNIP1,RAB3GAP2,TMEM38A,SPTSSB,DNM1L,ATL1,TMEM33,RTN3,REEP2,MIA3,SEC31A,RAB3GAP1,TMCC1,JAGN1,ARL6IP1,ATL2,REEP1,RTN4
Upregulated in NM+ (Cortex vs NM+)	GO: Biological Process	GO:1990809	endoplasmic reticulum tubular network membrane organization		2.400E-4	1	0	4.018E-3	3.909E-2	4	4	ATL1,ARL6IP1,ATL2,RTN4
Upregulated in NM+ (Cortex vs NM+)	GO: Biological Process	GO:1905166	negative regulation of lysosomal protein catabolic process		2.400E-4	1	0	4.018E-3	3.909E-2	4	4	MGAT3,LAPTM4B,VPS35,ATP13A2
Upregulated in NM+ (Cortex vs NM+)	GO: Biological Process	GO:0061727	methylglyoxal catabolic process to lactate		2.400E-4	1	0	4.018E-3	3.909E-2	4	4	PNKD,HAGHL,GLO1,HAGH
Upregulated in NM+ (Cortex vs NM+)	GO: Biological Process	GO:1904351	negative regulation of protein catabolic process in the vacuole		2.400E-4	1	0	4.018E-3	3.909E-2	4	4	MGAT3,LAPTM4B,VPS35,ATP13A2
Upregulated in NM+ (Cortex vs NM+)	GO: Biological Process	GO:1904071	presynaptic active zone assembly		2.400E-4	1	0	4.018E-3	3.909E-2	4	4	BSN,NLGN1,PCDH17,PCLO
Upregulated in NM+ (Cortex vs NM+)	GO: Biological Process	GO:1903233	regulation of calcium ion-dependent exocytosis of neurotransmitter		2.400E-4	1	0	4.018E-3	3.909E-2	4	4	ATP2A2,RAB3GAP1,SYT1,SYT4
Upregulated in NM+ (Cortex vs NM+)	GO: Biological Process	GO:0019243	methylglyoxal catabolic process to D-lactate via S-lactoyl-glutathione		2.400E-4	1	0	4.018E-3	3.909E-2	4	4	PNKD,HAGHL,GLO1,HAGH
Upregulated in NM+ (Cortex vs NM+)	GO: Biological Process	GO:0051596	methylglyoxal catabolic process		2.400E-4	1	0	4.018E-3	3.909E-2	4	4	PNKD,HAGHL,GLO1,HAGH
Upregulated in NM+ (Cortex vs NM+)	GO: Biological Process	GO:0008053	mitochondrial fusion		2.424E-4	1	0	4.050E-3	3.940E-2	10	24	PLD6,BNIP3,OPA1,GDAP1,CHCHD3,PID1,DNM1L,STOML2,VAT1,AFG3L2
Upregulated in NM+ (Cortex vs NM+)	GO: Biological Process	GO:0090066	regulation of anatomical structure size		2.432E-4	1	0	4.057E-3	3.946E-2	100	592	MKKS,MAP1B,MAP2,ASIC2,MAPT,ADD2,AGTR1,ULK1,ANXA7,GBA2,SEMA4G,ARF1,SPTBN4,ATP2B2,RAB11A,BBS4,PEX11B,NEFM,NEFL,CDK5R1,CACNA1G,WASF1,WASL,NPY1R,NRCAM,OXTR,PAFAH1B1,PAK1,PAK3,CDK5,CFL1,CHGA,SLIT2,AP2M1,CLCN6,NTN1,ATG5,BAG4,PRKG1,SEMA3E,MYADM,DCX,PTPRM,PTPRS,RAP1GDS1,DSCAM,RET,RGS2,EFNA5,TENM1,SCPEP1,DMTN,EPHX2,PRR16,SEMA6D,FMN1,FGF13,VAV3,HAX1,CX3CL1,SEMA6B,EVL,ARPC1A,FHOD3,RUFY3,SLC8A1,MTOR,SOD1,NCK…
Upregulated in NM+ (Cortex vs NM+)	GO: Biological Process	GO:0002275	myeloid cell activation involved in immune response		2.441E-4	1	0	4.064E-3	3.954E-2	95	557	ACLY,AP2A2,LRRC7,ALDOA,ALDOC,KCNAB2,APEH,PDXK,LAMTOR3,DYNLL1,ATP6V0A1,BCR,GGH,AP1M1,ARL8A,SYNGR1,PAFAH1B2,CD47,CHGA,PGAM1,TRAPPC1,SNAP29,PKM,QPCT,CTSA,PPIA,MAPK1,PSAP,PSMB7,CD55,PSMD1,PSMD12,PSMD13,PSMD6,PTPRN2,CYB5R3,PYGB,PYGL,RAB3A,DYNC1H1,TOM1,HUWE1,ATP6AP2,DYNC1LI1,OSTF1,PSMD14,RAB9B,CPPED1,TUBB4B,ATP6V1D,C6orf120,SDCBP,VAT1,PTGES2,CCT2,RAB14,YPEL5,CYSTM1,CCT8,DNAJC5,TMEM30A,SNAP25,XRCC6,CAND…
Upregulated in NM+ (Cortex vs NM+)	GO: Biological Process	GO:1904064	positive regulation of cation transmembrane transport		2.448E-4	1	0	4.070E-3	3.959E-2	38	177	ASIC2,AMIGO1,ANK2,SLC25A4,ARF1,ASPH,ATP1B1,ATP1B3,CACNB2,CACNB3,CACNB4,CALM1,CALM3,HCN1,NTSR1,OPRK1,CFL1,AKAP7,AKAP6,PRKG1,NOS1AP,DPP6,RGS7,CACNG8,EHD3,CACNG3,FGF14,CX3CL1,LRRC55,SLC9A1,SNCA,STIM1,PLCB1,NEDD4L,THY1,CHP1,PINK1,WNK2
Upregulated in NM+ (Cortex vs NM+)	GO: Biological Process	GO:0042493	response to drug		2.461E-4	1	0	4.084E-3	3.973E-2	183	1194	ABAT,MAP1B,ASIC2,CYGB,ADCY2,MECP2,AMIGO1,AGTR1,UNC79,SYT13,SORBS2,SLC25A4,SLC25A5,HCN3,SLC25A12,ASNS,ASPH,ASS1,ATP1A1,ATP1A3,NCAM1,GGH,NEFH,NEFL,CDK5R1,BNIP3,BRAF,CA3,CHRNA6,CALM3,SLC25A14,NTSR1,NUCB1,NR4A2,SYT7,OPA1,CLDN1,OPRK1,CCNA2,USP8,OXCT1,OXTR,PAM,CDK5,CDO1,PDE4A,CFL1,SLC10A4,GNG2,CYP2S1,CHRM5,CHRNA4,CHRNB2,CHRNB3,SLIT2,PITX3,TMEM38A,TXN2,ATG5,POR,CRKL,PPP2R2A,CROT,PPP3CA,PPP3CB,PPP5C,PRKA…
Upregulated in NM+ (Cortex vs NM+)	GO: Biological Process	GO:0008090	retrograde axonal transport		2.474E-4	1	0	4.090E-3	3.979E-2	9	20	MAP1A,MECP2,KIF1A,NEFL,BSN,PAFAH1B1,DYNC1H1,SOD1,ACTR10
Upregulated in NM+ (Cortex vs NM+)	GO: Biological Process	GO:0097091	synaptic vesicle clustering		2.474E-4	1	0	4.090E-3	3.979E-2	9	20	NLGN2,NRXN1,SNAP91,RAB3A,NLGN1,PCDH17,SYN1,SYN2,PCLO
Upregulated in NM+ (Cortex vs NM+)	GO: Biological Process	GO:0022900	electron transport chain		2.485E-4	1	0	4.103E-3	3.991E-2	42	202	ME1,ME2,MECP2,ADH5,ALDH2,SLC25A12,ASPH,NDUFA3,NDUFA5,NDUFAB1,NDUFB4,NDUFB5,NDUFB6,NDUFC1,NDUFS3,NDUFS8,COX7A2L,COX7B,POR,COX8A,COX10,SH3BGRL3,CYB561,CYC1,NDUFS7,DLD,SLC25A22,IMMP2L,FDX1,PTGES2,MYBBP1A,GLRX3,SNCA,SRD5A1,GSR,ISCU,TXNRD1,UQCRC1,UQCRC2,PINK1,CIAPIN1,ALDH5A1
Upregulated in NM+ (Cortex vs NM+)	GO: Biological Process	GO:0007033	vacuole organization		2.492E-4	1	0	4.107E-3	3.995E-2	37	171	ACP2,PIP4K2B,ULK1,VPS18,ARF1,ATG4A,SYT7,RAB3GAP2,ATG5,UBQLN2,UBQLN1,PHF23,BAG3,FIG4,STX17,LAPTM4B,HOOK1,RAB14,RAB3GAP1,VPS35,VPS41,C9orf72,VPS11,GBA,MAP1LC3A,SCFD1,ATP13A2,AKTIP,HEXB,GABARAPL1,HSPA8,PINK1,CLVS2,RAB7A,MAP1LC3B,SMURF1,RAB1B
Upregulated in NM+ (Cortex vs NM+)	GO: Biological Process	GO:0098742	cell-cell adhesion via plasma-membrane adhesion molecules		2.499E-4	1	0	4.111E-3	3.999E-2	56	292	TENM2,SLITRK1,AMIGO1,PCDH10,LRRC4C,CADM3,BSG,CNTN4,NRCAM,CBLN1,CLDN1,PCDH7,PCDH8,CDH6,CDH7,CDH8,CDH10,CDH11,CDH12,CDH13,CDH18,NRXN1,PCDH18,FAT3,VSTM2L,MYADM,CLSTN3,LRFN3,DAB1,PTPRM,PTPRS,PVR,DSCAM,RET,EFNA5,TENM1,ROBO2,LRFN5,CX3CL1,EMB,NTNG1,SLITRK3,NLGN1,CLSTN1,KIFAP3,NPTN,TENM3,CHL1,CLSTN2,PCDH17,CNTN6,TRO,AMIGO2,L1CAM,LRRC4B,EPCAM
Upregulated in NM+ (Cortex vs NM+)	GO: Biological Process	GO:0021766	hippocampus development		2.577E-4	1	0	4.232E-3	4.117E-2	23	89	MKKS,USP9X,BBS4,NEFL,CDK5R1,CDK5R2,OGDH,PAFAH1B1,CDK5,CRKL,DAB1,DCX,PTPRS,EPHA5,FGF13,SRD5A1,DCLK2,GSK3B,KIF3A,TSC1,HTR5A,LRP8,LMX1A
Upregulated in NM+ (Cortex vs NM+)	GO: Biological Process	GO:0045851	pH reduction		2.596E-4	1	0	4.252E-3	4.136E-2	17	57	AQP11,ATP6V1A,ATP6V1B2,ATP6V1C1,ATP6V1E1,ATP6V0B,ATP6V0A1,ATP6AP1,ATP6V0D1,ATP6V1F,ATP6V1G1,DMXL1,ATP6V1D,ATP6V1H,DMXL2,ATP6V0E2,RAB7A
Upregulated in NM+ (Cortex vs NM+)	GO: Biological Process	GO:0090659	walking behavior		2.598E-4	1	0	4.252E-3	4.136E-2	15	47	MAPT,KLHL1,SPTBN4,CACNB4,ABHD12,PSAP,DAB1,DRD2,OXR1,EFNB3,ZMPSTE24,CEND1,GLRB,UCHL1,KCNMA1
Upregulated in NM+ (Cortex vs NM+)	GO: Biological Process	GO:0006814	sodium ion transport		2.643E-4	1	0	4.318E-3	4.200E-2	53	273	ASIC2,SLC24A3,HCN3,ARF1,SPTBN4,ATP1A1,ATP1A3,ATP1B1,ATP1B3,HCN1,CAMK2D,SLC10A4,SERPINE2,NALCN,CNTN1,NKAIN1,SLC23A2,DRD2,HCN4,SLC6A15,SCN2A,SCN2B,SCN3A,SCN4B,SCN7A,FGF12,FGF13,FGF14,SLC9A6,SLC1A1,SLC6A3,SLC6A11,SLC8A2,SLC8A1,SLC9A1,SLC18A2,SLC20A2,SCN3B,HECW1,GPD1L,PLCB1,GNAS,NEDD4L,GRIA2,GRIK2,CHP1,YWHAH,NKAIN3,SLC38A1,WNK2,SLC17A6,NETO2,SLC4A10
Upregulated in NM+ (Cortex vs NM+)	GO: Biological Process	GO:0008015	blood circulation		2.726E-4	1	0	4.445E-3	4.324E-2	103	615	MKKS,ABAT,ASIC2,MECP2,ADH5,AGTR1,ANK2,AR,SPTBN4,ASPH,ATP1A1,ATP1A3,ATP1B1,ATP1B3,ATP2A2,ATP2A3,ATP2B2,ATP2B3,BBS4,BCR,CACNA1G,CACNA1B,CACNA1E,CACNB2,CACNB3,CACNB4,NPY1R,CALM1,CALM3,CAMK2D,NTSR1,OXTR,PEBP1,CDC42,PDE4D,CACNA2D2,CHGA,SLIT2,TMEM38A,AKAP6,ATG5,POMC,AKAP12,PRKACA,PRKCA,PRKG1,RASL10B,NOS1AP,PSEN2,PTPRM,PTPRO,CYB5R3,DRD2,RAP1GDS1,HCN4,DNM1L,RGS2,RGS4,CACNG8,ATP6AP2,SCPEP1,IMMP2L,EPHX2,ZM…
Upregulated in NM+ (Cortex vs NM+)	GO: Biological Process	GO:0009141	nucleoside triphosphate metabolic process		2.734E-4	1	0	4.450E-3	4.329E-2	48	241	MECP2,ADK,NME5,ALDOA,AMPD2,MSH2,SLC25A12,ATP5F1A,ATP5F1B,ATP5F1C,ATP5F1D,ATP5MC3,NDUFA3,NDUFA5,NDUFAB1,NDUFB4,NDUFB5,NDUFB6,NDUFC1,NDUFS3,NDUFS8,LDHD,OPA1,COX7A2L,ENPP1,PKM,TBPL1,COX7B,COX8A,COX10,CYC1,NDUFS7,AK5,DGUOK,DLD,PID1,RAN,STOML2,SLC25A33,DNAJC30,SNCA,ISCU,UQCRC1,UQCRC2,VCP,PINK1,IMPDH1,IMPDH2
Upregulated in NM+ (Cortex vs NM+)	GO: Biological Process	GO:0001963	synaptic transmission, dopaminergic		2.764E-4	1	0	4.492E-3	4.370E-2	20	73	CDK5,GNG2,CHRNB2,PNKD,CALY,DRD2,TOR1A,RGS4,NSG2,NSG1,VPS35,GNB5,SNCA,GNAL,GNAO1,GNAS,GSK3B,TH,RGS8,PINK1
Upregulated in NM+ (Cortex vs NM+)	GO: Biological Process	GO:0018105	peptidyl-serine phosphorylation		2.877E-4	1	0	4.662E-3	4.536E-2	60	320	MARK1,ULK1,SPTBN4,TBK1,CAPRIN2,CDK5R1,BRAF,CAMK2B,CAMK2D,UHMK1,DYRK1B,PAK1,PAQR3,DCLK1,CDK5,PDE4D,TERF2IP,NRXN1,BAG4,CSNK1D,CSNK1G3,PRKAA2,PRKACA,PRKACB,PRKCA,PRKCG,PRKCZ,PRKDC,PRKG1,MAPK1,MAPK8,MAPK9,MAP2K2,TLK1,RET,EIF4G1,TENM1,DMTN,HAX1,LMTK2,INPP5F,MTOR,MAST1,SNCA,MAST3,INPP5K,GAS6,MAST2,GPD1L,TTBK2,DCLK2,GSK3B,PWP1,PDCD10,HK1,PPP1R15A,TXN,HSP90AA1,HSP90AB1,PINK1
Upregulated in NM+ (Cortex vs NM+)	GO: Biological Process	GO:0048259	regulation of receptor-mediated endocytosis		2.879E-4	1	0	4.662E-3	4.536E-2	29	124	AP2A1,ARF1,BICD1,SYNJ1,WASL,NSF,AP2M1,UBQLN2,PACSIN1,PPP3R1,LRRTM2,PRKCA,DNAJC6,SNAP91,IQSEC1,DRD2,SDCBP,SGIP1,SH3GL2,AAK1,NAPB,SYT11,SYNE1,KIF3A,PTPN5,ATAD1,GSG1L,SMAP1,LRRTM1
Upregulated in NM+ (Cortex vs NM+)	GO: Biological Process	GO:0031333	negative regulation of protein-containing complex assembly		2.933E-4	1	0	4.731E-3	4.603E-2	34	154	MKKS,MAP2,ADD2,ULK1,SPTBN4,BBS4,CDC42,CFL1,SLIT2,CLIP3,PRKCZ,MYADM,PSEN2,PRRT2,CRBN,DMTN,IMPACT,TUBB4A,FKBP4,LCMT1,EVL,FHOD3,PYDC1,VPS35,SNCA,SPTAN1,SPTBN2,GBA,STXBP1,STMN2,GSK3B,VDAC2,TRIM9,KANK4
Upregulated in NM+ (Cortex vs NM+)	GO: Biological Process	GO:0019751	polyol metabolic process		2.948E-4	1	0	4.731E-3	4.603E-2	31	136	MECP2,INPP4B,SYNJ1,CALM1,NTSR1,OCRL,MTMR7,PCBD1,PLCB4,PGP,PRKG1,IP6K1,NUDT11,ASAH2B,SCP2,SPTLC1,SNCA,PLCH1,INPP5K,GBA,GCH1,DGAT2,NUDT10,PLCB1,PPIP5K2,GOT1,TPI1,SGPP2,IMPA1,INPP4A,SGPP1
Upregulated in NM+ (Cortex vs NM+)	GO: Biological Process	GO:0034030	ribonucleoside bisphosphate biosynthetic process		2.957E-4	1	0	4.731E-3	4.603E-2	19	68	ACACA,ACLY,PANK1,PAPSS1,PDHB,ELOVL6,MPC2,DLAT,DLD,HSD17B12,SCD5,ACSL3,ACSL4,SNCA,ELOVL4,ACSL6,ELOVL5,ACOT7,PDHX
Upregulated in NM+ (Cortex vs NM+)	GO: Biological Process	GO:0034033	purine nucleoside bisphosphate biosynthetic process		2.957E-4	1	0	4.731E-3	4.603E-2	19	68	ACACA,ACLY,PANK1,PAPSS1,PDHB,ELOVL6,MPC2,DLAT,DLD,HSD17B12,SCD5,ACSL3,ACSL4,SNCA,ELOVL4,ACSL6,ELOVL5,ACOT7,PDHX
Upregulated in NM+ (Cortex vs NM+)	GO: Biological Process	GO:0035794	positive regulation of mitochondrial membrane permeability		2.957E-4	1	0	4.731E-3	4.603E-2	19	68	SLC25A5,TMEM14A,BLOC1S2,STPG1,BNIP3,NMT1,ATF2,PPP3R1,MAPK8,MIR29A,SLC35F6,RHOT1,SLC9A1,MOAP1,GSK3B,YWHAB,YWHAG,YWHAH,YWHAZ
Upregulated in NM+ (Cortex vs NM+)	GO: Biological Process	GO:0033866	nucleoside bisphosphate biosynthetic process		2.957E-4	1	0	4.731E-3	4.603E-2	19	68	ACACA,ACLY,PANK1,PAPSS1,PDHB,ELOVL6,MPC2,DLAT,DLD,HSD17B12,SCD5,ACSL3,ACSL4,SNCA,ELOVL4,ACSL6,ELOVL5,ACOT7,PDHX
Upregulated in NM+ (Cortex vs NM+)	GO: Biological Process	GO:0006081	cellular aldehyde metabolic process		2.957E-4	1	0	4.731E-3	4.603E-2	19	68	ADH5,ALDH1A1,ALDOA,PDXK,PNKD,RDH10,BCO2,RDH13,HAGHL,DKK3,GLO1,GOT2,GPI,TKT,HAGH,TPI1,SDR16C5,KCNMA1,CYP27C1
Upregulated in NM+ (Cortex vs NM+)	GO: Biological Process	GO:0009142	nucleoside triphosphate biosynthetic process		2.994E-4	1	0	4.782E-3	4.653E-2	43	210	MECP2,ADK,NME5,ALDOA,MSH2,SLC25A12,ATP5F1A,ATP5F1B,ATP5F1C,ATP5F1D,ATP5MC3,NDUFA3,NDUFA5,NDUFAB1,NDUFB4,NDUFB5,NDUFB6,NDUFC1,NDUFS3,NDUFS8,LDHD,COX7A2L,PKM,TBPL1,COX7B,COX8A,COX10,CYC1,NDUFS7,AK5,DLD,PID1,STOML2,SLC25A33,DNAJC30,SNCA,ISCU,UQCRC1,UQCRC2,VCP,PINK1,IMPDH1,IMPDH2
Upregulated in NM+ (Cortex vs NM+)	GO: Biological Process	GO:0090075	relaxation of muscle		3.072E-4	1	0	4.900E-3	4.767E-2	13	38	ATP1A1,ATP1B1,ATP2A2,CAMK2D,CAMK2G,PDE4D,CHGA,AKAP6,PRKG1,RGS2,SLC8A1,SOD1,KCNMA1
Upregulated in NM+ (Cortex vs NM+)	GO: Biological Process	GO:1900034	regulation of cellular response to heat		3.099E-4	1	0	4.933E-3	4.799E-2	21	79	MAPT,CAMK2B,CAMK2D,CAMK2G,BAG4,BAG3,NUP93,MAPK1,NUP58,FKBP4,SEC13,CHORDC1,MTOR,NUP50,HSPH1,MLST8,GSK3B,HSPA8,HSP90AA1,HSP90AB1,DNAJB1
Upregulated in NM+ (Cortex vs NM+)	GO: Biological Process	GO:0042416	dopamine biosynthetic process		3.162E-4	1	0	5.026E-3	4.890E-2	7	13	NR4A2,DDC,SLC6A3,VPS35,SNCA,GCH1,TH
Upregulated in NM+ (Cortex vs NM+)	GO: Biological Process	GO:0010882	regulation of cardiac muscle contraction by calcium ion signaling		3.188E-4	1	0	5.058E-3	4.921E-2	11	29	ANK2,ATP1B1,ATP2A2,CALM1,CALM3,CAMK2D,TMEM38A,PRKACA,FKBP1B,SLC8A1,SLC9A1
Upregulated in NM+ (Cortex vs NM+)	GO: Biological Process	GO:0001504	neurotransmitter uptake		3.352E-4	1	0	5.300E-3	5.156E-2	16	53	NTSR1,SYNGR3,DRD2,TOR1A,RGS2,RGS4,ARL6IP5,SLC1A1,SLC6A3,SLC6A11,SLC18A2,SNAP25,SNCA,ARL6IP1,SLC38A1,SLC17A6
Upregulated in NM+ (Cortex vs NM+)	GO: Biological Process	GO:0051452	intracellular pH reduction		3.352E-4	1	0	5.300E-3	5.156E-2	16	53	AQP11,ATP6V1A,ATP6V1B2,ATP6V1C1,ATP6V1E1,ATP6V0B,ATP6V0A1,ATP6V0D1,ATP6V1F,ATP6V1G1,DMXL1,ATP6V1D,ATP6V1H,DMXL2,ATP6V0E2,RAB7A
Upregulated in NM+ (Cortex vs NM+)	GO: Biological Process	GO:0009308	amine metabolic process		3.362E-4	1	0	5.308E-3	5.164E-2	33	149	ABAT,MECP2,SATL1,NR4A2,OAZ2,PEBP1,CHRNB2,PNKD,PSMA4,PSMB2,PSMB3,PSMB5,PSMB7,PSMD1,PSMD8,PSMD10,PSMD12,PSMD13,DDC,PSMD6,DHPS,PSMD14,FH,GDE1,AZIN1,SLC6A3,VPS35,SMS,SNCA,OAZ3,SRM,HPRT1,ATCAY
Upregulated in NM+ (Cortex vs NM+)	GO: Biological Process	GO:0006688	glycosphingolipid biosynthetic process		3.607E-4	1	0	5.675E-3	5.521E-2	10	25	B3GALT2,B3GALT1,B4GALT6,B4GALT5,ST8SIA5,ST8SIA3,ST8SIA1,B4GALNT1,ST8SIA6,ST6GALNAC5
Upregulated in NM+ (Cortex vs NM+)	GO: Biological Process	GO:0086064	cell communication by electrical coupling involved in cardiac conduction		3.607E-4	1	0	5.675E-3	5.521E-2	10	25	ATP1A1,ATP1A3,ATP1B1,CALM1,CALM3,CAMK2D,PDE4D,PRKACA,FKBP1B,SLC8A1
Upregulated in NM+ (Cortex vs NM+)	GO: Biological Process	GO:0032388	positive regulation of intracellular transport		3.636E-4	1	0	5.712E-3	5.557E-2	46	231	MAP2,MECP2,STX18,SLC35D3,ARF1,ASPH,CDK5R1,CACNB3,OAZ2,PDCD5,PAK1,CDC42,CDK5,NPEPPS,BAG3,PRKACA,MAPK1,PRNP,TM9SF4,B3GAT3,DYNC1H1,RAN,HUWE1,ZFAND1,TENM1,EMD,NUTF2,SCP2,SHH,RUFY3,TMEM30A,OAZ3,EFCAB7,VPS11,GAS6,STXBP1,VAMP2,GSK3B,KIF3A,PTPN5,PDCD10,CHP1,HRAS,PINK1,UBE2J2,KCNB1
Upregulated in NM+ (Cortex vs NM+)	GO: Biological Process	GO:0030900	forebrain development		3.656E-4	1	0	5.734E-3	5.578E-2	78	445	MKKS,USP9X,UNCX,APLP2,FEZF1,ATIC,MYH10,KIF1A,BBS4,NCAM1,NEFL,CDK5R1,BNIP3,CDK5R2,NR4A2,OGDH,CCKAR,OXTR,PAFAH1B1,PAK1,DCLK1,CDK5,NUMBL,PFDN1,CHRNB2,SLIT2,JAKMIP1,MBOAT7,DPCD,POU3F2,CRKL,CHD5,CNTNAP2,SLITRK5,PRKG1,PSEN2,DAB1,DCX,PTPRS,DRD2,ROBO2,EPHA5,ERBB4,FABP7,UCHL5,PGAP1,FGF13,SHH,SLC6A3,SLC8A1,RAB3GAP1,SRD5A1,SSTR1,SSTR2,MAPK8IP3,TTBK2,PLCB1,DCLK2,GNAO1,RPGRIP1L,GRIN1,ARHGAP35,GSK3B,KIF3A,TH,T…
Upregulated in NM+ (Cortex vs NM+)	GO: Biological Process	GO:0009206	purine ribonucleoside triphosphate biosynthetic process		3.689E-4	1	0	5.756E-3	5.599E-2	40	193	MECP2,NME5,ALDOA,MSH2,SLC25A12,ATP5F1A,ATP5F1B,ATP5F1C,ATP5F1D,ATP5MC3,NDUFA3,NDUFA5,NDUFAB1,NDUFB4,NDUFB5,NDUFB6,NDUFC1,NDUFS3,NDUFS8,LDHD,COX7A2L,PKM,COX7B,COX8A,COX10,CYC1,NDUFS7,DLD,PID1,STOML2,SLC25A33,DNAJC30,SNCA,ISCU,UQCRC1,UQCRC2,VCP,PINK1,IMPDH1,IMPDH2
Upregulated in NM+ (Cortex vs NM+)	GO: Biological Process	GO:0034767	positive regulation of ion transmembrane transport		3.689E-4	1	0	5.756E-3	5.599E-2	40	193	ASIC2,AMIGO1,ANK2,SLC25A4,ARF1,ASPH,ATP1B1,ATP1B3,CACNB2,CACNB3,CACNB4,CALM1,CALM3,HCN1,NTSR1,OPRK1,CFL1,AKAP7,AKAP6,PRKG1,NOS1AP,DPP6,RGS7,CACNG8,EHD3,CACNG3,FGF14,CX3CL1,LRRC55,SLC9A1,SNCA,STIM1,ARL6IP1,PLCB1,ACSL6,NEDD4L,THY1,CHP1,PINK1,WNK2
Upregulated in NM+ (Cortex vs NM+)	GO: Biological Process	GO:0044272	sulfur compound biosynthetic process		3.689E-4	1	0	5.756E-3	5.599E-2	40	193	ACACA,ACLY,CHST1,PAPSS1,CDO1,PDHB,B4GALT6,B4GALT5,CHPF2,ELOVL6,CHAC1,MPC2,DLAT,DLD,CHPF,UST,HSD17B12,CHSY3,SCD5,ACSL3,ACSL4,ST3GAL1,ST3GAL3,CSPG5,B3GNT2,SNCA,CHAC2,ELOVL4,GCLM,ACSL6,LIAS,MAT2B,GSS,GSTA4,GSTT1,HAGH,ELOVL5,CHST7,B3GALT6,PDHX
Upregulated in NM+ (Cortex vs NM+)	GO: Biological Process	GO:0032212	positive regulation of telomere maintenance via telomerase		3.750E-4	1	0	5.842E-3	5.683E-2	12	34	CCT6A,PARN,PKIB,MAPK1,HMBOX1,CCT7,CCT4,CCT2,CCT5,CCT8,TCP1,CCT3
Upregulated in NM+ (Cortex vs NM+)	GO: Biological Process	GO:2000369	regulation of clathrin-dependent endocytosis		3.799E-4	1	0	5.898E-3	5.738E-2	8	17	WASL,UBQLN2,DNAJC6,SNAP91,SH3GL2,AAK1,SYT11,SMAP1
Upregulated in NM+ (Cortex vs NM+)	GO: Biological Process	GO:1904889	regulation of excitatory synapse assembly		3.799E-4	1	0	5.898E-3	5.738E-2	8	17	LRFN1,CBLN1,NRXN1,LRRTM2,PTPRS,VSTM5,LRRTM1,LRRC4B
Upregulated in NM+ (Cortex vs NM+)	GO: Biological Process	GO:1905477	positive regulation of protein localization to membrane		3.866E-4	1	0	5.971E-3	5.808E-2	31	138	CNST,AP2B1,NLGN2,DPP10,MYO5A,RAB11A,CDK5R1,NMT1,CACNB3,PDCD5,PAK1,CDK5,NRXN1,CLIP3,PPP3R1,MAPK8,PRNP,DPP6,ACSL3,RAB11FIP2,EFCAB7,PGRMC1,RER1,CHP1,HRAS,YWHAB,YWHAG,YWHAH,YWHAZ,NKD2,KCNB1
Upregulated in NM+ (Cortex vs NM+)	GO: Biological Process	GO:0097107	postsynaptic density assembly		3.869E-4	1	0	5.971E-3	5.808E-2	9	21	NLGN2,LRFN1,CBLN1,NRXN1,NRXN2,LRRTM2,PTPRS,LRRTM1,LRRC4B
Upregulated in NM+ (Cortex vs NM+)	GO: Biological Process	GO:0042220	response to cocaine		3.871E-4	1	0	5.971E-3	5.808E-2	18	64	ABAT,MECP2,NCAM1,OPRK1,CCNA2,OXTR,CDK5,CHRNB2,PITX3,DRD2,RGS4,SLC6A3,MTOR,SNCA,UBE3A,HSPA5,HSP90AB1,HTR2A
Upregulated in NM+ (Cortex vs NM+)	GO: Biological Process	GO:1902110	positive regulation of mitochondrial membrane permeability involved in apoptotic process		3.871E-4	1	0	5.971E-3	5.808E-2	18	64	SLC25A5,TMEM14A,BLOC1S2,STPG1,BNIP3,NMT1,ATF2,PPP3R1,MAPK8,MIR29A,SLC35F6,RHOT1,MOAP1,GSK3B,YWHAB,YWHAG,YWHAH,YWHAZ
Upregulated in NM+ (Cortex vs NM+)	GO: Biological Process	GO:0043687	post-translational protein modification		3.917E-4	1	0	6.032E-3	5.868E-2	66	364	MATN3,BTBD1,MEN1,KCTD6,KLHL13,CUL4B,CUL2,APLP2,COPS3,SCG3,RAB11A,NAE1,BTRC,NUCB1,STT3B,CCNF,RAB11B,CHGB,ASB5,DDA1,ATG5,FBXL14,FBXL15,PPIB,PSMA4,PSMB2,PSMB3,PSMB5,PSMB7,PSMD1,PSMD8,PSMD10,PSMD12,PSMD13,LCMT2,FBXO2,COPS7A,PSMD6,RAB2A,RAB3A,FBXO31,COPS4,PSMD14,FBXO30,SDC2,LCMT1,MIA3,ASB4,FBXO21,CAND1,GAS6,WSB2,KLHL9,COPS8,CKAP4,KLHL22,FBXL16,FBXL20,VGF,IGFBP1,IGFBP4,FBXO44,SCG2,KBTBD6,CUL5,RAB1B
Upregulated in NM+ (Cortex vs NM+)	GO: Biological Process	GO:0035725	sodium ion transmembrane transport		3.950E-4	1	0	6.074E-3	5.909E-2	44	219	ASIC2,SLC24A3,HCN3,ARF1,ATP1A1,ATP1A3,ATP1B1,ATP1B3,HCN1,CAMK2D,SLC10A4,NALCN,SLC23A2,HCN4,SLC6A15,SCN2A,SCN2B,SCN3A,SCN4B,SCN7A,FGF12,FGF13,SLC9A6,SLC1A1,SLC6A3,SLC6A11,SLC8A2,SLC8A1,SLC9A1,SLC18A2,SLC20A2,SCN3B,HECW1,GPD1L,PLCB1,NEDD4L,GRIA2,GRIK2,CHP1,YWHAH,SLC38A1,WNK2,NETO2,SLC4A10
Upregulated in NM+ (Cortex vs NM+)	GO: Biological Process	GO:0018209	peptidyl-serine modification		3.989E-4	1	0	6.123E-3	5.957E-2	63	344	MARK1,GALNT13,ULK1,SPTBN4,TBK1,CAPRIN2,CDK5R1,BRAF,CAMK2B,CAMK2D,UHMK1,DYRK1B,PAK1,PAQR3,DCLK1,CDK5,PDE4D,TERF2IP,NRXN1,BAG4,CSNK1D,CSNK1G3,PRKAA2,PRKACA,PRKACB,PRKCA,PRKCG,PRKCZ,PRKDC,PRKG1,MAPK1,MAPK8,MAPK9,MAP2K2,SPOCK2,TLK1,RET,EIF4G1,TENM1,DMTN,HAX1,LMTK2,INPP5F,MTOR,MAST1,SNCA,MAST3,INPP5K,GAS6,MAST2,GPD1L,TTBK2,MAMDC2,DCLK2,GSK3B,PWP1,PDCD10,HK1,PPP1R15A,TXN,HSP90AA1,HSP90AB1,PINK1
Upregulated in NM+ (Cortex vs NM+)	GO: Biological Process	GO:1903748	negative regulation of establishment of protein localization to mitochondrion		4.062E-4	1	0	6.195E-3	6.027E-2	6	10	MAPT,SIAH3,BAG4,BAG3,HSPH1,DNAJA1
Upregulated in NM+ (Cortex vs NM+)	GO: Biological Process	GO:1904350	regulation of protein catabolic process in the vacuole		4.062E-4	1	0	6.195E-3	6.027E-2	6	10	MGAT3,RNF128,LAPTM4B,VPS35,GBA,ATP13A2
Upregulated in NM+ (Cortex vs NM+)	GO: Biological Process	GO:0010635	regulation of mitochondrial fusion		4.062E-4	1	0	6.195E-3	6.027E-2	6	10	PLD6,BNIP3,OPA1,PID1,DNM1L,VAT1
Upregulated in NM+ (Cortex vs NM+)	GO: Biological Process	GO:1990504	dense core granule exocytosis		4.062E-4	1	0	6.195E-3	6.027E-2	6	10	CADPS,UNC13C,UNC13A,STXBP1,SYT4,CADPS2
Upregulated in NM+ (Cortex vs NM+)	GO: Biological Process	GO:0019320	hexose catabolic process		4.081E-4	1	0	6.214E-3	6.045E-2	17	59	ALDH1A1,ALDOA,ALDOC,MPI,SLC25A12,PGM2L1,BPGM,PFKM,PGAM1,PKM,ENO2,FUT9,GAPDH,GPI,TPI1,HK1,LDHA
Upregulated in NM+ (Cortex vs NM+)	GO: Biological Process	GO:0009199	ribonucleoside triphosphate metabolic process		4.110E-4	1	0	6.248E-3	6.078E-2	43	213	MECP2,NME5,ALDOA,AMPD2,MSH2,SLC25A12,ATP5F1A,ATP5F1B,ATP5F1C,ATP5F1D,ATP5MC3,NDUFA3,NDUFA5,NDUFAB1,NDUFB4,NDUFB5,NDUFB6,NDUFC1,NDUFS3,NDUFS8,LDHD,OPA1,COX7A2L,PKM,COX7B,COX8A,COX10,CYC1,NDUFS7,DLD,PID1,RAN,STOML2,SLC25A33,DNAJC30,SNCA,ISCU,UQCRC1,UQCRC2,VCP,PINK1,IMPDH1,IMPDH2
Upregulated in NM+ (Cortex vs NM+)	GO: Biological Process	GO:0006885	regulation of pH		4.188E-4	1	0	6.356E-3	6.183E-2	26	109	MAFG,AQP11,ATP5F1B,ATP6V1A,ATP6V1B2,ATP6V1C1,ATP6V1E1,ATP6V0B,ATP6V0A1,ATP6AP1,ATP6V0D1,ATP6V1F,ATP6V1G1,MAPK1,TM9SF4,DMXL1,ATP6V1D,SLC9A6,SLC4A3,SLC9A1,ATP6V1H,DMXL2,CHP1,ATP6V0E2,RAB7A,SLC4A10
Upregulated in NM+ (Cortex vs NM+)	GO: Biological Process	GO:0099011	neuronal dense core vesicle exocytosis		4.231E-4	1	0	6.370E-3	6.197E-2	5	7	CADPS,UNC13C,UNC13A,STXBP1,SYT4
Upregulated in NM+ (Cortex vs NM+)	GO: Biological Process	GO:0099703	induction of synaptic vesicle exocytosis by positive regulation of presynaptic cytosolic calcium ion concentration		4.231E-4	1	0	6.370E-3	6.197E-2	5	7	CACNA1B,CACNB2,CACNB4,CDK5,ERC1
Upregulated in NM+ (Cortex vs NM+)	GO: Biological Process	GO:0099533	positive regulation of presynaptic cytosolic calcium concentration		4.231E-4	1	0	6.370E-3	6.197E-2	5	7	CACNA1B,CACNB2,CACNB4,CDK5,ERC1
Upregulated in NM+ (Cortex vs NM+)	GO: Biological Process	GO:0099525	presynaptic dense core vesicle exocytosis		4.231E-4	1	0	6.370E-3	6.197E-2	5	7	CADPS,UNC13C,UNC13A,STXBP1,SYT4
Upregulated in NM+ (Cortex vs NM+)	GO: Biological Process	GO:0035384	thioester biosynthetic process		4.238E-4	1	0	6.370E-3	6.197E-2	16	54	ACACA,ACLY,PDHB,ELOVL6,MPC2,DLAT,DLD,HSD17B12,SCD5,ACSL3,ACSL4,SNCA,ELOVL4,ACSL6,ELOVL5,PDHX
Upregulated in NM+ (Cortex vs NM+)	GO: Biological Process	GO:0071616	acyl-CoA biosynthetic process		4.238E-4	1	0	6.370E-3	6.197E-2	16	54	ACACA,ACLY,PDHB,ELOVL6,MPC2,DLAT,DLD,HSD17B12,SCD5,ACSL3,ACSL4,SNCA,ELOVL4,ACSL6,ELOVL5,PDHX
Upregulated in NM+ (Cortex vs NM+)	GO: Biological Process	GO:0065002	intracellular protein transmembrane transport		4.316E-4	1	0	6.461E-3	6.286E-2	15	49	DNAJC19,TIMM23,BCR,PEX7,PEX16,TOMM20,SEC61A2,RTN2,TOMM40L,TOMM40,TIMM50,SRP54,SEC61B,HSPA5,HSPD1
Upregulated in NM+ (Cortex vs NM+)	GO: Biological Process	GO:0043270	positive regulation of ion transport		4.320E-4	1	0	6.461E-3	6.286E-2	63	345	ABAT,ASIC2,AMIGO1,ANK2,SLC25A4,ARF1,ASPH,ATP1B1,ATP1B3,ATP2B2,CHRNA6,CACNB2,CACNB3,CACNB4,CALM1,CALM3,HCN1,NTSR1,OPRK1,CFL1,CHRNA4,CHRNB2,CNTN1,AKAP7,AKAP6,PRKG1,MAPK9,NOS1AP,DPP6,DRD2,RGS7,CACNG8,FABP3,EHD3,CACNG3,SCN4B,FGF12,FGF14,FHL1,CX3CL1,LRRC55,RAB3GAP1,SLC9A1,SNCA,SCN3B,ATP8A2,STC1,STIM1,GPD1L,STXBP1,ARL6IP1,PLCB1,SYT4,GNAS,ACSL6,NEDD4L,GRIN1,THY1,CHP1,PINK1,ITPR1,WNK2,RTN4
Upregulated in NM+ (Cortex vs NM+)	GO: Biological Process	GO:0006903	vesicle targeting		4.325E-4	1	0	6.461E-3	6.286E-2	85	496	MKKS,TMEM17,ODF2L,PEF1,NME5,CNIH2,CCDC113,USO1,DYNLL1,GBF1,RAB11A,NAPA,BBS4,NSF,OCRL,ATP6V0D1,PAFAH1B1,NEURL1,TRAPPC1,SNAP29,SNX10,TTLL1,ATXN10,ATG5,PPP2R1A,CSNK1D,PRKACA,CEP41,PRKAR2B,LRRC49,CKAP5,DCX,CNIH3,DYNLRB1,DYNC1H1,DYNC1I2,TCTEX1D2,IFT57,HAUS2,ACTR1A,BBS7,CNIH1,TBC1D19,TBC1D7,CEP76,EHD3,ARL6,TUBB4A,TUBB4B,ATP6V1D,SEC23A,SEC13,DCTN2,NLGN1,SEC31A,KIFAP3,YKT6,GALNT11,INTU,TTBK2,HYLS1,SCFD1,…
Upregulated in NM+ (Cortex vs NM+)	GO: Biological Process	GO:0060998	regulation of dendritic spine development		4.326E-4	1	0	6.461E-3	6.286E-2	23	92	MECP2,NLGN2,ARF1,CAPRIN2,CDK5R1,CAMK2B,OPA1,PAFAH1B1,NEURL1,PAK3,CDK5,CFL1,PTPRS,ARHGAP44,DNM1L,CPEB3,NLGN1,MTOR,DHX36,FSTL4,CUX2,UBE3A,LRP8
Upregulated in NM+ (Cortex vs NM+)	GO: Biological Process	GO:0060048	cardiac muscle contraction		4.337E-4	1	0	6.468E-3	6.292E-2	33	151	ANK2,ATP1A1,ATP1A3,ATP1B1,ATP2A2,CACNA1G,CACNB2,CALM1,CALM3,CAMK2D,PDE4D,CHGA,TMEM38A,AKAP6,PRKACA,NOS1AP,PSEN2,HCN4,RGS2,EHD3,SCN2B,SCN4B,FGF12,FGF13,FKBP1B,SLC8A1,SLC9A1,MTOR,SCN3B,STC1,GPD1L,NEDD4L,KCND3
Upregulated in NM+ (Cortex vs NM+)	GO: Biological Process	GO:0050885	neuromuscular process controlling balance		4.425E-4	1	0	6.589E-3	6.410E-2	19	70	NLGN2,CNTNAP1,APLP2,PDE8B,ATP2B2,MYH10,MYO5A,BCR,NEFL,HERC1,CAMK2B,PAFAH1B1,NRXN1,PSAP,JPH4,RBFOX2,HEXB,KCNMA1,JPH3
Upregulated in NM+ (Cortex vs NM+)	GO: Biological Process	GO:0050690	regulation of defense response to virus by virus		4.491E-4	1	0	6.666E-3	6.485E-2	11	30	AP2A1,AP2A2,AP2B1,ARF1,AP1M1,CD8B,AP2M1,AP2S1,PACS1,ATP6V1H,KPNA6
Upregulated in NM+ (Cortex vs NM+)	GO: Biological Process	GO:0095500	acetylcholine receptor signaling pathway		4.491E-4	1	0	6.666E-3	6.485E-2	11	30	SORBS2,CDK5R1,CHRM5,CHRNA4,CHRNB2,CRKL,LYPD1,PLCB1,HRH3,RGS8,LY6H
Upregulated in NM+ (Cortex vs NM+)	GO: Biological Process	GO:0003013	circulatory system process		4.637E-4	1	0	6.872E-3	6.685E-2	103	624	MKKS,ABAT,ASIC2,MECP2,ADH5,AGTR1,ANK2,AR,SPTBN4,ASPH,ATP1A1,ATP1A3,ATP1B1,ATP1B3,ATP2A2,ATP2A3,ATP2B2,ATP2B3,BBS4,BCR,CACNA1G,CACNA1B,CACNA1E,CACNB2,CACNB3,CACNB4,NPY1R,CALM1,CALM3,CAMK2D,NTSR1,OXTR,PEBP1,CDC42,PDE4D,CACNA2D2,CHGA,SLIT2,TMEM38A,AKAP6,ATG5,POMC,AKAP12,PRKACA,PRKCA,PRKG1,RASL10B,NOS1AP,PSEN2,PTPRM,PTPRO,CYB5R3,DRD2,RAP1GDS1,HCN4,DNM1L,RGS2,RGS4,CACNG8,ATP6AP2,SCPEP1,IMMP2L,EPHX2,ZM…
Upregulated in NM+ (Cortex vs NM+)	GO: Biological Process	GO:1903831	signal transduction involved in cellular response to ammonium ion		4.731E-4	1	0	6.999E-3	6.809E-2	25	104	SORBS2,CDK5R1,GNG2,CHRM5,CHRNA4,CHRNB2,CRKL,CALY,LYPD1,DRD2,RGS4,NSG2,NSG1,VPS35,GNB5,PLCB1,GNAL,GNAO1,GNAS,GSK3B,HRH3,HTR2A,HTR5A,RGS8,LY6H
Upregulated in NM+ (Cortex vs NM+)	GO: Biological Process	GO:0007041	lysosomal transport		4.867E-4	1	0	7.190E-3	6.995E-2	26	110	VPS18,ARF1,EPG5,HGS,CHMP2B,GCC2,GPRASP1,PSAP,CACNG8,VPS53,CCDC91,EHD3,CACNG3,HOOK1,VPS35,VPS41,C9orf72,VPS11,SNX16,UBXN6,AKTIP,HSPA8,VCP,PINK1,RAB7A,NCOA4
Upregulated in NM+ (Cortex vs NM+)	GO: Biological Process	GO:0006099	tricarboxylic acid cycle		5.088E-4	1	0	7.495E-3	7.291E-2	12	35	MDH1,MDH2,ME2,OGDH,PDHB,DLAT,DLD,FH,OGDHL,ME3,IDH3G,FAHD1
Upregulated in NM+ (Cortex vs NM+)	GO: Biological Process	GO:0007010	cytoskeleton organization		5.089E-4	1	0	7.495E-3	7.291E-2	243	1664	MKKS,TMEM17,MAP1A,MAP1B,MAP2,MAP6,MAPT,MARK1,ACTG1,TUBGCP5,MECP2,ADD2,STRIP2,ODF2L,NME5,ALDOA,SORBS2,KLHL1,ANK1,ANK2,KNSTRN,CNTNAP1,CAMSAP3,GBA2,ARF1,SPTBN4,ARHGDIA,CCDC113,DYNLL1,TRIM37,MYH10,RAB11A,BBS4,BCR,BICD1,NEFM,NEFH,NEFL,CDK5R1,BRAF,WASF1,WASL,CAMK2B,OCRL,CCKAR,CCNF,ATP6V0D1,INA,PAFAH1B1,NEURL1,CD47,PAK1,PAK3,PAM,CDC42,ZMYM4,CDK5,CETN3,CFL1,WIPF3,PFDN1,PARVB,SNAP29,SLIT2,PIN1,CLTC,CCSER2…
Upregulated in NM+ (Cortex vs NM+)	GO: Biological Process	GO:1902115	regulation of organelle assembly		5.139E-4	1	0	7.556E-3	7.351E-2	47	241	ODF2L,STX18,PIP4K2B,ULK1,LRFN1,DYNLL1,TRIM37,BBS4,CBLN1,NRXN1,RAB3GAP2,ATG5,UBQLN2,PHF23,CHMP2B,PRKAA2,LRRTM2,MAPK8,MAPK9,PTPRS,G3BP2,DYNC1H1,TCTEX1D2,TBC1D19,TBC1D7,CEP76,SDC1,SDCBP,RAB3GAP1,C9orf72,VPS11,GAP43,TTBK2,ARHGEF9,SCFD1,ATMIN,TBC1D30,SYNE1,ARHGAP35,VDAC3,PINK1,IFT46,LRRTM1,CHMP1B,LRRC4B,STAM,RAB1B
Upregulated in NM+ (Cortex vs NM+)	GO: Biological Process	GO:2000311	regulation of AMPA receptor activity		5.234E-4	1	0	7.661E-3	7.453E-2	10	26	NLGN2,CNIH2,SHISA9,NRXN1,CNIH3,CACNG8,CACNG3,NLGN1,GSG1L,MAPK8IP2
Upregulated in NM+ (Cortex vs NM+)	GO: Biological Process	GO:0070129	regulation of mitochondrial translation		5.234E-4	1	0	7.661E-3	7.453E-2	10	26	COA3,C1QBP,FASTKD3,TRMT10C,RMND1,LRPPRC,UQCC1,TRUB2,CDK5RAP1,MPV17L2
Upregulated in NM+ (Cortex vs NM+)	GO: Biological Process	GO:0046856	phosphatidylinositol dephosphorylation		5.234E-4	1	0	7.661E-3	7.453E-2	10	26	MTMR9,INPP4B,SYNJ1,OCRL,MTMR7,MTMR4,CHRM5,INPP5F,SACM1L,INPP5K
Upregulated in NM+ (Cortex vs NM+)	GO: Biological Process	GO:0031396	regulation of protein ubiquitination		5.348E-4	1	0	7.814E-3	7.602E-2	44	222	PEF1,WDR48,BSN,PRICKLE1,CAMLG,CDK5,PIN1,ATG5,UBQLN1,PHF23,PRKCG,MAPK8,MAPK9,PSEN2,PSMD10,FBXO2,RASSF5,DNM1L,HUWE1,VPS28,NHLRC1,TBC1D7,OTUB1,MTOR,DCUN1D4,UBE2S,GOLGA2,PCLO,NDFIP1,GLMN,RNF180,CHP1,U2AF2,HSPBP1,UBB,UBE2N,UBE3A,DNAJA1,HSPA5,HSP90AA1,HSP90AB1,TSPYL5,PINK1,LIMK1
Upregulated in NM+ (Cortex vs NM+)	GO: Biological Process	GO:0086010	membrane depolarization during action potential		5.422E-4	1	0	7.898E-3	7.683E-2	13	40	ANK2,CACNA1G,CACNB2,PDE4D,HCN4,SCN2A,SCN2B,SCN3A,SCN4B,SCN7A,SLC8A1,SCN3B,YWHAH
Upregulated in NM+ (Cortex vs NM+)	GO: Biological Process	GO:0099068	postsynapse assembly		5.422E-4	1	0	7.898E-3	7.683E-2	13	40	NLGN2,LRFN1,CBLN1,NRXN1,NRXN2,LRRTM2,PTPRS,NLGN4Y,NLGN1,GAP43,ARHGEF9,LRRTM1,LRRC4B
Upregulated in NM+ (Cortex vs NM+)	GO: Biological Process	GO:0047496	vesicle transport along microtubule		5.489E-4	1	0	7.959E-3	7.743E-2	15	50	MAP2,MECP2,CNIH2,BLOC1S2,MADD,KIF1A,PAFAH1B1,PRKCZ,DYNC1H1,DYNC1I1,SYBU,KIFAP3,AP3M2,KIF3A,AP3B2
Upregulated in NM+ (Cortex vs NM+)	GO: Biological Process	GO:0014075	response to amine		5.489E-4	1	0	7.959E-3	7.743E-2	15	50	ASS1,CALM3,NR4A2,OXTR,PPP3CA,DRD2,RGS2,RGS4,RGS17,SLC18A2,SOD1,GNAL,GRIN1,TH,HPRT1
Upregulated in NM+ (Cortex vs NM+)	GO: Biological Process	GO:0061001	regulation of dendritic spine morphogenesis		5.489E-4	1	0	7.959E-3	7.743E-2	15	50	CAPRIN2,CDK5R1,CAMK2B,OPA1,PAFAH1B1,PAK3,CDK5,CFL1,ARHGAP44,DNM1L,NLGN1,DHX36,CUX2,UBE3A,LRP8
Upregulated in NM+ (Cortex vs NM+)	GO: Biological Process	GO:0007628	adult walking behavior		5.538E-4	1	0	8.018E-3	7.801E-2	14	45	MAPT,KLHL1,SPTBN4,CACNB4,ABHD12,DAB1,DRD2,OXR1,EFNB3,ZMPSTE24,CEND1,GLRB,UCHL1,KCNMA1
Upregulated in NM+ (Cortex vs NM+)	GO: Biological Process	GO:0048199	vesicle targeting, to, from or within Golgi		5.588E-4	1	0	8.077E-3	7.858E-2	82	479	MKKS,TMEM17,ODF2L,PEF1,NME5,CNIH2,CCDC113,USO1,DYNLL1,GBF1,RAB11A,NAPA,BBS4,NSF,OCRL,ATP6V0D1,PAFAH1B1,NEURL1,TRAPPC1,SNAP29,SNX10,TTLL1,ATXN10,ATG5,PPP2R1A,CSNK1D,PRKACA,CEP41,PRKAR2B,LRRC49,CKAP5,DCX,CNIH3,DYNLRB1,DYNC1H1,DYNC1I2,TCTEX1D2,IFT57,HAUS2,ACTR1A,BBS7,CNIH1,TBC1D19,TBC1D7,CEP76,EHD3,ARL6,TUBB4A,TUBB4B,ATP6V1D,SEC23A,SEC13,DCTN2,SEC31A,KIFAP3,GALNT11,INTU,TTBK2,HYLS1,SCFD1,GOLGA2,ATMI…
Upregulated in NM+ (Cortex vs NM+)	GO: Biological Process	GO:1903532	positive regulation of secretion by cell		5.599E-4	1	0	8.081E-3	7.861E-2	84	493	ABAT,ACHE,SCAMP5,NLGN2,ARF1,CADPS,MCU,CD274,DYNLL1,MYH10,ATP6AP1,NELL2,CACNA1G,CDK5R2,CACNA1B,CHRNA6,CACNB2,CACNB4,NTSR1,SYT7,CCKAR,OPRK1,OXCT1,OXTR,HGS,CDK5,PFKM,CHRNA4,CHRNB2,MPC2,STXBP5L,PPIA,PPID,AKAP12,PPP3CB,PRKCA,PRKCZ,RASL10B,RAB3A,RAB27B,DRD2,DNM1L,PRRT2,STX1B,SDC1,SDCBP,PYDC1,SYBU,NLGN1,RAB3GAP1,VPS35,RIMS1,SNAP25,EXOC2,SNCA,UNC13A,DHX36,SOX11,GAPDH,ERC1,STXBP1,SYT1,SYT4,TAC1,GPI,CLASP1…
Upregulated in NM+ (Cortex vs NM+)	GO: Biological Process	GO:0032802	low-density lipoprotein particle receptor catabolic process		5.669E-4	1	0	8.121E-3	7.900E-2	7	14	AP2A1,AP2A2,AP2B1,AP2M1,AP2S1,CLTA,CLTC
Upregulated in NM+ (Cortex vs NM+)	GO: Biological Process	GO:0019896	axonal transport of mitochondrion		5.669E-4	1	0	8.121E-3	7.900E-2	7	14	MAP6,MAPT,NEFL,OPA1,SYBU,ACTR10,UCHL1
Upregulated in NM+ (Cortex vs NM+)	GO: Biological Process	GO:0048308	organelle inheritance		5.669E-4	1	0	8.121E-3	7.900E-2	7	14	GBF1,MAPK1,MAP2K2,VCPIP1,GOLGA2,PDCD10,YWHAZ
Upregulated in NM+ (Cortex vs NM+)	GO: Biological Process	GO:0048313	Golgi inheritance		5.669E-4	1	0	8.121E-3	7.900E-2	7	14	GBF1,MAPK1,MAP2K2,VCPIP1,GOLGA2,PDCD10,YWHAZ
Upregulated in NM+ (Cortex vs NM+)	GO: Biological Process	GO:0099151	regulation of postsynaptic density assembly		5.669E-4	1	0	8.121E-3	7.900E-2	7	14	LRFN1,CBLN1,NRXN1,LRRTM2,PTPRS,LRRTM1,LRRC4B
Upregulated in NM+ (Cortex vs NM+)	GO: Biological Process	GO:0010469	regulation of signaling receptor activity		5.685E-4	1	0	8.130E-3	7.909E-2	40	197	LRRC7,NLGN2,CNIH2,APLP2,LYNX1,BICD1,NEFL,GPRC5A,SHISA9,NEURL1,CDK5,PDE4D,CFL1,CHRNA4,MTRNR2L1,NRXN1,CNRIP1,PPP2CA,PPP2R5B,PSEN2,DAPK1,CNIH3,LYPD1,CACNG8,CACNG3,NLGN1,RPH3A,DKK3,GRIA1,GRIA2,GRIA3,GRIA4,GRIN1,GSG1L,MAPK8IP2,LDOC1,PHLDA2,PINK1,NETO2,LY6H
Upregulated in NM+ (Cortex vs NM+)	GO: Biological Process	GO:1903828	negative regulation of cellular protein localization		5.774E-4	1	0	8.245E-3	8.021E-2	28	123	MAP1A,MAPT,SIAH3,DCLK1,CDK5,AP2M1,CLTC,MAGED1,BAG4,BAG3,PPP2CA,PKIA,LYPD1,PID1,RANGAP1,MRAP2,DMTN,VPS35,INPP5K,HSPH1,GDI1,TTBK2,DCLK2,NEDD4L,GSK3B,CHP1,TXN,DNAJA1
Upregulated in NM+ (Cortex vs NM+)	GO: Biological Process	GO:0032434	regulation of proteasomal ubiquitin-dependent protein catabolic process		5.784E-4	1	0	8.248E-3	8.024E-2	29	129	MAP1A,PRICKLE1,CAMLG,DDA1,UBQLN2,UBQLN1,RNF14,CSNK1D,MAPK8,MAPK9,PSEN2,PSMD10,BBS7,UCHL5,SDCBP,SHH,GBA,GSK3B,GLMN,RNF180,UBE2K,HSPBP1,UBE2V2,VCP,HSP90AB1,WNT10B,NKD2,USP7,USP5
Upregulated in NM+ (Cortex vs NM+)	GO: Biological Process	GO:1902686	mitochondrial outer membrane permeabilization involved in programmed cell death		5.820E-4	1	0	8.286E-3	8.061E-2	18	66	SLC25A5,TMEM14A,BLOC1S2,STPG1,BNIP3,NMT1,ATF2,PPP3R1,MAPK8,MIR29A,SLC35F6,RHOT1,MOAP1,GSK3B,YWHAB,YWHAG,YWHAH,YWHAZ
Upregulated in NM+ (Cortex vs NM+)	GO: Biological Process	GO:0021756	striatum development		5.854E-4	1	0	8.322E-3	8.096E-2	9	22	MKKS,BBS4,OGDH,JAKMIP1,CNTNAP2,SLITRK5,DRD2,HPRT1,FOXP2
Upregulated in NM+ (Cortex vs NM+)	GO: Biological Process	GO:0051047	positive regulation of secretion		5.928E-4	1	0	8.414E-3	8.185E-2	89	529	ABAT,ACHE,SCAMP5,NLGN2,ARF1,CADPS,MCU,CD274,DYNLL1,MYH10,ATP6AP1,NELL2,CACNA1G,CDK5R2,CACNA1B,CHRNA6,CACNB2,CACNB4,NTSR1,SYT7,CCKAR,OPRK1,OXCT1,OXTR,HGS,CDK5,PFKM,CHRNA4,CHRNB2,ATG5,MPC2,STXBP5L,PPIA,PPID,AKAP12,PPP3CB,PRKCA,PRKCZ,RASL10B,MAPK9,PRL,RAB3A,RAB27B,DRD2,DNM1L,PRRT2,STX1B,ACSL3,SDC1,SDCBP,PYDC1,SYBU,NLGN1,RAB3GAP1,VPS35,RIMS1,SNAP25,EXOC2,SNCA,UNC13A,DHX36,SOX11,GAPDH,ERC1,STXBP1,SYT1…
Upregulated in NM+ (Cortex vs NM+)	GO: Biological Process	GO:0070507	regulation of microtubule cytoskeleton organization		6.068E-4	1	0	8.600E-3	8.367E-2	41	204	MAP1A,MAP1B,MAP2,MAP6,MAPT,MECP2,CAMSAP3,GBA2,TRIM37,BICD1,CDK5R1,CCNF,PAFAH1B1,PAK1,CLTC,FSD1,CHMP2B,CLIP3,PRKAA2,MAPK8,STMN3,DYNC1H1,EFNA5,DYNC1LI1,MAP9,CDK2AP2,CEP76,TUBB4A,FGF13,TRIM36,FKBP4,CHORDC1,MAPRE3,SNCA,HSPH1,TTBK2,MAPRE2,CLASP1,STMN2,GSK3B,CHMP1B
Upregulated in NM+ (Cortex vs NM+)	GO: Biological Process	GO:0016081	synaptic vesicle docking		6.120E-4	1	0	8.648E-3	8.413E-2	8	18	PPFIA3,SNPH,UNC13C,STX1B,RIMS1,SNAP25,UNC13A,VAMP2
Upregulated in NM+ (Cortex vs NM+)	GO: Biological Process	GO:0070200	establishment of protein localization to telomere		6.120E-4	1	0	8.648E-3	8.413E-2	8	18	CCT6A,CCT7,CCT4,CCT2,CCT5,CCT8,TCP1,CCT3
Upregulated in NM+ (Cortex vs NM+)	GO: Biological Process	GO:0098884	postsynaptic neurotransmitter receptor internalization		6.212E-4	1	0	8.725E-3	8.488E-2	11	31	AP2B1,SYNJ1,AP2M1,PACSIN1,PPP3R1,CALY,IQSEC1,DNM1,SYNE1,ATAD1,GSG1L
Upregulated in NM+ (Cortex vs NM+)	GO: Biological Process	GO:0060074	synapse maturation		6.212E-4	1	0	8.725E-3	8.488E-2	11	31	NEFL,CAMK2B,NEURL1,NRXN1,SEZ6L2,SEZ6,ERBB4,SYBU,CLSTN1,SEZ6L,YWHAZ
Upregulated in NM+ (Cortex vs NM+)	GO: Biological Process	GO:0140239	postsynaptic endocytosis		6.212E-4	1	0	8.725E-3	8.488E-2	11	31	AP2B1,SYNJ1,AP2M1,PACSIN1,PPP3R1,CALY,IQSEC1,DNM1,SYNE1,ATAD1,GSG1L
Upregulated in NM+ (Cortex vs NM+)	GO: Biological Process	GO:0051589	negative regulation of neurotransmitter transport		6.212E-4	1	0	8.725E-3	8.488E-2	11	31	ABAT,BRAF,PNKD,RGS2,RGS4,ARL6IP5,SLC18A2,SNCA,SYT11,SYT4,HRH3
Upregulated in NM+ (Cortex vs NM+)	GO: Biological Process	GO:0071495	cellular response to endogenous stimulus		6.342E-4	1	0	8.894E-3	8.653E-2	226	1541	MKKS,ACACA,MAP1B,MAPT,USP9X,ACVR1B,KDM5D,USP9Y,ADCY2,MECP2,AMIGO1,MEN1,KCTD6,KIDINS220,AGTR1,SORBS2,HCN3,AR,USO1,ASNS,ASS1,LAMTOR3,ATP1A1,ATP1A3,UBR1,ATP6V1A,ATP6V1B2,ATP6V1C1,ATP6V1E1,ATP6V0B,ATP6V0A1,ATP6AP1,MYO5A,BBS4,CDK5R1,VWC2L,WASF1,HCN1,VSTM2A,NR4A2,CREB3L1,OPA1,CLDN1,CCKAR,CCNA2,CCNE1,USP8,MTMR4,ATP6V0D1,OXTR,PDCD5,NEURL1,PAK1,FIBP,CDK5,CDK7,PDE4D,ENPP1,CFL1,GPR173,GNG2,ATP6V1F,NREP,CHRM…
Upregulated in NM+ (Cortex vs NM+)	GO: Biological Process	GO:0006826	iron ion transport		6.361E-4	1	0	8.908E-3	8.666E-2	21	83	FLVCR1,ATP6V1A,ATP6V1B2,ATP6V1C1,ATP6V1E1,ATP6V0B,ATP6V0A1,ATP6AP1,ATP6V0D1,RAB11B,ATP6V1F,CLTC,ATP6V1G1,SLC22A17,ATP6V1D,LMTK2,ATP6V1H,ISCU,ATP6V0E2,SFXN1,SLC25A28
Upregulated in NM+ (Cortex vs NM+)	GO: Biological Process	GO:1902108	regulation of mitochondrial membrane permeability involved in apoptotic process		6.487E-4	1	0	9.072E-3	8.825E-2	19	72	SLC25A4,SLC25A5,TMEM14A,BLOC1S2,STPG1,BNIP3,NMT1,ATF2,PPP3R1,MAPK8,MIR29A,SLC35F6,RHOT1,MOAP1,GSK3B,YWHAB,YWHAG,YWHAH,YWHAZ
Upregulated in NM+ (Cortex vs NM+)	GO: Biological Process	GO:0006664	glycolipid metabolic process		6.522E-4	1	0	9.107E-3	8.860E-2	26	112	GBA2,STS,B3GALNT1,B3GALT2,B3GALT1,DPM1,DPM2,PIGQ,B4GALT6,B4GALT5,PIGH,ST8SIA5,CTSA,PSAP,ST8SIA3,PGAP1,ST8SIA1,PIGZ,B4GALNT1,GBA,GLA,ST8SIA6,HEXB,CERK,ALDH5A1,ST6GALNAC5
Upregulated in NM+ (Cortex vs NM+)	GO: Biological Process	GO:0098815	modulation of excitatory postsynaptic potential		6.626E-4	1	0	9.239E-3	8.988E-2	16	56	NLGN2,CACNB3,CBLN1,CHRNA4,NRXN1,PRKCZ,RGS4,STX1B,NLGN1,RIMS1,CUX2,SYNE1,GRIN1,GSK3B,CELF4,NETO2
Upregulated in NM+ (Cortex vs NM+)	GO: Biological Process	GO:0009201	ribonucleoside triphosphate biosynthetic process		7.004E-4	1	0	9.750E-3	9.486E-2	40	199	MECP2,NME5,ALDOA,MSH2,SLC25A12,ATP5F1A,ATP5F1B,ATP5F1C,ATP5F1D,ATP5MC3,NDUFA3,NDUFA5,NDUFAB1,NDUFB4,NDUFB5,NDUFB6,NDUFC1,NDUFS3,NDUFS8,LDHD,COX7A2L,PKM,COX7B,COX8A,COX10,CYC1,NDUFS7,DLD,PID1,STOML2,SLC25A33,DNAJC30,SNCA,ISCU,UQCRC1,UQCRC2,VCP,PINK1,IMPDH1,IMPDH2
Upregulated in NM+ (Cortex vs NM+)	GO: Biological Process	GO:0090559	regulation of membrane permeability		7.033E-4	1	0	9.777E-3	9.512E-2	23	95	SLC25A4,SLC25A5,TMEM14A,BLOC1S2,STPG1,BNIP3,NMT1,ATF2,PPP3R1,MAPK8,MIR29A,SLC35F6,RHOT1,LAPTM4B,SLC9A1,MTOR,MOAP1,GSK3B,HSPA8,YWHAB,YWHAG,YWHAH,YWHAZ
Upregulated in NM+ (Cortex vs NM+)	GO: Biological Process	GO:0021696	cerebellar cortex morphogenesis		7.075E-4	1	0	9.821E-3	9.554E-2	13	41	USP9X,ULK1,ATP2B2,HERC1,CBLN1,CDK5,SERPINE2,NRXN1,CEND1,FAIM2,SPTBN2,KNDC1,TRNP1
Upregulated in NM+ (Cortex vs NM+)	GO: Biological Process	GO:0006643	membrane lipid metabolic process		7.121E-4	1	0	9.871E-3	9.602E-2	42	212	SERINC1,PPM1L,GBA2,STS,ORMDL2,B3GALNT1,B3GALT2,B3GALT1,DPM1,DPM2,PIGQ,B4GALT6,B4GALT5,PIGH,ST8SIA5,ELOVL6,CTSA,PPP2CA,PPP2R1A,PSAP,SPTSSB,ST8SIA3,ASAH2B,PGAP1,SPTLC1,ST8SIA1,PIGZ,AGK,B4GALNT1,GBA,ELOVL4,GLA,ST8SIA6,TH,HEXB,ELOVL5,CERK,SGPP2,SGPP1,ALDH5A1,CERS6,ST6GALNAC5
Upregulated in NM+ (Cortex vs NM+)	GO: Biological Process	GO:0045727	positive regulation of translation		7.347E-4	1	0	1.017E-2	9.892E-2	31	143	COA3,CDC123,C1QBP,UHMK1,PCBP1,FASTKD3,AKAP6,FXR2,MAPK1,CTIF,TRMT10C,RMND1,PIWIL2,UQCC1,EIF2AK4,IMPACT,PRR16,CPEB3,TRUB2,MTOR,CDK5RAP1,DHX36,LARP4,LARP4B,MPV17L2,LARP1,PPP1R15A,EIF5A2,PINK1,JMJD4,EIF6
Upregulated in NM+ (Cortex vs NM+)	GO: Biological Process	GO:0072329	monocarboxylic acid catabolic process		7.453E-4	1	0	1.030E-2	1.002E-1	30	137	ABAT,ACOX1,ACOX3,ABCD2,AUH,LDHD,PEX7,NUDT7,CRABP1,CRAT,CROT,LPIN2,SESN2,ACOT8,ECHS1,MECR,AIG1,SCP2,SLC25A17,ASRGL1,MTOR,PECR,MCAT,SLC27A4,ABHD2,HADH,ACOT7,CPT1C,ABHD3,ALDH5A1
Upregulated in NM+ (Cortex vs NM+)	GO: Biological Process	GO:1903509	liposaccharide metabolic process		7.521E-4	1	0	1.038E-2	1.010E-1	26	113	GBA2,STS,B3GALNT1,B3GALT2,B3GALT1,DPM1,DPM2,PIGQ,B4GALT6,B4GALT5,PIGH,ST8SIA5,CTSA,PSAP,ST8SIA3,PGAP1,ST8SIA1,PIGZ,B4GALNT1,GBA,GLA,ST8SIA6,HEXB,CERK,ALDH5A1,ST6GALNAC5
Upregulated in NM+ (Cortex vs NM+)	GO: Biological Process	GO:0098840	protein transport along microtubule		7.640E-4	1	0	1.051E-2	1.023E-1	75	435	MKKS,TMEM17,MAP1A,ODF2L,NME5,CAMSAP3,CCDC113,DYNLL1,KIF1A,MYO5A,RAB11A,BBS4,OCRL,ATP6V0D1,PAFAH1B1,NEURL1,SNAP29,SNX10,TTLL1,ATXN10,ATG5,BAG3,PPP2R1A,CSNK1D,PRKACA,CEP41,PRKAR2B,LRRC49,CKAP5,DCX,PURA,DYNLRB1,RAB27B,DYNC1H1,DYNC1I2,TCTEX1D2,IFT57,HAUS2,ACTR1A,BBS7,TBC1D19,TBC1D7,CEP76,EHD3,ARL6,TUBB4A,TUBB4B,ATP6V1D,DCTN2,KIFAP3,GALNT11,INTU,MAPK8IP3,TTBK2,HYLS1,ATMIN,RPGRIP1L,TBC1D30,CLASP1,SYNE1…
Upregulated in NM+ (Cortex vs NM+)	GO: Biological Process	GO:0099118	microtubule-based protein transport		7.640E-4	1	0	1.051E-2	1.023E-1	75	435	MKKS,TMEM17,MAP1A,ODF2L,NME5,CAMSAP3,CCDC113,DYNLL1,KIF1A,MYO5A,RAB11A,BBS4,OCRL,ATP6V0D1,PAFAH1B1,NEURL1,SNAP29,SNX10,TTLL1,ATXN10,ATG5,BAG3,PPP2R1A,CSNK1D,PRKACA,CEP41,PRKAR2B,LRRC49,CKAP5,DCX,PURA,DYNLRB1,RAB27B,DYNC1H1,DYNC1I2,TCTEX1D2,IFT57,HAUS2,ACTR1A,BBS7,TBC1D19,TBC1D7,CEP76,EHD3,ARL6,TUBB4A,TUBB4B,ATP6V1D,DCTN2,KIFAP3,GALNT11,INTU,MAPK8IP3,TTBK2,HYLS1,ATMIN,RPGRIP1L,TBC1D30,CLASP1,SYNE1…
Upregulated in NM+ (Cortex vs NM+)	GO: Biological Process	GO:0060999	positive regulation of dendritic spine development		7.658E-4	1	0	1.052E-2	1.024E-1	17	62	MECP2,NLGN2,ARF1,CAPRIN2,CAMK2B,OPA1,PAFAH1B1,NEURL1,PAK3,CFL1,DNM1L,CPEB3,NLGN1,MTOR,DHX36,CUX2,LRP8
Upregulated in NM+ (Cortex vs NM+)	GO: Biological Process	GO:0006754	ATP biosynthetic process		7.855E-4	1	0	1.078E-2	1.048E-1	37	181	MECP2,ALDOA,MSH2,SLC25A12,ATP5F1A,ATP5F1B,ATP5F1C,ATP5F1D,ATP5MC3,NDUFA3,NDUFA5,NDUFAB1,NDUFB4,NDUFB5,NDUFB6,NDUFC1,NDUFS3,NDUFS8,LDHD,COX7A2L,PKM,COX7B,COX8A,COX10,CYC1,NDUFS7,DLD,PID1,STOML2,SLC25A33,DNAJC30,SNCA,ISCU,UQCRC1,UQCRC2,VCP,PINK1
Upregulated in NM+ (Cortex vs NM+)	GO: Biological Process	GO:1902513	regulation of organelle transport along microtubule		8.028E-4	1	0	1.095E-2	1.065E-1	6	11	MAP2,MECP2,CNIH2,NEFH,TRIM58,RHOT1
Upregulated in NM+ (Cortex vs NM+)	GO: Biological Process	GO:0035542	regulation of SNARE complex assembly		8.028E-4	1	0	1.095E-2	1.065E-1	6	11	VPS18,PRRT2,VPS41,VPS11,STXBP1,TRIM9
Upregulated in NM+ (Cortex vs NM+)	GO: Biological Process	GO:0034776	response to histamine		8.028E-4	1	0	1.095E-2	1.065E-1	6	11	DRD2,GABRA1,GABRB1,GABRB2,GABRB3,GABRG2
Upregulated in NM+ (Cortex vs NM+)	GO: Biological Process	GO:0086036	regulation of cardiac muscle cell membrane potential		8.028E-4	1	0	1.095E-2	1.065E-1	6	11	ANK2,ATP1A3,ATP2A2,EHD3,SLC8A1,SLC9A1
Upregulated in NM+ (Cortex vs NM+)	GO: Biological Process	GO:0051262	protein tetramerization		8.085E-4	1	0	1.100E-2	1.070E-1	39	194	ACACA,ACHE,ME1,ALDOA,ALDOC,HCN1,PCBD1,PFKM,NRXN1,PKM,CRYZ,NUP58,DHPS,FARSB,DNM1L,FARSA,EVL,UXS1,NLGN1,SNCA,XRCC6,GAPDH,ACOT13,GFPT1,SYT11,GLS,GOLGA2,NUDT21,GPX3,GRIA2,GRIN1,TXNRD1,HPRT1,IMPDH2,HM13,ITPR1,KCNMA1,ALDH5A1,PDSS2
Upregulated in NM+ (Cortex vs NM+)	GO: Biological Process	GO:0061136	regulation of proteasomal protein catabolic process		8.085E-4	1	0	1.100E-2	1.070E-1	39	194	MAP1A,TMTC3,BTRC,PRICKLE1,CAMLG,DDA1,UBQLN2,UBQLN1,RNF14,CSNK1D,PRKACA,PRKCG,MAPK8,MAPK9,PSEN2,PSMD10,BBS7,PSMD14,UCHL5,SDCBP,SHH,HSP90AB2P,GBA,USP19,GSK3B,GLMN,RNF180,UBE2K,HSPBP1,UBB,UBE2V2,VCP,HSP90AB1,HSP90AB3P,WNT10B,NKD2,PINK1,USP7,USP5
Upregulated in NM+ (Cortex vs NM+)	GO: Biological Process	GO:0010823	negative regulation of mitochondrion organization		8.199E-4	1	0	1.110E-2	1.080E-1	16	57	MAPT,SLC25A5,TMEM14A,BNIP3,OPA1,SIAH3,BAG4,BAG3,HIGD1A,PSMD10,SLC35F6,DNM1L,RNF41,PARL,VAT1,PINK1
Upregulated in NM+ (Cortex vs NM+)	GO: Biological Process	GO:0031113	regulation of microtubule polymerization		8.199E-4	1	0	1.110E-2	1.080E-1	16	57	MAP1B,MAP2,MAPT,MECP2,CAMSAP3,GBA2,CDK5R1,PAK1,CLIP3,MAPK8,TUBB4A,FKBP4,MAPRE3,SNCA,CLASP1,STMN2
Upregulated in NM+ (Cortex vs NM+)	GO: Biological Process	GO:0086065	cell communication involved in cardiac conduction		8.199E-4	1	0	1.110E-2	1.080E-1	16	57	ANK2,ATP1A1,ATP1A3,ATP1B1,CACNA1G,CACNB2,CALM1,CALM3,CAMK2D,PDE4D,PRKACA,HCN4,SCN4B,FKBP1B,SLC8A1,SCN3B
Upregulated in NM+ (Cortex vs NM+)	GO: Biological Process	GO:0021700	developmental maturation		8.242E-4	1	0	1.115E-2	1.084E-1	60	333	MAP1B,MECP2,FLVCR1,SPTBN4,PLD6,MYO5A,NEFL,CDK5R1,AP1M1,CDK5R2,NRCAM,CAMK2B,NR4A2,OPA1,PEBP1,NEURL1,B4GALT6,B4GALT5,NRXN1,TRIM58,PPP2R1A,PRKACA,CNTNAP2,ANKRD17,TRPC4AP,PSEN2,DDIT3,PTPRN,DLD,RAB3A,RET,SEZ6L2,NTN4,UNC13C,SEZ6,ERBB4,MAEA,CEND1,MBTPS2,CX3CL1,SYBU,CLSTN1,MTOR,UNC13A,SRRM4,STXBP1,PLCB1,SYP,SYT4,ABHD2,GRB14,GRIN1,GSK3B,SEZ6L,TUSC2,FOXA1,MTCH1,WNT10B,YWHAZ,KCNMA1
Upregulated in NM+ (Cortex vs NM+)	GO: Biological Process	GO:1905145	cellular response to acetylcholine		8.448E-4	1	0	1.137E-2	1.107E-1	11	32	SORBS2,CDK5R1,CHRM5,CHRNA4,CHRNB2,CRKL,LYPD1,PLCB1,HRH3,RGS8,LY6H
Upregulated in NM+ (Cortex vs NM+)	GO: Biological Process	GO:1905144	response to acetylcholine		8.448E-4	1	0	1.137E-2	1.107E-1	11	32	SORBS2,CDK5R1,CHRM5,CHRNA4,CHRNB2,CRKL,LYPD1,PLCB1,HRH3,RGS8,LY6H
Upregulated in NM+ (Cortex vs NM+)	GO: Biological Process	GO:0021680	cerebellar Purkinje cell layer development		8.448E-4	1	0	1.137E-2	1.107E-1	11	32	KLHL1,ATP2B2,MYH10,HERC1,SEZ6L2,SEZ6,CEND1,FAIM2,SPTBN2,SEZ6L,HSPA5
Upregulated in NM+ (Cortex vs NM+)	GO: Biological Process	GO:0060997	dendritic spine morphogenesis		8.561E-4	1	0	1.151E-2	1.120E-1	18	68	CAPRIN2,CDK5R1,WASL,CAMK2B,OPA1,PAFAH1B1,PAK3,CDC42,CDK5,CFL1,ARHGAP44,DNM1L,EPHA5,NLGN1,DHX36,CUX2,UBE3A,LRP8
Upregulated in NM+ (Cortex vs NM+)	GO: Biological Process	GO:0019318	hexose metabolic process		8.575E-4	1	0	1.151E-2	1.120E-1	51	273	MDH1,MDH2,SLC25A11,ALDH1A1,ALDOA,ALDOC,MPI,CHST1,SLC25A12,PGM2L1,FPGT,BPGM,NPY1R,HECTD4,PDHB,ENPP1,PFKM,PGAM1,PKM,PGP,POMC,DLAT,SESN2,GNPDA1,ENO2,ZMPSTE24,MAEA,LCMT1,G6PC3,MTOR,FUT9,GAPDH,INPP5K,GFPT1,DGAT2,GOT1,GOT2,GPI,GRB10,GSK3B,TFF3,NISCH,TPI1,HK1,PHLDA2,FOXA2,SLC35A2,IGFBP4,ALDH5A1,MAN1C1,LDHA
Upregulated in NM+ (Cortex vs NM+)	GO: Biological Process	GO:0060080	inhibitory postsynaptic potential		8.599E-4	1	0	1.153E-2	1.122E-1	9	23	ABAT,NLGN2,NTSR1,CHRNA4,CX3CL1,NLGN1,RIMS1,GABRB3,GRIK2
Upregulated in NM+ (Cortex vs NM+)	GO: Biological Process	GO:1901615	organic hydroxy compound metabolic process		8.633E-4	1	0	1.155E-2	1.124E-1	96	585	ABAT,ACACA,ACLY,BTBD9,MECP2,ADH5,OSBPL6,ALDH1A1,ALDH2,APLP2,GBA2,PDXK,SLC25A12,ATP2B2,MYO5A,DPM1,DPM2,INPP4B,LDHD,SYNJ1,CALM1,NTSR1,NR4A2,OCRL,MTMR7,PCBD1,CHRNB2,PLCB4,PGP,ELOVL6,POR,PNKD,NUS1,PRKAA2,PRKG1,IP6K1,DDC,CYB5R3,RAN,DRD2,ACOT8,RDH10,RDH12,NUDT11,ASAH2B,EPHX2,DHDDS,RDH13,MBTPS2,SC5D,FDX1,SCP2,HAGHL,SPTLC1,GDE1,SLC6A3,VPS35,SNCB,SNCA,PLCH1,DKK3,SOD1,CYB5R1,TTC39B,PECR,INPP5K,SRD5A1,GBA,G…
Upregulated in NM+ (Cortex vs NM+)	GO: Biological Process	GO:1903076	regulation of protein localization to plasma membrane		8.649E-4	1	0	1.155E-2	1.124E-1	26	114	CNST,STX7,DPP10,AR,MYO5A,RAB11A,CAMK2B,CAMK2D,CAMK2G,CDK5,AP2M1,NRXN1,CLTC,CLIP3,PRNP,LYPD1,ARHGAP44,PID1,DPP6,MRAP2,NHLRC1,ACSL3,RAB11FIP2,PGRMC1,RER1,NKD2
Upregulated in NM+ (Cortex vs NM+)	GO: Biological Process	GO:0032206	positive regulation of telomere maintenance		8.664E-4	1	0	1.155E-2	1.124E-1	15	52	CCT6A,PARN,PKIB,MAPK1,HMBOX1,RAD50,CCT7,CCT4,CCT2,CCT5,CCT8,DHX36,TCP1,TERF2,CCT3
Upregulated in NM+ (Cortex vs NM+)	GO: Biological Process	GO:0021587	cerebellum morphogenesis		8.664E-4	1	0	1.155E-2	1.124E-1	15	52	USP9X,ULK1,ATP2B2,HERC1,CBLN1,CDK5,SERPINE2,NRXN1,DAB1,CEND1,FAIM2,SPTBN2,HSPA5,KNDC1,TRNP1
Upregulated in NM+ (Cortex vs NM+)	GO: Biological Process	GO:0000226	microtubule cytoskeleton organization		8.750E-4	1	0	1.165E-2	1.133E-1	132	846	MKKS,TMEM17,MAP1A,MAP1B,MAP2,MAP6,MAPT,MARK1,TUBGCP5,MECP2,ODF2L,NME5,KNSTRN,CAMSAP3,GBA2,CCDC113,DYNLL1,TRIM37,RAB11A,BBS4,BICD1,NEFM,NEFH,NEFL,CDK5R1,OCRL,CCNF,ATP6V0D1,PAFAH1B1,NEURL1,PAK1,CDK5,CETN3,SNAP29,PIN1,CLTC,CCSER2,SNX10,TTLL1,ATXN10,ATG5,FSD1,CRMP1,CHMP2B,PPP2R1A,CLIP3,CSNK1D,GCC2,PRKAA2,PRKACA,CEP41,PRKAR2B,PRKCZ,MAPK8,LRRC49,CKAP5,DCX,STMN3,DYNLRB1,DYNC1H1,DYNC1I2,TCTEX1D2,RAN,IFT5…
Upregulated in NM+ (Cortex vs NM+)	GO: Biological Process	GO:1903362	regulation of cellular protein catabolic process		8.780E-4	1	0	1.167E-2	1.135E-1	49	260	MAP1A,MGAT3,TMTC3,BTRC,PRICKLE1,CAMLG,DDA1,UBQLN2,UBQLN1,RNF14,CSNK1D,PRKACA,PRKCG,MAPK8,MAPK9,PSEN2,PSMD10,RNF128,BBS7,PSMD14,LAPTM4B,UCHL5,SDCBP,SHH,VPS35,SUMO3,HSP90AB2P,VPS11,GBA,USP19,ATP13A2,GSK3B,GLMN,RNF180,UBE2K,HSPBP1,UBB,UBE2V2,UBE3A,VCP,HSP90AA1,HSP90AB1,HSP90AB3P,WNT10B,NKD2,PINK1,USP7,SMURF1,USP5
Upregulated in NM+ (Cortex vs NM+)	GO: Biological Process	GO:0009719	response to endogenous stimulus		8.972E-4	1	0	1.191E-2	1.159E-1	263	1834	MKKS,ACACA,MAP1B,MAPT,USP9X,ACVR1B,KDM5D,USP9Y,ME1,ADCY2,MECP2,AMIGO1,MEN1,KCTD6,KIDINS220,AGTR1,MMP15,SORBS2,HCN3,UPRT,AR,USO1,ASNS,ASS1,LAMTOR3,ATP1A1,ATP1A3,ATP2A2,UBR1,ATP6V1A,ATP6V1B2,ATP6V1C1,ATP6V1E1,ATP6V0B,ATP6V0A1,ATP6AP1,MYO5A,BBS4,GGH,NEFL,CDK5R1,BRAF,BSG,VWC2L,WASF1,CACNA1B,CALM3,HCN1,VSTM2A,NR4A2,CREB3L1,OPA1,CLDN1,CCKAR,OPRK1,CCNA2,CCNE1,USP8,MTMR4,ATP6V0D1,OXCT1,OXTR,PDCD5,NEURL1,…
Upregulated in NM+ (Cortex vs NM+)	GO: Biological Process	GO:0007156	homophilic cell adhesion via plasma membrane adhesion molecules		9.067E-4	1	0	1.202E-2	1.169E-1	36	176	AMIGO1,PCDH10,CADM3,BSG,CNTN4,NRCAM,PCDH7,PCDH8,CDH6,CDH7,CDH8,CDH10,CDH11,CDH12,CDH13,CDH18,PCDH18,FAT3,VSTM2L,CLSTN3,PTPRM,PVR,DSCAM,RET,ROBO2,EMB,CLSTN1,NPTN,TENM3,CHL1,CLSTN2,PCDH17,CNTN6,TRO,AMIGO2,L1CAM
Upregulated in NM+ (Cortex vs NM+)	GO: Biological Process	GO:0042417	dopamine metabolic process		9.134E-4	1	0	1.207E-2	1.175E-1	13	42	ABAT,NR4A2,CHRNB2,PNKD,DDC,DRD2,SLC6A3,VPS35,SNCB,SNCA,GCH1,TH,HPRT1
Upregulated in NM+ (Cortex vs NM+)	GO: Biological Process	GO:0072595	maintenance of protein localization in organelle		9.134E-4	1	0	1.207E-2	1.175E-1	13	42	BBS4,CDK5,SUPT7L,RANGAP1,KDELR1,SYNE1,RER1,ARL2BP,HK1,TXN,PDIA2,HSPA5,PINK1
Upregulated in NM+ (Cortex vs NM+)	GO: Biological Process	GO:0043647	inositol phosphate metabolic process		9.328E-4	1	0	1.231E-2	1.198E-1	19	74	INPP4B,SYNJ1,CALM1,NTSR1,OCRL,MTMR7,PLCB4,PRKG1,IP6K1,NUDT11,SCP2,SNCA,PLCH1,INPP5K,NUDT10,PLCB1,PPIP5K2,IMPA1,INPP4A
Upregulated in NM+ (Cortex vs NM+)	GO: Biological Process	GO:0017144	drug metabolic process		9.505E-4	1	0	1.253E-2	1.219E-1	120	760	ABAT,ACHE,ACLY,ACOX1,MECP2,ADH5,ADK,ALDH1A1,ALDH2,ALDOA,AMPD2,MSH2,PDXK,SLC25A12,ASNS,ASS1,DYNLL1,ATP5F1A,ATP5F1B,ATP5F1C,ATP5F1D,ATP5MC3,NDUFA3,NDUFA5,NDUFAB1,NDUFB4,NDUFB5,NDUFB6,NDUFC1,BDH1,NDUFS3,NDUFS8,LDHD,NR4A2,OAT,OXCT1,PEBP1,PAFAH1B1,CD47,COX7A2L,PCBD1,PCMT1,ENPP1,CYP2S1,CHRNB2,CKB,CKMT1B,PKM,PYCR2,HMGCLL1,COX7B,POR,COX8A,COX10,PNKD,MMACHC,MAPK9,NOS1AP,PRPS1,CYC1,NDUFS7,DDC,DLD,SLC52A2,P…
Upregulated in NM+ (Cortex vs NM+)	GO: Biological Process	GO:1903423	positive regulation of synaptic vesicle recycling		9.531E-4	1	0	1.253E-2	1.219E-1	7	15	SYNJ1,AP2M1,SNAP91,DNM1,TOR1A,DNM1L,NLGN1
Upregulated in NM+ (Cortex vs NM+)	GO: Biological Process	GO:0021819	layer formation in cerebral cortex		9.531E-4	1	0	1.253E-2	1.219E-1	7	15	CDK5R1,CDK5R2,PAFAH1B1,CDK5,MBOAT7,DCX,LRP8
Upregulated in NM+ (Cortex vs NM+)	GO: Biological Process	GO:1904375	regulation of protein localization to cell periphery		9.560E-4	1	0	1.255E-2	1.221E-1	30	139	CNST,STX7,DPP10,AR,MYO5A,RAB11A,CAMK2B,CAMK2D,CAMK2G,CDK5,AP2M1,NRXN1,CLTC,CLIP3,PRKCZ,PRNP,LYPD1,ARHGAP44,PID1,DPP6,MRAP2,NHLRC1,ACSL3,RAB11FIP2,EFCAB7,PGRMC1,RER1,GSK3B,HRAS,NKD2
Upregulated in NM+ (Cortex vs NM+)	GO: Biological Process	GO:0051726	regulation of cell cycle		9.578E-4	1	0	1.256E-2	1.221E-1	192	1295	MECP2,MEN1,MTA3,KLHL13,MLF1,CUL4B,KNSTRN,MSH2,MADD,BABAM1,ASNS,BRINP2,LAMTOR3,DYNLL1,TRIM37,CDC23,GBF1,CRADD,RAB11A,BBS4,BCR,CDK5R1,CDC123,BTC,NAE1,CCNA1,CDK5R2,BTRC,CACNB4,CALM1,CDKL2,CALM3,CAMK2B,CAMK2D,CCNA2,CCNE1,CCNF,PEBP1,PAFAH1B1,UHMK1,CDC42,CDK5,CDK7,CDKN2D,CDK14,PIN1,CNOT7,CLTC,BRCC3,FSD1,ATF2,MAD2L1BP,PPM1G,CHMP2B,PPP2CA,PPP2R1A,RNF167,PPP2R5B,CSNK1D,PRKAA2,PRKACA,PRKACB,CEP41,PKIA,PRKA…
Upregulated in NM+ (Cortex vs NM+)	GO: Biological Process	GO:0030516	regulation of axon extension		9.922E-4	1	0	1.299E-2	1.264E-1	26	115	MAP1B,MAP2,MAPT,SEMA4G,RAB11A,CDK5R1,NRCAM,PAFAH1B1,PAK1,CDK5,SLIT2,NTN1,SEMA3E,PTPRS,DSCAM,SEMA6D,SEMA6B,RUFY3,FSTL4,GDI1,GSK3B,WDR36,WNT3,RTN4,L1CAM,LIMK1
Upregulated in NM+ (Cortex vs NM+)	GO: Biological Process	GO:0086003	cardiac muscle cell contraction		9.959E-4	1	0	1.302E-2	1.266E-1	20	80	ANK2,ATP1A1,ATP2A2,CACNA1G,CACNB2,CAMK2D,PDE4D,AKAP6,NOS1AP,HCN4,SCN2B,SCN4B,FGF12,FGF13,SLC9A1,SCN3B,STC1,GPD1L,NEDD4L,KCND3
Upregulated in NM+ (Cortex vs NM+)	GO: Biological Process	GO:0097366	response to bronchodilator		1.008E-3	1	0	1.316E-2	1.280E-1	16	58	CALM3,NR4A2,CCNA2,OXTR,PPP3CA,MAPK8,DRD2,RGS2,RGS4,RGS17,SLC18A2,SOD1,GNAL,GRIN1,TH,HPRT1
Upregulated in NM+ (Cortex vs NM+)	GO: Biological Process	GO:1905165	regulation of lysosomal protein catabolic process		1.016E-3	1	0	1.316E-2	1.280E-1	5	8	MGAT3,LAPTM4B,VPS35,GBA,ATP13A2
Upregulated in NM+ (Cortex vs NM+)	GO: Biological Process	GO:0098967	exocytic insertion of neurotransmitter receptor to postsynaptic membrane		1.016E-3	1	0	1.316E-2	1.280E-1	5	8	SNAP47,STX1B,SNAP25,CPLX1,VAMP2
Upregulated in NM+ (Cortex vs NM+)	GO: Biological Process	GO:0061732	mitochondrial acetyl-CoA biosynthetic process from pyruvate		1.016E-3	1	0	1.316E-2	1.280E-1	5	8	PDHB,MPC2,DLAT,DLD,PDHX
Upregulated in NM+ (Cortex vs NM+)	GO: Biological Process	GO:0071420	cellular response to histamine		1.016E-3	1	0	1.316E-2	1.280E-1	5	8	GABRA1,GABRB1,GABRB2,GABRB3,GABRG2
Upregulated in NM+ (Cortex vs NM+)	GO: Biological Process	GO:0015959	diadenosine polyphosphate metabolic process		1.016E-3	1	0	1.316E-2	1.280E-1	5	8	MAPK1,NUDT11,GARS1,NUDT10,KARS1
Upregulated in NM+ (Cortex vs NM+)	GO: Biological Process	GO:0045719	negative regulation of glycogen biosynthetic process		1.016E-3	1	0	1.316E-2	1.280E-1	5	8	ENPP1,INPP5K,GFPT1,GRB10,GSK3B
Upregulated in NM+ (Cortex vs NM+)	GO: Biological Process	GO:0051051	negative regulation of transport		1.075E-3	1	0	1.389E-2	1.352E-1	102	632	ABAT,MAP1B,MAPT,SCAMP5,CD200,SLC25A5,TMEM14A,CNIH2,MADD,PDE8B,BCR,BRAF,CACNB3,NPY1R,CALM1,CALM3,CAMK2D,NTSR1,OAZ2,OPRK1,SIAH3,OXTR,CD47,CDK5,ENPP1,CHGA,SERPINE2,PLCB4,ATG5,UBQLN2,UBQLN1,PACSIN1,STXBP5L,BAG4,BAG3,PNKD,CRY2,PPP2CA,PPP3CA,LRRTM2,PKIA,RAB11FIP5,PRKCA,PRKG1,SNPH,SLC35F6,PID1,RANGAP1,DRD2,YRDC,PRRT2,RGS2,RGS4,CRBN,DMTN,STX1B,ACSL4,FGF12,CX3CL1,FKBP1B,SDCBP,OTUD5,ARL6IP5,SHH,PYDC1,SLC18…
Upregulated in NM+ (Cortex vs NM+)	GO: Biological Process	GO:0051954	positive regulation of amine transport		1.076E-3	1	0	1.389E-2	1.352E-1	15	53	ABAT,CHRNA6,NTSR1,OPRK1,OXTR,CHRNA4,CHRNB2,DRD2,RAB3GAP1,STXBP1,ARL6IP1,SYT4,PINK1,KCNB1,RTN4
Upregulated in NM+ (Cortex vs NM+)	GO: Biological Process	GO:0008610	lipid biosynthetic process		1.078E-3	1	0	1.390E-2	1.352E-1	118	748	ACACA,ACHE,ACLY,SLC44A5,SERINC1,PPM1L,OSBPL6,PIP5K1B,PIP4K2B,ABCD2,ARF1,ORMDL2,PDE8B,PLD6,ATP1A1,MTMR9,B3GALT2,B3GALT1,MYO5A,CDS2,LPCAT4,NDUFAB1,DPM1,DPM2,INPP4B,SYNJ1,OCRL,PIGQ,MTMR7,MTMR4,CDS1,PEX7,B4GALT6,B4GALT5,CPNE6,PIGH,PI4KA,ST8SIA5,ELOVL6,MBOAT7,POR,FADS6,NUS1,PRKAA2,LPIN2,PRKAG1,PRKG1,MAPK9,PTDSS1,FIG4,CYB5R3,LPGAT1,RAN,ACOT8,SPTSSB,RDH10,ST8SIA3,MECR,HSD17B12,ASAH2B,EPHX2,DHDDS,SCD5,FA…
Upregulated in NM+ (Cortex vs NM+)	GO: Biological Process	GO:0086001	cardiac muscle cell action potential		1.111E-3	1	0	1.430E-2	1.392E-1	19	75	ANK2,ATP1A1,ATP1B1,ATP2A2,CACNA1G,CACNB2,CAMK2D,NOS1AP,HCN4,SCN2B,SCN4B,FGF12,FGF13,SLC8A1,SCN3B,GPD1L,NEDD4L,KCND2,KCND3
Upregulated in NM+ (Cortex vs NM+)	GO: Biological Process	GO:0042407	cristae formation		1.131E-3	1	0	1.449E-2	1.410E-1	11	33	ATP5F1A,ATP5F1B,ATP5F1C,ATP5F1D,ATP5MC3,APOO,CHCHD3,CHCHD6,AFG3L2,IMMT,PINK1
Upregulated in NM+ (Cortex vs NM+)	GO: Biological Process	GO:0060632	regulation of microtubule-based movement		1.131E-3	1	0	1.449E-2	1.410E-1	11	33	MKKS,MAP2,MAPT,MECP2,CNIH2,BBS4,NEFH,TRIM58,TCTEX1D2,RHOT1,KIF3A
Upregulated in NM+ (Cortex vs NM+)	GO: Biological Process	GO:0099563	modification of synaptic structure		1.131E-3	1	0	1.449E-2	1.410E-1	11	33	MYH10,WASF1,CDC42,CFL1,DLGAP3,CAMKV,CHMP2B,ARHGAP44,PGRMC1,GSK3B,SYNPO
Upregulated in NM+ (Cortex vs NM+)	GO: Biological Process	GO:0007007	inner mitochondrial membrane organization		1.132E-3	1	0	1.449E-2	1.410E-1	14	48	ATP5F1A,ATP5F1B,ATP5F1C,ATP5F1D,ATP5MC3,OPA1,TIMM22,APOO,CHCHD3,CHCHD6,AGK,AFG3L2,IMMT,PINK1
Upregulated in NM+ (Cortex vs NM+)	GO: Biological Process	GO:0006119	oxidative phosphorylation		1.154E-3	1	0	1.476E-2	1.436E-1	32	153	MECP2,MSH2,ATP5F1A,ATP5F1B,ATP5F1C,ATP5F1D,ATP5MC3,NDUFA3,NDUFA5,NDUFAB1,NDUFB4,NDUFB5,NDUFB6,NDUFC1,NDUFS3,NDUFS8,COX7A2L,COX7B,COX8A,COX10,CYC1,NDUFS7,DLD,STOML2,SLC25A33,DNAJC30,SNCA,ISCU,UQCRC1,UQCRC2,VCP,PINK1
Upregulated in NM+ (Cortex vs NM+)	GO: Biological Process	GO:1901021	positive regulation of calcium ion transmembrane transporter activity		1.167E-3	1	0	1.490E-2	1.450E-1	13	43	ANK2,ASPH,ATP1B1,CACNB2,CACNB3,CACNB4,CALM1,CALM3,AKAP6,EHD3,FGF14,SLC9A1,STIM1
Upregulated in NM+ (Cortex vs NM+)	GO: Biological Process	GO:2000463	positive regulation of excitatory postsynaptic potential		1.171E-3	1	0	1.494E-2	1.453E-1	12	38	NLGN2,CACNB3,NRXN1,PRKCZ,RGS4,STX1B,NLGN1,RIMS1,CUX2,GRIN1,GSK3B,NETO2
Upregulated in NM+ (Cortex vs NM+)	GO: Biological Process	GO:0072321	chaperone-mediated protein transport		1.230E-3	1	0	1.562E-2	1.519E-1	9	24	BAG3,CTSA,CLIP3,TOR1A,EEF1A2,SNCA,ATP13A2,HSPA8,HSP90AA1
Upregulated in NM+ (Cortex vs NM+)	GO: Biological Process	GO:0032402	melanosome transport		1.230E-3	1	0	1.562E-2	1.519E-1	9	24	MKKS,MYO5A,RAB11A,BBS4,RAB11B,RAB27B,BBS7,ARL6,DCTN2
Upregulated in NM+ (Cortex vs NM+)	GO: Biological Process	GO:0042551	neuron maturation		1.231E-3	1	0	1.562E-2	1.519E-1	16	59	MECP2,SPTBN4,NRCAM,NR4A2,OPA1,B4GALT6,B4GALT5,NRXN1,CNTNAP2,RET,NTN4,CX3CL1,MTOR,SRRM4,GSK3B,MTCH1
Upregulated in NM+ (Cortex vs NM+)	GO: Biological Process	GO:0046835	carbohydrate phosphorylation		1.231E-3	1	0	1.562E-2	1.519E-1	16	59	ALDOA,ALDOC,MPI,PGM2L1,BPGM,PFKM,PGAM1,PKM,ENO2,POMK,GAPDH,GNPTG,GPI,TPI1,HK1,FOXA2
Upregulated in NM+ (Cortex vs NM+)	GO: Biological Process	GO:0006901	vesicle coating		1.234E-3	1	0	1.563E-2	1.520E-1	18	70	PEF1,CNIH2,USO1,GBF1,NAPA,NSF,TRAPPC1,CSNK1D,CNIH3,CNIH1,SEC23A,SEC13,SEC31A,SCFD1,GOLGA2,GRIA1,TRAPPC6B,RAB1B
Upregulated in NM+ (Cortex vs NM+)	GO: Biological Process	GO:1903169	regulation of calcium ion transmembrane transport		1.245E-3	1	0	1.575E-2	1.532E-1	36	179	ANK2,ASPH,ATP1B1,MYO5A,CACNB2,CACNB3,CACNB4,CALM1,CALM3,CAMK2D,NTSR1,PDE4D,TMEM38A,AKAP6,ATG5,UBQLN1,PPP2CA,PRKACA,PRNP,NOS1AP,PSEN2,DRD2,EHD3,FGF14,CX3CL1,FKBP1B,SLC8A1,SLC9A1,GNB5,TSPAN13,SNCA,JPH4,STIM1,THY1,UBASH3B,JPH3
Upregulated in NM+ (Cortex vs NM+)	GO: Biological Process	GO:0021537	telencephalon development		1.251E-3	1	0	1.581E-2	1.538E-1	53	291	MKKS,USP9X,UNCX,FEZF1,ATIC,MYH10,BBS4,NEFL,CDK5R1,BNIP3,CDK5R2,OGDH,OXTR,PAFAH1B1,CDK5,NUMBL,PFDN1,SLIT2,JAKMIP1,MBOAT7,DPCD,POU3F2,CRKL,CNTNAP2,SLITRK5,DAB1,DCX,PTPRS,DRD2,ROBO2,EPHA5,ERBB4,UCHL5,FGF13,SHH,SLC8A1,SRD5A1,PLCB1,DCLK2,RPGRIP1L,GRIN1,GSK3B,KIF3A,TH,TSC1,HPRT1,HTR5A,LRP8,PRDM8,FOXP2,RTN4,CUL5,LMX1A
Upregulated in NM+ (Cortex vs NM+)	GO: Biological Process	GO:0046942	carboxylic acid transport		1.255E-3	1	0	1.583E-2	1.540E-1	65	373	ABAT,ACACA,SLC25A11,PPFIA2,APBA1,PPFIA3,SLC7A14,SLC25A12,SFXN4,CACNB4,SLC25A14,NTSR1,SLC16A6,PAK1,SLC10A4,MPC2,CROT,PRKAA2,PRKG1,MAPK9,PSAP,SV2A,SLC25A38,RAB3A,SLC23A2,DRD2,SLC6A15,RGS2,RGS4,SLC25A22,SLC43A2,EPRS1,FABP3,ACSL3,ACSL4,SLC25A17,EMB,ARL6IP5,SLC1A1,SLC6A11,RAB3GAP1,RIMS1,SNAP25,SNCA,GLS2,CPLX1,STXBP1,ARL6IP1,GLS,VAMP2,SYT1,SYT4,GOT2,SLC27A4,ACSL6,SLC7A8,LRRC8A,HRH3,SLC25A32,CPT1C,XK,SL…
Upregulated in NM+ (Cortex vs NM+)	GO: Biological Process	GO:0035567	non-canonical Wnt signaling pathway		1.293E-3	1	0	1.629E-2	1.584E-1	32	154	AP2A1,AP2A2,AP2B1,MLLT3,CALM1,PRICKLE1,CDC42,GNG2,AP2M1,AP2S1,CLTC,PPP3CA,PPP3CB,PPP3R1,CSNK1D,PSMA4,PSMB2,PSMB3,PSMB5,PSMB7,PSMD1,PSMD8,PSMD10,PSMD12,PSMD13,PSMD6,PSMD14,ANKRD6,PLCB1,GNAO1,FZD3,SMURF1
Upregulated in NM+ (Cortex vs NM+)	GO: Biological Process	GO:0051493	regulation of cytoskeleton organization		1.297E-3	1	0	1.633E-2	1.588E-1	94	578	MKKS,MAP1A,MAP1B,MAP2,MAP6,MAPT,MECP2,ADD2,CAMSAP3,GBA2,ARF1,SPTBN4,ARHGDIA,TRIM37,BBS4,BICD1,CDK5R1,BRAF,WASF1,WASL,CCNF,PAFAH1B1,CD47,PAK1,PAK3,PAM,CDC42,CDK5,CFL1,SLIT2,CLTC,BAG4,FSD1,CHMP2B,CLIP3,PRKAA2,MAPK1,MAPK8,SEMA3E,MYADM,STMN3,ARHGAP44,DYNC1H1,RGS4,EFNA5,TENM1,DYNC1LI1,DMTN,EPHA5,MAP9,CDK2AP2,CEP76,TUBB4A,CORO2B,FMN1,FGF13,HAX1,TRIM36,CX3CL1,FKBP4,EVL,ARPC1A,FHOD3,CHORDC1,MAPRE3,SLC9A1…
Upregulated in NM+ (Cortex vs NM+)	GO: Biological Process	GO:0051668	localization within membrane		1.301E-3	1	0	1.635E-2	1.591E-1	25	111	LRRC7,SORBS2,CNIH2,ATP1B1,PAK1,CDH13,CDK5,NRXN1,NRXN2,CRKL,CNIH3,CACNG8,REEP2,CACNG3,ARL6,SEC23A,SEC13,MIA3,NLGN1,SEC31A,GLRB,ARHGEF9,RER1,GRIK2,THY1
Upregulated in NM+ (Cortex vs NM+)	GO: Biological Process	GO:0050768	negative regulation of neurogenesis		1.316E-3	1	0	1.651E-2	1.606E-1	62	353	MAP2,MCF2,MECP2,ULK1,SEMA4G,ARHGDIA,CDK5R1,CNTN4,PAFAH1B1,PAQR3,CDK5,GPR173,SLIT2,PITX3,NTN1,FAT3,CRMP1,PPP3CA,SEMA3E,DAB1,BRINP1,KIAA0319,PTPRO,PTPRS,PTPRZ1,DGUOK,RNF10,DYNC1I2,RAP1GAP,EFNB3,EIF2AK4,SEZ6,ERBB4,STX1B,SEMA6D,FGF13,CX3CL1,FKBP4,SEMA6B,SHH,NLGN1,INPP5F,RUFY3,SOX11,FSTL4,RAP1GAP2,SPART,GDI1,PRPF19,SYT4,STMN2,CIT,GSK3B,THY1,TSC1,FOXA2,TTC3,UBE3A,WNT3,YWHAH,RTN4,LMX1A
Upregulated in NM+ (Cortex vs NM+)	GO: Biological Process	GO:2000573	positive regulation of DNA biosynthetic process		1.317E-3	1	0	1.651E-2	1.606E-1	19	76	CAMK2D,CCT6A,PAK3,PARN,PARM1,PKIB,MAPK1,HMBOX1,CCT7,CCT4,CCT2,CCT5,CCT8,GFER,TCP1,GSK3B,CCT3,HSP90AA1,HSP90AB1
Upregulated in NM+ (Cortex vs NM+)	GO: Biological Process	GO:0015849	organic acid transport		1.345E-3	1	0	1.683E-2	1.637E-1	65	374	ABAT,ACACA,SLC25A11,PPFIA2,APBA1,PPFIA3,SLC7A14,SLC25A12,SFXN4,CACNB4,SLC25A14,NTSR1,SLC16A6,PAK1,SLC10A4,MPC2,CROT,PRKAA2,PRKG1,MAPK9,PSAP,SV2A,SLC25A38,RAB3A,SLC23A2,DRD2,SLC6A15,RGS2,RGS4,SLC25A22,SLC43A2,EPRS1,FABP3,ACSL3,ACSL4,SLC25A17,EMB,ARL6IP5,SLC1A1,SLC6A11,RAB3GAP1,RIMS1,SNAP25,SNCA,GLS2,CPLX1,STXBP1,ARL6IP1,GLS,VAMP2,SYT1,SYT4,GOT2,SLC27A4,ACSL6,SLC7A8,LRRC8A,HRH3,SLC25A32,CPT1C,XK,SL…
Upregulated in NM+ (Cortex vs NM+)	GO: Biological Process	GO:0006521	regulation of cellular amino acid metabolic process		1.363E-3	1	0	1.703E-2	1.657E-1	17	65	OAZ2,PSMA4,PSMB2,PSMB3,PSMB5,PSMB7,PSMD1,PSMD8,PSMD10,PSMD12,PSMD13,PSMD6,PSMD14,FH,AZIN1,OAZ3,ATCAY
Upregulated in NM+ (Cortex vs NM+)	GO: Biological Process	GO:0032272	negative regulation of protein polymerization		1.382E-3	1	0	1.726E-2	1.679E-1	20	82	MKKS,MAP2,ADD2,SPTBN4,BBS4,CFL1,SLIT2,CLIP3,MYADM,DMTN,TUBB4A,FKBP4,EVL,FHOD3,SNCA,SPTAN1,SPTBN2,STMN2,VDAC2,KANK4
Upregulated in NM+ (Cortex vs NM+)	GO: Biological Process	GO:0001919	regulation of receptor recycling		1.407E-3	1	0	1.752E-2	1.704E-1	10	29	ACHE,NSF,PSEN2,OPTN,INPP5F,NSG1,SNCA,GRIA1,GRIA2,GRIA3
Upregulated in NM+ (Cortex vs NM+)	GO: Biological Process	GO:0062125	regulation of mitochondrial gene expression		1.407E-3	1	0	1.752E-2	1.704E-1	10	29	COA3,C1QBP,FASTKD3,TRMT10C,RMND1,LRPPRC,UQCC1,TRUB2,CDK5RAP1,MPV17L2
Upregulated in NM+ (Cortex vs NM+)	GO: Biological Process	GO:1905874	regulation of postsynaptic density organization		1.412E-3	1	0	1.756E-2	1.709E-1	8	20	LRFN1,CBLN1,CFL1,NRXN1,LRRTM2,PTPRS,LRRTM1,LRRC4B
Upregulated in NM+ (Cortex vs NM+)	GO: Biological Process	GO:1900244	positive regulation of synaptic vesicle endocytosis		1.443E-3	1	0	1.789E-2	1.741E-1	6	12	AP2M1,SNAP91,DNM1,TOR1A,DNM1L,NLGN1
Upregulated in NM+ (Cortex vs NM+)	GO: Biological Process	GO:0033603	positive regulation of dopamine secretion		1.443E-3	1	0	1.789E-2	1.741E-1	6	12	CHRNA6,OPRK1,CHRNA4,CHRNB2,PINK1,RTN4
Upregulated in NM+ (Cortex vs NM+)	GO: Biological Process	GO:0030901	midbrain development		1.483E-3	1	0	1.836E-2	1.786E-1	23	100	APLP2,DYNLL1,NDUFS3,CALM1,CALM3,NR4A2,INA,SYNGR3,CDC42,CKB,PITX3,CSNK1D,EN1,EN2,BASP1,UCHL5,FGF9,SHH,HSPA5,WNT3,YWHAH,FZD3,LMX1A
Upregulated in NM+ (Cortex vs NM+)	GO: Biological Process	GO:0072503	cellular divalent inorganic cation homeostasis		1.489E-3	1	0	1.842E-2	1.792E-1	91	559	SLC24A3,AGTR1,ANK2,ANXA6,ANXA7,MCU,ASPH,ATP1B1,ATP2A2,ATP2A3,ATP2B2,ATP2B3,MYO5A,INPP4B,BNIP3,CACNA1G,CACNA1B,CACNA1E,CACNB2,CACNB3,CACNB4,NPY1R,CALB1,CALB2,CALM1,CALM3,CAMK2D,NTSR1,CCKAR,OXTR,CDK5,PDE4D,CHGA,TMEM38A,TMCO1,AKAP6,ATG5,SLC25A27,PRKACA,PRKCA,PRKG1,PRNP,PSEN2,CD55,DDIT3,SV2A,RIC3,DRD2,RAP1GDS1,EPHX2,F2RL2,CX3CL1,FKBP1B,STOML2,CLSTN1,NPTN,SLC8A2,SLC8A1,SNCA,PLCH1,JPH4,ERC1,STC1,STIM1,…
Upregulated in NM+ (Cortex vs NM+)	GO: Biological Process	GO:1902473	regulation of protein localization to synapse		1.493E-3	1	0	1.844E-2	1.794E-1	11	34	MAPT,NLGN2,STX7,CNIH2,PRKCZ,CLSTN3,ARHGAP44,NLGN1,NPTN,GSK3B,HRAS
Upregulated in NM+ (Cortex vs NM+)	GO: Biological Process	GO:0061684	chaperone-mediated autophagy		1.520E-3	1	0	1.875E-2	1.824E-1	7	16	BAG3,CTSA,EEF1A2,SNCA,ATP13A2,HSPA8,HSP90AA1
Upregulated in NM+ (Cortex vs NM+)	GO: Biological Process	GO:0034620	cellular response to unfolded protein		1.537E-3	1	0	1.894E-2	1.843E-1	30	143	ASNS,CANX,CREB3L1,ATP6V0D1,CLGN,SRPRB,BAG3,PPP2R5B,KLHDC3,DDIT3,TMEM33,OPTN,EIF2AK4,EXTL2,EXTL3,MBTPS2,HYOU1,SEC31A,TSPYL2,SRPRA,GFPT1,HSPA13,SERP2,RNF175,PPP1R15A,HSPA5,HSPA8,HSPA9,VCP,IGFBP1
Upregulated in NM+ (Cortex vs NM+)	GO: Biological Process	GO:0010721	negative regulation of cell development		1.559E-3	1	0	1.918E-2	1.866E-1	70	411	MAP2,MCF2,MECP2,ULK1,SEMA4G,ARHGDIA,CDK5R1,CNTN4,PAFAH1B1,PAK1,PAQR3,CDK5,GPR173,SLIT2,PITX3,NTN1,FAT3,CRMP1,PPP3CA,SEMA3E,DAB1,BRINP1,KIAA0319,TOMM70,PTPRO,PTPRS,PTPRZ1,DGUOK,RNF10,DYNC1I2,RAP1GAP,RGS2,RGS4,EFNA5,EFNB3,EIF2AK4,DMTN,SEZ6,ERBB4,STX1B,SEMA6D,FGF13,CX3CL1,FKBP4,SEMA6B,SHH,NLGN1,INPP5F,RUFY3,SOX11,FSTL4,RAP1GAP2,SPART,GDI1,RCC2,PRPF19,SYT4,STMN2,GRB14,CIT,GSK3B,THY1,TSC1,FOXA2,TTC3,U…
Upregulated in NM+ (Cortex vs NM+)	GO: Biological Process	GO:0015986	ATP synthesis coupled proton transport		1.613E-3	1	0	1.973E-2	1.919E-1	32	156	MECP2,MSH2,ATP5F1A,ATP5F1B,ATP5F1C,ATP5F1D,ATP5MC3,NDUFA3,NDUFA5,NDUFAB1,NDUFB4,NDUFB5,NDUFB6,NDUFC1,NDUFS3,NDUFS8,COX7A2L,COX7B,COX8A,COX10,CYC1,NDUFS7,DLD,STOML2,SLC25A33,DNAJC30,SNCA,ISCU,UQCRC1,UQCRC2,VCP,PINK1
Upregulated in NM+ (Cortex vs NM+)	GO: Biological Process	GO:0015985	energy coupled proton transport, down electrochemical gradient		1.613E-3	1	0	1.973E-2	1.919E-1	32	156	MECP2,MSH2,ATP5F1A,ATP5F1B,ATP5F1C,ATP5F1D,ATP5MC3,NDUFA3,NDUFA5,NDUFAB1,NDUFB4,NDUFB5,NDUFB6,NDUFC1,NDUFS3,NDUFS8,COX7A2L,COX7B,COX8A,COX10,CYC1,NDUFS7,DLD,STOML2,SLC25A33,DNAJC30,SNCA,ISCU,UQCRC1,UQCRC2,VCP,PINK1
Upregulated in NM+ (Cortex vs NM+)	GO: Biological Process	GO:0000278	mitotic cell cycle		1.614E-3	1	0	1.973E-2	1.919E-1	162	1083	CLTCL1,ACVR1B,TUBGCP5,MECP2,MEN1,MTA3,CUL4B,CUL2,KNSTRN,MSH2,ARF1,ASNS,BRINP2,DYNLL1,CDC23,MYH10,GBF1,CRADD,RAB11A,BBS4,BCAT1,BTC,NAE1,CCNA1,BTRC,CACNB4,CALM1,CALM3,CAMK2B,CAMK2D,CAMK2G,CCNA2,CCNE1,CCNF,ORC5,USP8,PEBP1,PAFAH1B1,CDC34,CDC42,CDH13,CDK7,CDKN2D,CFL1,CDK14,BOD1,PIN1,CNOT7,CLTC,PHF23,FBXL15,FSD1,ATF2,MAD2L1BP,CHMP2B,PPP2CA,PPP2R1A,PPP2R2A,PPP2R2B,PPP2R2C,PPP3CA,PPP5C,CSNK1D,PRKACA,CEP4…
Upregulated in NM+ (Cortex vs NM+)	GO: Biological Process	GO:0140014	mitotic nuclear division		1.614E-3	1	0	1.973E-2	1.919E-1	162	1083	CLTCL1,ACVR1B,TUBGCP5,MECP2,MEN1,MTA3,CUL4B,CUL2,KNSTRN,MSH2,ARF1,ASNS,BRINP2,DYNLL1,CDC23,MYH10,GBF1,CRADD,RAB11A,BBS4,BCAT1,BTC,NAE1,CCNA1,BTRC,CACNB4,CALM1,CALM3,CAMK2B,CAMK2D,CAMK2G,CCNA2,CCNE1,CCNF,ORC5,USP8,PEBP1,PAFAH1B1,CDC34,CDC42,CDH13,CDK7,CDKN2D,CFL1,CDK14,BOD1,PIN1,CNOT7,CLTC,PHF23,FBXL15,FSD1,ATF2,MAD2L1BP,CHMP2B,PPP2CA,PPP2R1A,PPP2R2A,PPP2R2B,PPP2R2C,PPP3CA,PPP5C,CSNK1D,PRKACA,CEP4…
Upregulated in NM+ (Cortex vs NM+)	GO: Biological Process	GO:1903047	mitotic cell cycle process		1.614E-3	1	0	1.973E-2	1.919E-1	162	1083	CLTCL1,ACVR1B,TUBGCP5,MECP2,MEN1,MTA3,CUL4B,CUL2,KNSTRN,MSH2,ARF1,ASNS,BRINP2,DYNLL1,CDC23,MYH10,GBF1,CRADD,RAB11A,BBS4,BCAT1,BTC,NAE1,CCNA1,BTRC,CACNB4,CALM1,CALM3,CAMK2B,CAMK2D,CAMK2G,CCNA2,CCNE1,CCNF,ORC5,USP8,PEBP1,PAFAH1B1,CDC34,CDC42,CDH13,CDK7,CDKN2D,CFL1,CDK14,BOD1,PIN1,CNOT7,CLTC,PHF23,FBXL15,FSD1,ATF2,MAD2L1BP,CHMP2B,PPP2CA,PPP2R1A,PPP2R2A,PPP2R2B,PPP2R2C,PPP3CA,PPP5C,CSNK1D,PRKACA,CEP4…
Upregulated in NM+ (Cortex vs NM+)	GO: Biological Process	GO:0042180	cellular ketone metabolic process		1.618E-3	1	0	1.974E-2	1.921E-1	50	274	ABCD2,ALDOA,NMT1,OAZ2,OXCT1,PPTC7,PNKD,PRKAA2,PRKG1,MAPK9,PSMA4,PSMB2,PSMB3,PSMB5,PSMB7,PSMD1,PSMD8,PSMD10,PSMD12,PSMD13,PSMD6,LPGAT1,COQ6,RDH10,PSMD14,FABP3,ACSL4,SCP2,FH,HAGHL,COQ10B,AZIN1,MTOR,SNCA,OAZ3,DKK3,SRD5A1,CYP46A1,DGAT2,GLO1,GOT2,GPI,HAGH,TPI1,ELOVL5,STARD4,ATCAY,EIF6,KCNMA1,PDSS2
Upregulated in NM+ (Cortex vs NM+)	GO: Biological Process	GO:0046902	regulation of mitochondrial membrane permeability		1.619E-3	1	0	1.974E-2	1.921E-1	20	83	SLC25A4,SLC25A5,TMEM14A,BLOC1S2,STPG1,BNIP3,NMT1,ATF2,PPP3R1,MAPK8,MIR29A,SLC35F6,RHOT1,SLC9A1,MOAP1,GSK3B,YWHAB,YWHAG,YWHAH,YWHAZ
Upregulated in NM+ (Cortex vs NM+)	GO: Biological Process	GO:2000649	regulation of sodium ion transmembrane transporter activity		1.625E-3	1	0	1.979E-2	1.925E-1	15	55	ATP1B1,CAMK2D,SCN2B,SCN4B,FGF12,SLC9A1,SCN3B,HECW1,GPD1L,PLCB1,NEDD4L,CHP1,YWHAH,WNK2,NETO2
Upregulated in NM+ (Cortex vs NM+)	GO: Biological Process	GO:0048207	vesicle targeting, rough ER to cis-Golgi		1.633E-3	1	0	1.981E-2	1.927E-1	17	66	PEF1,CNIH2,USO1,NAPA,NSF,TRAPPC1,CSNK1D,CNIH3,CNIH1,SEC23A,SEC13,SEC31A,SCFD1,GOLGA2,GRIA1,TRAPPC6B,RAB1B
Upregulated in NM+ (Cortex vs NM+)	GO: Biological Process	GO:0048208	COPII vesicle coating		1.633E-3	1	0	1.981E-2	1.927E-1	17	66	PEF1,CNIH2,USO1,NAPA,NSF,TRAPPC1,CSNK1D,CNIH3,CNIH1,SEC23A,SEC13,SEC31A,SCFD1,GOLGA2,GRIA1,TRAPPC6B,RAB1B
Upregulated in NM+ (Cortex vs NM+)	GO: Biological Process	GO:1902305	regulation of sodium ion transmembrane transport		1.633E-3	1	0	1.981E-2	1.927E-1	17	66	ARF1,ATP1B1,ATP1B3,CAMK2D,SCN2B,SCN4B,FGF12,SLC9A1,SCN3B,HECW1,GPD1L,PLCB1,NEDD4L,CHP1,YWHAH,WNK2,NETO2
Upregulated in NM+ (Cortex vs NM+)	GO: Biological Process	GO:0022904	respiratory electron transport chain		1.650E-3	1	0	1.997E-2	1.943E-1	27	125	MECP2,SLC25A12,NDUFA3,NDUFA5,NDUFAB1,NDUFB4,NDUFB5,NDUFB6,NDUFC1,NDUFS3,NDUFS8,COX7A2L,COX7B,COX8A,COX10,CYC1,NDUFS7,DLD,SLC25A22,IMMP2L,MYBBP1A,SNCA,ISCU,UQCRC1,UQCRC2,PINK1,ALDH5A1
Upregulated in NM+ (Cortex vs NM+)	GO: Biological Process	GO:0006096	glycolytic process		1.650E-3	1	0	1.997E-2	1.943E-1	27	125	ALDOA,ALDOC,MPI,PGM2L1,BPGM,OGDH,PFKM,PGAM1,PKM,PRKAA2,PRKAG1,NUP93,NUP58,ENO2,SEC13,OGDHL,NUP50,GAPDH,GPI,SLC2A6,TPI1,HK1,ECD,PGAM4,HTR2A,EIF6,LDHA
Upregulated in NM+ (Cortex vs NM+)	GO: Biological Process	GO:0055117	regulation of cardiac muscle contraction		1.664E-3	1	0	2.011E-2	1.956E-1	21	89	ANK2,ATP1A1,ATP1B1,ATP2A2,CALM1,CALM3,CAMK2D,PDE4D,CHGA,TMEM38A,AKAP6,PRKACA,NOS1AP,HCN4,RGS2,EHD3,FGF13,FKBP1B,SLC8A1,SLC9A1,STC1
Upregulated in NM+ (Cortex vs NM+)	GO: Biological Process	GO:0097164	ammonium ion metabolic process		1.666E-3	1	0	2.011E-2	1.956E-1	42	221	ABAT,ACHE,BTBD9,MECP2,SLC44A5,ATP2B2,LPCAT4,SATL1,NR4A2,PEBP1,PAFAH1B1,CDS1,CHRNB2,POR,PNKD,CRAT,CROT,LPIN2,DDC,DHPS,DRD2,ASAH2B,FABP3,ACSL3,SPTLC1,AZIN1,SLC6A3,VPS35,SMS,SNCB,SNCA,SRD5A1,SRM,GBA,GCH1,TH,RNF180,CPT1C,HPRT1,SGPP2,ABHD3,SGPP1
Upregulated in NM+ (Cortex vs NM+)	GO: Biological Process	GO:0006672	ceramide metabolic process		1.692E-3	1	0	2.039E-2	1.984E-1	22	95	GBA2,ORMDL2,B3GALT2,B3GALT1,B4GALT6,B4GALT5,PPP2CA,PPP2R1A,PSAP,SPTSSB,ST8SIA3,ASAH2B,SPTLC1,AGK,B4GALNT1,GBA,GLA,ST8SIA6,HEXB,CERK,ALDH5A1,CERS6
Upregulated in NM+ (Cortex vs NM+)	GO: Biological Process	GO:0009062	fatty acid catabolic process		1.696E-3	1	0	2.039E-2	1.984E-1	25	113	ACOX1,ACOX3,ABCD2,AUH,PEX7,NUDT7,CRAT,CROT,LPIN2,SESN2,ACOT8,ECHS1,MECR,AIG1,SCP2,SLC25A17,MTOR,PECR,MCAT,SLC27A4,ABHD2,HADH,ACOT7,CPT1C,ABHD3
Upregulated in NM+ (Cortex vs NM+)	GO: Biological Process	GO:0002027	regulation of heart rate		1.696E-3	1	0	2.039E-2	1.984E-1	25	113	ANK2,SPTBN4,ATP2A2,CACNA1G,CACNA1E,CACNB2,CALM1,CALM3,CAMK2D,PDE4D,PRKACA,NOS1AP,DRD2,HCN4,RGS4,SCN2B,SCN4B,FKBP1B,SLC1A1,SLC8A1,SCN3B,GCH1,GPD1L,TAC1,KCND3
Upregulated in NM+ (Cortex vs NM+)	GO: Biological Process	GO:0051904	pigment granule transport		1.720E-3	1	0	2.059E-2	2.003E-1	9	25	MKKS,MYO5A,RAB11A,BBS4,RAB11B,RAB27B,BBS7,ARL6,DCTN2
Upregulated in NM+ (Cortex vs NM+)	GO: Biological Process	GO:0035336	long-chain fatty-acyl-CoA metabolic process		1.720E-3	1	0	2.059E-2	2.003E-1	9	25	ELOVL6,HSD17B12,ACSL3,ACSL4,ELOVL4,DGAT2,ACSL6,ELOVL5,ACOT7
Upregulated in NM+ (Cortex vs NM+)	GO: Biological Process	GO:0032401	establishment of melanosome localization		1.720E-3	1	0	2.059E-2	2.003E-1	9	25	MKKS,MYO5A,RAB11A,BBS4,RAB11B,RAB27B,BBS7,ARL6,DCTN2
Upregulated in NM+ (Cortex vs NM+)	GO: Biological Process	GO:0090114	COPII-coated vesicle budding		1.744E-3	1	0	2.086E-2	2.029E-1	18	72	PEF1,CNIH2,USO1,NAPA,NSF,TRAPPC1,CSNK1D,CNIH3,CNIH1,SEC23A,SEC13,MIA3,SEC31A,SCFD1,GOLGA2,GRIA1,TRAPPC6B,RAB1B
Upregulated in NM+ (Cortex vs NM+)	GO: Biological Process	GO:0099084	postsynaptic specialization organization		1.748E-3	1	0	2.087E-2	2.031E-1	14	50	NLGN2,LRFN1,CBLN1,CFL1,NRXN1,NRXN2,LRRTM2,PTPRS,NLGN1,GAP43,ARHGEF9,HSPA8,LRRTM1,LRRC4B
Upregulated in NM+ (Cortex vs NM+)	GO: Biological Process	GO:0051260	protein homooligomerization		1.773E-3	1	0	2.115E-2	2.058E-1	69	406	ACACA,MAPT,AQP11,KCTD6,ALDOA,ALDOC,ANXA6,PEX11B,NELL2,HCN1,CLDN1,PAM,PCBD1,LGI1,PFKM,TMEM38A,PKM,ATXN10,LNX2,FSD1,CRYZ,PRNP,KCTD9,KCTD1,NUP58,G3BP2,DHPS,TOR1A,DNM1L,ATL1,OPTN,DYNC1LI1,CRBN,NPM2,EHD3,EVL,NLGN1,SLC1A1,VPS35,TMCC1,GAPDH,ACOT13,GBA,GCH1,GFPT1,SYT11,GLS,SYT1,VSTM5,ATL2,GOLGA2,GPX3,KCTD2,TP53BP1,PRMT8,HPRT1,VCP,IGHMBP2,IMPDH2,HM13,ITPR1,KCNA2,KCNA4,KCNB1,KCND2,KCND3,KCNMA1,KCNS3,ALDH5A1
Upregulated in NM+ (Cortex vs NM+)	GO: Biological Process	GO:0060401	cytosolic calcium ion transport		1.775E-3	1	0	2.116E-2	2.058E-1	39	202	ANK2,MCU,ASPH,ATP2A2,ATP2B3,MYO5A,CACNA1G,CACNB3,CALM1,CALM3,CAMK2D,NTSR1,OPA1,PDE4D,TMEM38A,AKAP6,ATG5,PRKACA,PRNP,PSEN2,DDIT3,DRD2,CX3CL1,FKBP1B,SLC8A2,SLC8A1,SNCA,PLCH1,JPH4,AFG3L2,PLCB1,GRIN1,GRIN2D,THY1,UBASH3B,FAM155A,HTR2A,ITPR1,JPH3
Upregulated in NM+ (Cortex vs NM+)	GO: Biological Process	GO:0098926	postsynaptic signal transduction		1.852E-3	1	0	2.204E-2	2.144E-1	13	45	SORBS2,CDK5R1,CHRM5,CHRNA4,CHRNB2,CRKL,LYPD1,RNF10,PLCB1,HRH3,RGS8,KPNA2,LY6H
Upregulated in NM+ (Cortex vs NM+)	GO: Biological Process	GO:0006757	ATP generation from ADP		1.865E-3	1	0	2.214E-2	2.154E-1	27	126	ALDOA,ALDOC,MPI,PGM2L1,BPGM,OGDH,PFKM,PGAM1,PKM,PRKAA2,PRKAG1,NUP93,NUP58,ENO2,SEC13,OGDHL,NUP50,GAPDH,GPI,SLC2A6,TPI1,HK1,ECD,PGAM4,HTR2A,EIF6,LDHA
Upregulated in NM+ (Cortex vs NM+)	GO: Biological Process	GO:0044070	regulation of anion transport		1.865E-3	1	0	2.214E-2	2.154E-1	27	126	ABAT,NTSR1,RAB11B,CRY2,PRKCA,PRKG1,MAPK9,PRNP,SV2A,RGS2,RGS4,EPRS1,FABP3,ACSL4,ARL6IP5,RAB3GAP1,MTOR,SNCA,ATP8A2,STC1,STXBP1,ARL6IP1,SYT4,ACSL6,GRK6,HRH3,HK1
Upregulated in NM+ (Cortex vs NM+)	GO: Biological Process	GO:0010644	cell communication by electrical coupling		1.886E-3	1	0	2.231E-2	2.170E-1	10	30	ATP1A1,ATP1A3,ATP1B1,CALM1,CALM3,CAMK2D,PDE4D,PRKACA,FKBP1B,SLC8A1
Upregulated in NM+ (Cortex vs NM+)	GO: Biological Process	GO:0007214	gamma-aminobutyric acid signaling pathway		1.886E-3	1	0	2.231E-2	2.170E-1	10	30	CACNB4,GABBR2,GABRA1,GABRA3,GABRA4,GABRA5,GABRB1,GABRB2,GABRB3,GABRG2
Upregulated in NM+ (Cortex vs NM+)	GO: Biological Process	GO:0070198	protein localization to chromosome, telomeric region		1.886E-3	1	0	2.231E-2	2.170E-1	10	30	CCT6A,TERF2IP,CCT7,CCT4,CCT2,CCT5,CCT8,TCP1,TERF2,CCT3
Upregulated in NM+ (Cortex vs NM+)	GO: Biological Process	GO:0072507	divalent inorganic cation homeostasis		1.891E-3	1	0	2.233E-2	2.172E-1	94	585	SLC24A3,AGTR1,ANK2,ANXA6,ANXA7,MCU,ASPH,ATP1B1,ATP2A2,ATP2A3,ATP2B2,ATP2B3,MYO5A,INPP4B,BNIP3,CACNA1G,CACNA1B,CACNA1E,CACNB2,CACNB3,CACNB4,NPY1R,CALB1,CALB2,CALM1,CALM3,CAMK2D,NTSR1,CCKAR,OXTR,CDK5,PDE4D,CHGA,SNX10,TMEM38A,TMCO1,AKAP6,ATG5,SLC25A27,PRKACA,PRKCA,PRKG1,PRNP,PSEN2,CD55,DDIT3,SV2A,RIC3,DRD2,RAP1GDS1,EPHX2,F2RL2,CX3CL1,FKBP1B,STOML2,CLSTN1,NPTN,SLC8A2,SLC8A1,SNCA,PLCH1,JPH4,ERC1,STC1,…
Upregulated in NM+ (Cortex vs NM+)	GO: Biological Process	GO:0010822	positive regulation of mitochondrion organization		1.901E-3	1	0	2.243E-2	2.182E-1	26	120	PLD6,BNIP3,NMT1,OPA1,PDCD5,NPEPPS,PPP3R1,MAPK8,DNM1L,HUWE1,OPTN,VPS35,VPS11,GBA,MOAP1,MLLT11,GSK3B,PTPN5,CDC37,YWHAB,YWHAG,YWHAH,YWHAZ,PINK1,UBE2J2,SMURF1
Upregulated in NM+ (Cortex vs NM+)	GO: Biological Process	GO:0007030	Golgi organization		1.929E-3	1	0	2.272E-2	2.210E-1	30	145	STX18,CAMSAP3,BLZF1,ARL1,USO1,GBF1,MYO5A,CDC42,CLTC,COG4,CSNK1D,GCC2,MAPK1,MAP2K2,DNAJC28,RAB2A,STX17,OPTN,TANGO2,EHD3,HOOK1,VCPIP1,SURF4,ATL2,GOLGA2,CLASP1,SYNE1,CIT,PDCD10,YWHAZ
Upregulated in NM+ (Cortex vs NM+)	GO: Biological Process	GO:1900006	positive regulation of dendrite development		1.949E-3	1	0	2.289E-2	2.227E-1	24	108	ACHE,MECP2,NLGN2,ARF1,CAPRIN2,CAMK2B,OPA1,PAFAH1B1,NEURL1,PAK3,NUMBL,CFL1,PACSIN1,PTPRZ1,DNM1L,FBXO31,ELAVL4,SEZ6,CPEB3,NLGN1,MTOR,DHX36,CUX2,LRP8
Upregulated in NM+ (Cortex vs NM+)	GO: Biological Process	GO:0051289	protein homotetramerization		1.949E-3	1	0	2.289E-2	2.227E-1	24	108	ACACA,ALDOA,ALDOC,HCN1,PCBD1,PFKM,PKM,CRYZ,DHPS,DNM1L,EVL,GAPDH,ACOT13,GFPT1,SYT11,GLS,GOLGA2,GPX3,HPRT1,IMPDH2,HM13,ITPR1,KCNMA1,ALDH5A1
Upregulated in NM+ (Cortex vs NM+)	GO: Biological Process	GO:0021575	hindbrain morphogenesis		1.977E-3	1	0	2.289E-2	2.227E-1	15	56	USP9X,ULK1,ATP2B2,HERC1,CBLN1,CDK5,SERPINE2,NRXN1,DAB1,CEND1,FAIM2,SPTBN2,HSPA5,KNDC1,TRNP1
Upregulated in NM+ (Cortex vs NM+)	GO: Biological Process	GO:1901701	cellular response to oxygen-containing compound		1.986E-3	1	0	2.289E-2	2.227E-1	190	1300	ACACA,MAP1B,MAPT,ADCY2,AMIGO1,MEN1,ADH5,GRAMD1B,AGTR1,MPV17,SORBS2,HCN3,AR,USO1,PDE8B,ASS1,BRINP2,CD274,LAMTOR3,DYNLL1,ATP1A3,UBR1,ATP6V1A,ATP6V1B2,ATP6V1C1,ATP6V1E1,ATP6V0B,ATP6V0A1,ATP6AP1,MYO5A,BCR,CDK5R1,BNIP3,CACNA1E,HCN1,NR4A2,OPA1,CLDN1,OPRK1,CCNA2,USP8,ATP6V0D1,OXCT1,NEURL1,PAK1,CDK5,RAB11B,PDE4D,ENPP1,CFL1,GPR173,GNG2,GDAP1,ATP6V1F,CHRM5,CHRNA4,CHRNB2,SLIT2,NRXN1,PKM,AKAP7,AKAP6,MPC2,POR…
Upregulated in NM+ (Cortex vs NM+)	GO: Biological Process	GO:0032868	response to insulin		1.988E-3	1	0	2.289E-2	2.227E-1	53	297	UPRT,USO1,ATP6V1A,ATP6V1B2,ATP6V1C1,ATP6V1E1,ATP6V0B,ATP6V0A1,ATP6AP1,MYO5A,GGH,OPA1,OPRK1,ATP6V0D1,PAK1,ENPP1,ATP6V1F,PKM,ATP6V1G1,CRY2,LPIN2,PRKCA,PRKCZ,PRKDC,PTPRN,SESN2,PID1,EPRS1,ESRRA,FABP3,ATP6V1D,SLC25A33,SLC9A1,ATP6V1H,MTOR,INPP5K,SRD5A1,MSTN,VAMP2,PLCB1,GOT1,GOT2,GRB10,GRB14,GSK3B,HADH,TSC1,VGF,YWHAG,IGFBP1,ATP6V0E2,EIF6,SYAP1
Upregulated in NM+ (Cortex vs NM+)	GO: Biological Process	GO:0030073	insulin secretion		1.995E-3	1	0	2.289E-2	2.227E-1	45	243	ABAT,NLGN2,SLC25A4,SLC25A5,PDE8B,MCU,DYNLL1,MYO5A,CACNA1E,CAMK2G,SYT7,CCKAR,OXCT1,RAB11B,CACNA2D2,CHGA,PFKM,NRXN1,MPC2,STXBP5L,PPP3CA,PPP3CB,RAB11FIP5,PRKCA,PTPRN,PTPRN2,DRD2,EFNA5,EPHA5,FKBP1B,RAB11FIP2,SYBU,SLC18A2,SNAP25,JAGN1,CPLX1,PCLO,HADH,ARL2BP,FOXA2,VGF,VSNL1,ITPR1,KCNB1,KCNS3
Upregulated in NM+ (Cortex vs NM+)	GO: Biological Process	GO:2000058	regulation of ubiquitin-dependent protein catabolic process		2.000E-3	1	0	2.289E-2	2.227E-1	32	158	MAP1A,PRICKLE1,CAMLG,DDA1,UBQLN2,UBQLN1,RNF14,CSNK1D,MAPK8,MAPK9,PSEN2,PSMD10,BBS7,UCHL5,SDCBP,SHH,SUMO3,GBA,GSK3B,GLMN,RNF180,UBE2K,HSPBP1,UBE2V2,UBE3A,VCP,HSP90AB1,WNT10B,NKD2,USP7,SMURF1,USP5
Upregulated in NM+ (Cortex vs NM+)	GO: Biological Process	GO:1903843	cellular response to arsenite ion		2.001E-3	1	0	2.289E-2	2.227E-1	3	3	ZFAND1,DHX36,VCP
Upregulated in NM+ (Cortex vs NM+)	GO: Biological Process	GO:1903842	response to arsenite ion		2.001E-3	1	0	2.289E-2	2.227E-1	3	3	ZFAND1,DHX36,VCP
Upregulated in NM+ (Cortex vs NM+)	GO: Biological Process	GO:0030327	prenylated protein catabolic process		2.001E-3	1	0	2.289E-2	2.227E-1	3	3	PCYOX1L,ZMPSTE24,PCYOX1
Upregulated in NM+ (Cortex vs NM+)	GO: Biological Process	GO:0097332	response to antipsychotic drug		2.001E-3	1	0	2.289E-2	2.227E-1	3	3	PRKACB,PRKAR2B,SOD1
Upregulated in NM+ (Cortex vs NM+)	GO: Biological Process	GO:0034352	positive regulation of glial cell apoptotic process		2.001E-3	1	0	2.289E-2	2.227E-1	3	3	CDK5,AKAP12,MAPK8
Upregulated in NM+ (Cortex vs NM+)	GO: Biological Process	GO:0098928	presynaptic signal transduction		2.001E-3	1	0	2.289E-2	2.227E-1	3	3	BSN,CTBP1,PCLO
Upregulated in NM+ (Cortex vs NM+)	GO: Biological Process	GO:0035494	SNARE complex disassembly		2.001E-3	1	0	2.289E-2	2.227E-1	3	3	NAPA,NSF,NAPB
Upregulated in NM+ (Cortex vs NM+)	GO: Biological Process	GO:0099185	postsynaptic intermediate filament cytoskeleton organization		2.001E-3	1	0	2.289E-2	2.227E-1	3	3	NEFH,NEFL,INA
Upregulated in NM+ (Cortex vs NM+)	GO: Biological Process	GO:0015960	diadenosine polyphosphate biosynthetic process		2.001E-3	1	0	2.289E-2	2.227E-1	3	3	MAPK1,GARS1,KARS1
Upregulated in NM+ (Cortex vs NM+)	GO: Biological Process	GO:0015966	diadenosine tetraphosphate biosynthetic process		2.001E-3	1	0	2.289E-2	2.227E-1	3	3	MAPK1,GARS1,KARS1
Upregulated in NM+ (Cortex vs NM+)	GO: Biological Process	GO:0015965	diadenosine tetraphosphate metabolic process		2.001E-3	1	0	2.289E-2	2.227E-1	3	3	MAPK1,GARS1,KARS1
Upregulated in NM+ (Cortex vs NM+)	GO: Biological Process	GO:0097116	gephyrin clustering involved in postsynaptic density assembly		2.001E-3	1	0	2.289E-2	2.227E-1	3	3	NLGN2,NRXN1,NRXN2
Upregulated in NM+ (Cortex vs NM+)	GO: Biological Process	GO:0019242	methylglyoxal biosynthetic process		2.001E-3	1	0	2.289E-2	2.227E-1	3	3	ALDOA,GPI,TPI1
Upregulated in NM+ (Cortex vs NM+)	GO: Biological Process	GO:0021586	pons maturation		2.001E-3	1	0	2.289E-2	2.227E-1	3	3	CDK5R1,CDK5R2,GRIN1
Upregulated in NM+ (Cortex vs NM+)	GO: Biological Process	GO:0099526	presynapse to nucleus signaling pathway		2.001E-3	1	0	2.289E-2	2.227E-1	3	3	BSN,CTBP1,PCLO
Upregulated in NM+ (Cortex vs NM+)	GO: Biological Process	GO:0006106	fumarate metabolic process		2.001E-3	1	0	2.289E-2	2.227E-1	3	3	FH,GOT1,GOT2
Upregulated in NM+ (Cortex vs NM+)	GO: Biological Process	GO:0033693	neurofilament bundle assembly		2.001E-3	1	0	2.289E-2	2.227E-1	3	3	NEFM,NEFH,NEFL
Upregulated in NM+ (Cortex vs NM+)	GO: Biological Process	GO:0098974	postsynaptic actin cytoskeleton organization		2.044E-3	1	0	2.326E-2	2.263E-1	8	21	ACTG1,ARF1,MYH10,WASL,CAMK2B,INA,NOS1AP,FRMPD4
Upregulated in NM+ (Cortex vs NM+)	GO: Biological Process	GO:0070593	dendrite self-avoidance		2.044E-3	1	0	2.326E-2	2.263E-1	8	21	BSG,CNTN4,NRCAM,VSTM2L,DSCAM,EMB,NPTN,CNTN6
Upregulated in NM+ (Cortex vs NM+)	GO: Biological Process	GO:0033605	positive regulation of catecholamine secretion		2.044E-3	1	0	2.326E-2	2.263E-1	8	21	CHRNA6,OPRK1,OXTR,CHRNA4,CHRNB2,PINK1,KCNB1,RTN4
Upregulated in NM+ (Cortex vs NM+)	GO: Biological Process	GO:0015812	gamma-aminobutyric acid transport		2.044E-3	1	0	2.326E-2	2.263E-1	8	21	ABAT,APBA1,CACNB4,NTSR1,PAK1,SV2A,SLC6A11,HRH3
Upregulated in NM+ (Cortex vs NM+)	GO: Biological Process	GO:0007004	telomere maintenance via telomerase		2.060E-3	1	0	2.334E-2	2.271E-1	18	73	CCT6A,PARN,TERF2IP,PKIB,MAPK1,HMBOX1,RAD50,NOP10,CCT7,CCT4,CCT2,CCT5,CCT8,TCP1,TERF2,CCT3,HSP90AA1,HSP90AB1
Upregulated in NM+ (Cortex vs NM+)	GO: Biological Process	GO:1905324	telomere-telomerase complex assembly		2.060E-3	1	0	2.334E-2	2.271E-1	18	73	CCT6A,PARN,TERF2IP,PKIB,MAPK1,HMBOX1,RAD50,NOP10,CCT7,CCT4,CCT2,CCT5,CCT8,TCP1,TERF2,CCT3,HSP90AA1,HSP90AB1
Upregulated in NM+ (Cortex vs NM+)	GO: Biological Process	GO:0098597	observational learning		2.060E-3	1	0	2.334E-2	2.271E-1	5	9	PAK1,NRXN1,NRXN2,CNTNAP2,FOXP2
Upregulated in NM+ (Cortex vs NM+)	GO: Biological Process	GO:1901897	regulation of relaxation of cardiac muscle		2.060E-3	1	0	2.334E-2	2.271E-1	5	9	CAMK2D,CAMK2G,PDE4D,CHGA,AKAP6
Upregulated in NM+ (Cortex vs NM+)	GO: Biological Process	GO:0015893	drug transport		2.112E-3	1	0	2.390E-2	2.325E-1	44	237	ABAT,CYGB,SYT13,SLC25A4,SLC25A5,SLC25A12,CHRNA6,SLC25A14,NTSR1,SYT7,OPRK1,CHRM5,CHRNA4,CHRNB2,SLC25A38,SLC52A2,DRD2,TOR1A,RGS2,RGS4,SLC25A22,CD320,SLC25A17,SYT3,ARL6IP5,SLC1A1,SLC6A3,SLC18A2,TMEM30A,SNCA,SNCG,SYT17,ARL6IP1,SYT11,SYT1,SYT4,SYT5,SLC25A32,HTR2A,PINK1,KCNA2,SLC17A6,RTN4,SFXN1
Upregulated in NM+ (Cortex vs NM+)	GO: Biological Process	GO:0000422	autophagy of mitochondrion		2.142E-3	1	0	2.418E-2	2.352E-1	19	79	FUNDC1,ULK1,BNIP3,ATG5,DNM1L,OPTN,RNF41,PARL,HAX1,CISD2,GBA,MAP1LC3A,ATP13A2,CDC37,GABARAPL1,VDAC1,PINK1,MAP1LC3B,SMURF1
Upregulated in NM+ (Cortex vs NM+)	GO: Biological Process	GO:0061726	mitochondrion disassembly		2.142E-3	1	0	2.418E-2	2.352E-1	19	79	FUNDC1,ULK1,BNIP3,ATG5,DNM1L,OPTN,RNF41,PARL,HAX1,CISD2,GBA,MAP1LC3A,ATP13A2,CDC37,GABARAPL1,VDAC1,PINK1,MAP1LC3B,SMURF1
[truncated: 1,853 more rows]

## Sheet: Downregulated
Comparison	Category	ID	Name	Source	p-value	q-value Bonferroni	minusLOG10 of Bonferroni	q-value FDR B&H	q-value FDR B&Y	Hit Count in Query List	Hit Count in Genome	Hit in Query List
[truncated: 699 more rows]
